# Supplementary material for: Transcriptome sequencing of sheep hypothalamic tissue reveals the regulatory role of lncRNA in the mechanism of pubertal estrus initiation
Source: Front Vet Sci. 2025 Sep 2;12:1594040. doi: 10.3389/fvets.2025.1594040 (PMC12439674; doi:10.3389/fvets.2025.1594040)
Supplement: Supplementary file 1 [file Data_Sheet_1.zip]

Archive with 14 entries (13 files):
- supplementary materials/
- supplementary materials/Supplementary_Figures.docx
- supplementary materials/Table S1. Developmental stage, age, weight, and body size information of Dolang sheep used for transcriptome analysis..xlsx
- supplementary materials/Table S10. Results of the co-expression relationship between lncRNA and mRNA..xlsx
- supplementary materials/Table S11. GO functional annotation and KEGG pathway enrichment analysis results of each cluster of lncRNA co-expressed genes..xlsx
- supplementary materials/Table S12. Results of analysis on differential expression of mRNAs..xlsx
- supplementary materials/Table S2. Results of Normfinder and primer sequences of transcripts..xlsx
- supplementary materials/Table S3. Basic statistics of sequencing results..xlsx
- supplementary materials/Table S4. Expression levels of known and novel lncRNAs..xlsx
- supplementary materials/Table S5. Classification, exon number, and length of lncRNAs..xlsx
- supplementary materials/Table S6. Results of analysis on differential expression of lncRNAs..xlsx
- supplementary materials/Table S7. Cis-regulatory relationship and functional analysis of lncRNA..xlsx
- supplementary materials/Table S8. Prediction results and functional analysis of ceRNA targeting relationships..xlsx
- supplementary materials/Table S9. Clustering results of lncRNA expression patterns..xlsx
