# Supplementary material for: Transcriptome sequencing of sheep hypothalamic tissue reveals the regulatory role of lncRNA in the mechanism of pubertal estrus initiation
Source: Front Vet Sci. 2025 Sep 2;12:1594040. doi: 10.3389/fvets.2025.1594040 (PMC12439674; doi:10.3389/fvets.2025.1594040)
Supplement: Supplementary file 1 [file Data_Sheet_1.zip › supplementary materials/Table S1. Developmental stage, age, weight, and body size information of Dolang sheep used for transcriptome analysis..xlsx]

## Sheet: Sheet1
ID	Different Stages	Age (Birth days)	Body Length (cm)	Body Height (cm)	Body Weight (kg)
Prepuberty_1	Prepuberty	121 d	57.34	60.68	30.33
Prepuberty_2	Prepuberty	120 d	58.22	61.12	30.16
Prepuberty_3	Prepuberty	120 d	56.78	60.47	30.62
Puberty_1	Puberty	130 d	58.24	60.76	31.36
Puberty_2	Puberty	131 d	57.61	62.33	31.75
Puberty_3	Puberty	130 d	56.52	61.42	31.77
Postpuberty_1	Postpuberty	150 d	58.32	62.82	34.69
Postpuberty_2	Postpuberty	150 d	58.74	62.15	34.28
Postpuberty_3	Postpuberty	151 d	57.29	63.26	34.32
