# Supplementary material for: Transcriptome sequencing of sheep hypothalamic tissue reveals the regulatory role of lncRNA in the mechanism of pubertal estrus initiation
Source: Front Vet Sci. 2025 Sep 2;12:1594040. doi: 10.3389/fvets.2025.1594040 (PMC12439674; doi:10.3389/fvets.2025.1594040)
Supplement: Supplementary file 1 [file Data_Sheet_1.zip › supplementary materials/Table S10. Results of the co-expression relationship between lncRNA and mRNA..xlsx]

## Sheet: Sheet1
lncRNA	mRNA	correlation	pvalue
MSTRG.15435.3	NM_001195316.1	0.764672	0.0163916
XR_003588146.3	NM_001195316.1	0.798535	0.0098619
XR_006057311.2	NM_001195316.1	0.846642	0.00398948
XR_006060494.2	NM_001195316.1	0.780327	0.013097
XR_009597841.1	NM_001195316.1	-0.874166	0.00205338
XR_009600090.1	NM_001195316.1	0.945103	0.000120937
MSTRG.26132.58	XM_004001864.6	0.755471	0.0185639
MSTRG.3854.1	XM_004001864.6	0.786947	0.0118492
XR_006059048.1	XM_004001864.6	0.825099	0.00618093
XR_006060577.2	XM_004001864.6	0.788915	0.0114941
XR_009596940.1	XM_004001864.6	0.717212	0.0296353
XR_009599055.1	XM_004001864.6	0.774629	0.0142392
MSTRG.25425.6	XM_004003238.5	0.802955	0.00916745
MSTRG.26132.30	XM_004003238.5	0.783947	0.0124042
MSTRG.13211.1	XM_004003238.5	0.779661	0.0132272
XR_003586470.2	XM_004003238.5	0.768808	0.0154727
XR_006057452.2	XM_004003238.5	0.714908	0.030413
XR_006057736.2	XM_004003238.5	0.734978	0.0240705
XR_006059048.1	XM_004003238.5	-0.869421	0.00232611
MSTRG.3854.1	XM_004005105.6	0.73052	0.0253959
MSTRG.13211.2	XM_004005105.6	0.821525	0.00660987
XR_003586470.2	XM_004005105.6	-0.715984	0.0300482
XR_006057736.2	XM_004005105.6	-0.700103	0.0357307
XR_006059048.1	XM_004005105.6	0.960453	3.89584e-05
XR_006060577.2	XM_004005105.6	0.833361	0.00526275
MSTRG.3854.1	XM_004006181.6	-0.819195	0.00690019
MSTRG.13211.2	XM_004006181.6	-0.711474	0.0315968
XR_003586470.2	XM_004006181.6	0.748794	0.0202549
XR_006057452.2	XM_004006181.6	0.719481	0.0288819
XR_006057736.2	XM_004006181.6	0.735901	0.0238021
XR_006059048.1	XM_004006181.6	-0.911528	0.000621429
XR_006060577.2	XM_004006181.6	-0.87176	0.00218872
MSTRG.19537.30	XM_004006187.5	-0.734809	0.02412
MSTRG.2028.1	XM_004006187.5	-0.753899	0.0189533
XR_009597486.1	XM_004006187.5	-0.770909	0.0150197
XR_009599055.1	XM_004006187.5	-0.772804	0.0146185
XR_009599079.1	XM_004006187.5	-0.754316	0.0188495
MSTRG.3854.1	XM_004006209.5	0.819195	0.00690019
MSTRG.13211.2	XM_004006209.5	0.711474	0.0315968
XR_003586470.2	XM_004006209.5	-0.748794	0.0202549
XR_006057452.2	XM_004006209.5	-0.719481	0.0288819
XR_006057736.2	XM_004006209.5	-0.735901	0.0238021
XR_006059048.1	XM_004006209.5	0.911528	0.000621429
XR_006060577.2	XM_004006209.5	0.87176	0.00218872
MSTRG.19537.45	XM_004006530.6	0.796006	0.0102747
MSTRG.13453.1	XM_004006530.6	0.77317	0.0145419
MSTRG.12406.1	XM_004006530.6	0.877896	0.00185516
MSTRG.16990.12	XM_004006530.6	0.783743	0.0124427
XR_006057311.2	XM_004006530.6	0.875542	0.00197864
XR_009597612.1	XM_004006530.6	0.816579	0.00723622
XR_009597841.1	XM_004006530.6	-0.802242	0.00927711
XR_009597889.1	XM_004006530.6	0.802955	0.00916745
XR_009599078.1	XM_004006530.6	0.757538	0.0180603
XR_009600090.1	XM_004006530.6	0.843462	0.00427262
MSTRG.15435.3	XM_004006732.5	0.77556	0.014048
XR_006057311.2	XM_004006732.5	0.761069	0.0172207
XR_006060494.2	XM_004006732.5	0.701382	0.035249
XR_009597841.1	XM_004006732.5	-0.83965	0.00462972
XR_009599055.1	XM_004006732.5	-0.710705	0.031866
XR_006057311.2	XM_004008919.5	-0.946972	0.000107327
XR_006060494.2	XM_004008919.5	-0.734197	0.0242993
XR_009597841.1	XM_004008919.5	0.905218	0.000785902
XR_009600090.1	XM_004008919.5	-0.88424	0.00154906
MSTRG.10021.2	XM_004010239.6	0.793778	0.0106481
MSTRG.21500.42	XM_004010239.6	0.720374	0.028589
MSTRG.13211.2	XM_004010239.6	0.790376	0.0112355
XR_006059048.1	XM_004010239.6	0.827883	0.00586028
XR_006060577.2	XM_004010239.6	0.866943	0.00247807
MSTRG.15435.3	XM_004013811.5	0.799904	0.00964313
XR_003588146.3	XM_004013811.5	0.848497	0.00383044
XR_006057311.2	XM_004013811.5	0.794127	0.010589
XR_006060494.2	XM_004013811.5	0.779621	0.0132351
XR_009597841.1	XM_004013811.5	-0.844906	0.0041424
XR_009600090.1	XM_004013811.5	0.945965	0.000114513
MSTRG.13453.3	XM_004016130.5	0.828162	0.00582882
MSTRG.23088.2	XM_004016130.5	0.851644	0.00357062
MSTRG.3854.1	XM_004016130.5	-0.819863	0.00681602
MSTRG.23887.4	XM_004016130.5	0.762291	0.0169365
XR_006057736.2	XM_004016130.5	0.87229	0.00215841
XR_006059048.1	XM_004016130.5	-0.770745	0.0150546
XR_006060577.2	XM_004016130.5	-0.85863	0.00303764
MSTRG.570.4	XM_004016143.6	0.794416	0.0105401
MSTRG.26132.58	XM_004016143.6	0.847471	0.00391788
XR_009599055.1	XM_004016143.6	0.743717	0.0216067
MSTRG.3854.1	XM_004018409.5	-0.819195	0.00690019
MSTRG.13211.2	XM_004018409.5	-0.711474	0.0315968
XR_003586470.2	XM_004018409.5	0.748794	0.0202549
XR_006057452.2	XM_004018409.5	0.719481	0.0288819
XR_006057736.2	XM_004018409.5	0.735901	0.0238021
XR_006059048.1	XM_004018409.5	-0.911528	0.000621429
XR_006060577.2	XM_004018409.5	-0.87176	0.00218872
MSTRG.3854.1	XM_004021200.5	0.819195	0.00690019
MSTRG.13211.2	XM_004021200.5	0.711474	0.0315968
XR_003586470.2	XM_004021200.5	-0.748794	0.0202549
XR_006057452.2	XM_004021200.5	-0.719481	0.0288819
XR_006057736.2	XM_004021200.5	-0.735901	0.0238021
XR_006059048.1	XM_004021200.5	0.911528	0.000621429
XR_006060577.2	XM_004021200.5	0.87176	0.00218872
MSTRG.3854.1	XM_004021543.6	-0.819195	0.00690019
MSTRG.13211.2	XM_004021543.6	-0.711474	0.0315968
XR_003586470.2	XM_004021543.6	0.748794	0.0202549
XR_006057452.2	XM_004021543.6	0.719481	0.0288819
XR_006057736.2	XM_004021543.6	0.735901	0.0238021
XR_006059048.1	XM_004021543.6	-0.911528	0.000621429
XR_006060577.2	XM_004021543.6	-0.87176	0.00218872
MSTRG.3854.1	XM_012095795.4	0.819195	0.00690019
MSTRG.13211.2	XM_012095795.4	0.711474	0.0315968
XR_003586470.2	XM_012095795.4	-0.748794	0.0202549
XR_006057452.2	XM_012095795.4	-0.719481	0.0288819
XR_006057736.2	XM_012095795.4	-0.735901	0.0238021
XR_006059048.1	XM_012095795.4	0.911528	0.000621429
XR_006060577.2	XM_012095795.4	0.87176	0.00218872
MSTRG.19537.30	XM_012099865.4	-0.734809	0.02412
MSTRG.2028.1	XM_012099865.4	-0.753899	0.0189533
XR_009597486.1	XM_012099865.4	-0.770909	0.0150197
XR_009599055.1	XM_012099865.4	-0.772804	0.0146185
XR_009599079.1	XM_012099865.4	-0.754316	0.0188495
MSTRG.16014.3	XM_012102878.4	-0.713885	0.0307624
MSTRG.13453.1	XM_012102878.4	0.776764	0.0138036
MSTRG.16991.3	XM_012102878.4	0.726168	0.0267351
MSTRG.13211.2	XM_012102878.4	0.905895	0.000766956
XR_006057311.2	XM_012102878.4	0.715699	0.0301443
XR_006059048.1	XM_012102878.4	0.798575	0.0098555
XR_006060577.2	XM_012102878.4	0.824482	0.00625365
MSTRG.3854.1	XM_012102946.4	-0.819195	0.00690019
MSTRG.13211.2	XM_012102946.4	-0.711474	0.0315968
XR_003586470.2	XM_012102946.4	0.748794	0.0202549
XR_006057452.2	XM_012102946.4	0.719481	0.0288819
XR_006057736.2	XM_012102946.4	0.735901	0.0238021
XR_006059048.1	XM_012102946.4	-0.911528	0.000621429
XR_006060577.2	XM_012102946.4	-0.87176	0.00218872
MSTRG.19537.30	XM_012103095.4	0.734809	0.02412
MSTRG.2028.1	XM_012103095.4	0.753899	0.0189533
XR_009597486.1	XM_012103095.4	0.770909	0.0150197
XR_009599055.1	XM_012103095.4	0.772804	0.0146185
XR_009599079.1	XM_012103095.4	0.754316	0.0188495
XR_006057311.2	XM_012103245.4	0.876997	0.00190162
XR_006060494.2	XM_012103245.4	0.894296	0.00113856
XR_009597841.1	XM_012103245.4	-0.889477	0.00132436
XR_009600090.1	XM_012103245.4	0.793901	0.0106271
XR_006057311.2	XM_012116602.4	-0.946972	0.000107327
XR_006060494.2	XM_012116602.4	-0.734197	0.0242993
XR_009597841.1	XM_012116602.4	0.905218	0.000785902
XR_009600090.1	XM_012116602.4	-0.88424	0.00154906
MSTRG.3854.1	XM_012135485.5	-0.819195	0.00690019
MSTRG.13211.2	XM_012135485.5	-0.711474	0.0315968
XR_003586470.2	XM_012135485.5	0.748794	0.0202549
XR_006057452.2	XM_012135485.5	0.719481	0.0288819
XR_006057736.2	XM_012135485.5	0.735901	0.0238021
XR_006059048.1	XM_012135485.5	-0.911528	0.000621429
XR_006060577.2	XM_012135485.5	-0.87176	0.00218872
XR_006057311.2	XM_012157964.3	0.946972	0.000107327
XR_006060494.2	XM_012157964.3	0.734197	0.0242993
XR_009597841.1	XM_012157964.3	-0.905218	0.000785902
XR_009600090.1	XM_012157964.3	0.88424	0.00154906
XR_006057311.2	XM_012175210.4	-0.946972	0.000107327
XR_006060494.2	XM_012175210.4	-0.734197	0.0242993
XR_009597841.1	XM_012175210.4	0.905218	0.000785902
XR_009600090.1	XM_012175210.4	-0.88424	0.00154906
MSTRG.19537.30	XM_012176726.5	0.734809	0.02412
MSTRG.2028.1	XM_012176726.5	0.753899	0.0189533
XR_009597486.1	XM_012176726.5	0.770909	0.0150197
XR_009599055.1	XM_012176726.5	0.772804	0.0146185
XR_009599079.1	XM_012176726.5	0.754316	0.0188495
MSTRG.3854.1	XM_012178425.3	-0.819195	0.00690019
MSTRG.13211.2	XM_012178425.3	-0.711474	0.0315968
XR_003586470.2	XM_012178425.3	0.748794	0.0202549
XR_006057452.2	XM_012178425.3	0.719481	0.0288819
XR_006057736.2	XM_012178425.3	0.735901	0.0238021
XR_006059048.1	XM_012178425.3	-0.911528	0.000621429
XR_006060577.2	XM_012178425.3	-0.87176	0.00218872
MSTRG.3854.1	XM_012181277.5	-0.819195	0.00690019
MSTRG.13211.2	XM_012181277.5	-0.711474	0.0315968
XR_003586470.2	XM_012181277.5	0.748794	0.0202549
XR_006057452.2	XM_012181277.5	0.719481	0.0288819
XR_006057736.2	XM_012181277.5	0.735901	0.0238021
XR_006059048.1	XM_012181277.5	-0.911528	0.000621429
XR_006060577.2	XM_012181277.5	-0.87176	0.00218872
MSTRG.19537.30	XM_012182573.5	-0.734809	0.02412
MSTRG.2028.1	XM_012182573.5	-0.753899	0.0189533
XR_009597486.1	XM_012182573.5	-0.770909	0.0150197
XR_009599055.1	XM_012182573.5	-0.772804	0.0146185
XR_009599079.1	XM_012182573.5	-0.754316	0.0188495
XR_006057311.2	XM_012182574.5	0.946972	0.000107327
XR_006060494.2	XM_012182574.5	0.734197	0.0242993
XR_009597841.1	XM_012182574.5	-0.905218	0.000785902
XR_009600090.1	XM_012182574.5	0.88424	0.00154906
MSTRG.3854.1	XM_012182772.4	0.783636	0.0124628
XR_003588146.3	XM_012182772.4	0.724726	0.0271888
XR_006059048.1	XM_012182772.4	0.743842	0.0215726
XR_006060577.2	XM_012182772.4	0.845827	0.00406075
XR_009597403.1	XM_012182772.4	0.742235	0.0220122
XR_009600090.1	XM_012182772.4	0.760381	0.0173823
MSTRG.13453.3	XM_012182803.5	0.828162	0.00582882
MSTRG.23088.2	XM_012182803.5	0.851644	0.00357062
MSTRG.3854.1	XM_012182803.5	-0.819863	0.00681602
MSTRG.23887.4	XM_012182803.5	0.762291	0.0169365
XR_006057736.2	XM_012182803.5	0.87229	0.00215841
XR_006059048.1	XM_012182803.5	-0.770745	0.0150546
XR_006060577.2	XM_012182803.5	-0.85863	0.00303764
MSTRG.3854.1	XM_012184403.4	0.783636	0.0124628
XR_003588146.3	XM_012184403.4	0.724726	0.0271888
XR_006059048.1	XM_012184403.4	0.743842	0.0215726
XR_006060577.2	XM_012184403.4	0.845827	0.00406075
XR_009597403.1	XM_012184403.4	0.742235	0.0220122
XR_009600090.1	XM_012184403.4	0.760381	0.0173823
MSTRG.19537.30	XM_012185411.5	0.734809	0.02412
MSTRG.2028.1	XM_012185411.5	0.753899	0.0189533
XR_009597486.1	XM_012185411.5	0.770909	0.0150197
XR_009599055.1	XM_012185411.5	0.772804	0.0146185
XR_009599079.1	XM_012185411.5	0.754316	0.0188495
MSTRG.19537.30	XM_012186921.5	0.734809	0.02412
MSTRG.2028.1	XM_012186921.5	0.753899	0.0189533
XR_009597486.1	XM_012186921.5	0.770909	0.0150197
XR_009599055.1	XM_012186921.5	0.772804	0.0146185
XR_009599079.1	XM_012186921.5	0.754316	0.0188495
XR_006057311.2	XM_012187540.4	0.946972	0.000107327
XR_006060494.2	XM_012187540.4	0.734197	0.0242993
XR_009597841.1	XM_012187540.4	-0.905218	0.000785902
XR_009600090.1	XM_012187540.4	0.88424	0.00154906
MSTRG.3854.1	XM_012189642.4	-0.819195	0.00690019
MSTRG.13211.2	XM_012189642.4	-0.711474	0.0315968
XR_003586470.2	XM_012189642.4	0.748794	0.0202549
XR_006057452.2	XM_012189642.4	0.719481	0.0288819
XR_006057736.2	XM_012189642.4	0.735901	0.0238021
XR_006059048.1	XM_012189642.4	-0.911528	0.000621429
XR_006060577.2	XM_012189642.4	-0.87176	0.00218872
MSTRG.26132.58	XM_015097704.4	0.878026	0.00184849
MSTRG.3854.1	XM_015097704.4	0.795582	0.0103451
MSTRG.26132.59	XM_015098227.3	0.709032	0.0324569
XR_006059048.1	XM_015098227.3	0.790238	0.0112596
XR_006060577.2	XM_015098227.3	0.878764	0.001811
XR_009600090.1	XM_015098227.3	0.77533	0.0140952
XR_006057311.2	XM_015098646.3	0.946972	0.000107327
XR_006060494.2	XM_015098646.3	0.734197	0.0242993
XR_009597841.1	XM_015098646.3	-0.905218	0.000785902
XR_009600090.1	XM_015098646.3	0.88424	0.00154906
MSTRG.26132.59	XM_015099655.4	0.70881	0.0325358
MSTRG.3854.1	XM_015099655.4	0.71241	0.0312713
MSTRG.13211.2	XM_015099655.4	0.780842	0.0129969
XR_003586470.2	XM_015099655.4	-0.717623	0.0294976
XR_006057736.2	XM_015099655.4	-0.707459	0.0330189
XR_006059048.1	XM_015099655.4	0.891451	0.00124588
XR_006060577.2	XM_015099655.4	0.896897	0.00104624
MSTRG.15435.3	XM_015099811.4	0.799904	0.00964313
XR_003588146.3	XM_015099811.4	0.848497	0.00383044
XR_006057311.2	XM_015099811.4	0.794127	0.010589
XR_006060494.2	XM_015099811.4	0.779621	0.0132351
XR_009597841.1	XM_015099811.4	-0.844906	0.0041424
XR_009600090.1	XM_015099811.4	0.945965	0.000114513
MSTRG.19537.30	XM_015102664.4	0.734809	0.02412
MSTRG.2028.1	XM_015102664.4	0.753899	0.0189533
XR_009597486.1	XM_015102664.4	0.770909	0.0150197
XR_009599055.1	XM_015102664.4	0.772804	0.0146185
XR_009599079.1	XM_015102664.4	0.754316	0.0188495
MSTRG.3854.1	XM_015105048.4	-0.819195	0.00690019
MSTRG.13211.2	XM_015105048.4	-0.711474	0.0315968
XR_003586470.2	XM_015105048.4	0.748794	0.0202549
XR_006057452.2	XM_015105048.4	0.719481	0.0288819
XR_006057736.2	XM_015105048.4	0.735901	0.0238021
XR_006059048.1	XM_015105048.4	-0.911528	0.000621429
XR_006060577.2	XM_015105048.4	-0.87176	0.00218872
XR_006057311.2	XM_027956300.3	0.946972	0.000107327
XR_006060494.2	XM_027956300.3	0.734197	0.0242993
XR_009597841.1	XM_027956300.3	-0.905218	0.000785902
XR_009600090.1	XM_027956300.3	0.88424	0.00154906
XR_006057311.2	XM_027956381.2	0.946972	0.000107327
XR_006060494.2	XM_027956381.2	0.734197	0.0242993
XR_009597841.1	XM_027956381.2	-0.905218	0.000785902
XR_009600090.1	XM_027956381.2	0.88424	0.00154906
MSTRG.19537.30	XM_027956893.2	-0.734809	0.02412
MSTRG.2028.1	XM_027956893.2	-0.753899	0.0189533
XR_009597486.1	XM_027956893.2	-0.770909	0.0150197
XR_009599055.1	XM_027956893.2	-0.772804	0.0146185
XR_009599079.1	XM_027956893.2	-0.754316	0.0188495
MSTRG.26132.58	XM_027957458.3	-0.798503	0.00986701
MSTRG.3854.1	XM_027957458.3	-0.807486	0.0084907
XR_003586470.2	XM_027957458.3	0.785467	0.0121208
XR_006057452.2	XM_027957458.3	0.766989	0.0158725
XR_006059048.1	XM_027957458.3	-0.822005	0.00655115
XR_006060577.2	XM_027957458.3	-0.732407	0.0248293
XR_003588146.3	XM_027957567.2	0.717505	0.029537
XR_006057311.2	XM_027957567.2	0.858934	0.00301576
XR_006060577.2	XM_027957567.2	0.784177	0.012361
XR_009597841.1	XM_027957567.2	-0.858537	0.00304435
XR_009599078.1	XM_027957567.2	0.700509	0.0355772
XR_009600090.1	XM_027957567.2	0.954447	6.35278e-05
MSTRG.26132.58	XM_027957635.3	0.719672	0.0288191
MSTRG.19537.30	XM_027957635.3	0.737433	0.0233607
MSTRG.2028.1	XM_027957635.3	0.815406	0.0073904
XR_009596940.1	XM_027957635.3	0.796381	0.0102128
XR_009597486.1	XM_027957635.3	0.775207	0.0141203
XR_009599055.1	XM_027957635.3	0.83456	0.00513781
XR_009599079.1	XM_027957635.3	0.789703	0.0113541
XR_006057311.2	XM_027958831.3	-0.946972	0.000107327
XR_006060494.2	XM_027958831.3	-0.734197	0.0242993
XR_009597841.1	XM_027958831.3	0.905218	0.000785902
XR_009600090.1	XM_027958831.3	-0.88424	0.00154906
XR_006057311.2	XM_027958909.3	-0.852254	0.00352173
XR_006060577.2	XM_027958909.3	-0.786828	0.0118709
XR_009597841.1	XM_027958909.3	0.740115	0.0226009
XR_009600090.1	XM_027958909.3	-0.832241	0.0053814
MSTRG.3854.1	XM_027959176.3	-0.819195	0.00690019
MSTRG.13211.2	XM_027959176.3	-0.711474	0.0315968
XR_003586470.2	XM_027959176.3	0.748794	0.0202549
XR_006057452.2	XM_027959176.3	0.719481	0.0288819
XR_006057736.2	XM_027959176.3	0.735901	0.0238021
XR_006059048.1	XM_027959176.3	-0.911528	0.000621429
XR_006060577.2	XM_027959176.3	-0.87176	0.00218872
MSTRG.3854.1	XM_027959473.3	-0.819195	0.00690019
MSTRG.13211.2	XM_027959473.3	-0.711474	0.0315968
XR_003586470.2	XM_027959473.3	0.748794	0.0202549
XR_006057452.2	XM_027959473.3	0.719481	0.0288819
XR_006057736.2	XM_027959473.3	0.735901	0.0238021
XR_006059048.1	XM_027959473.3	-0.911528	0.000621429
XR_006060577.2	XM_027959473.3	-0.87176	0.00218872
MSTRG.3854.1	XM_027960229.2	-0.819195	0.00690019
MSTRG.13211.2	XM_027960229.2	-0.711474	0.0315968
XR_003586470.2	XM_027960229.2	0.748794	0.0202549
XR_006057452.2	XM_027960229.2	0.719481	0.0288819
XR_006057736.2	XM_027960229.2	0.735901	0.0238021
XR_006059048.1	XM_027960229.2	-0.911528	0.000621429
XR_006060577.2	XM_027960229.2	-0.87176	0.00218872
MSTRG.3854.1	XM_027963298.3	-0.819195	0.00690019
MSTRG.13211.2	XM_027963298.3	-0.711474	0.0315968
XR_003586470.2	XM_027963298.3	0.748794	0.0202549
XR_006057452.2	XM_027963298.3	0.719481	0.0288819
XR_006057736.2	XM_027963298.3	0.735901	0.0238021
XR_006059048.1	XM_027963298.3	-0.911528	0.000621429
XR_006060577.2	XM_027963298.3	-0.87176	0.00218872
MSTRG.3854.1	XM_027963933.3	0.819195	0.00690019
MSTRG.13211.2	XM_027963933.3	0.711474	0.0315968
XR_003586470.2	XM_027963933.3	-0.748794	0.0202549
XR_006057452.2	XM_027963933.3	-0.719481	0.0288819
XR_006057736.2	XM_027963933.3	-0.735901	0.0238021
XR_006059048.1	XM_027963933.3	0.911528	0.000621429
XR_006060577.2	XM_027963933.3	0.87176	0.00218872
XR_006057311.2	XM_027964278.3	-0.946972	0.000107327
XR_006060494.2	XM_027964278.3	-0.734197	0.0242993
XR_009597841.1	XM_027964278.3	0.905218	0.000785902
XR_009600090.1	XM_027964278.3	-0.88424	0.00154906
MSTRG.19537.30	XM_027965580.2	-0.734809	0.02412
MSTRG.2028.1	XM_027965580.2	-0.753899	0.0189533
XR_009597486.1	XM_027965580.2	-0.770909	0.0150197
XR_009599055.1	XM_027965580.2	-0.772804	0.0146185
XR_009599079.1	XM_027965580.2	-0.754316	0.0188495
XR_006057311.2	XM_027965650.2	-0.946972	0.000107327
XR_006060494.2	XM_027965650.2	-0.734197	0.0242993
XR_009597841.1	XM_027965650.2	0.905218	0.000785902
XR_009600090.1	XM_027965650.2	-0.88424	0.00154906
MSTRG.13453.3	XM_027966230.2	0.777709	0.0136138
MSTRG.23088.2	XM_027966230.2	0.856231	0.00321403
MSTRG.3854.1	XM_027966230.2	-0.896309	0.00106662
MSTRG.23887.4	XM_027966230.2	0.742989	0.0218051
XR_006057736.2	XM_027966230.2	0.747433	0.0206116
XR_006059048.1	XM_027966230.2	-0.751178	0.0196399
XR_006060577.2	XM_027966230.2	-0.898379	0.00099604
MSTRG.19537.30	XM_027966517.3	-0.701663	0.0351438
MSTRG.2028.1	XM_027966517.3	-0.719991	0.0287144
XR_009597486.1	XM_027966517.3	-0.819647	0.00684316
XR_009597841.1	XM_027966517.3	-0.706544	0.0333484
XR_009599055.1	XM_027966517.3	-0.788348	0.0115958
XR_009599079.1	XM_027966517.3	-0.720389	0.028584
MSTRG.3854.1	XM_027966832.3	-0.819195	0.00690019
MSTRG.13211.2	XM_027966832.3	-0.711474	0.0315968
XR_003586470.2	XM_027966832.3	0.748794	0.0202549
XR_006057452.2	XM_027966832.3	0.719481	0.0288819
XR_006057736.2	XM_027966832.3	0.735901	0.0238021
XR_006059048.1	XM_027966832.3	-0.911528	0.000621429
XR_006060577.2	XM_027966832.3	-0.87176	0.00218872
MSTRG.3854.1	XM_027967044.2	0.819195	0.00690019
MSTRG.13211.2	XM_027967044.2	0.711474	0.0315968
XR_003586470.2	XM_027967044.2	-0.748794	0.0202549
XR_006057452.2	XM_027967044.2	-0.719481	0.0288819
XR_006057736.2	XM_027967044.2	-0.735901	0.0238021
XR_006059048.1	XM_027967044.2	0.911528	0.000621429
XR_006060577.2	XM_027967044.2	0.87176	0.00218872
MSTRG.3854.1	XM_027967118.2	0.819195	0.00690019
MSTRG.13211.2	XM_027967118.2	0.711474	0.0315968
XR_003586470.2	XM_027967118.2	-0.748794	0.0202549
XR_006057452.2	XM_027967118.2	-0.719481	0.0288819
XR_006057736.2	XM_027967118.2	-0.735901	0.0238021
XR_006059048.1	XM_027967118.2	0.911528	0.000621429
XR_006060577.2	XM_027967118.2	0.87176	0.00218872
MSTRG.13453.1	XM_027967938.2	0.725114	0.0270662
MSTRG.12406.1	XM_027967938.2	0.759675	0.017549
XR_006057311.2	XM_027967938.2	0.860695	0.00289123
XR_006060577.2	XM_027967938.2	0.779038	0.0133497
XR_009597841.1	XM_027967938.2	-0.764661	0.0163939
XR_009599078.1	XM_027967938.2	0.788752	0.0115233
XR_009600090.1	XM_027967938.2	0.872427	0.0021506
MSTRG.19537.30	XM_027968036.3	0.734809	0.02412
MSTRG.2028.1	XM_027968036.3	0.753899	0.0189533
XR_009597486.1	XM_027968036.3	0.770909	0.0150197
XR_009599055.1	XM_027968036.3	0.772804	0.0146185
XR_009599079.1	XM_027968036.3	0.754316	0.0188495
MSTRG.26132.58	XM_027968917.2	0.719682	0.0288159
MSTRG.3854.1	XM_027968917.2	0.830563	0.0055625
MSTRG.13211.2	XM_027968917.2	0.702163	0.0349571
XR_003586470.2	XM_027968917.2	-0.726436	0.0266512
XR_003589989.2	XM_027968917.2	-0.723007	0.0277364
XR_006057452.2	XM_027968917.2	-0.707544	0.0329884
XR_006057736.2	XM_027968917.2	-0.713929	0.0307476
XR_006059048.1	XM_027968917.2	0.798419	0.00988057
XR_006060577.2	XM_027968917.2	0.85833	0.00305931
MSTRG.10021.2	XM_027969161.3	0.73954	0.0227624
MSTRG.13211.2	XM_027969161.3	0.702718	0.0347507
XR_006059048.1	XM_027969161.3	0.93666	0.000197857
XR_006060577.2	XM_027969161.3	0.761665	0.0170816
XR_009596940.1	XM_027969161.3	0.757303	0.018117
XR_006057311.2	XM_027971665.2	0.946972	0.000107327
XR_006060494.2	XM_027971665.2	0.734197	0.0242993
XR_009597841.1	XM_027971665.2	-0.905218	0.000785902
XR_009600090.1	XM_027971665.2	0.88424	0.00154906
MSTRG.3854.1	XM_027972025.3	0.819195	0.00690019
MSTRG.13211.2	XM_027972025.3	0.711474	0.0315968
XR_003586470.2	XM_027972025.3	-0.748794	0.0202549
XR_006057452.2	XM_027972025.3	-0.719481	0.0288819
XR_006057736.2	XM_027972025.3	-0.735901	0.0238021
XR_006059048.1	XM_027972025.3	0.911528	0.000621429
XR_006060577.2	XM_027972025.3	0.87176	0.00218872
MSTRG.3854.1	XM_027972077.3	-0.819195	0.00690019
MSTRG.13211.2	XM_027972077.3	-0.711474	0.0315968
XR_003586470.2	XM_027972077.3	0.748794	0.0202549
XR_006057452.2	XM_027972077.3	0.719481	0.0288819
XR_006057736.2	XM_027972077.3	0.735901	0.0238021
XR_006059048.1	XM_027972077.3	-0.911528	0.000621429
XR_006060577.2	XM_027972077.3	-0.87176	0.00218872
XR_006057311.2	XM_027972299.3	0.946972	0.000107327
XR_006060494.2	XM_027972299.3	0.734197	0.0242993
XR_009597841.1	XM_027972299.3	-0.905218	0.000785902
XR_009600090.1	XM_027972299.3	0.88424	0.00154906
XR_006057311.2	XM_027973093.3	-0.946972	0.000107327
XR_006060494.2	XM_027973093.3	-0.734197	0.0242993
XR_009597841.1	XM_027973093.3	0.905218	0.000785902
XR_009600090.1	XM_027973093.3	-0.88424	0.00154906
MSTRG.3854.1	XM_027973542.3	-0.819195	0.00690019
MSTRG.13211.2	XM_027973542.3	-0.711474	0.0315968
XR_003586470.2	XM_027973542.3	0.748794	0.0202549
XR_006057452.2	XM_027973542.3	0.719481	0.0288819
XR_006057736.2	XM_027973542.3	0.735901	0.0238021
XR_006059048.1	XM_027973542.3	-0.911528	0.000621429
XR_006060577.2	XM_027973542.3	-0.87176	0.00218872
MSTRG.525.1	XM_027974127.3	0.762673	0.0168482
MSTRG.16014.3	XM_027974127.3	0.743566	0.0216475
XR_006059048.1	XM_027974127.3	-0.893737	0.00115914
XR_006060577.2	XM_027974127.3	-0.823449	0.00637659
MSTRG.19537.30	XM_027974879.2	-0.734809	0.02412
MSTRG.2028.1	XM_027974879.2	-0.753899	0.0189533
XR_009597486.1	XM_027974879.2	-0.770909	0.0150197
XR_009599055.1	XM_027974879.2	-0.772804	0.0146185
XR_009599079.1	XM_027974879.2	-0.754316	0.0188495
MSTRG.19537.45	XM_027974930.2	0.796006	0.0102747
MSTRG.13453.1	XM_027974930.2	0.77317	0.0145419
MSTRG.12406.1	XM_027974930.2	0.877896	0.00185516
MSTRG.16990.12	XM_027974930.2	0.783743	0.0124427
XR_006057311.2	XM_027974930.2	0.875542	0.00197864
XR_009597612.1	XM_027974930.2	0.816579	0.00723622
XR_009597841.1	XM_027974930.2	-0.802242	0.00927711
XR_009597889.1	XM_027974930.2	0.802955	0.00916745
XR_009599078.1	XM_027974930.2	0.757538	0.0180603
XR_009600090.1	XM_027974930.2	0.843462	0.00427262
XR_006057311.2	XM_027975302.3	-0.946972	0.000107327
XR_006060494.2	XM_027975302.3	-0.734197	0.0242993
XR_009597841.1	XM_027975302.3	0.905218	0.000785902
XR_009600090.1	XM_027975302.3	-0.88424	0.00154906
MSTRG.19537.30	XM_027975355.2	-0.734809	0.02412
MSTRG.2028.1	XM_027975355.2	-0.753899	0.0189533
XR_009597486.1	XM_027975355.2	-0.770909	0.0150197
XR_009599055.1	XM_027975355.2	-0.772804	0.0146185
XR_009599079.1	XM_027975355.2	-0.754316	0.0188495
MSTRG.6925.1	XM_027975881.3	0.744287	0.0214519
MSTRG.26132.59	XM_027975881.3	-0.734825	0.0241155
MSTRG.16014.3	XM_027975881.3	0.738226	0.0231345
MSTRG.19362.4	XM_027975881.3	0.722099	0.0280286
MSTRG.23088.2	XM_027975881.3	0.712208	0.0313414
MSTRG.3854.1	XM_027975881.3	-0.925353	0.000347638
MSTRG.12891.5	XM_027975881.3	0.706722	0.0332844
XR_003589989.2	XM_027975881.3	0.767245	0.0158159
XR_006059048.1	XM_027975881.3	-0.834174	0.00517776
XR_006060577.2	XM_027975881.3	-0.925844	0.000339869
XR_009595313.1	XM_027975881.3	0.796627	0.0101723
MSTRG.3854.1	XM_027975939.3	-0.819195	0.00690019
MSTRG.13211.2	XM_027975939.3	-0.711474	0.0315968
XR_003586470.2	XM_027975939.3	0.748794	0.0202549
XR_006057452.2	XM_027975939.3	0.719481	0.0288819
XR_006057736.2	XM_027975939.3	0.735901	0.0238021
XR_006059048.1	XM_027975939.3	-0.911528	0.000621429
XR_006060577.2	XM_027975939.3	-0.87176	0.00218872
MSTRG.26132.58	XM_027976011.2	0.714047	0.0307071
MSTRG.3854.1	XM_027976011.2	0.735069	0.0240441
XR_006059048.1	XM_027976011.2	0.814725	0.00748109
XR_006057311.2	XM_027976461.3	-0.946972	0.000107327
XR_006060494.2	XM_027976461.3	-0.734197	0.0242993
XR_009597841.1	XM_027976461.3	0.905218	0.000785902
XR_009600090.1	XM_027976461.3	-0.88424	0.00154906
MSTRG.13453.1	XM_027976978.2	0.870324	0.00227237
XR_006057311.2	XM_027976978.2	0.956482	5.42454e-05
XR_009597841.1	XM_027976978.2	-0.843636	0.0042568
XR_009600090.1	XM_027976978.2	0.724708	0.0271945
XR_006057311.2	XM_027977330.2	0.946972	0.000107327
XR_006060494.2	XM_027977330.2	0.734197	0.0242993
XR_009597841.1	XM_027977330.2	-0.905218	0.000785902
XR_009600090.1	XM_027977330.2	0.88424	0.00154906
MSTRG.3854.1	XM_027977877.2	-0.819195	0.00690019
MSTRG.13211.2	XM_027977877.2	-0.711474	0.0315968
XR_003586470.2	XM_027977877.2	0.748794	0.0202549
XR_006057452.2	XM_027977877.2	0.719481	0.0288819
XR_006057736.2	XM_027977877.2	0.735901	0.0238021
XR_006059048.1	XM_027977877.2	-0.911528	0.000621429
XR_006060577.2	XM_027977877.2	-0.87176	0.00218872
XR_006057311.2	XM_027978563.3	0.946972	0.000107327
XR_006060494.2	XM_027978563.3	0.734197	0.0242993
XR_009597841.1	XM_027978563.3	-0.905218	0.000785902
XR_009600090.1	XM_027978563.3	0.88424	0.00154906
MSTRG.3854.1	XM_027979265.2	-0.829829	0.00564304
MSTRG.13211.2	XM_027979265.2	-0.709241	0.0323829
XR_003586470.2	XM_027979265.2	0.744725	0.0213337
XR_006057452.2	XM_027979265.2	0.718774	0.0291154
XR_006057736.2	XM_027979265.2	0.727907	0.0261946
XR_006059048.1	XM_027979265.2	-0.912491	0.000598651
XR_006060577.2	XM_027979265.2	-0.872641	0.00213846
MSTRG.26132.58	XM_027979269.2	-0.724535	0.0272495
MSTRG.3854.1	XM_027979269.2	-0.79604	0.0102692
XR_003586470.2	XM_027979269.2	0.805084	0.00884514
XR_006057452.2	XM_027979269.2	0.775051	0.0141523
XR_006059048.1	XM_027979269.2	-0.918999	0.000459776
XR_006060577.2	XM_027979269.2	-0.793376	0.0107163
XR_006057311.2	XM_027979644.3	0.946972	0.000107327
XR_006060494.2	XM_027979644.3	0.734197	0.0242993
XR_009597841.1	XM_027979644.3	-0.905218	0.000785902
XR_009600090.1	XM_027979644.3	0.88424	0.00154906
MSTRG.3854.1	XM_027980108.3	-0.819195	0.00690019
MSTRG.13211.2	XM_027980108.3	-0.711474	0.0315968
XR_003586470.2	XM_027980108.3	0.748794	0.0202549
XR_006057452.2	XM_027980108.3	0.719481	0.0288819
XR_006057736.2	XM_027980108.3	0.735901	0.0238021
XR_006059048.1	XM_027980108.3	-0.911528	0.000621429
XR_006060577.2	XM_027980108.3	-0.87176	0.00218872
MSTRG.19537.30	XM_027980280.3	0.734809	0.02412
MSTRG.2028.1	XM_027980280.3	0.753899	0.0189533
XR_009597486.1	XM_027980280.3	0.770909	0.0150197
XR_009599055.1	XM_027980280.3	0.772804	0.0146185
XR_009599079.1	XM_027980280.3	0.754316	0.0188495
MSTRG.3854.1	XM_042231129.2	-0.819195	0.00690019
MSTRG.13211.2	XM_042231129.2	-0.711474	0.0315968
XR_003586470.2	XM_042231129.2	0.748794	0.0202549
XR_006057452.2	XM_042231129.2	0.719481	0.0288819
XR_006057736.2	XM_042231129.2	0.735901	0.0238021
XR_006059048.1	XM_042231129.2	-0.911528	0.000621429
XR_006060577.2	XM_042231129.2	-0.87176	0.00218872
MSTRG.3854.1	XM_042231307.2	-0.819195	0.00690019
MSTRG.13211.2	XM_042231307.2	-0.711474	0.0315968
XR_003586470.2	XM_042231307.2	0.748794	0.0202549
XR_006057452.2	XM_042231307.2	0.719481	0.0288819
XR_006057736.2	XM_042231307.2	0.735901	0.0238021
XR_006059048.1	XM_042231307.2	-0.911528	0.000621429
XR_006060577.2	XM_042231307.2	-0.87176	0.00218872
MSTRG.23088.2	XM_042231543.1	0.737603	0.0233121
MSTRG.3854.1	XM_042231543.1	-0.84454	0.00417511
XR_006057736.2	XM_042231543.1	0.781774	0.012817
XR_006059048.1	XM_042231543.1	-0.757747	0.0180096
XR_006060577.2	XM_042231543.1	-0.76117	0.0171972
MSTRG.19537.30	XM_042231618.1	0.734809	0.02412
MSTRG.2028.1	XM_042231618.1	0.753899	0.0189533
XR_009597486.1	XM_042231618.1	0.770909	0.0150197
XR_009599055.1	XM_042231618.1	0.772804	0.0146185
XR_009599079.1	XM_042231618.1	0.754316	0.0188495
MSTRG.3854.1	XM_042231750.2	-0.819195	0.00690019
MSTRG.13211.2	XM_042231750.2	-0.711474	0.0315968
XR_003586470.2	XM_042231750.2	0.748794	0.0202549
XR_006057452.2	XM_042231750.2	0.719481	0.0288819
XR_006057736.2	XM_042231750.2	0.735901	0.0238021
XR_006059048.1	XM_042231750.2	-0.911528	0.000621429
XR_006060577.2	XM_042231750.2	-0.87176	0.00218872
MSTRG.26132.59	XM_042232657.2	-0.70091	0.0354264
MSTRG.3854.1	XM_042232657.2	-0.742819	0.0218516
XR_003586470.2	XM_042232657.2	0.706294	0.0334391
XR_006059048.1	XM_042232657.2	-0.950433	8.50366e-05
XR_006060577.2	XM_042232657.2	-0.878956	0.00180133
MSTRG.3854.1	XM_042232682.2	-0.819195	0.00690019
MSTRG.13211.2	XM_042232682.2	-0.711474	0.0315968
XR_003586470.2	XM_042232682.2	0.748794	0.0202549
XR_006057452.2	XM_042232682.2	0.719481	0.0288819
XR_006057736.2	XM_042232682.2	0.735901	0.0238021
XR_006059048.1	XM_042232682.2	-0.911528	0.000621429
XR_006060577.2	XM_042232682.2	-0.87176	0.00218872
XR_006057311.2	XM_042232749.1	-0.946972	0.000107327
XR_006060494.2	XM_042232749.1	-0.734197	0.0242993
XR_009597841.1	XM_042232749.1	0.905218	0.000785902
XR_009600090.1	XM_042232749.1	-0.88424	0.00154906
MSTRG.3854.1	XM_042233245.1	-0.819195	0.00690019
MSTRG.13211.2	XM_042233245.1	-0.711474	0.0315968
XR_003586470.2	XM_042233245.1	0.748794	0.0202549
XR_006057452.2	XM_042233245.1	0.719481	0.0288819
XR_006057736.2	XM_042233245.1	0.735901	0.0238021
XR_006059048.1	XM_042233245.1	-0.911528	0.000621429
XR_006060577.2	XM_042233245.1	-0.87176	0.00218872
MSTRG.2028.2	XM_042233794.2	-0.700897	0.0354313
MSTRG.17412.8	XM_042233794.2	0.810548	0.00805306
MSTRG.19537.30	XM_042233794.2	0.902847	0.000854827
MSTRG.2028.1	XM_042233794.2	0.926078	0.000336214
XR_006057727.2	XM_042233794.2	0.721269	0.0282973
XR_009596940.1	XM_042233794.2	0.871412	0.00220881
XR_009597486.1	XM_042233794.2	0.792984	0.0107833
XR_009599055.1	XM_042233794.2	0.891137	0.00125814
XR_009599079.1	XM_042233794.2	0.92659	0.0003283
XR_006057311.2	XM_042233962.2	-0.946972	0.000107327
XR_006060494.2	XM_042233962.2	-0.734197	0.0242993
XR_009597841.1	XM_042233962.2	0.905218	0.000785902
XR_009600090.1	XM_042233962.2	-0.88424	0.00154906
MSTRG.3854.1	XM_042234202.1	-0.819195	0.00690019
MSTRG.13211.2	XM_042234202.1	-0.711474	0.0315968
XR_003586470.2	XM_042234202.1	0.748794	0.0202549
XR_006057452.2	XM_042234202.1	0.719481	0.0288819
XR_006057736.2	XM_042234202.1	0.735901	0.0238021
XR_006059048.1	XM_042234202.1	-0.911528	0.000621429
XR_006060577.2	XM_042234202.1	-0.87176	0.00218872
MSTRG.26132.58	XM_042234883.2	0.705575	0.0337
MSTRG.19537.30	XM_042234883.2	0.766787	0.0159173
MSTRG.2028.1	XM_042234883.2	0.786863	0.0118644
XR_009596940.1	XM_042234883.2	0.771976	0.0147928
XR_009597486.1	XM_042234883.2	0.767164	0.0158337
XR_009599055.1	XM_042234883.2	0.787942	0.0116688
XR_009599079.1	XM_042234883.2	0.787298	0.0117852
MSTRG.19537.30	XM_042235378.2	-0.734809	0.02412
MSTRG.2028.1	XM_042235378.2	-0.753899	0.0189533
XR_009597486.1	XM_042235378.2	-0.770909	0.0150197
XR_009599055.1	XM_042235378.2	-0.772804	0.0146185
XR_009599079.1	XM_042235378.2	-0.754316	0.0188495
XR_006057311.2	XM_042237714.1	0.946972	0.000107327
XR_006060494.2	XM_042237714.1	0.734197	0.0242993
XR_009597841.1	XM_042237714.1	-0.905218	0.000785902
XR_009600090.1	XM_042237714.1	0.88424	0.00154906
MSTRG.21500.42	XM_042237813.1	0.738211	0.0231386
MSTRG.2455.3	XM_042237813.1	0.755929	0.0184515
MSTRG.26132.46	XM_042237813.1	0.756592	0.0182896
MSTRG.2663.11	XM_042237813.1	0.755929	0.0184515
XR_006057311.2	XM_042237813.1	0.886258	0.00145959
XR_009597841.1	XM_042237813.1	-0.799722	0.00967206
MSTRG.13453.1	XM_042239101.1	0.736253	0.0237003
XR_006057311.2	XM_042239101.1	0.962428	3.26291e-05
XR_009597841.1	XM_042239101.1	-0.898045	0.00100718
XR_009600090.1	XM_042239101.1	0.799732	0.0096704
MSTRG.3854.1	XM_042239471.2	-0.819195	0.00690019
MSTRG.13211.2	XM_042239471.2	-0.711474	0.0315968
XR_003586470.2	XM_042239471.2	0.748794	0.0202549
XR_006057452.2	XM_042239471.2	0.719481	0.0288819
XR_006057736.2	XM_042239471.2	0.735901	0.0238021
XR_006059048.1	XM_042239471.2	-0.911528	0.000621429
XR_006060577.2	XM_042239471.2	-0.87176	0.00218872
MSTRG.3854.1	XM_042239930.1	-0.819195	0.00690019
MSTRG.13211.2	XM_042239930.1	-0.711474	0.0315968
XR_003586470.2	XM_042239930.1	0.748794	0.0202549
XR_006057452.2	XM_042239930.1	0.719481	0.0288819
XR_006057736.2	XM_042239930.1	0.735901	0.0238021
XR_006059048.1	XM_042239930.1	-0.911528	0.000621429
XR_006060577.2	XM_042239930.1	-0.87176	0.00218872
MSTRG.26132.58	XM_042239976.2	-0.741859	0.0221159
MSTRG.3854.1	XM_042239976.2	-0.821593	0.00660152
XR_009597486.1	XM_042239976.2	-0.756748	0.0182516
XR_009599055.1	XM_042239976.2	-0.710705	0.031866
MSTRG.19537.30	XM_042240260.1	-0.734809	0.02412
MSTRG.2028.1	XM_042240260.1	-0.753899	0.0189533
XR_009597486.1	XM_042240260.1	-0.770909	0.0150197
XR_009599055.1	XM_042240260.1	-0.772804	0.0146185
XR_009599079.1	XM_042240260.1	-0.754316	0.0188495
XR_006057311.2	XM_042241984.1	0.946972	0.000107327
XR_006060494.2	XM_042241984.1	0.734197	0.0242993
XR_009597841.1	XM_042241984.1	-0.905218	0.000785902
XR_009600090.1	XM_042241984.1	0.88424	0.00154906
MSTRG.26132.58	XM_042242347.1	0.755471	0.0185639
MSTRG.3854.1	XM_042242347.1	0.786947	0.0118492
XR_006059048.1	XM_042242347.1	0.825099	0.00618093
XR_006060577.2	XM_042242347.1	0.788915	0.0114941
XR_009596940.1	XM_042242347.1	0.717212	0.0296353
XR_009599055.1	XM_042242347.1	0.774629	0.0142392
MSTRG.25425.6	XM_042242817.2	0.802955	0.00916745
MSTRG.26132.30	XM_042242817.2	0.783947	0.0124042
MSTRG.13211.1	XM_042242817.2	0.779661	0.0132272
XR_003586470.2	XM_042242817.2	0.768808	0.0154727
XR_006057452.2	XM_042242817.2	0.714908	0.030413
XR_006057736.2	XM_042242817.2	0.734978	0.0240705
XR_006059048.1	XM_042242817.2	-0.869421	0.00232611
MSTRG.3854.1	XM_042243016.2	-0.819195	0.00690019
MSTRG.13211.2	XM_042243016.2	-0.711474	0.0315968
XR_003586470.2	XM_042243016.2	0.748794	0.0202549
XR_006057452.2	XM_042243016.2	0.719481	0.0288819
XR_006057736.2	XM_042243016.2	0.735901	0.0238021
XR_006059048.1	XM_042243016.2	-0.911528	0.000621429
XR_006060577.2	XM_042243016.2	-0.87176	0.00218872
MSTRG.19537.30	XM_042243207.2	-0.734809	0.02412
MSTRG.2028.1	XM_042243207.2	-0.753899	0.0189533
XR_009597486.1	XM_042243207.2	-0.770909	0.0150197
XR_009599055.1	XM_042243207.2	-0.772804	0.0146185
XR_009599079.1	XM_042243207.2	-0.754316	0.0188495
MSTRG.3854.1	XM_042244201.2	-0.819195	0.00690019
MSTRG.13211.2	XM_042244201.2	-0.711474	0.0315968
XR_003586470.2	XM_042244201.2	0.748794	0.0202549
XR_006057452.2	XM_042244201.2	0.719481	0.0288819
XR_006057736.2	XM_042244201.2	0.735901	0.0238021
XR_006059048.1	XM_042244201.2	-0.911528	0.000621429
XR_006060577.2	XM_042244201.2	-0.87176	0.00218872
MSTRG.16014.4	XM_042244539.2	0.73392	0.0243808
MSTRG.6925.1	XM_042244539.2	0.748151	0.0204229
MSTRG.26132.59	XM_042244539.2	-0.759876	0.0175015
MSTRG.19362.4	XM_042244539.2	0.746918	0.0207475
MSTRG.14490.6	XM_042244539.2	0.716711	0.029803
MSTRG.3854.1	XM_042244539.2	-0.717953	0.0293877
MSTRG.3448.2	XM_042244539.2	0.74965	0.0200324
MSTRG.12891.4	XM_042244539.2	0.706561	0.0333426
XR_003585811.3	XM_042244539.2	0.769572	0.0153071
XR_003586470.2	XM_042244539.2	0.919806	0.000444293
XR_003589989.2	XM_042244539.2	0.725564	0.0269246
XR_006057452.2	XM_042244539.2	0.894084	0.00114635
XR_006059048.1	XM_042244539.2	-0.915459	0.000532139
XR_006060577.2	XM_042244539.2	-0.775424	0.0140758
MSTRG.3854.1	XM_042244779.1	-0.819195	0.00690019
MSTRG.13211.2	XM_042244779.1	-0.711474	0.0315968
XR_003586470.2	XM_042244779.1	0.748794	0.0202549
XR_006057452.2	XM_042244779.1	0.719481	0.0288819
XR_006057736.2	XM_042244779.1	0.735901	0.0238021
XR_006059048.1	XM_042244779.1	-0.911528	0.000621429
XR_006060577.2	XM_042244779.1	-0.87176	0.00218872
MSTRG.3854.1	XM_042246377.1	0.819195	0.00690019
MSTRG.13211.2	XM_042246377.1	0.711474	0.0315968
XR_003586470.2	XM_042246377.1	-0.748794	0.0202549
XR_006057452.2	XM_042246377.1	-0.719481	0.0288819
XR_006057736.2	XM_042246377.1	-0.735901	0.0238021
XR_006059048.1	XM_042246377.1	0.911528	0.000621429
XR_006060577.2	XM_042246377.1	0.87176	0.00218872
MSTRG.19537.45	XM_042246491.2	0.796006	0.0102747
MSTRG.13453.1	XM_042246491.2	0.77317	0.0145419
MSTRG.12406.1	XM_042246491.2	0.877896	0.00185516
MSTRG.16990.12	XM_042246491.2	0.783743	0.0124427
XR_006057311.2	XM_042246491.2	0.875542	0.00197864
XR_009597612.1	XM_042246491.2	0.816579	0.00723622
XR_009597841.1	XM_042246491.2	-0.802242	0.00927711
XR_009597889.1	XM_042246491.2	0.802955	0.00916745
XR_009599078.1	XM_042246491.2	0.757538	0.0180603
XR_009600090.1	XM_042246491.2	0.843462	0.00427262
MSTRG.3854.1	XM_042247309.1	-0.819195	0.00690019
MSTRG.13211.2	XM_042247309.1	-0.711474	0.0315968
XR_003586470.2	XM_042247309.1	0.748794	0.0202549
XR_006057452.2	XM_042247309.1	0.719481	0.0288819
XR_006057736.2	XM_042247309.1	0.735901	0.0238021
XR_006059048.1	XM_042247309.1	-0.911528	0.000621429
XR_006060577.2	XM_042247309.1	-0.87176	0.00218872
MSTRG.3854.1	XM_042247457.1	-0.819195	0.00690019
MSTRG.13211.2	XM_042247457.1	-0.711474	0.0315968
XR_003586470.2	XM_042247457.1	0.748794	0.0202549
XR_006057452.2	XM_042247457.1	0.719481	0.0288819
XR_006057736.2	XM_042247457.1	0.735901	0.0238021
XR_006059048.1	XM_042247457.1	-0.911528	0.000621429
XR_006060577.2	XM_042247457.1	-0.87176	0.00218872
XR_006057311.2	XM_042247615.2	0.946972	0.000107327
XR_006060494.2	XM_042247615.2	0.734197	0.0242993
XR_009597841.1	XM_042247615.2	-0.905218	0.000785902
XR_009600090.1	XM_042247615.2	0.88424	0.00154906
XR_009599052.1	XM_042248370.1	0.756062	0.018419
XR_009599055.1	XM_042248370.1	-0.706489	0.0333683
MSTRG.10021.2	XM_042248742.2	0.73954	0.0227624
MSTRG.13211.2	XM_042248742.2	0.702718	0.0347507
XR_006059048.1	XM_042248742.2	0.93666	0.000197857
XR_006060577.2	XM_042248742.2	0.761665	0.0170816
XR_009596940.1	XM_042248742.2	0.757303	0.018117
MSTRG.3854.1	XM_042248847.1	-0.819195	0.00690019
MSTRG.13211.2	XM_042248847.1	-0.711474	0.0315968
XR_003586470.2	XM_042248847.1	0.748794	0.0202549
XR_006057452.2	XM_042248847.1	0.719481	0.0288819
XR_006057736.2	XM_042248847.1	0.735901	0.0238021
XR_006059048.1	XM_042248847.1	-0.911528	0.000621429
XR_006060577.2	XM_042248847.1	-0.87176	0.00218872
MSTRG.3854.1	XM_042248957.1	0.819195	0.00690019
MSTRG.13211.2	XM_042248957.1	0.711474	0.0315968
XR_003586470.2	XM_042248957.1	-0.748794	0.0202549
XR_006057452.2	XM_042248957.1	-0.719481	0.0288819
XR_006057736.2	XM_042248957.1	-0.735901	0.0238021
XR_006059048.1	XM_042248957.1	0.911528	0.000621429
XR_006060577.2	XM_042248957.1	0.87176	0.00218872
MSTRG.3854.1	XM_042249594.2	-0.819195	0.00690019
MSTRG.13211.2	XM_042249594.2	-0.711474	0.0315968
XR_003586470.2	XM_042249594.2	0.748794	0.0202549
XR_006057452.2	XM_042249594.2	0.719481	0.0288819
XR_006057736.2	XM_042249594.2	0.735901	0.0238021
XR_006059048.1	XM_042249594.2	-0.911528	0.000621429
XR_006060577.2	XM_042249594.2	-0.87176	0.00218872
XR_006057311.2	XM_042250866.1	-0.946972	0.000107327
XR_006060494.2	XM_042250866.1	-0.734197	0.0242993
XR_009597841.1	XM_042250866.1	0.905218	0.000785902
XR_009600090.1	XM_042250866.1	-0.88424	0.00154906
MSTRG.19537.30	XM_042251298.1	0.734809	0.02412
MSTRG.2028.1	XM_042251298.1	0.753899	0.0189533
XR_009597486.1	XM_042251298.1	0.770909	0.0150197
XR_009599055.1	XM_042251298.1	0.772804	0.0146185
XR_009599079.1	XM_042251298.1	0.754316	0.0188495
MSTRG.12406.1	XM_042251892.2	0.818383	0.0070033
XR_006057311.2	XM_042251892.2	0.751589	0.0195351
XR_006060577.2	XM_042251892.2	0.730658	0.0253543
XR_009597841.1	XM_042251892.2	-0.725864	0.0268304
XR_009599078.1	XM_042251892.2	0.801889	0.00933184
XR_009600090.1	XM_042251892.2	0.96574	2.36984e-05
MSTRG.13453.3	XM_042252040.2	0.828162	0.00582882
MSTRG.23088.2	XM_042252040.2	0.851644	0.00357062
MSTRG.3854.1	XM_042252040.2	-0.819863	0.00681602
MSTRG.23887.4	XM_042252040.2	0.762291	0.0169365
XR_006057736.2	XM_042252040.2	0.87229	0.00215841
XR_006059048.1	XM_042252040.2	-0.770745	0.0150546
XR_006060577.2	XM_042252040.2	-0.85863	0.00303764
MSTRG.16014.4	XM_042252420.2	0.73392	0.0243808
MSTRG.6925.1	XM_042252420.2	0.748151	0.0204229
MSTRG.26132.59	XM_042252420.2	-0.759876	0.0175015
MSTRG.19362.4	XM_042252420.2	0.746918	0.0207475
MSTRG.14490.6	XM_042252420.2	0.716711	0.029803
MSTRG.3854.1	XM_042252420.2	-0.717953	0.0293877
MSTRG.3448.2	XM_042252420.2	0.74965	0.0200324
MSTRG.12891.4	XM_042252420.2	0.706561	0.0333426
XR_003585811.3	XM_042252420.2	0.769572	0.0153071
XR_003586470.2	XM_042252420.2	0.919806	0.000444293
XR_003589989.2	XM_042252420.2	0.725564	0.0269246
XR_006057452.2	XM_042252420.2	0.894084	0.00114635
XR_006059048.1	XM_042252420.2	-0.915459	0.000532139
XR_006060577.2	XM_042252420.2	-0.775424	0.0140758
MSTRG.19537.30	XM_042252819.2	0.734809	0.02412
MSTRG.2028.1	XM_042252819.2	0.753899	0.0189533
XR_009597486.1	XM_042252819.2	0.770909	0.0150197
XR_009599055.1	XM_042252819.2	0.772804	0.0146185
XR_009599079.1	XM_042252819.2	0.754316	0.0188495
MSTRG.19537.30	XM_042252989.2	-0.734809	0.02412
MSTRG.2028.1	XM_042252989.2	-0.753899	0.0189533
XR_009597486.1	XM_042252989.2	-0.770909	0.0150197
XR_009599055.1	XM_042252989.2	-0.772804	0.0146185
XR_009599079.1	XM_042252989.2	-0.754316	0.0188495
MSTRG.19537.30	XM_042253080.1	-0.734809	0.02412
MSTRG.2028.1	XM_042253080.1	-0.753899	0.0189533
XR_009597486.1	XM_042253080.1	-0.770909	0.0150197
XR_009599055.1	XM_042253080.1	-0.772804	0.0146185
XR_009599079.1	XM_042253080.1	-0.754316	0.0188495
MSTRG.13453.1	XM_042253295.2	0.760319	0.0173969
MSTRG.21500.42	XM_042253295.2	0.803142	0.00913882
MSTRG.2455.3	XM_042253295.2	0.802955	0.00916745
MSTRG.26132.46	XM_042253295.2	0.803861	0.0090293
MSTRG.2663.11	XM_042253295.2	0.802955	0.00916745
XR_006057311.2	XM_042253295.2	0.937334	0.000190717
XR_009597841.1	XM_042253295.2	-0.844906	0.0041424
MSTRG.13453.3	XM_042253578.2	0.828162	0.00582882
MSTRG.23088.2	XM_042253578.2	0.851644	0.00357062
MSTRG.3854.1	XM_042253578.2	-0.819863	0.00681602
MSTRG.23887.4	XM_042253578.2	0.762291	0.0169365
XR_006057736.2	XM_042253578.2	0.87229	0.00215841
XR_006059048.1	XM_042253578.2	-0.770745	0.0150546
XR_006060577.2	XM_042253578.2	-0.85863	0.00303764
MSTRG.3854.1	XM_042253590.2	-0.819195	0.00690019
MSTRG.13211.2	XM_042253590.2	-0.711474	0.0315968
XR_003586470.2	XM_042253590.2	0.748794	0.0202549
XR_006057452.2	XM_042253590.2	0.719481	0.0288819
XR_006057736.2	XM_042253590.2	0.735901	0.0238021
XR_006059048.1	XM_042253590.2	-0.911528	0.000621429
XR_006060577.2	XM_042253590.2	-0.87176	0.00218872
MSTRG.26132.58	XM_042253705.2	0.856954	0.00316017
MSTRG.3854.1	XM_042253705.2	0.786971	0.0118448
XR_003586470.2	XM_042253705.2	-0.720297	0.0286139
XR_006057452.2	XM_042253705.2	-0.705586	0.033696
XR_006059048.1	XM_042253705.2	0.789263	0.0114322
XR_006060577.2	XM_042253705.2	0.748393	0.0203595
XR_006057311.2	XM_042254065.2	0.946972	0.000107327
XR_006060494.2	XM_042254065.2	0.734197	0.0242993
XR_009597841.1	XM_042254065.2	-0.905218	0.000785902
XR_009600090.1	XM_042254065.2	0.88424	0.00154906
XR_006057311.2	XM_042254781.2	0.796588	0.0101788
XR_006060494.2	XM_042254781.2	0.935565	0.000209862
XR_009597486.1	XM_042254781.2	-0.813135	0.00769541
XR_009597841.1	XM_042254781.2	-0.873263	0.00210346
XR_009600090.1	XM_042254781.2	0.789081	0.0114646
MSTRG.19537.30	XM_042255065.1	0.734809	0.02412
MSTRG.2028.1	XM_042255065.1	0.753899	0.0189533
XR_009597486.1	XM_042255065.1	0.770909	0.0150197
XR_009599055.1	XM_042255065.1	0.772804	0.0146185
XR_009599079.1	XM_042255065.1	0.754316	0.0188495
MSTRG.19537.30	XM_042255066.1	0.734809	0.02412
MSTRG.2028.1	XM_042255066.1	0.753899	0.0189533
XR_009597486.1	XM_042255066.1	0.770909	0.0150197
XR_009599055.1	XM_042255066.1	0.772804	0.0146185
XR_009599079.1	XM_042255066.1	0.754316	0.0188495
MSTRG.3854.1	XM_042256634.2	-0.819195	0.00690019
MSTRG.13211.2	XM_042256634.2	-0.711474	0.0315968
XR_003586470.2	XM_042256634.2	0.748794	0.0202549
XR_006057452.2	XM_042256634.2	0.719481	0.0288819
XR_006057736.2	XM_042256634.2	0.735901	0.0238021
XR_006059048.1	XM_042256634.2	-0.911528	0.000621429
XR_006060577.2	XM_042256634.2	-0.87176	0.00218872
XR_006057311.2	XM_042256756.1	0.946972	0.000107327
XR_006060494.2	XM_042256756.1	0.734197	0.0242993
XR_009597841.1	XM_042256756.1	-0.905218	0.000785902
XR_009600090.1	XM_042256756.1	0.88424	0.00154906
MSTRG.26132.30	XM_042256907.2	0.722589	0.0278706
MSTRG.13211.1	XM_042256907.2	0.70908	0.0324399
XR_006057311.2	XM_042256907.2	-0.710333	0.0319969
XR_006060494.2	XM_042256907.2	-0.701248	0.0352992
XR_009597841.1	XM_042256907.2	0.755505	0.0185555
XR_009600090.1	XM_042256907.2	-0.764335	0.016468
MSTRG.19537.30	XM_042257014.2	0.734809	0.02412
MSTRG.2028.1	XM_042257014.2	0.753899	0.0189533
XR_009597486.1	XM_042257014.2	0.770909	0.0150197
XR_009599055.1	XM_042257014.2	0.772804	0.0146185
XR_009599079.1	XM_042257014.2	0.754316	0.0188495
MSTRG.25425.6	XM_042257227.2	0.802955	0.00916745
MSTRG.26132.30	XM_042257227.2	0.783947	0.0124042
MSTRG.13211.1	XM_042257227.2	0.779661	0.0132272
XR_003586470.2	XM_042257227.2	0.768808	0.0154727
XR_006057452.2	XM_042257227.2	0.714908	0.030413
XR_006057736.2	XM_042257227.2	0.734978	0.0240705
XR_006059048.1	XM_042257227.2	-0.869421	0.00232611
MSTRG.19537.30	XM_060397793.1	0.734809	0.02412
MSTRG.2028.1	XM_060397793.1	0.753899	0.0189533
XR_009597486.1	XM_060397793.1	0.770909	0.0150197
XR_009599055.1	XM_060397793.1	0.772804	0.0146185
XR_009599079.1	XM_060397793.1	0.754316	0.0188495
MSTRG.3854.1	XM_060398104.1	-0.724576	0.0272365
XR_003586470.2	XM_060398104.1	0.706294	0.0334391
XR_006057736.2	XM_060398104.1	0.706877	0.0332282
XR_006059048.1	XM_060398104.1	-0.840919	0.00450867
XR_006060577.2	XM_060398104.1	-0.804359	0.00895396
MSTRG.3854.1	XM_060398162.1	-0.819195	0.00690019
MSTRG.13211.2	XM_060398162.1	-0.711474	0.0315968
XR_003586470.2	XM_060398162.1	0.748794	0.0202549
XR_006057452.2	XM_060398162.1	0.719481	0.0288819
XR_006057736.2	XM_060398162.1	0.735901	0.0238021
XR_006059048.1	XM_060398162.1	-0.911528	0.000621429
XR_006060577.2	XM_060398162.1	-0.87176	0.00218872
XR_006057311.2	XM_060398474.1	0.946972	0.000107327
XR_006060494.2	XM_060398474.1	0.734197	0.0242993
XR_009597841.1	XM_060398474.1	-0.905218	0.000785902
XR_009600090.1	XM_060398474.1	0.88424	0.00154906
MSTRG.19537.30	XM_060399418.1	-0.734809	0.02412
MSTRG.2028.1	XM_060399418.1	-0.753899	0.0189533
XR_009597486.1	XM_060399418.1	-0.770909	0.0150197
XR_009599055.1	XM_060399418.1	-0.772804	0.0146185
XR_009599079.1	XM_060399418.1	-0.754316	0.0188495
MSTRG.19537.30	XM_060399771.1	-0.734809	0.02412
MSTRG.2028.1	XM_060399771.1	-0.753899	0.0189533
XR_009597486.1	XM_060399771.1	-0.770909	0.0150197
XR_009599055.1	XM_060399771.1	-0.772804	0.0146185
XR_009599079.1	XM_060399771.1	-0.754316	0.0188495
MSTRG.3854.1	XM_060400134.1	0.819195	0.00690019
MSTRG.13211.2	XM_060400134.1	0.711474	0.0315968
XR_003586470.2	XM_060400134.1	-0.748794	0.0202549
XR_006057452.2	XM_060400134.1	-0.719481	0.0288819
XR_006057736.2	XM_060400134.1	-0.735901	0.0238021
XR_006059048.1	XM_060400134.1	0.911528	0.000621429
XR_006060577.2	XM_060400134.1	0.87176	0.00218872
XR_009597486.1	XM_060400239.1	-0.781308	0.0129067
XR_006057311.2	XM_060400352.1	-0.946972	0.000107327
XR_006060494.2	XM_060400352.1	-0.734197	0.0242993
XR_009597841.1	XM_060400352.1	0.905218	0.000785902
XR_009600090.1	XM_060400352.1	-0.88424	0.00154906
MSTRG.19537.30	XM_060400367.1	0.734809	0.02412
MSTRG.2028.1	XM_060400367.1	0.753899	0.0189533
XR_009597486.1	XM_060400367.1	0.770909	0.0150197
XR_009599055.1	XM_060400367.1	0.772804	0.0146185
XR_009599079.1	XM_060400367.1	0.754316	0.0188495
MSTRG.19537.30	XM_060400579.1	-0.734809	0.02412
MSTRG.2028.1	XM_060400579.1	-0.753899	0.0189533
XR_009597486.1	XM_060400579.1	-0.770909	0.0150197
XR_009599055.1	XM_060400579.1	-0.772804	0.0146185
XR_009599079.1	XM_060400579.1	-0.754316	0.0188495
XR_006057311.2	XM_060400689.1	0.946972	0.000107327
XR_006060494.2	XM_060400689.1	0.734197	0.0242993
XR_009597841.1	XM_060400689.1	-0.905218	0.000785902
XR_009600090.1	XM_060400689.1	0.88424	0.00154906
MSTRG.3854.1	XM_060401288.1	0.819195	0.00690019
MSTRG.13211.2	XM_060401288.1	0.711474	0.0315968
XR_003586470.2	XM_060401288.1	-0.748794	0.0202549
XR_006057452.2	XM_060401288.1	-0.719481	0.0288819
XR_006057736.2	XM_060401288.1	-0.735901	0.0238021
XR_006059048.1	XM_060401288.1	0.911528	0.000621429
XR_006060577.2	XM_060401288.1	0.87176	0.00218872
MSTRG.16014.4	XM_060401537.1	0.73392	0.0243808
MSTRG.6925.1	XM_060401537.1	0.748151	0.0204229
MSTRG.26132.59	XM_060401537.1	-0.759876	0.0175015
MSTRG.19362.4	XM_060401537.1	0.746918	0.0207475
MSTRG.14490.6	XM_060401537.1	0.716711	0.029803
MSTRG.3854.1	XM_060401537.1	-0.717953	0.0293877
MSTRG.3448.2	XM_060401537.1	0.74965	0.0200324
MSTRG.12891.4	XM_060401537.1	0.706561	0.0333426
XR_003585811.3	XM_060401537.1	0.769572	0.0153071
XR_003586470.2	XM_060401537.1	0.919806	0.000444293
XR_003589989.2	XM_060401537.1	0.725564	0.0269246
XR_006057452.2	XM_060401537.1	0.894084	0.00114635
XR_006059048.1	XM_060401537.1	-0.915459	0.000532139
XR_006060577.2	XM_060401537.1	-0.775424	0.0140758
MSTRG.3854.1	XM_060401727.1	-0.869921	0.00229627
XR_006057736.2	XM_060401727.1	0.748954	0.020213
XR_006059048.1	XM_060401727.1	-0.771354	0.0149247
XR_006060577.2	XM_060401727.1	-0.730488	0.0254056
XR_006057311.2	XM_060403319.1	0.946972	0.000107327
XR_006060494.2	XM_060403319.1	0.734197	0.0242993
XR_009597841.1	XM_060403319.1	-0.905218	0.000785902
XR_009600090.1	XM_060403319.1	0.88424	0.00154906
MSTRG.19537.30	XM_060403324.1	-0.785524	0.0121102
MSTRG.2028.1	XM_060403324.1	-0.76822	0.0156013
XR_009596940.1	XM_060403324.1	-0.726128	0.0267477
XR_009597486.1	XM_060403324.1	-0.737783	0.0232606
XR_009599055.1	XM_060403324.1	-0.734052	0.0243421
XR_009599079.1	XM_060403324.1	-0.785449	0.0121242
XR_006057311.2	XM_060403935.1	0.946972	0.000107327
XR_006060494.2	XM_060403935.1	0.734197	0.0242993
XR_009597841.1	XM_060403935.1	-0.905218	0.000785902
XR_009600090.1	XM_060403935.1	0.88424	0.00154906
MSTRG.13453.3	XM_060404181.1	0.828162	0.00582882
MSTRG.23088.2	XM_060404181.1	0.851644	0.00357062
MSTRG.3854.1	XM_060404181.1	-0.819863	0.00681602
MSTRG.23887.4	XM_060404181.1	0.762291	0.0169365
XR_006057736.2	XM_060404181.1	0.87229	0.00215841
XR_006059048.1	XM_060404181.1	-0.770745	0.0150546
XR_006060577.2	XM_060404181.1	-0.85863	0.00303764
MSTRG.6925.1	XM_060404387.1	0.705925	0.0335728
MSTRG.26132.59	XM_060404387.1	-0.715907	0.030074
MSTRG.3854.1	XM_060404387.1	-0.791948	0.0109613
MSTRG.13211.2	XM_060404387.1	-0.705379	0.0337715
XR_003586470.2	XM_060404387.1	0.822749	0.0064608
XR_003589989.2	XM_060404387.1	0.703054	0.0346261
XR_006057452.2	XM_060404387.1	0.794399	0.0105431
XR_006059048.1	XM_060404387.1	-0.924942	0.000354246
XR_006060577.2	XM_060404387.1	-0.847042	0.00395478
MSTRG.26132.58	XM_060405170.1	-0.738813	0.0229678
MSTRG.3854.1	XM_060405170.1	-0.776178	0.0139223
MSTRG.16991.3	XM_060405170.1	-0.748006	0.0204608
MSTRG.13211.2	XM_060405170.1	-0.711827	0.0314739
XR_006059048.1	XM_060405170.1	-0.835423	0.00504906
XR_009599055.1	XM_060405170.1	-0.729263	0.025778
MSTRG.3854.1	XM_060405514.1	0.819195	0.00690019
MSTRG.13211.2	XM_060405514.1	0.711474	0.0315968
XR_003586470.2	XM_060405514.1	-0.748794	0.0202549
XR_006057452.2	XM_060405514.1	-0.719481	0.0288819
XR_006057736.2	XM_060405514.1	-0.735901	0.0238021
XR_006059048.1	XM_060405514.1	0.911528	0.000621429
XR_006060577.2	XM_060405514.1	0.87176	0.00218872
MSTRG.3854.1	XM_060406196.1	-0.819195	0.00690019
MSTRG.13211.2	XM_060406196.1	-0.711474	0.0315968
XR_003586470.2	XM_060406196.1	0.748794	0.0202549
XR_006057452.2	XM_060406196.1	0.719481	0.0288819
XR_006057736.2	XM_060406196.1	0.735901	0.0238021
XR_006059048.1	XM_060406196.1	-0.911528	0.000621429
XR_006060577.2	XM_060406196.1	-0.87176	0.00218872
MSTRG.26132.59	XM_060406292.1	-0.70091	0.0354264
MSTRG.3854.1	XM_060406292.1	-0.742819	0.0218516
XR_003586470.2	XM_060406292.1	0.706294	0.0334391
XR_006059048.1	XM_060406292.1	-0.950433	8.50366e-05
XR_006060577.2	XM_060406292.1	-0.878956	0.00180133
MSTRG.19537.30	XM_060406679.1	-0.734809	0.02412
MSTRG.2028.1	XM_060406679.1	-0.753899	0.0189533
XR_009597486.1	XM_060406679.1	-0.770909	0.0150197
XR_009599055.1	XM_060406679.1	-0.772804	0.0146185
XR_009599079.1	XM_060406679.1	-0.754316	0.0188495
MSTRG.19537.30	XM_060406688.1	-0.734809	0.02412
MSTRG.2028.1	XM_060406688.1	-0.753899	0.0189533
XR_009597486.1	XM_060406688.1	-0.770909	0.0150197
XR_009599055.1	XM_060406688.1	-0.772804	0.0146185
XR_009599079.1	XM_060406688.1	-0.754316	0.0188495
MSTRG.13453.3	XM_060406805.1	0.723927	0.0274425
MSTRG.23088.2	XM_060406805.1	0.727196	0.0264149
MSTRG.23887.4	XM_060406805.1	0.7251	0.0270708
XR_009597486.1	XM_060406805.1	-0.70827	0.0327282
XR_009599055.1	XM_060406805.1	-0.706489	0.0333683
MSTRG.26132.58	XM_060408515.1	0.755471	0.0185639
MSTRG.3854.1	XM_060408515.1	0.786947	0.0118492
XR_006059048.1	XM_060408515.1	0.825099	0.00618093
XR_006060577.2	XM_060408515.1	0.788915	0.0114941
XR_009596940.1	XM_060408515.1	0.717212	0.0296353
XR_009599055.1	XM_060408515.1	0.774629	0.0142392
XR_006057311.2	XM_060408732.1	-0.946972	0.000107327
XR_006060494.2	XM_060408732.1	-0.734197	0.0242993
XR_009597841.1	XM_060408732.1	0.905218	0.000785902
XR_009600090.1	XM_060408732.1	-0.88424	0.00154906
MSTRG.25425.6	XM_060409050.1	0.802955	0.00916745
MSTRG.26132.30	XM_060409050.1	0.783947	0.0124042
MSTRG.13211.1	XM_060409050.1	0.779661	0.0132272
XR_003586470.2	XM_060409050.1	0.768808	0.0154727
XR_006057452.2	XM_060409050.1	0.714908	0.030413
XR_006057736.2	XM_060409050.1	0.734978	0.0240705
XR_006059048.1	XM_060409050.1	-0.869421	0.00232611
MSTRG.15435.3	XM_060409150.1	0.788455	0.0115764
XR_003588146.3	XM_060409150.1	0.712329	0.0312995
XR_006057311.2	XM_060409150.1	0.889416	0.00132684
XR_009597841.1	XM_060409150.1	-0.87878	0.00181019
XR_009600090.1	XM_060409150.1	0.809146	0.00825146
XR_006057311.2	XM_060409404.1	0.946972	0.000107327
XR_006060494.2	XM_060409404.1	0.734197	0.0242993
XR_009597841.1	XM_060409404.1	-0.905218	0.000785902
XR_009600090.1	XM_060409404.1	0.88424	0.00154906
MSTRG.3854.1	XM_060409667.1	-0.765889	0.0161174
XR_003586470.2	XM_060409667.1	0.706294	0.0334391
XR_006059048.1	XM_060409667.1	-0.863505	0.00269999
XR_006060577.2	XM_060409667.1	-0.828539	0.00578643
MSTRG.13453.1	XM_060410418.1	0.760319	0.0173969
MSTRG.21500.42	XM_060410418.1	0.803142	0.00913882
MSTRG.2455.3	XM_060410418.1	0.802955	0.00916745
MSTRG.26132.46	XM_060410418.1	0.803861	0.0090293
MSTRG.2663.11	XM_060410418.1	0.802955	0.00916745
XR_006057311.2	XM_060410418.1	0.937334	0.000190717
XR_009597841.1	XM_060410418.1	-0.844906	0.0041424
MSTRG.3854.1	XM_060411112.1	-0.819195	0.00690019
MSTRG.13211.2	XM_060411112.1	-0.711474	0.0315968
XR_003586470.2	XM_060411112.1	0.748794	0.0202549
XR_006057452.2	XM_060411112.1	0.719481	0.0288819
XR_006057736.2	XM_060411112.1	0.735901	0.0238021
XR_006059048.1	XM_060411112.1	-0.911528	0.000621429
XR_006060577.2	XM_060411112.1	-0.87176	0.00218872
MSTRG.19537.30	XM_060411657.1	0.734809	0.02412
MSTRG.2028.1	XM_060411657.1	0.753899	0.0189533
XR_009597486.1	XM_060411657.1	0.770909	0.0150197
XR_009599055.1	XM_060411657.1	0.772804	0.0146185
XR_009599079.1	XM_060411657.1	0.754316	0.0188495
MSTRG.3854.1	XM_060412583.1	-0.819195	0.00690019
MSTRG.13211.2	XM_060412583.1	-0.711474	0.0315968
XR_003586470.2	XM_060412583.1	0.748794	0.0202549
XR_006057452.2	XM_060412583.1	0.719481	0.0288819
XR_006057736.2	XM_060412583.1	0.735901	0.0238021
XR_006059048.1	XM_060412583.1	-0.911528	0.000621429
XR_006060577.2	XM_060412583.1	-0.87176	0.00218872
XR_006057311.2	XM_060414434.1	0.946972	0.000107327
XR_006060494.2	XM_060414434.1	0.734197	0.0242993
XR_009597841.1	XM_060414434.1	-0.905218	0.000785902
XR_009600090.1	XM_060414434.1	0.88424	0.00154906
MSTRG.13453.3	XM_060414482.1	0.723927	0.0274425
MSTRG.23088.2	XM_060414482.1	0.727196	0.0264149
MSTRG.23887.4	XM_060414482.1	0.7251	0.0270708
XR_009597486.1	XM_060414482.1	-0.70827	0.0327282
XR_009599055.1	XM_060414482.1	-0.706489	0.0333683
MSTRG.3854.1	XM_060414557.1	-0.819195	0.00690019
MSTRG.13211.2	XM_060414557.1	-0.711474	0.0315968
XR_003586470.2	XM_060414557.1	0.748794	0.0202549
XR_006057452.2	XM_060414557.1	0.719481	0.0288819
XR_006057736.2	XM_060414557.1	0.735901	0.0238021
XR_006059048.1	XM_060414557.1	-0.911528	0.000621429
XR_006060577.2	XM_060414557.1	-0.87176	0.00218872
MSTRG.3854.1	XM_060414661.1	0.819195	0.00690019
MSTRG.13211.2	XM_060414661.1	0.711474	0.0315968
XR_003586470.2	XM_060414661.1	-0.748794	0.0202549
XR_006057452.2	XM_060414661.1	-0.719481	0.0288819
XR_006057736.2	XM_060414661.1	-0.735901	0.0238021
XR_006059048.1	XM_060414661.1	0.911528	0.000621429
XR_006060577.2	XM_060414661.1	0.87176	0.00218872
MSTRG.3854.1	XM_060414913.1	0.819195	0.00690019
MSTRG.13211.2	XM_060414913.1	0.711474	0.0315968
XR_003586470.2	XM_060414913.1	-0.748794	0.0202549
XR_006057452.2	XM_060414913.1	-0.719481	0.0288819
XR_006057736.2	XM_060414913.1	-0.735901	0.0238021
XR_006059048.1	XM_060414913.1	0.911528	0.000621429
XR_006060577.2	XM_060414913.1	0.87176	0.00218872
XR_006057311.2	XM_060415168.1	0.946972	0.000107327
XR_006060494.2	XM_060415168.1	0.734197	0.0242993
XR_009597841.1	XM_060415168.1	-0.905218	0.000785902
XR_009600090.1	XM_060415168.1	0.88424	0.00154906
MSTRG.3854.1	XM_060415240.1	-0.819195	0.00690019
MSTRG.13211.2	XM_060415240.1	-0.711474	0.0315968
XR_003586470.2	XM_060415240.1	0.748794	0.0202549
XR_006057452.2	XM_060415240.1	0.719481	0.0288819
XR_006057736.2	XM_060415240.1	0.735901	0.0238021
XR_006059048.1	XM_060415240.1	-0.911528	0.000621429
XR_006060577.2	XM_060415240.1	-0.87176	0.00218872
MSTRG.26132.58	XM_060416315.1	-0.769224	0.0153824
XR_006059048.1	XM_060416315.1	-0.714208	0.0306518
XR_009599055.1	XM_060416315.1	-0.781031	0.0129603
XR_006057311.2	XM_060416938.1	0.876997	0.00190162
XR_006060494.2	XM_060416938.1	0.894296	0.00113856
XR_009597841.1	XM_060416938.1	-0.889477	0.00132436
XR_009600090.1	XM_060416938.1	0.793901	0.0106271
MSTRG.13453.3	XM_060418620.1	0.828162	0.00582882
MSTRG.23088.2	XM_060418620.1	0.851644	0.00357062
MSTRG.3854.1	XM_060418620.1	-0.819863	0.00681602
MSTRG.23887.4	XM_060418620.1	0.762291	0.0169365
XR_006057736.2	XM_060418620.1	0.87229	0.00215841
XR_006059048.1	XM_060418620.1	-0.770745	0.0150546
XR_006060577.2	XM_060418620.1	-0.85863	0.00303764
MSTRG.19537.30	XM_060418753.1	0.734809	0.02412
MSTRG.2028.1	XM_060418753.1	0.753899	0.0189533
XR_009597486.1	XM_060418753.1	0.770909	0.0150197
XR_009599055.1	XM_060418753.1	0.772804	0.0146185
XR_009599079.1	XM_060418753.1	0.754316	0.0188495
MSTRG.3854.1	XM_060419806.1	0.819195	0.00690019
MSTRG.13211.2	XM_060419806.1	0.711474	0.0315968
XR_003586470.2	XM_060419806.1	-0.748794	0.0202549
XR_006057452.2	XM_060419806.1	-0.719481	0.0288819
XR_006057736.2	XM_060419806.1	-0.735901	0.0238021
XR_006059048.1	XM_060419806.1	0.911528	0.000621429
XR_006060577.2	XM_060419806.1	0.87176	0.00218872
MSTRG.13453.1	XM_060419821.1	0.796316	0.0102236
XR_006057311.2	XM_060419821.1	0.92017	0.000437442
XR_006060577.2	XM_060419821.1	0.762181	0.0169619
XR_009597841.1	XM_060419821.1	-0.875051	0.00200507
XR_009599078.1	XM_060419821.1	0.737216	0.0234228
XR_009600090.1	XM_060419821.1	0.81428	0.00754067
