# Supplementary material for: Transcriptome sequencing of sheep hypothalamic tissue reveals the regulatory role of lncRNA in the mechanism of pubertal estrus initiation
Source: Front Vet Sci. 2025 Sep 2;12:1594040. doi: 10.3389/fvets.2025.1594040 (PMC12439674; doi:10.3389/fvets.2025.1594040)
Supplement: Supplementary file 1 [file Data_Sheet_1.zip › supplementary materials/Table S11. GO functional annotation and KEGG pathway enrichment analysis results of each cluster of lncRNA co-expressed genes..xlsx]

## Sheet: Cluster1_GO
ONTOLOGY	ID	Description	GeneRatio	BgRatio	pvalue	p.adjust	geneID	Count
BP	GO:0031338	regulation of vesicle fusion	3/130	23/18888	7.28752e-05	0.000510126	C2CD5/SPHK1/ANKRD27	3
BP	GO:0030177	positive regulation of Wnt signaling pathway	6/130	146/18888	7.46832e-05	0.000522783	ANKRD6/JRK/XIAP/RNF220/CAPRIN2/RBPJ	6
BP	GO:0090263	positive regulation of canonical Wnt signaling pathway	5/130	111/18888	0.000146168	0.00102318	JRK/XIAP/RNF220/CAPRIN2/RBPJ	5
BP	GO:0007160	cell-matrix adhesion	7/130	241/18888	0.0002016	0.0014112	ACTN3/TSC1/MAP4K4/BCL2L11/THBS1/UTRN/DDR1	7
BP	GO:1903578	regulation of ATP metabolic process	4/130	72/18888	0.00021933	0.00153531	ACTN3/SPHK2/ZBTB20/HDAC4	4
BP	GO:0001952	regulation of cell-matrix adhesion	5/130	125/18888	0.000247814	0.0017347	TSC1/MAP4K4/THBS1/UTRN/DDR1	5
BP	GO:0008380	RNA splicing	10/130	484/18888	0.000273412	0.00191388	SRSF3/PTBP1/ZC3H13/PCBP4/NONO/SUGP2/HNRNPH1/CELF1/SREK1/SNRPN	10
BP	GO:0019852	L-ascorbic acid metabolic process	2/130	10/18888	0.00029147	0.00204029	AKR1B1/AKR1A1	2
BP	GO:0030638	polyketide metabolic process	2/130	10/18888	0.00029147	0.00204029	AKR1B1/AKR1A1	2
BP	GO:0030647	aminoglycoside antibiotic metabolic process	2/130	10/18888	0.00029147	0.00204029	AKR1B1/AKR1A1	2
BP	GO:0044598	doxorubicin metabolic process	2/130	10/18888	0.00029147	0.00204029	AKR1B1/AKR1A1	2
BP	GO:0048733	sebaceous gland development	2/130	10/18888	0.00029147	0.00204029	ASH1L/RBPJ	2
BP	GO:0060717	chorion development	2/130	10/18888	0.00029147	0.00204029	E2F7/DNAJB6	2
BP	GO:0072205	metanephric collecting duct development	2/130	10/18888	0.00029147	0.00204029	PTCH1/AKR1B1	2
BP	GO:1901334	lactone metabolic process	2/130	10/18888	0.00029147	0.00204029	AKR1B1/AKR1A1	2
BP	GO:0034975	protein folding in endoplasmic reticulum	2/130	11/18888	0.000354638	0.00248247	ERO1A/DNAJC10	2
BP	GO:0046328	regulation of JNK cascade	5/130	138/18888	0.000381585	0.00267109	SH3RF2/ANKRD6/XIAP/MAP4K4/PER1	5
BP	GO:0048041	focal adhesion assembly	4/130	85/18888	0.000403053	0.00282137	ACTN3/TSC1/MAP4K4/THBS1	4
BP	GO:0043467	regulation of generation of precursor metabolites and energy	5/130	140/18888	0.000406044	0.00284231	ACTN3/SPHK2/ZBTB20/HDAC4/RBPJ	5
BP	GO:0014854	response to inactivity	2/130	12/18888	0.000423652	0.00296557	ACTN3/HDAC4	2
BP	GO:0042364	water-soluble vitamin biosynthetic process	2/130	12/18888	0.000423652	0.00296557	AKR1B1/AKR1A1	2
BP	GO:0090153	regulation of sphingolipid biosynthetic process	2/130	12/18888	0.000423652	0.00296557	SPHK1/SPHK2	2
BP	GO:2000303	regulation of ceramide biosynthetic process	2/130	12/18888	0.000423652	0.00296557	SPHK1/SPHK2	2
BP	GO:0045740	positive regulation of DNA replication	3/130	43/18888	0.000459393	0.00321575	E2F7/STN1/SSBP1	3
BP	GO:0014874	response to stimulus involved in regulation of muscle adaptation	2/130	13/18888	0.00049843	0.00348901	ACTN3/HDAC4	2
BP	GO:1903867	extraembryonic membrane development	2/130	13/18888	0.00049843	0.00348901	E2F7/DNAJB6	2
BP	GO:1900542	regulation of purine nucleotide metabolic process	4/130	91/18888	0.000515473	0.00360831	ACTN3/SPHK2/ZBTB20/HDAC4	4
BP	GO:0033173	calcineurin-NFAT signaling cascade	3/130	45/18888	0.000522972	0.00366081	PTBP1/ACTN3/NFATC2	3
BP	GO:0006140	regulation of nucleotide metabolic process	4/130	92/18888	0.000536076	0.00375253	ACTN3/SPHK2/ZBTB20/HDAC4	4
BP	GO:0048732	gland development	9/130	449/18888	0.000559227	0.00391459	E2F7/PTCH1/BCL2L11/IGSF3/ZBTB7B/TNC/DDR1/ASH1L/RBPJ	9
BP	GO:0006417	regulation of translation	9/130	451/18888	0.00057564	0.00402948	TSC1/THBS1/PER1/MTG2/PELO/CAPRIN2/RPL13A/CELF1/METTL8	9
BP	GO:0001833	inner cell mass cell proliferation	2/130	14/18888	0.000578889	0.00405223	PELO/PALB2	2
BP	GO:0046512	sphingosine biosynthetic process	2/130	14/18888	0.000578889	0.00405223	SPHK1/SPHK2	2
BP	GO:0046520	sphingoid biosynthetic process	2/130	14/18888	0.000578889	0.00405223	SPHK1/SPHK2	2
BP	GO:2000105	positive regulation of DNA-templated DNA replication	2/130	14/18888	0.000578889	0.00405223	E2F7/SSBP1	2
BP	GO:0007044	cell-substrate junction assembly	4/130	96/18888	0.000624071	0.00436849	ACTN3/TSC1/MAP4K4/THBS1	4
BP	GO:0097720	calcineurin-mediated signaling	3/130	48/18888	0.000627973	0.00439581	PTBP1/ACTN3/NFATC2	3
BP	GO:0120163	negative regulation of cold-induced thermogenesis	3/130	48/18888	0.000627973	0.00439581	ACTN3/LAMA4/RBPJ	3
BP	GO:0003376	sphingosine-1-phosphate receptor signaling pathway	2/130	15/18888	0.00066495	0.00465465	SPHK1/SPHK2	2
BP	GO:0032933	SREBP signaling pathway	2/130	15/18888	0.00066495	0.00465465	ARHGEF10L/ZBTB7B	2
BP	GO:0072044	collecting duct development	2/130	15/18888	0.00066495	0.00465465	PTCH1/AKR1B1	2
BP	GO:0048284	organelle fusion	5/130	159/18888	0.000698081	0.00488657	ZDHHC6/C2CD5/STX8/SPHK1/ANKRD27	5
BP	GO:0043154	negative regulation of cysteine-type endopeptidase activity involved in apoptotic process	3/130	50/18888	0.000704564	0.00493195	XIAP/THBS1/DNAJB6	3
BP	GO:0006110	regulation of glycolytic process	3/130	51/18888	0.000744878	0.00521414	ACTN3/ZBTB20/HDAC4	3
BP	GO:0030811	regulation of nucleotide catabolic process	3/130	51/18888	0.000744878	0.00521414	ACTN3/ZBTB20/HDAC4	3
BP	GO:0033121	regulation of purine nucleotide catabolic process	3/130	51/18888	0.000744878	0.00521414	ACTN3/ZBTB20/HDAC4	3
BP	GO:0021904	dorsal/ventral neural tube patterning	2/130	16/18888	0.000756533	0.00529573	PTCH1/RNF220	2
BP	GO:0071501	cellular response to sterol depletion	2/130	16/18888	0.000756533	0.00529573	ARHGEF10L/ZBTB7B	2
BP	GO:0035282	segmentation	4/130	103/18888	0.000800603	0.00560422	TDRKH/IRX2/PALB2/RBPJ	4
BP	GO:0150115	cell-substrate junction organization	4/130	103/18888	0.000800603	0.00560422	ACTN3/TSC1/MAP4K4/THBS1	4
BP	GO:0003356	regulation of cilium beat frequency	2/130	17/18888	0.000853559	0.00597492	CFAP206/GAS2L2	2
BP	GO:0051782	negative regulation of cell division	2/130	17/18888	0.000853559	0.00597492	E2F7/PTCH1	2
BP	GO:0006937	regulation of muscle contraction	5/130	167/18888	0.000857063	0.00599944	CALCA/ACTN3/ASB3/SPHK1/AKAP9	5
BP	GO:1903320	regulation of protein modification by small protein conjugation or removal	6/130	241/18888	0.000929095	0.00650367	SH3RF2/XIAP/SPHK1/HDAC4/HMG20A/CDC14B	6
BP	GO:0007254	JNK cascade	5/130	171/18888	0.000945426	0.00661798	SH3RF2/ANKRD6/XIAP/MAP4K4/PER1	5
BP	GO:0006991	response to sterol depletion	2/130	18/18888	0.00095595	0.00669165	ARHGEF10L/ZBTB7B	2
BP	GO:0030812	negative regulation of nucleotide catabolic process	2/130	18/18888	0.00095595	0.00669165	ACTN3/HDAC4	2
BP	GO:0033122	negative regulation of purine nucleotide catabolic process	2/130	18/18888	0.00095595	0.00669165	ACTN3/HDAC4	2
BP	GO:0045820	negative regulation of glycolytic process	2/130	18/18888	0.00095595	0.00669165	ACTN3/HDAC4	2
BP	GO:0080009	mRNA methylation	2/130	18/18888	0.00095595	0.00669165	ZC3H13/METTL8	2
BP	GO:0090520	sphingolipid mediated signaling pathway	2/130	18/18888	0.00095595	0.00669165	SPHK1/SPHK2	2
BP	GO:0001954	positive regulation of cell-matrix adhesion	3/130	56/18888	0.000967124	0.00676987	TSC1/MAP4K4/UTRN	3
BP	GO:0090257	regulation of muscle system process	6/130	245/18888	0.00100417	0.0070292	CALCA/ACTN3/ASB3/SPHK1/HDAC4/AKAP9	6
BP	GO:0009135	purine nucleoside diphosphate metabolic process	4/130	110/18888	0.00100772	0.00705403	ACTN3/ZBTB20/HDAC4/DLG2	4
BP	GO:0009179	purine ribonucleoside diphosphate metabolic process	4/130	110/18888	0.00100772	0.00705403	ACTN3/ZBTB20/HDAC4/DLG2	4
BP	GO:1901873	regulation of post-translational protein modification	6/130	246/18888	0.00102361	0.00716526	SH3RF2/XIAP/SPHK1/HDAC4/HMG20A/CDC14B	6
BP	GO:1905038	regulation of membrane lipid metabolic process	2/130	19/18888	0.00106363	0.0074454	SPHK1/SPHK2	2
BP	GO:0048024	regulation of mRNA splicing, via spliceosome	4/130	112/18888	0.00107281	0.00750964	SRSF3/PTBP1/PCBP4/CELF1	4
BP	GO:0072001	renal system development	7/130	329/18888	0.00111239	0.00778676	PTCH1/TSC1/BCL2L11/IRX2/RBP4/AKR1B1/ZNG1A	7
BP	GO:0048638	regulation of developmental growth	7/130	330/18888	0.00113016	0.0079111	PTCH1/ACTN3/BCL2L11/RBP4/PEX5/RBPJ/SEMA6D	7
BP	GO:0046173	polyol biosynthetic process	3/130	60/18888	0.0011704	0.00819277	P2RY1/SPHK1/SPHK2	3
BP	GO:0006670	sphingosine metabolic process	2/130	20/18888	0.00117652	0.00823563	SPHK1/SPHK2	2
BP	GO:0036498	IRE1-mediated unfolded protein response	2/130	20/18888	0.00117652	0.00823563	BCL2L11/DNAJC10	2
BP	GO:0043470	regulation of carbohydrate catabolic process	3/130	61/18888	0.00122483	0.00857384	ACTN3/ZBTB20/HDAC4	3
BP	GO:0016137	glycoside metabolic process	2/130	21/18888	0.00129454	0.0090618	AKR1B1/AKR1A1	2
BP	GO:0006906	vesicle fusion	4/130	119/18888	0.00132227	0.00925587	C2CD5/STX8/SPHK1/ANKRD27	4
BP	GO:0043484	regulation of RNA splicing	5/130	186/18888	0.00133379	0.00933651	SRSF3/PTBP1/PCBP4/HNRNPH1/CELF1	5
BP	GO:0051893	regulation of focal adhesion assembly	3/130	63/18888	0.00133812	0.00936681	TSC1/MAP4K4/THBS1	3
BP	GO:0090109	regulation of cell-substrate junction assembly	3/130	63/18888	0.00133812	0.00936681	TSC1/MAP4K4/THBS1	3
BP	GO:2000117	negative regulation of cysteine-type endopeptidase activity	3/130	63/18888	0.00133812	0.00936681	XIAP/THBS1/DNAJB6	3
BP	GO:0009185	ribonucleoside diphosphate metabolic process	4/130	120/18888	0.00136073	0.00952509	ACTN3/ZBTB20/HDAC4/DLG2	4
BP	GO:0090174	organelle membrane fusion	4/130	121/18888	0.00139991	0.00979935	C2CD5/STX8/SPHK1/ANKRD27	4
BP	GO:0001832	blastocyst growth	2/130	22/18888	0.00141763	0.0099234	PELO/PALB2	2
BP	GO:0034312	diol biosynthetic process	2/130	22/18888	0.00141763	0.0099234	SPHK1/SPHK2	2
BP	GO:0046519	sphingoid metabolic process	2/130	22/18888	0.00141763	0.0099234	SPHK1/SPHK2	2
BP	GO:0048025	negative regulation of mRNA splicing, via spliceosome	2/130	22/18888	0.00141763	0.0099234	PTBP1/PCBP4	2
BP	GO:1902644	tertiary alcohol metabolic process	2/130	22/18888	0.00141763	0.0099234	AKR1B1/AKR1A1	2
BP	GO:0043462	regulation of ATP-dependent activity	3/130	65/18888	0.00145732	0.0102013	TSC1/DNAJC10/SSBP1	3
BP	GO:0070059	intrinsic apoptotic signaling pathway in response to endoplasmic reticulum stress	3/130	65/18888	0.00145732	0.0102013	BCL2L11/ERO1A/DNAJC10	3
BP	GO:0060828	regulation of canonical Wnt signaling pathway	6/130	268/18888	0.00152353	0.0106647	ANKRD6/JRK/XIAP/RNF220/CAPRIN2/RBPJ	6
BP	GO:1903579	negative regulation of ATP metabolic process	2/130	23/18888	0.0015457	0.0108199	ACTN3/HDAC4	2
BP	GO:0008286	insulin receptor signaling pathway	4/130	126/18888	0.00160681	0.0112477	GRB14/C2CD5/PHIP/ZBTB7B	4
BP	GO:0150116	regulation of cell-substrate junction organization	3/130	68/18888	0.00164737	0.0115316	TSC1/MAP4K4/THBS1	3
BP	GO:0009132	nucleoside diphosphate metabolic process	4/130	127/18888	0.00165042	0.0115529	ACTN3/ZBTB20/HDAC4/DLG2	4
BP	GO:0033233	regulation of protein sumoylation	2/130	24/18888	0.00167868	0.0117508	HDAC4/HMG20A	2
BP	GO:0050686	negative regulation of mRNA processing	2/130	24/18888	0.00167868	0.0117508	PTBP1/PCBP4	2
BP	GO:0060706	cell differentiation involved in embryonic placenta development	2/130	24/18888	0.00167868	0.0117508	E2F7/DNAJB6	2
BP	GO:0031589	cell-substrate adhesion	7/130	359/18888	0.001742	0.012194	ACTN3/TSC1/MAP4K4/BCL2L11/THBS1/UTRN/DDR1	7
BP	GO:1903322	positive regulation of protein modification by small protein conjugation or removal	4/130	130/18888	0.00178581	0.0125006	XIAP/SPHK1/HDAC4/CDC14B	4
BP	GO:0009110	vitamin biosynthetic process	2/130	25/18888	0.00181651	0.0127156	AKR1B1/AKR1A1	2
BP	GO:0070129	regulation of mitochondrial translation	2/130	25/18888	0.00181651	0.0127156	MTG2/METTL8	2
BP	GO:1901875	positive regulation of post-translational protein modification	4/130	131/18888	0.00183247	0.0128273	XIAP/SPHK1/HDAC4/CDC14B	4
BP	GO:0010822	positive regulation of mitochondrion organization	3/130	72/18888	0.00192198	0.0134539	ZDHHC6/BCL2L11/SSBP1	3
BP	GO:0051148	negative regulation of muscle cell differentiation	3/130	72/18888	0.00192198	0.0134539	PTBP1/NFATC2/HDAC4	3
BP	GO:0051894	positive regulation of focal adhesion assembly	2/130	26/18888	0.0019591	0.0137137	TSC1/MAP4K4	2
BP	GO:0060065	uterus development	2/130	26/18888	0.0019591	0.0137137	RBP4/ASH1L	2
BP	GO:1900543	negative regulation of purine nucleotide metabolic process	2/130	26/18888	0.0019591	0.0137137	ACTN3/HDAC4	2
BP	GO:0050684	regulation of mRNA processing	4/130	134/18888	0.0019771	0.0138397	SRSF3/PTBP1/PCBP4/CELF1	4
BP	GO:0051865	protein autoubiquitination	3/130	73/18888	0.00199446	0.0139612	SH3RF2/RNF220/NFX1	3
BP	GO:0003012	muscle system process	8/130	459/18888	0.00202344	0.0141641	P2RY1/CALCA/ACTN3/ASB3/SPHK1/HDAC4/UTRN/AKAP9	8
BP	GO:0030879	mammary gland development	4/130	135/18888	0.00202688	0.0141881	PTCH1/BCL2L11/ZBTB7B/DDR1	4
BP	GO:0032740	positive regulation of interleukin-17 production	2/130	27/18888	0.00210639	0.0147448	SPHK1/ZBTB7B	2
BP	GO:0033119	negative regulation of RNA splicing	2/130	27/18888	0.00210639	0.0147448	PTBP1/PCBP4	2
BP	GO:0045980	negative regulation of nucleotide metabolic process	2/130	27/18888	0.00210639	0.0147448	ACTN3/HDAC4	2
BP	GO:0006066	alcohol metabolic process	7/130	373/18888	0.00211051	0.0147735	P2RY1/SPHK1/SPHK2/RBP4/AKR1B1/ACAA2/AKR1A1	7
BP	GO:0006986	response to unfolded protein	4/130	138/18888	0.00218096	0.0152667	BCL2L11/THBS1/ERO1A/DNAJC10	4
BP	GO:0030968	endoplasmic reticulum unfolded protein response	3/130	76/18888	0.00222114	0.015548	BCL2L11/ERO1A/DNAJC10	3
BP	GO:2000647	negative regulation of stem cell proliferation	2/130	28/18888	0.00225831	0.0158082	PTCH1/RBPJ	2
BP	GO:0072659	protein localization to plasma membrane	6/130	293/18888	0.00227851	0.0159496	P2RY1/PTCH1/C2CD5/STX8/ASB3/AP2M1	6
BP	GO:0045913	positive regulation of carbohydrate metabolic process	3/130	77/18888	0.0022998	0.0160986	P2RY1/ACTN3/ZBTB20	3
BP	GO:0046165	alcohol biosynthetic process	4/130	142/18888	0.00239762	0.0167834	P2RY1/SPHK1/SPHK2/ACAA2	4
BP	GO:0007288	sperm axoneme assembly	2/130	29/18888	0.00241479	0.0169035	CFAP206/DRC7	2
BP	GO:0010955	negative regulation of protein processing	2/130	30/18888	0.00257575	0.0180303	XIAP/THBS1	2
BP	GO:0060295	regulation of cilium movement involved in cell motility	2/130	30/18888	0.00257575	0.0180303	CFAP206/GAS2L2	2
BP	GO:0060603	mammary gland duct morphogenesis	2/130	30/18888	0.00257575	0.0180303	PTCH1/DDR1	2
BP	GO:0062125	regulation of mitochondrial gene expression	2/130	30/18888	0.00257575	0.0180303	MTG2/METTL8	2
BP	GO:1902019	regulation of cilium-dependent cell motility	2/130	30/18888	0.00257575	0.0180303	CFAP206/GAS2L2	2
BP	GO:1903318	negative regulation of protein maturation	2/130	30/18888	0.00257575	0.0180303	XIAP/THBS1	2
BP	GO:0010810	regulation of cell-substrate adhesion	5/130	221/18888	0.00263884	0.0184719	TSC1/MAP4K4/THBS1/UTRN/DDR1	5
BP	GO:0032412	regulation of monoatomic ion transmembrane transporter activity	5/130	221/18888	0.00263884	0.0184719	SLC6A9/SPHK2/FXYD6/UTRN/AKAP9	5
BP	GO:0031333	negative regulation of protein-containing complex assembly	4/130	147/18888	0.00268682	0.0188077	PEX5/KANK4/RPL13A/ANKRD27	4
BP	GO:0034311	diol metabolic process	2/130	31/18888	0.00274114	0.0191879	SPHK1/SPHK2	2
BP	GO:0065002	intracellular protein transmembrane transport	2/130	31/18888	0.00274114	0.0191879	C2CD5/PEX5	2
BP	GO:0150117	positive regulation of cell-substrate junction organization	2/130	31/18888	0.00274114	0.0191879	TSC1/MAP4K4	2
BP	GO:1901657	glycosyl compound metabolic process	3/130	83/18888	0.00280441	0.0196308	TK2/AKR1B1/AKR1A1	3
BP	GO:0010821	regulation of mitochondrion organization	4/130	149/18888	0.00280829	0.019658	ZDHHC6/BCL2L11/ACAA2/SSBP1	4
BP	GO:0035148	tube formation	4/130	149/18888	0.00280829	0.019658	PTCH1/TSC1/BCL2L11/IRX2	4
BP	GO:0001890	placenta development	4/130	150/18888	0.00287028	0.020092	E2F7/ASH1L/DNAJB6/RBPJ	4
BP	GO:0018205	peptidyl-lysine modification	4/130	150/18888	0.00287028	0.020092	SIRT5/P3H3/HDAC4/HMG20A	4
BP	GO:0002028	regulation of sodium ion transport	3/130	84/18888	0.00289397	0.0202578	PER1/FXYD6/UTRN	3
BP	GO:0044773	mitotic DNA damage checkpoint signaling	3/130	84/18888	0.00289397	0.0202578	E2F7/TOPBP1/CDC14B	3
BP	GO:0021532	neural tube patterning	2/130	32/18888	0.00291087	0.0203761	PTCH1/RNF220	2
BP	GO:0031116	positive regulation of microtubule polymerization	2/130	32/18888	0.00291087	0.0203761	SLAIN1/AKAP9	2
BP	GO:0061384	heart trabecula morphogenesis	2/130	32/18888	0.00291087	0.0203761	RBP4/RBPJ	2
BP	GO:0120161	regulation of cold-induced thermogenesis	4/130	151/18888	0.00293311	0.0205318	ACTN3/ZBTB7B/LAMA4/RBPJ	4
BP	GO:0061458	reproductive system development	6/130	311/18888	0.00296102	0.0207272	PTCH1/BCL2L11/RBP4/TNC/PLEKHA5/ASH1L	6
BP	GO:0061053	somite development	3/130	85/18888	0.0029851	0.0208957	PTCH1/PALB2/RBPJ	3
BP	GO:0035966	response to topologically incorrect protein	4/130	152/18888	0.00299678	0.0209775	BCL2L11/THBS1/ERO1A/DNAJC10	4
BP	GO:0106106	cold-induced thermogenesis	4/130	152/18888	0.00299678	0.0209775	ACTN3/ZBTB7B/LAMA4/RBPJ	4
BP	GO:0001701	in utero embryonic development	7/130	401/18888	0.00300918	0.0210642	E2F7/PTCH1/BCL2L11/PELO/PALB2/DNAJB6/RBPJ	7
BP	GO:0022898	regulation of transmembrane transporter activity	5/130	229/18888	0.00302475	0.0211733	SLC6A9/SPHK2/FXYD6/UTRN/AKAP9	5
BP	GO:0016556	mRNA modification	2/130	33/18888	0.00308489	0.0215943	ZC3H13/METTL8	2
BP	GO:0050775	positive regulation of dendrite morphogenesis	2/130	34/18888	0.00326314	0.022842	CAPRIN2/ANKRD27	2
BP	GO:0090075	relaxation of muscle	2/130	34/18888	0.00326314	0.022842	P2RY1/ACTN3	2
BP	GO:0001892	embryonic placenta development	3/130	88/18888	0.00326789	0.0228753	E2F7/DNAJB6/RBPJ	3
BP	GO:0044774	mitotic DNA integrity checkpoint signaling	3/130	88/18888	0.00326789	0.0228753	E2F7/TOPBP1/CDC14B	3
BP	GO:0034249	negative regulation of amide metabolic process	5/130	234/18888	0.00328373	0.0229861	TSC1/SPHK1/CAPRIN2/RPL13A/CELF1	5
BP	GO:0001822	kidney development	6/130	319/18888	0.00330472	0.023133	PTCH1/TSC1/BCL2L11/IRX2/AKR1B1/ZNG1A	6
BP	GO:0006096	glycolytic process	3/130	90/18888	0.00346425	0.0242497	ACTN3/ZBTB20/HDAC4	3
BP	GO:0009953	dorsal/ventral pattern formation	3/130	90/18888	0.00346425	0.0242497	PTCH1/RNF220/CAPRIN2	3
BP	GO:0034620	cellular response to unfolded protein	3/130	90/18888	0.00346425	0.0242497	BCL2L11/ERO1A/DNAJC10	3
BP	GO:0060070	canonical Wnt signaling pathway	6/130	323/18888	0.00348625	0.0244037	ANKRD6/JRK/XIAP/RNF220/CAPRIN2/RBPJ	6
BP	GO:0070507	regulation of microtubule cytoskeleton organization	4/130	160/18888	0.0035368	0.0247576	SLAIN1/GAS2L2/PHLDB1/AKAP9	4
BP	GO:0036294	cellular response to decreased oxygen levels	4/130	161/18888	0.00360816	0.0252572	TSC1/NONO/ERO1A/ACAA2	4
BP	GO:0010770	positive regulation of cell morphogenesis	2/130	36/18888	0.00363202	0.0254241	CAPRIN2/ANKRD27	2
BP	GO:0031112	positive regulation of microtubule polymerization or depolymerization	2/130	36/18888	0.00363202	0.0254241	SLAIN1/AKAP9	2
BP	GO:0046329	negative regulation of JNK cascade	2/130	36/18888	0.00363202	0.0254241	SH3RF2/PER1	2
BP	GO:0048265	response to pain	2/130	36/18888	0.00363202	0.0254241	CALCA/THBS1	2
BP	GO:0045995	regulation of embryonic development	3/130	92/18888	0.00366687	0.0256681	PHLDB1/LAMA4/TRIP12	3
BP	GO:0046032	ADP catabolic process	3/130	92/18888	0.00366687	0.0256681	ACTN3/ZBTB20/HDAC4	3
BP	GO:0043254	regulation of protein-containing complex assembly	7/130	418/18888	0.00366933	0.0256853	SLAIN1/BCL2L11/PEX5/KANK4/RPL13A/ANKRD27/AKAP9	7
BP	GO:0002274	myeloid leukocyte activation	5/130	241/18888	0.00366985	0.025689	THBS1/SPHK1/SPHK2/KMT2E/RBPJ	5
BP	GO:0001656	metanephros development	3/130	93/18888	0.00377052	0.0263937	PTCH1/IRX2/AKR1B1	3
BP	GO:0007095	mitotic G2 DNA damage checkpoint signaling	2/130	37/18888	0.00382253	0.0267577	TOPBP1/CDC14B	2
BP	GO:2001234	negative regulation of apoptotic signaling pathway	5/130	244/18888	0.00384388	0.0269072	THBS1/PHIP/NONO/EYA3/ACAA2	5
BP	GO:0062012	regulation of small molecule metabolic process	6/130	331/18888	0.00386913	0.0270839	P2RY1/SIRT5/ACTN3/SPHK2/ZBTB20/HDAC4	6
BP	GO:0019364	pyridine nucleotide catabolic process	3/130	94/18888	0.00387574	0.0271302	ACTN3/ZBTB20/HDAC4	3
BP	GO:0051147	regulation of muscle cell differentiation	4/130	165/18888	0.00390231	0.0273161	PTBP1/ACTN3/NFATC2/HDAC4	4
BP	GO:0060294	cilium movement involved in cell motility	4/130	165/18888	0.00390231	0.0273161	CFAP206/GAS2L2/DRC7/ASH1L	4
BP	GO:0016485	protein processing	5/130	245/18888	0.00390304	0.0273213	PTCH1/XIAP/THBS1/PCSK7/ACTMAP	5
BP	GO:0045787	positive regulation of cell cycle	6/130	332/18888	0.00391888	0.0274322	E2F7/BCL2L11/PHIP/SPHK1/CDC14B/KMT2E	6
BP	GO:0009137	purine nucleoside diphosphate catabolic process	3/130	95/18888	0.00398252	0.0278776	ACTN3/ZBTB20/HDAC4	3
BP	GO:0009181	purine ribonucleoside diphosphate catabolic process	3/130	95/18888	0.00398252	0.0278776	ACTN3/ZBTB20/HDAC4	3
BP	GO:0046330	positive regulation of JNK cascade	3/130	95/18888	0.00398252	0.0278776	SH3RF2/ANKRD6/XIAP	3
BP	GO:0007018	microtubule-based movement	7/130	426/18888	0.00401195	0.0280836	CFAP206/SYBU/GAS2L2/KIF21B/DRC7/DLG2/ASH1L	7
BP	GO:1902110	positive regulation of mitochondrial membrane permeability involved in apoptotic process	2/130	38/18888	0.00401701	0.0281191	BCL2L11/ACAA2	2
BP	GO:0045926	negative regulation of growth	5/130	247/18888	0.0040231	0.0281617	PTCH1/SPHK2/RBP4/CAPRIN2/SEMA6D	5
BP	GO:0060562	epithelial tube morphogenesis	6/130	335/18888	0.00407066	0.0284946	PTCH1/TSC1/IRX2/TNC/DDR1/RBPJ	6
BP	GO:0031110	regulation of microtubule polymerization or depolymerization	3/130	96/18888	0.00409085	0.028636	SLAIN1/GAS2L2/AKAP9	3
BP	GO:0046364	monosaccharide biosynthetic process	3/130	96/18888	0.00409085	0.028636	RBP4/AKR1B1/AKR1A1	3
BP	GO:0003002	regionalization	7/130	429/18888	0.00414587	0.0290211	PTCH1/TDRKH/IRX2/RNF220/CAPRIN2/PALB2/RBPJ	7
BP	GO:0000377	RNA splicing, via transesterification reactions with bulged adenosine as nucleophile	6/130	337/18888	0.00417398	0.0292178	SRSF3/PTBP1/PCBP4/HNRNPH1/CELF1/SNRPN	6
BP	GO:0000398	mRNA splicing, via spliceosome	6/130	337/18888	0.00417398	0.0292178	SRSF3/PTBP1/PCBP4/HNRNPH1/CELF1/SNRPN	6
BP	GO:0072526	pyridine-containing compound catabolic process	3/130	97/18888	0.00420075	0.0294052	ACTN3/ZBTB20/HDAC4	3
BP	GO:1990845	adaptive thermogenesis	4/130	169/18888	0.00421041	0.0294729	ACTN3/ZBTB7B/LAMA4/RBPJ	4
BP	GO:0001539	cilium or flagellum-dependent cell motility	4/130	170/18888	0.00428963	0.0300274	CFAP206/GAS2L2/DRC7/ASH1L	4
BP	GO:0060285	cilium-dependent cell motility	4/130	170/18888	0.00428963	0.0300274	CFAP206/GAS2L2/DRC7/ASH1L	4
BP	GO:0006942	regulation of striated muscle contraction	3/130	98/18888	0.0043122	0.0301854	ACTN3/ASB3/AKAP9	3
BP	GO:0009191	ribonucleoside diphosphate catabolic process	3/130	98/18888	0.0043122	0.0301854	ACTN3/ZBTB20/HDAC4	3
BP	GO:0046031	ADP metabolic process	3/130	98/18888	0.0043122	0.0301854	ACTN3/ZBTB20/HDAC4	3
BP	GO:0005996	monosaccharide metabolic process	5/130	252/18888	0.00433345	0.0303342	FGGY/ACTN3/RBP4/AKR1B1/AKR1A1	5
BP	GO:0051168	nuclear export	4/130	171/18888	0.00436973	0.0305881	SRSF3/TSC1/ZC3H11A/NUP42	4
BP	GO:0000375	RNA splicing, via transesterification reactions	6/130	341/18888	0.00438578	0.0307004	SRSF3/PTBP1/PCBP4/HNRNPH1/CELF1/SNRPN	6
BP	GO:0021700	developmental maturation	6/130	341/18888	0.00438578	0.0307004	TDRKH/ACTN3/SYBU/AKR1B1/ANKRD27/RBPJ	6
BP	GO:0001953	negative regulation of cell-matrix adhesion	2/130	40/18888	0.0044176	0.0309232	MAP4K4/THBS1	2
BP	GO:0030279	negative regulation of ossification	2/130	40/18888	0.0044176	0.0309232	CALCA/RBPJ	2
BP	GO:0030513	positive regulation of BMP signaling pathway	2/130	40/18888	0.0044176	0.0309232	PELO/RBPJ	2
BP	GO:0048246	macrophage chemotaxis	2/130	40/18888	0.0044176	0.0309232	THBS1/RPL13A	2
BP	GO:0070884	regulation of calcineurin-NFAT signaling cascade	2/130	40/18888	0.0044176	0.0309232	PTBP1/ACTN3	2
BP	GO:1902686	mitochondrial outer membrane permeabilization involved in programmed cell death	2/130	40/18888	0.0044176	0.0309232	BCL2L11/ACAA2	2
BP	GO:0009798	axis specification	3/130	99/18888	0.0044252	0.0309764	PTCH1/TDRKH/CAPRIN2	3
BP	GO:0030111	regulation of Wnt signaling pathway	6/130	342/18888	0.00443981	0.0310786	ANKRD6/JRK/XIAP/RNF220/CAPRIN2/RBPJ	6
BP	GO:0009266	response to temperature stimulus	4/130	172/18888	0.00445072	0.031155	CALCA/THBS1/ERO1A/DNAJB6	4
BP	GO:2001237	negative regulation of extrinsic apoptotic signaling pathway	3/130	100/18888	0.00453975	0.0317783	THBS1/PHIP/EYA3	3
BP	GO:0003352	regulation of cilium movement	2/130	41/18888	0.00462359	0.0323651	CFAP206/GAS2L2	2
BP	GO:0032781	positive regulation of ATP-dependent activity	2/130	41/18888	0.00462359	0.0323651	DNAJC10/SSBP1	2
BP	GO:0106056	regulation of calcineurin-mediated signaling	2/130	41/18888	0.00462359	0.0323651	PTBP1/ACTN3	2
BP	GO:1901661	quinone metabolic process	2/130	41/18888	0.00462359	0.0323651	AKR1B1/AKR1A1	2
BP	GO:0032886	regulation of microtubule-based process	5/130	258/18888	0.00472533	0.0330773	CFAP206/SLAIN1/GAS2L2/PHLDB1/AKAP9	5
BP	GO:0009134	nucleoside diphosphate catabolic process	3/130	102/18888	0.0047735	0.0334145	ACTN3/ZBTB20/HDAC4	3
BP	GO:0035967	cellular response to topologically incorrect protein	3/130	102/18888	0.0047735	0.0334145	BCL2L11/ERO1A/DNAJC10	3
BP	GO:0046620	regulation of organ growth	3/130	102/18888	0.0047735	0.0334145	BCL2L11/RBP4/RBPJ	3
BP	GO:0000578	embryonic axis specification	2/130	42/18888	0.00483329	0.033833	PTCH1/TDRKH	2
BP	GO:0035794	positive regulation of mitochondrial membrane permeability	2/130	42/18888	0.00483329	0.033833	BCL2L11/ACAA2	2
BP	GO:0044319	wound healing, spreading of cells	2/130	42/18888	0.00483329	0.033833	DDR1/CD151	2
BP	GO:0090505	epiboly involved in wound healing	2/130	42/18888	0.00483329	0.033833	DDR1/CD151	2
BP	GO:0032409	regulation of transporter activity	5/130	260/18888	0.00486071	0.034025	SLC6A9/SPHK2/FXYD6/UTRN/AKAP9	5
BP	GO:0071453	cellular response to oxygen levels	4/130	177/18888	0.00486889	0.0340822	TSC1/NONO/ERO1A/ACAA2	4
BP	GO:0032259	methylation	5/130	262/18888	0.00499849	0.0349895	ZC3H13/METTL8/KMT2E/ASH1L/PCMT1	5
BP	GO:0009408	response to heat	3/130	104/18888	0.00501341	0.0350939	CALCA/THBS1/DNAJB6	3
BP	GO:0006476	protein deacetylation	2/130	43/18888	0.00504665	0.0353266	SIRT5/HDAC4	2
BP	GO:0007595	lactation	2/130	43/18888	0.00504665	0.0353266	ZBTB7B/DDR1	2
BP	GO:0014904	myotube cell development	2/130	43/18888	0.00504665	0.0353266	ACTN3/NFATC2	2
BP	GO:0090504	epiboly	2/130	43/18888	0.00504665	0.0353266	DDR1/CD151	2
BP	GO:0090068	positive regulation of cell cycle process	5/130	263/18888	0.00506829	0.035478	E2F7/PHIP/SPHK1/CDC14B/KMT2E	5
BP	GO:0090100	positive regulation of transmembrane receptor protein serine/threonine kinase signaling pathway	3/130	105/18888	0.00513567	0.0359497	THBS1/PELO/RBPJ	3
BP	GO:0006936	muscle contraction	6/130	355/18888	0.00518219	0.0362753	CALCA/ACTN3/ASB3/SPHK1/UTRN/AKAP9	6
BP	GO:0043414	macromolecule methylation	4/130	181/18888	0.00521939	0.0365358	ZC3H13/METTL8/KMT2E/PCMT1	4
BP	GO:1990778	protein localization to cell periphery	6/130	356/18888	0.00524241	0.0366968	P2RY1/PTCH1/C2CD5/STX8/ASB3/AP2M1	6
BP	GO:0032526	response to retinoic acid	3/130	106/18888	0.00525946	0.0368162	PTCH1/RBP4/TNC	3
BP	GO:0034308	primary alcohol metabolic process	3/130	106/18888	0.00525946	0.0368162	RBP4/AKR1B1/AKR1A1	3
BP	GO:0097306	cellular response to alcohol	3/130	106/18888	0.00525946	0.0368162	PTCH1/SPHK2/TNC	3
BP	GO:0045022	early endosome to late endosome transport	2/130	44/18888	0.00526361	0.0368453	STX8/ANKRD27	2
BP	GO:0045840	positive regulation of mitotic nuclear division	2/130	44/18888	0.00526361	0.0368453	PHIP/SPHK1	2
BP	GO:0060443	mammary gland morphogenesis	2/130	44/18888	0.00526361	0.0368453	PTCH1/DDR1	2
BP	GO:0006109	regulation of carbohydrate metabolic process	4/130	182/18888	0.00530924	0.0371647	P2RY1/ACTN3/ZBTB20/HDAC4	4
BP	GO:0007631	feeding behavior	3/130	107/18888	0.00538478	0.0376935	P2RY1/CALCA/CNTFR	3
BP	GO:0019751	polyol metabolic process	3/130	107/18888	0.00538478	0.0376935	P2RY1/SPHK1/SPHK2	3
BP	GO:0001659	temperature homeostasis	4/130	183/18888	0.00539999	0.0377999	ACTN3/ZBTB7B/LAMA4/RBPJ	4
BP	GO:0061025	membrane fusion	4/130	183/18888	0.00539999	0.0377999	C2CD5/STX8/SPHK1/ANKRD27	4
BP	GO:0007020	microtubule nucleation	2/130	45/18888	0.00548411	0.0383887	SLAIN1/AKAP9	2
BP	GO:0120316	sperm flagellum assembly	2/130	45/18888	0.00548411	0.0383887	CFAP206/DRC7	2
BP	GO:1900744	regulation of p38MAPK cascade	2/130	45/18888	0.00548411	0.0383887	SPHK1/PER1	2
BP	GO:1902108	regulation of mitochondrial membrane permeability involved in apoptotic process	2/130	45/18888	0.00548411	0.0383887	BCL2L11/ACAA2	2
BP	GO:0032868	response to insulin	5/130	269/18888	0.00549972	0.038498	GRB14/C2CD5/TSC1/PHIP/ZBTB7B	5
BP	GO:0031398	positive regulation of protein ubiquitination	3/130	108/18888	0.00551162	0.0385814	XIAP/SPHK1/CDC14B	3
BP	GO:1901890	positive regulation of cell junction assembly	3/130	108/18888	0.00551162	0.0385814	NPHP1/TSC1/MAP4K4	3
BP	GO:0032760	positive regulation of tumor necrosis factor production	3/130	109/18888	0.00563998	0.0394799	THBS1/SPHK2/ZBTB20	3
BP	GO:0061383	trabecula morphogenesis	2/130	46/18888	0.00570808	0.0399566	RBP4/RBPJ	2
BP	GO:1905710	positive regulation of membrane permeability	2/130	46/18888	0.00570808	0.0399566	BCL2L11/ACAA2	2
BP	GO:0006984	ER-nucleus signaling pathway	2/130	47/18888	0.00593548	0.0415483	ARHGEF10L/ZBTB7B	2
BP	GO:0010830	regulation of myotube differentiation	2/130	47/18888	0.00593548	0.0415483	ACTN3/HDAC4	2
BP	GO:0045933	positive regulation of muscle contraction	2/130	47/18888	0.00593548	0.0415483	ACTN3/SPHK1	2
BP	GO:0060711	labyrinthine layer development	2/130	47/18888	0.00593548	0.0415483	DNAJB6/RBPJ	2
BP	GO:0031503	protein-containing complex localization	4/130	191/18888	0.006158	0.043106	TSC1/DLG2/AKAP9/AP2M1	4
BP	GO:0032620	interleukin-17 production	2/130	48/18888	0.00616624	0.0431637	SPHK1/ZBTB7B	2
BP	GO:0032660	regulation of interleukin-17 production	2/130	48/18888	0.00616624	0.0431637	SPHK1/ZBTB7B	2
BP	GO:0060043	regulation of cardiac muscle cell proliferation	2/130	48/18888	0.00616624	0.0431637	RBP4/RBPJ	2
BP	GO:0072583	clathrin-dependent endocytosis	2/130	48/18888	0.00616624	0.0431637	PIP5K1C/AP2M1	2
BP	GO:0090329	regulation of DNA-templated DNA replication	2/130	48/18888	0.00616624	0.0431637	E2F7/SSBP1	2
BP	GO:1903557	positive regulation of tumor necrosis factor superfamily cytokine production	3/130	113/18888	0.00616854	0.0431797	THBS1/SPHK2/ZBTB20	3
BP	GO:0016050	vesicle organization	6/130	371/18888	0.00620003	0.0434002	C2CD5/STX8/SEC23B/SPHK1/ANKRD27/AP2M1	6
BP	GO:0071897	DNA biosynthetic process	4/130	192/18888	0.00625677	0.0437974	STN1/SPHK1/TK2/WRAP53	4
BP	GO:0043269	regulation of monoatomic ion transport	7/130	470/18888	0.00628733	0.0440113	P2RY1/SLC6A9/PER1/SPHK2/FXYD6/UTRN/AKAP9	7
BP	GO:0048640	negative regulation of developmental growth	3/130	114/18888	0.00630443	0.044131	PTCH1/RBP4/SEMA6D	3
BP	GO:0030324	lung development	4/130	193/18888	0.00635642	0.044495	RBP4/TNC/RPL13A/RBPJ	4
BP	GO:0030850	prostate gland development	2/130	49/18888	0.00640031	0.0448021	PTCH1/TNC	2
BP	GO:0048066	developmental pigmentation	2/130	49/18888	0.00640031	0.0448021	BCL2L11/ANKRD27	2
BP	GO:0098927	vesicle-mediated transport between endosomal compartments	2/130	49/18888	0.00640031	0.0448021	STX8/ANKRD27	2
BP	GO:2000649	regulation of sodium ion transmembrane transporter activity	2/130	49/18888	0.00640031	0.0448021	FXYD6/UTRN	2
BP	GO:0007389	pattern specification process	7/130	474/18888	0.00652843	0.045699	PTCH1/TDRKH/IRX2/RNF220/CAPRIN2/PALB2/RBPJ	7
BP	GO:0007006	mitochondrial membrane organization	3/130	117/18888	0.00672102	0.0470471	BCL2L11/PEX5/ACAA2	3
BP	GO:0030323	respiratory tube development	4/130	197/18888	0.00676396	0.0473477	RBP4/TNC/RPL13A/RBPJ	4
BP	GO:0006090	pyruvate metabolic process	3/130	118/18888	0.00686284	0.0480399	ACTN3/ZBTB20/HDAC4	3
BP	GO:0031396	regulation of protein ubiquitination	4/130	198/18888	0.00686807	0.0480765	SH3RF2/XIAP/SPHK1/CDC14B	4
BP	GO:0008089	anterograde axonal transport	2/130	51/18888	0.00687815	0.048147	SYBU/DLG2	2
BP	GO:0006403	RNA localization	4/130	200/18888	0.00707895	0.0495527	SRSF3/WRAP53/ZC3H11A/NUP42	4
BP	GO:0035601	protein deacylation	2/130	52/18888	0.00712181	0.0498527	SIRT5/HDAC4	2
BP	GO:0042572	retinol metabolic process	2/130	52/18888	0.00712181	0.0498527	RBP4/AKR1B1	2
CC	GO:0016607	nuclear speck	10/136	416/19894	8.39408e-05	0.000587586	SRSF3/E2F7/ZC3H13/ZC3H18/NONO/HDAC4/SREK1/PALB2/TRIP12/KMT2E	10
CC	GO:0099243	extrinsic component of synaptic membrane	2/136	14/19894	0.000571485	0.00400039	AKAP9/AP2M1	2
CC	GO:0005925	focal adhesion	8/136	421/19894	0.00120717	0.00845017	ZFYVE21/ACTN3/MAP4K4/TSPAN4/TNC/RPL13A/CD151/PIP5K1C	8
CC	GO:0030055	cell-substrate junction	8/136	431/19894	0.00137903	0.00965319	ZFYVE21/ACTN3/MAP4K4/TSPAN4/TNC/RPL13A/CD151/PIP5K1C	8
CC	GO:0035371	microtubule plus-end	2/136	24/19894	0.00165766	0.0116036	SLAIN1/GAS2L2	2
CC	GO:0045211	postsynaptic membrane	6/136	276/19894	0.00169389	0.0118572	P2RY1/SLC6A9/FXYD6/UTRN/DLG2/AKAP9	6
CC	GO:0098984	neuron to neuron synapse	7/136	360/19894	0.00171289	0.0119902	P2RY1/CALCA/TSC1/SLC6A9/PLEKHA5/DLG2/AKAP9	7
CC	GO:0097060	synaptic membrane	7/136	397/19894	0.00278238	0.0194767	P2RY1/SLC6A9/FXYD6/UTRN/DLG2/AKAP9/AP2M1	7
CC	GO:0014069	postsynaptic density	6/136	313/19894	0.00296324	0.0207427	P2RY1/TSC1/SLC6A9/PLEKHA5/DLG2/AKAP9	6
CC	GO:1990752	microtubule end	2/136	34/19894	0.00322314	0.022562	SLAIN1/GAS2L2	2
CC	GO:0005604	basement membrane	3/136	92/19894	0.00360598	0.0252418	TNC/LAMA4/CD151	3
CC	GO:0032279	asymmetric synapse	6/136	329/19894	0.00367183	0.0257028	P2RY1/TSC1/SLC6A9/PLEKHA5/DLG2/AKAP9	6
CC	GO:0031045	dense core granule	2/136	37/19894	0.00377599	0.0264319	CALCA/SLC6A9	2
CC	GO:0042734	presynaptic membrane	4/136	167/19894	0.0039729	0.0278103	P2RY1/SLC6A9/FXYD6/AP2M1	4
CC	GO:0099572	postsynaptic specialization	6/136	341/19894	0.00427197	0.0299038	P2RY1/TSC1/SLC6A9/PLEKHA5/DLG2/AKAP9	6
CC	GO:0019898	extrinsic component of membrane	4/136	177/19894	0.00477213	0.0334049	ARHGEF25/CNTFR/AKAP9/AP2M1	4
CC	GO:0098686	hippocampal mossy fiber to CA3 synapse	2/136	42/19894	0.00477508	0.0334255	CALCA/SLC6A9	2
CC	GO:0005879	axonemal microtubule	2/136	43/19894	0.004986	0.034902	CFAP206/CFAP107	2
CC	GO:0005881	cytoplasmic microtubule	3/136	106/19894	0.00517416	0.0362191	CFAP206/SYBU/CFAP107	3
CC	GO:0005884	actin filament	3/136	119/19894	0.00689499	0.0482649	ACTN3/TSC1/GAS2L2	3
MF	GO:0005178	integrin binding	6/139	157/18522	0.000171225	0.00119858	ACTN3/THBS1/TSPAN4/TNC/UTRN/CD151	6
MF	GO:0015036	disulfide oxidoreductase activity	3/139	39/18522	0.000443174	0.00310222	GLRX/ERO1A/DNAJC10	3
MF	GO:0004032	alditol:NADP+ 1-oxidoreductase activity	2/139	12/18522	0.000501849	0.00351294	AKR1B1/AKR1A1	2
MF	GO:0001727	lipid kinase activity	3/139	41/18522	0.000511321	0.00357925	SPHK1/SPHK2/PIP5K1C	3
MF	GO:0001217	DNA-binding transcription repressor activity	7/139	271/18522	0.000629553	0.00440687	E2F7/ZBTB37/ZBTB7B/NFATC2/ZBTB20/IRX2/NFX1	7
MF	GO:0060590	ATPase regulator activity	3/139	49/18522	0.000846059	0.00592241	TSC1/DNAJC10/DNAJB6	3
MF	GO:0045125	bioactive lipid receptor activity	2/139	16/18522	0.000894705	0.00626293	SPHK1/SPHK2	2
MF	GO:0030544	Hsp70 protein binding	3/139	51/18522	0.000945976	0.00662183	TSC1/DNAJC10/DNAJB6	3
MF	GO:0016667	oxidoreductase activity, acting on a sulfur group of donors	3/139	54/18522	0.00110851	0.00775959	GLRX/ERO1A/DNAJC10	3
MF	GO:0033558	protein lysine deacetylase activity	2/139	22/18522	0.00167245	0.0117071	SIRT5/HDAC4	2
MF	GO:0008106	alcohol dehydrogenase (NADP+) activity	2/139	23/18522	0.0018228	0.0127596	AKR1B1/AKR1A1	2
MF	GO:0001227	DNA-binding transcription repressor activity, RNA polymerase II-specific	6/139	262/18522	0.00203768	0.0142638	E2F7/ZBTB37/NFATC2/ZBTB20/IRX2/NFX1	6
MF	GO:0001671	ATPase activator activity	2/139	27/18522	0.00248	0.01736	DNAJC10/DNAJB6	2
MF	GO:0051087	protein-folding chaperone binding	4/139	133/18522	0.00256863	0.0179804	TSC1/WRAP53/DNAJC10/DNAJB6	4
MF	GO:0004033	aldo-keto reductase (NADP) activity	2/139	30/18522	0.00302894	0.0212026	AKR1B1/AKR1A1	2
MF	GO:0008187	poly-pyrimidine tract binding	2/139	30/18522	0.00302894	0.0212026	PTBP1/HNRNPH1	2
MF	GO:0099106	ion channel regulator activity	4/139	140/18522	0.00303773	0.0212641	STX8/GLRX/FXYD6/AKAP9	4
MF	GO:0016247	channel regulator activity	4/139	145/18522	0.00340295	0.0238207	STX8/GLRX/FXYD6/AKAP9	4
MF	GO:0141108	transporter regulator activity	4/139	146/18522	0.00347905	0.0243534	STX8/GLRX/FXYD6/AKAP9	4
MF	GO:0015035	protein-disulfide reductase activity	2/139	33/18522	0.00362331	0.0253631	ERO1A/DNAJC10	2
MF	GO:0019787	ubiquitin-like protein transferase activity	8/139	481/18522	0.0041119	0.0287833	SH3RF2/KLHL20/XIAP/AREL1/RNF220/HDAC4/NFX1/TRIP12	8
MF	GO:0043394	proteoglycan binding	2/139	36/18522	0.00426081	0.0298257	THBS1/TNC	2
MF	GO:0019213	deacetylase activity	2/139	37/18522	0.00448252	0.0313776	SIRT5/HDAC4	2
MF	GO:0016755	aminoacyltransferase activity	8/139	498/18522	0.00490163	0.0343114	SH3RF2/KLHL20/XIAP/AREL1/RNF220/HDAC4/NFX1/TRIP12	8
MF	GO:0017080	sodium channel regulator activity	2/139	40/18522	0.00517415	0.036219	GLRX/FXYD6	2
MF	GO:0005201	extracellular matrix structural constituent	4/139	166/18522	0.00521937	0.0365356	THBS1/TNC/OGN/LAMA4	4

## Sheet: Cluster2_GO
ONTOLOGY	ID	Description	GeneRatio	BgRatio	pvalue	p.adjust	geneID	Count
BP	GO:0060443	mammary gland morphogenesis	4/93	44/18888	9.15969e-06	6.4301e-05	PTCH1/SRC/DDR1/NRG3	4
BP	GO:0045995	regulation of embryonic development	5/93	92/18888	1.29744e-05	9.10805e-05	HESX1/DAG1/PHLDB1/LAMA4/TRIP12	5
BP	GO:0001952	regulation of cell-matrix adhesion	5/93	125/18888	5.44719e-05	0.000382393	DAG1/THBS1/CDK6/SRC/DDR1	5
BP	GO:0022612	gland morphogenesis	5/93	125/18888	5.44719e-05	0.000382393	PTCH1/DAG1/SRC/DDR1/NRG3	5
BP	GO:0060603	mammary gland duct morphogenesis	3/93	30/18888	6.06924e-05	0.00042606	PTCH1/SRC/DDR1	3
BP	GO:0010172	embryonic body morphogenesis	2/93	11/18888	0.000182553	0.00128152	DAG1/PHLDB1	2
BP	GO:0110011	regulation of basement membrane organization	2/93	11/18888	0.000182553	0.00128152	DAG1/PHLDB1	2
BP	GO:0045022	early endosome to late endosome transport	3/93	44/18888	0.000188366	0.00132233	STX8/SRC/ANKRD27	3
BP	GO:0060562	epithelial tube morphogenesis	7/93	335/18888	0.000189911	0.00133318	HESX1/PTCH1/DAG1/IRX2/RBPJ/SRC/DDR1	7
BP	GO:2001237	negative regulation of extrinsic apoptotic signaling pathway	4/93	100/18888	0.000214501	0.0015058	THBS1/PHIP/EYA3/SRC	4
BP	GO:0072583	clathrin-dependent endocytosis	3/93	48/18888	0.000242528	0.00170255	STON2/PIP5K1C/AP2M1	3
BP	GO:0071679	commissural neuron axon guidance	2/93	13/18888	0.000257239	0.00180582	PTCH1/DAG1	2
BP	GO:0098927	vesicle-mediated transport between endosomal compartments	3/93	49/18888	0.000257431	0.00180716	STX8/SRC/ANKRD27	3
BP	GO:0090263	positive regulation of canonical Wnt signaling pathway	4/93	111/18888	0.000314441	0.00220738	JRK/RNF220/RBPJ/SRC	4
BP	GO:1901203	positive regulation of extracellular matrix assembly	2/93	15/18888	0.000344072	0.00241538	DAG1/PHLDB1	2
BP	GO:0021904	dorsal/ventral neural tube patterning	2/93	16/18888	0.000391967	0.00275161	PTCH1/RNF220	2
BP	GO:0051895	negative regulation of focal adhesion assembly	2/93	16/18888	0.000391967	0.00275161	THBS1/SRC	2
BP	GO:0150118	negative regulation of cell-substrate junction organization	2/93	16/18888	0.000391967	0.00275161	THBS1/SRC	2
BP	GO:0010470	regulation of gastrulation	2/93	17/18888	0.00044281	0.00310853	DAG1/PHLDB1	2
BP	GO:0036035	osteoclast development	2/93	18/18888	0.00049657	0.00348592	GPR68/SRC	2
BP	GO:0098751	bone cell development	2/93	18/18888	0.00049657	0.00348592	GPR68/SRC	2
BP	GO:0046683	response to organophosphorus	4/93	128/18888	0.000525743	0.00369071	P2RX6/PER1/RAPGEF1/AKAP9	4
BP	GO:0030900	forebrain development	7/93	408/18888	0.000572093	0.00401609	SSTR3/HESX1/PEX5/CDK6/RBPJ/SRC/NRG3	7
BP	GO:0045655	regulation of monocyte differentiation	2/93	20/18888	0.000612724	0.00430132	GPR68/CDK6	2
BP	GO:0071397	cellular response to cholesterol	2/93	20/18888	0.000612724	0.00430132	PTCH1/DAG1	2
BP	GO:0061180	mammary gland epithelium development	3/93	67/18888	0.000628024	0.00440873	PTCH1/SRC/DDR1	3
BP	GO:0030879	mammary gland development	4/93	135/18888	0.00063539	0.00446044	PTCH1/SRC/DDR1/NRG3	4
BP	GO:0010810	regulation of cell-substrate adhesion	5/93	221/18888	0.00067422	0.00473303	DAG1/THBS1/CDK6/SRC/DDR1	5
BP	GO:0032211	negative regulation of telomere maintenance via telomerase	2/93	21/18888	0.00067506	0.00473892	SRC/STN1	2
BP	GO:0048488	synaptic vesicle endocytosis	3/93	71/18888	0.000738776	0.00518621	STON2/PIP5K1C/AP2M1	3
BP	GO:0060444	branching involved in mammary gland duct morphogenesis	2/93	22/18888	0.000740197	0.00519619	SRC/DDR1	2
BP	GO:0140238	presynaptic endocytosis	3/93	72/18888	0.00076818	0.00539263	STON2/PIP5K1C/AP2M1	3
BP	GO:1903053	regulation of extracellular matrix organization	3/93	72/18888	0.00076818	0.00539263	DAG1/PHLDB1/DDR1	3
BP	GO:0014074	response to purine-containing compound	4/93	143/18888	0.000778473	0.00546488	P2RX6/PER1/RAPGEF1/AKAP9	4
BP	GO:0051865	protein autoubiquitination	3/93	73/18888	0.000798279	0.00560392	SH3RF2/RNF220/NFX1	3
BP	GO:0031338	regulation of vesicle fusion	2/93	23/18888	0.000808107	0.00567291	C2CD5/ANKRD27	2
BP	GO:0030177	positive regulation of Wnt signaling pathway	4/93	146/18888	0.000837252	0.00587751	JRK/RNF220/RBPJ/SRC	4
BP	GO:0036315	cellular response to sterol	2/93	25/18888	0.000952132	0.00668397	PTCH1/DAG1	2
BP	GO:0048732	gland development	7/93	449/18888	0.000955913	0.00671051	HESX1/PTCH1/DAG1/RBPJ/SRC/DDR1/NRG3	7
BP	GO:0007160	cell-matrix adhesion	5/93	241/18888	0.000966906	0.00678768	DAG1/THBS1/CDK6/SRC/DDR1	5
BP	GO:2001234	negative regulation of apoptotic signaling pathway	5/93	244/18888	0.00101742	0.00714227	THBS1/PHIP/NONO/EYA3/SRC	5
BP	GO:0035330	regulation of hippo signaling	2/93	26/18888	0.00102819	0.0072179	SCHIP1/SRC	2
BP	GO:0060065	uterus development	2/93	26/18888	0.00102819	0.0072179	RBP4/SRC	2
BP	GO:0048754	branching morphogenesis of an epithelial tube	4/93	157/18888	0.00107796	0.00756726	PTCH1/DAG1/SRC/DDR1	4
BP	GO:2001236	regulation of extrinsic apoptotic signaling pathway	4/93	157/18888	0.00107796	0.00756726	THBS1/PHIP/EYA3/SRC	4
BP	GO:0036465	synaptic vesicle recycling	3/93	82/18888	0.00110115	0.0077301	STON2/PIP5K1C/AP2M1	3
BP	GO:0014855	striated muscle cell proliferation	3/93	84/18888	0.00117644	0.00825863	RBP4/RBPJ/SRC	3
BP	GO:1904357	negative regulation of telomere maintenance via telomere lengthening	2/93	28/18888	0.00118826	0.00834161	SRC/STN1	2
BP	GO:2000647	negative regulation of stem cell proliferation	2/93	28/18888	0.00118826	0.00834161	PTCH1/RBPJ	2
BP	GO:0051591	response to cAMP	3/93	85/18888	0.0012152	0.00853069	PER1/RAPGEF1/AKAP9	3
BP	GO:0032024	positive regulation of insulin secretion	3/93	86/18888	0.0012547	0.00880797	SYBU/GPR68/RBP4	3
BP	GO:1901201	regulation of extracellular matrix assembly	2/93	29/18888	0.00127222	0.008931	DAG1/PHLDB1	2
BP	GO:0070723	response to cholesterol	2/93	30/18888	0.00135876	0.0095385	PTCH1/DAG1	2
BP	GO:0065002	intracellular protein transmembrane transport	2/93	31/18888	0.00144785	0.0101639	C2CD5/PEX5	2
BP	GO:1903055	positive regulation of extracellular matrix organization	2/93	31/18888	0.00144785	0.0101639	DAG1/PHLDB1	2
BP	GO:0021532	neural tube patterning	2/93	32/18888	0.00153947	0.0108071	PTCH1/RNF220	2
BP	GO:0035774	positive regulation of insulin secretion involved in cellular response to glucose stimulus	2/93	32/18888	0.00153947	0.0108071	SYBU/GPR68	2
BP	GO:0061384	heart trabecula morphogenesis	2/93	32/18888	0.00153947	0.0108071	RBP4/RBPJ	2
BP	GO:1901889	negative regulation of cell junction assembly	2/93	32/18888	0.00153947	0.0108071	THBS1/SRC	2
BP	GO:1905475	regulation of protein localization to membrane	4/93	180/18888	0.00171909	0.012068	C2CD5/STX8/DAG1/AP2M1	4
BP	GO:2000279	negative regulation of DNA biosynthetic process	2/93	34/18888	0.00173017	0.0121458	SRC/STN1	2
BP	GO:0030224	monocyte differentiation	2/93	35/18888	0.0018292	0.012841	GPR68/CDK6	2
BP	GO:0036314	response to sterol	2/93	35/18888	0.0018292	0.012841	PTCH1/DAG1	2
BP	GO:0032205	negative regulation of telomere maintenance	2/93	36/18888	0.00193065	0.0135532	SRC/STN1	2
BP	GO:0032790	ribosome disassembly	2/93	36/18888	0.00193065	0.0135532	PELO/EIF2D	2
BP	GO:0046329	negative regulation of JNK cascade	2/93	36/18888	0.00193065	0.0135532	SH3RF2/PER1	2
BP	GO:1904385	cellular response to angiotensin	2/93	36/18888	0.00193065	0.0135532	NONO/SRC	2
BP	GO:0061138	morphogenesis of a branching epithelium	4/93	189/18888	0.00202456	0.0142124	PTCH1/DAG1/SRC/DDR1	4
BP	GO:0031503	protein-containing complex localization	4/93	191/18888	0.00209682	0.0147197	DAG1/DLG2/AKAP9/AP2M1	4
BP	GO:0046777	protein autophosphorylation	4/93	192/18888	0.00213356	0.0149776	TSSK2/HTATIP2/SRC/DDR1	4
BP	GO:0071711	basement membrane organization	2/93	38/18888	0.00214072	0.0150279	DAG1/PHLDB1	2
BP	GO:0090100	positive regulation of transmembrane receptor protein serine/threonine kinase signaling pathway	3/93	105/18888	0.00214992	0.0150924	THBS1/PELO/RBPJ	3
BP	GO:0097306	cellular response to alcohol	3/93	106/18888	0.0022048	0.0154777	PTCH1/DAG1/SPHK2	3
BP	GO:0038179	neurotrophin signaling pathway	2/93	39/18888	0.00224929	0.01579	SRC/RAPGEF1	2
BP	GO:0001953	negative regulation of cell-matrix adhesion	2/93	40/18888	0.00236017	0.0165684	THBS1/SRC	2
BP	GO:0030513	positive regulation of BMP signaling pathway	2/93	40/18888	0.00236017	0.0165684	PELO/RBPJ	2
BP	GO:0086091	regulation of heart rate by cardiac conduction	2/93	40/18888	0.00236017	0.0165684	SRC/AKAP9	2
BP	GO:0030073	insulin secretion	4/93	200/18888	0.00244214	0.0171438	SYBU/GPR68/RBP4/CAMK2G	4
BP	GO:0009268	response to pH	2/93	41/18888	0.00247334	0.0173629	GPR68/SRC	2
BP	GO:0032570	response to progesterone	2/93	41/18888	0.00247334	0.0173629	THBS1/SRC	2
BP	GO:0090277	positive regulation of peptide hormone secretion	3/93	111/18888	0.00249102	0.017487	SYBU/GPR68/RBP4	3
BP	GO:0021983	pituitary gland development	2/93	42/18888	0.00258879	0.0181733	HESX1/RBPJ	2
BP	GO:0002793	positive regulation of peptide secretion	3/93	113/18888	0.00261105	0.0183296	SYBU/GPR68/RBP4	3
BP	GO:0001763	morphogenesis of a branching structure	4/93	206/18888	0.002691	0.0188908	PTCH1/DAG1/SRC/DDR1	4
BP	GO:0045740	positive regulation of DNA replication	2/93	43/18888	0.00270648	0.0189995	STN1/SSBP1	2
BP	GO:0035329	hippo signaling	2/93	44/18888	0.00282639	0.0198412	SCHIP1/SRC	2
BP	GO:0051602	response to electrical stimulus	2/93	44/18888	0.00282639	0.0198412	SRC/AKAP9	2
BP	GO:1990776	response to angiotensin	2/93	44/18888	0.00282639	0.0198412	NONO/SRC	2
BP	GO:0006906	vesicle fusion	3/93	119/18888	0.00299021	0.0209913	C2CD5/STX8/ANKRD27	3
BP	GO:0061383	trabecula morphogenesis	2/93	46/18888	0.00307277	0.0215709	RBP4/RBPJ	2
BP	GO:0060070	canonical Wnt signaling pathway	5/93	323/18888	0.00309408	0.0217204	HESX1/JRK/RNF220/RBPJ/SRC	5
BP	GO:0090174	organelle membrane fusion	3/93	121/18888	0.00312296	0.0219232	C2CD5/STX8/ANKRD27	3
BP	GO:0009612	response to mechanical stimulus	4/93	216/18888	0.00313972	0.0220408	PTCH1/DAG1/THBS1/SRC	4
BP	GO:1904951	positive regulation of establishment of protein localization	5/93	326/18888	0.00320479	0.0224976	C2CD5/SYBU/GPR68/RBP4/SRC	5
BP	GO:0072001	renal system development	5/93	329/18888	0.00331805	0.0232927	PTCH1/IRX2/RBP4/ANKS6/ZNG1A	5
BP	GO:0060043	regulation of cardiac muscle cell proliferation	2/93	48/18888	0.00332775	0.0233608	RBP4/RBPJ	2
BP	GO:0120163	negative regulation of cold-induced thermogenesis	2/93	48/18888	0.00332775	0.0233608	RBPJ/LAMA4	2
BP	GO:0060541	respiratory system development	4/93	220/18888	0.00333128	0.0233856	HESX1/DAG1/RBP4/RBPJ	4
BP	GO:0010171	body morphogenesis	2/93	49/18888	0.0034584	0.024278	DAG1/PHLDB1	2
BP	GO:0008286	insulin receptor signaling pathway	3/93	126/18888	0.00346879	0.0243509	C2CD5/PHIP/SRC	3
BP	GO:0043154	negative regulation of cysteine-type endopeptidase activity involved in apoptotic process	2/93	50/18888	0.00359113	0.0252097	THBS1/SRC	2
BP	GO:0071320	cellular response to cAMP	2/93	50/18888	0.00359113	0.0252097	RAPGEF1/AKAP9	2
BP	GO:0008089	anterograde axonal transport	2/93	51/18888	0.00372591	0.0261559	SYBU/DLG2	2
BP	GO:0048013	ephrin receptor signaling pathway	2/93	51/18888	0.00372591	0.0261559	RBPJ/SRC	2
BP	GO:0038127	ERBB signaling pathway	3/93	131/18888	0.00383452	0.0269183	RBPJ/SRC/NRG3	3
BP	GO:0097191	extrinsic apoptotic signaling pathway	4/93	230/18888	0.00384083	0.0269626	THBS1/PHIP/EYA3/SRC	4
BP	GO:0002066	columnar/cuboidal epithelial cell development	2/93	53/18888	0.00400155	0.0280909	CDK6/SRC	2
BP	GO:0072175	epithelial tube formation	3/93	135/18888	0.0041414	0.0290726	HESX1/PTCH1/IRX2	3
BP	GO:0002762	negative regulation of myeloid leukocyte differentiation	2/93	54/18888	0.00414236	0.0290794	GPR68/CDK6	2
BP	GO:0048146	positive regulation of fibroblast proliferation	2/93	54/18888	0.00414236	0.0290794	PLA2G2C/CDK6	2
BP	GO:0007389	pattern specification process	6/93	474/18888	0.00421604	0.0295966	PTCH1/IRX2/RNF220/ANKS6/RBPJ/NRG3	6
BP	GO:0032210	regulation of telomere maintenance via telomerase	2/93	55/18888	0.00428514	0.0300817	SRC/STN1	2
BP	GO:0085029	extracellular matrix assembly	2/93	55/18888	0.00428514	0.0300817	DAG1/PHLDB1	2
BP	GO:0035270	endocrine system development	3/93	137/18888	0.0042996	0.0301832	HESX1/CDK6/RBPJ	3
BP	GO:1904375	regulation of protein localization to cell periphery	3/93	137/18888	0.0042996	0.0301832	STX8/DAG1/AP2M1	3
BP	GO:0002573	myeloid leukocyte differentiation	4/93	239/18888	0.00433734	0.0304481	GPR68/CDK6/RBPJ/SRC	4
BP	GO:0001954	positive regulation of cell-matrix adhesion	2/93	56/18888	0.00442985	0.0310976	DAG1/CDK6	2
BP	GO:0061178	regulation of insulin secretion involved in cellular response to glucose stimulus	2/93	56/18888	0.00442985	0.0310976	SYBU/GPR68	2
BP	GO:1990778	protein localization to cell periphery	5/93	356/18888	0.00445518	0.0312754	PTCH1/C2CD5/STX8/DAG1/AP2M1	5
BP	GO:0030072	peptide hormone secretion	4/93	242/18888	0.0045109	0.0316665	SYBU/GPR68/RBP4/CAMK2G	4
BP	GO:0034332	adherens junction organization	2/93	57/18888	0.00457649	0.0321269	SRC/PIP5K1C	2
BP	GO:0031589	cell-substrate adhesion	5/93	359/18888	0.00459491	0.0322563	DAG1/THBS1/CDK6/SRC/DDR1	5
BP	GO:0022604	regulation of cell morphogenesis	4/93	246/18888	0.00474861	0.0333353	DAG1/PHIP/SRC/ANKRD27	4
BP	GO:0002790	peptide secretion	4/93	247/18888	0.00480917	0.0337604	SYBU/GPR68/RBP4/CAMK2G	4
BP	GO:0046887	positive regulation of hormone secretion	3/93	144/18888	0.00487815	0.0342446	SYBU/GPR68/RBP4	3
BP	GO:0050804	modulation of chemical synaptic transmission	6/93	493/18888	0.004967	0.0348684	DAG1/SLC6A9/SYBU/TMEM25/NRG3/PPP1R9A	6
BP	GO:0099177	regulation of trans-synaptic signaling	6/93	494/18888	0.00500878	0.0351616	DAG1/SLC6A9/SYBU/TMEM25/NRG3/PPP1R9A	6
BP	GO:0022029	telencephalon cell migration	2/93	60/18888	0.00502769	0.0352944	PEX5/NRG3	2
BP	GO:0060038	cardiac muscle cell proliferation	2/93	60/18888	0.00502769	0.0352944	RBP4/RBPJ	2
BP	GO:0033002	muscle cell proliferation	4/93	251/18888	0.00505592	0.0354926	THBS1/RBP4/RBPJ/SRC	4
BP	GO:0051222	positive regulation of protein transport	4/93	251/18888	0.00505592	0.0354926	SYBU/GPR68/RBP4/SRC	4
BP	GO:0031333	negative regulation of protein-containing complex assembly	3/93	147/18888	0.00513787	0.0360678	PEX5/SRC/ANKRD27	3
BP	GO:0035264	multicellular organism growth	3/93	147/18888	0.00513787	0.0360678	HESX1/PTCH1/PEX5	3
BP	GO:0050714	positive regulation of protein secretion	3/93	147/18888	0.00513787	0.0360678	SYBU/GPR68/RBP4	3
BP	GO:0051896	regulation of phosphatidylinositol 3-kinase/protein kinase B signal transduction	4/93	253/18888	0.00518202	0.0363778	DAG1/THBS1/SRC/PIP5K1C	4
BP	GO:0035148	tube formation	3/93	149/18888	0.00531491	0.0373107	HESX1/PTCH1/IRX2	3
BP	GO:0097120	receptor localization to synapse	2/93	62/18888	0.00533769	0.0374706	DAG1/DLG2	2
BP	GO:0021885	forebrain cell migration	2/93	63/18888	0.00549538	0.0385776	PEX5/NRG3	2
BP	GO:0051893	regulation of focal adhesion assembly	2/93	63/18888	0.00549538	0.0385776	THBS1/SRC	2
BP	GO:0090109	regulation of cell-substrate junction assembly	2/93	63/18888	0.00549538	0.0385776	THBS1/SRC	2
BP	GO:1904356	regulation of telomere maintenance via telomere lengthening	2/93	63/18888	0.00549538	0.0385776	SRC/STN1	2
BP	GO:2000117	negative regulation of cysteine-type endopeptidase activity	2/93	63/18888	0.00549538	0.0385776	THBS1/SRC	2
BP	GO:0042593	glucose homeostasis	4/93	258/18888	0.00550519	0.0386464	PTCH1/SYBU/GPR68/RBP4	4
BP	GO:0033500	carbohydrate homeostasis	4/93	259/18888	0.00557118	0.0391097	PTCH1/SYBU/GPR68/RBP4	4
BP	GO:0040014	regulation of multicellular organism growth	2/93	64/18888	0.00565484	0.039697	PTCH1/PEX5	2
BP	GO:0002011	morphogenesis of an epithelial sheet	2/93	65/18888	0.00581605	0.0408287	DAG1/DDR1	2
BP	GO:0010812	negative regulation of cell-substrate adhesion	2/93	65/18888	0.00581605	0.0408287	THBS1/SRC	2
BP	GO:0098930	axonal transport	2/93	65/18888	0.00581605	0.0408287	SYBU/DLG2	2
BP	GO:0015909	long-chain fatty acid transport	2/93	66/18888	0.00597899	0.0419725	PLA2G2C/THBS1	2
BP	GO:0035773	insulin secretion involved in cellular response to glucose stimulus	2/93	66/18888	0.00597899	0.0419725	SYBU/GPR68	2
BP	GO:0070613	regulation of protein processing	2/93	66/18888	0.00597899	0.0419725	THBS1/SRC	2
BP	GO:0071806	protein transmembrane transport	2/93	66/18888	0.00597899	0.0419725	C2CD5/PEX5	2
BP	GO:0141091	transforming growth factor beta receptor superfamily signaling pathway	5/93	388/18888	0.00608784	0.0427367	THBS1/MTMR4/PELO/RBPJ/SRC	5
BP	GO:0055021	regulation of cardiac muscle tissue growth	2/93	67/18888	0.00614364	0.0431283	RBP4/RBPJ	2
BP	GO:1905039	carboxylic acid transmembrane transport	3/93	158/18888	0.0061499	0.0431723	SLC6A9/THBS1/SLC38A10	3
BP	GO:0060828	regulation of canonical Wnt signaling pathway	4/93	268/18888	0.00618561	0.043423	JRK/RNF220/RBPJ/SRC	4
BP	GO:0048284	organelle fusion	3/93	159/18888	0.00624651	0.0438505	C2CD5/STX8/ANKRD27	3
BP	GO:1903825	organic acid transmembrane transport	3/93	159/18888	0.00624651	0.0438505	SLC6A9/THBS1/SLC38A10	3
BP	GO:0003007	heart morphogenesis	4/93	269/18888	0.00625615	0.0439182	PTCH1/DAG1/RBP4/RBPJ	4
BP	GO:0045668	negative regulation of osteoblast differentiation	2/93	68/18888	0.00630997	0.044296	PTCH1/CDK6	2
BP	GO:0150116	regulation of cell-substrate junction organization	2/93	68/18888	0.00630997	0.044296	THBS1/SRC	2
BP	GO:0070507	regulation of microtubule cytoskeleton organization	3/93	160/18888	0.00634389	0.0445341	GAS2L2/PHLDB1/AKAP9	3
BP	GO:0015833	peptide transport	4/93	271/18888	0.0063986	0.0449182	SYBU/GPR68/RBP4/CAMK2G	4
BP	GO:0010976	positive regulation of neuron projection development	3/93	161/18888	0.00644202	0.045223	ANKRD27/DDR1/RAPGEF1	3
BP	GO:0043524	negative regulation of neuron apoptotic process	3/93	162/18888	0.0065409	0.0459171	CNTFR/TOX3/NONO	3
BP	GO:2001233	regulation of apoptotic signaling pathway	5/93	396/18888	0.00654573	0.045951	THBS1/PHIP/NONO/EYA3/SRC	5
BP	GO:1903317	regulation of protein maturation	2/93	70/18888	0.00664761	0.0466662	THBS1/SRC	2
BP	GO:0007004	telomere maintenance via telomerase	2/93	71/18888	0.00681888	0.0478685	SRC/STN1	2
BP	GO:0001701	in utero embryonic development	5/93	401/18888	0.00684213	0.0480318	PTCH1/PELO/ANKS6/RBPJ/DAD1	5
BP	GO:0031340	positive regulation of vesicle fusion	1/93	10/18888	0.00686212	0.0481721	C2CD5	1
BP	GO:0034356	NAD biosynthesis via nicotinamide riboside salvage pathway	1/93	10/18888	0.00686212	0.0481721	NAXD	1
BP	GO:0035646	endosome to melanosome transport	1/93	10/18888	0.00686212	0.0481721	ANKRD27	1
BP	GO:0035907	dorsal aorta development	1/93	10/18888	0.00686212	0.0481721	RBPJ	1
BP	GO:0036093	germ cell proliferation	1/93	10/18888	0.00686212	0.0481721	SRC	1
BP	GO:0038063	collagen-activated tyrosine kinase receptor signaling pathway	1/93	10/18888	0.00686212	0.0481721	DDR1	1
BP	GO:0038130	ERBB4 signaling pathway	1/93	10/18888	0.00686212	0.0481721	NRG3	1
BP	GO:0043485	endosome to pigment granule transport	1/93	10/18888	0.00686212	0.0481721	ANKRD27	1
BP	GO:0048733	sebaceous gland development	1/93	10/18888	0.00686212	0.0481721	RBPJ	1
BP	GO:0048757	pigment granule maturation	1/93	10/18888	0.00686212	0.0481721	ANKRD27	1
BP	GO:0060068	vagina development	1/93	10/18888	0.00686212	0.0481721	RBP4	1
BP	GO:0071600	otic vesicle morphogenesis	1/93	10/18888	0.00686212	0.0481721	HESX1	1
BP	GO:0071803	positive regulation of podosome assembly	1/93	10/18888	0.00686212	0.0481721	SRC	1
BP	GO:0072203	cell proliferation involved in metanephros development	1/93	10/18888	0.00686212	0.0481721	PTCH1	1
BP	GO:0072205	metanephric collecting duct development	1/93	10/18888	0.00686212	0.0481721	PTCH1	1
BP	GO:0098917	retrograde trans-synaptic signaling	1/93	10/18888	0.00686212	0.0481721	DAG1	1
BP	GO:1901401	regulation of tetrapyrrole metabolic process	1/93	10/18888	0.00686212	0.0481721	SLC6A9	1
BP	GO:1904627	response to phorbol 13-acetate 12-myristate	1/93	10/18888	0.00686212	0.0481721	SPHK2	1
BP	GO:1904628	cellular response to phorbol 13-acetate 12-myristate	1/93	10/18888	0.00686212	0.0481721	SPHK2	1
BP	GO:0006406	mRNA export from nucleus	2/93	72/18888	0.00699176	0.0490821	SRSF3/ZC3H11A	2
BP	GO:0050796	regulation of insulin secretion	3/93	167/18888	0.00704662	0.0494673	SYBU/GPR68/RBP4	3
CC	GO:0030122	AP-2 adaptor complex	2/97	11/19894	0.000179143	0.00125758	STON2/AP2M1	2
CC	GO:0030128	clathrin coat of endocytic vesicle	2/97	11/19894	0.000179143	0.00125758	STON2/AP2M1	2
CC	GO:0044292	dendrite terminus	2/97	13/19894	0.000252448	0.00177218	PTCH1/SRC	2
CC	GO:0099243	extrinsic component of synaptic membrane	2/97	14/19894	0.000293588	0.00206099	AKAP9/AP2M1	2
CC	GO:0097060	synaptic membrane	7/97	397/19894	0.000469533	0.00329612	P2RX6/DAG1/SLC6A9/SRC/DLG2/AKAP9/AP2M1	7
CC	GO:0030132	clathrin coat of coated pit	2/97	18/19894	0.00048739	0.00342148	STON2/AP2M1	2
CC	GO:0098688	parallel fiber to Purkinje cell synapse	2/97	19/19894	0.000543005	0.0038119	P2RX6/SLC6A9	2
CC	GO:0060170	ciliary membrane	3/97	77/19894	0.000902151	0.0063331	SSTR3/PTCH1/CYS1	3
CC	GO:0099572	postsynaptic specialization	6/97	341/19894	0.000925956	0.00650021	P2RX6/SLC6A9/SRC/DLG2/AKAP9/PPP1R9A	6
CC	GO:0030131	clathrin adaptor complex	2/97	27/19894	0.00108672	0.00762879	STON2/AP2M1	2
CC	GO:0031253	cell projection membrane	6/97	354/19894	0.00110408	0.00775068	SSTR3/PTCH1/C2CD5/CYS1/SRC/PIP5K1C	6
CC	GO:0019898	extrinsic component of membrane	4/97	177/19894	0.00157433	0.0110518	ARHGEF25/CNTFR/AKAP9/AP2M1	4
CC	GO:0045211	postsynaptic membrane	5/97	276/19894	0.00161588	0.0113435	P2RX6/DAG1/SLC6A9/DLG2/AKAP9	5
CC	GO:0001726	ruffle	4/97	182/19894	0.0017296	0.0121418	C2CD5/CDK6/SRC/PIP5K1C	4
CC	GO:0030125	clathrin vesicle coat	2/97	35/19894	0.00179624	0.0126096	STON2/AP2M1	2
CC	GO:0032587	ruffle membrane	3/97	100/19894	0.00184049	0.0129202	C2CD5/SRC/PIP5K1C	3
CC	GO:0098978	glutamatergic synapse	6/97	409/19894	0.00213726	0.0150035	P2RX6/DAG1/SRC/NRG3/AKAP9/AP2M1	6
CC	GO:0030175	filopodium	3/97	106/19894	0.00215051	0.0150965	DAG1/SRC/PPP1R9A	3
CC	GO:0016607	nuclear speck	6/97	416/19894	0.00230499	0.0161811	SRSF3/CBLL1/ILRUN/NONO/SREK1/TRIP12	6
CC	GO:0030119	AP-type membrane coat adaptor complex	2/97	41/19894	0.00242918	0.0170529	STON2/AP2M1	2
CC	GO:0005925	focal adhesion	6/97	421/19894	0.00243026	0.0170604	FBLN7/ZFYVE21/DAG1/TSPAN4/SRC/PIP5K1C	6
CC	GO:0030666	endocytic vesicle membrane	4/97	204/19894	0.00252822	0.0177481	PTCH1/STON2/CAMK2G/AP2M1	4
CC	GO:0044853	plasma membrane raft	3/97	113/19894	0.00254728	0.0178819	PTCH1/DAG1/SRC	3
CC	GO:0030055	cell-substrate junction	6/97	431/19894	0.00269477	0.0189173	FBLN7/ZFYVE21/DAG1/TSPAN4/SRC/PIP5K1C	6
CC	GO:0099634	postsynaptic specialization membrane	3/97	120/19894	0.00298216	0.0209347	P2RX6/DLG2/AKAP9	3
CC	GO:0005782	peroxisomal matrix	2/97	51/19894	0.00366041	0.0256961	PIPOX/PEX5	2
CC	GO:0030118	clathrin coat	2/97	51/19894	0.00366041	0.0256961	STON2/AP2M1	2
CC	GO:0031907	microbody lumen	2/97	51/19894	0.00366041	0.0256961	PIPOX/PEX5	2
CC	GO:0030139	endocytic vesicle	5/97	350/19894	0.00404306	0.0283823	PTCH1/STX8/STON2/CAMK2G/AP2M1	5
CC	GO:0090575	RNA polymerase II transcription regulator complex	4/97	255/19894	0.00515845	0.0362123	NFATC2/PAAF1/NONO/JDP2	4
CC	GO:0034399	nuclear periphery	3/97	150/19894	0.00527829	0.0370536	DAG1/RNF220/NONO	3
CC	GO:0030120	vesicle coat	2/97	63/19894	0.00540055	0.0379119	STON2/AP2M1	2
CC	GO:0060076	excitatory synapse	2/97	64/19894	0.00555742	0.0390131	P2RX6/SLC6A9	2
CC	GO:1904115	axon cytoplasm	2/97	64/19894	0.00555742	0.0390131	SYBU/DLG2	2
CC	GO:0044304	main axon	2/97	68/19894	0.00620194	0.0435376	DAG1/DLG2	2
CC	GO:0030426	growth cone	3/97	164/19894	0.00658606	0.0462341	PTCH1/KIF21B/SRC	3
CC	GO:0070938	contractile ring	1/97	10/19894	0.00679672	0.0477129	DAG1	1
CC	GO:0030427	site of polarized growth	3/97	169/19894	0.00708848	0.0497611	PTCH1/KIF21B/SRC	3
MF	GO:0001227	DNA-binding transcription repressor activity, RNA polymerase II-specific	8/100	262/18522	1.24294e-05	8.72545e-05	ZBTB37/HESX1/IKZF5/NFATC2/IRX2/JDP2/NFX1/ZNF148	8
MF	GO:0001217	DNA-binding transcription repressor activity	8/100	271/18522	1.57081e-05	0.000110271	ZBTB37/HESX1/IKZF5/NFATC2/IRX2/JDP2/NFX1/ZNF148	8
MF	GO:0035615	clathrin adaptor activity	2/100	18/18522	0.000594505	0.00417342	STON2/AP2M1	2
MF	GO:0140312	cargo adaptor activity	2/100	19/18522	0.000662118	0.00464807	STON2/AP2M1	2
MF	GO:0005158	insulin receptor binding	2/100	22/18522	0.000885076	0.00621323	PHIP/SRC	2
MF	GO:0043274	phospholipase binding	2/100	23/18522	0.000965977	0.00678116	SRSF3/SRC	2
MF	GO:0005085	guanyl-nucleotide exchange factor activity	5/100	226/18522	0.00108661	0.00762801	ARHGEF25/ARHGEF10L/ANKRD27/RHOF/RAPGEF1	5
MF	GO:0043236	laminin binding	2/100	29/18522	0.00151793	0.0106559	DAG1/THBS1	2
MF	GO:0030332	cyclin binding	2/100	34/18522	0.00206113	0.0144691	PTCH1/CDK6	2
MF	GO:0140597	protein carrier chaperone	2/100	34/18522	0.00206113	0.0144691	PEX5/JDP2	2
MF	GO:0043394	proteoglycan binding	2/100	36/18522	0.00229855	0.0161358	FBLN7/THBS1	2
MF	GO:0001727	lipid kinase activity	2/100	41/18522	0.00294013	0.0206397	SPHK2/PIP5K1C	2
MF	GO:0042169	SH2 domain binding	2/100	42/18522	0.00307642	0.0215965	DAG1/SRC	2
MF	GO:0005048	signal sequence binding	2/100	47/18522	0.00379601	0.026648	PEX5/AP2M1	2
MF	GO:0003697	single-stranded DNA binding	3/100	119/18522	0.00379607	0.0266484	RAD52/STN1/SSBP1	3
MF	GO:0004842	ubiquitin-protein transferase activity	6/100	450/18522	0.00500074	0.0351052	SH3RF2/CBLL1/KLHL20/RNF220/NFX1/TRIP12	6
MF	GO:0044325	transmembrane transporter binding	3/100	133/18522	0.0050371	0.0353604	SRC/AKAP9/AP2M1	3
MF	GO:0099106	ion channel regulator activity	3/100	140/18522	0.00572691	0.0402029	STX8/GLRX/AKAP9	3
MF	GO:0061630	ubiquitin protein ligase activity	5/100	352/18522	0.00598695	0.0420284	SH3RF2/CBLL1/RNF220/NFX1/TRIP12	5
MF	GO:0016247	channel regulator activity	3/100	145/18522	0.00624745	0.0438571	STX8/GLRX/AKAP9	3
MF	GO:0019955	cytokine binding	3/100	145/18522	0.00624745	0.0438571	KLHL20/CNTFR/THBS1	3
MF	GO:0141108	transporter regulator activity	3/100	146/18522	0.00635431	0.0446073	STX8/GLRX/AKAP9	3
MF	GO:0019787	ubiquitin-like protein transferase activity	6/100	481/18522	0.00655703	0.0460304	SH3RF2/CBLL1/KLHL20/RNF220/NFX1/TRIP12	6
MF	GO:0050840	extracellular matrix binding	2/100	64/18522	0.00667532	0.0468607	DAG1/THBS1	2
MF	GO:0019842	vitamin binding	3/100	150/18522	0.00679086	0.0476718	P3H3/ACCS/RBP4	3
MF	GO:0015179	L-amino acid transmembrane transporter activity	2/100	66/18522	0.00705373	0.0495172	SLC6A9/SLC38A10	2

## Sheet: Cluster3_GO
ONTOLOGY	ID	Description	GeneRatio	BgRatio	pvalue	p.adjust	geneID	Count
BP	GO:0001954	positive regulation of cell-matrix adhesion	4/73	56/18888	1.2956e-05	6.47798e-05	TSC1/MAP4K4/CDK6/UTRN	4
BP	GO:0007160	cell-matrix adhesion	6/73	241/18888	6.76157e-05	0.000338078	ACTN3/TSC1/MAP4K4/BCL2L11/CDK6/UTRN	6
BP	GO:0019852	L-ascorbic acid metabolic process	2/73	10/18888	0.000129969	0.000649843	AKR1B1/AKR1A1	2
BP	GO:0030638	polyketide metabolic process	2/73	10/18888	0.000129969	0.000649843	AKR1B1/AKR1A1	2
BP	GO:0030647	aminoglycoside antibiotic metabolic process	2/73	10/18888	0.000129969	0.000649843	AKR1B1/AKR1A1	2
BP	GO:0044598	doxorubicin metabolic process	2/73	10/18888	0.000129969	0.000649843	AKR1B1/AKR1A1	2
BP	GO:0060717	chorion development	2/73	10/18888	0.000129969	0.000649843	E2F7/DNAJB6	2
BP	GO:1901334	lactone metabolic process	2/73	10/18888	0.000129969	0.000649843	AKR1B1/AKR1A1	2
BP	GO:0034975	protein folding in endoplasmic reticulum	2/73	11/18888	0.000158453	0.000792267	ERO1A/DNAJC10	2
BP	GO:0014854	response to inactivity	2/73	12/18888	0.000189669	0.000948343	ACTN3/HDAC4	2
BP	GO:0042364	water-soluble vitamin biosynthetic process	2/73	12/18888	0.000189669	0.000948343	AKR1B1/AKR1A1	2
BP	GO:0006110	regulation of glycolytic process	3/73	51/18888	0.000201933	0.00100966	ACTN3/ZBTB20/HDAC4	3
BP	GO:0030811	regulation of nucleotide catabolic process	3/73	51/18888	0.000201933	0.00100966	ACTN3/ZBTB20/HDAC4	3
BP	GO:0033121	regulation of purine nucleotide catabolic process	3/73	51/18888	0.000201933	0.00100966	ACTN3/ZBTB20/HDAC4	3
BP	GO:0014874	response to stimulus involved in regulation of muscle adaptation	2/73	13/18888	0.000223594	0.00111797	ACTN3/HDAC4	2
BP	GO:1903867	extraembryonic membrane development	2/73	13/18888	0.000223594	0.00111797	E2F7/DNAJB6	2
BP	GO:0010811	positive regulation of cell-substrate adhesion	4/73	124/18888	0.000271569	0.00135785	TSC1/MAP4K4/CDK6/UTRN	4
BP	GO:0001952	regulation of cell-matrix adhesion	4/73	125/18888	0.000279735	0.00139868	TSC1/MAP4K4/CDK6/UTRN	4
BP	GO:1903322	positive regulation of protein modification by small protein conjugation or removal	4/73	130/18888	0.000323152	0.00161576	XIAP/SPHK1/HDAC4/CDC14B	4
BP	GO:1901875	positive regulation of post-translational protein modification	4/73	131/18888	0.000332366	0.00166183	XIAP/SPHK1/HDAC4/CDC14B	4
BP	GO:0043470	regulation of carbohydrate catabolic process	3/73	61/18888	0.000339474	0.00169737	ACTN3/ZBTB20/HDAC4	3
BP	GO:0048732	gland development	7/73	449/18888	0.000345481	0.0017274	E2F7/BCL2L11/IGSF3/ZBTB7B/TNC/NRG3/ASH1L	7
BP	GO:0003012	muscle system process	7/73	459/18888	0.000391374	0.00195687	P2RY1/CALCA/ACTN3/ASB3/SPHK1/HDAC4/UTRN	7
BP	GO:0070059	intrinsic apoptotic signaling pathway in response to endoplasmic reticulum stress	3/73	65/18888	0.000407487	0.00203744	BCL2L11/ERO1A/DNAJC10	3
BP	GO:0034249	negative regulation of amide metabolic process	5/73	234/18888	0.000423718	0.00211859	TSC1/SPHK1/CAPRIN2/RPL13A/CELF1	5
BP	GO:0030812	negative regulation of nucleotide catabolic process	2/73	18/18888	0.000433138	0.00216569	ACTN3/HDAC4	2
BP	GO:0033122	negative regulation of purine nucleotide catabolic process	2/73	18/18888	0.000433138	0.00216569	ACTN3/HDAC4	2
BP	GO:0045820	negative regulation of glycolytic process	2/73	18/18888	0.000433138	0.00216569	ACTN3/HDAC4	2
BP	GO:1903320	regulation of protein modification by small protein conjugation or removal	5/73	241/18888	0.0004815	0.0024075	XIAP/SPHK1/HDAC4/HMG20A/CDC14B	5
BP	GO:0090257	regulation of muscle system process	5/73	245/18888	0.000516987	0.00258493	CALCA/ACTN3/ASB3/SPHK1/HDAC4	5
BP	GO:1901873	regulation of post-translational protein modification	5/73	246/18888	0.000526148	0.00263074	XIAP/SPHK1/HDAC4/HMG20A/CDC14B	5
BP	GO:0031589	cell-substrate adhesion	6/73	359/18888	0.000527897	0.00263949	ACTN3/TSC1/MAP4K4/BCL2L11/CDK6/UTRN	6
BP	GO:0036498	IRE1-mediated unfolded protein response	2/73	20/18888	0.000535204	0.00267602	BCL2L11/DNAJC10	2
BP	GO:1903578	regulation of ATP metabolic process	3/73	72/18888	0.000545742	0.00272871	ACTN3/ZBTB20/HDAC4	3
BP	GO:0016137	glycoside metabolic process	2/73	21/18888	0.000590066	0.00295033	AKR1B1/AKR1A1	2
BP	GO:0030968	endoplasmic reticulum unfolded protein response	3/73	76/18888	0.000636239	0.00318119	BCL2L11/ERO1A/DNAJC10	3
BP	GO:1902644	tertiary alcohol metabolic process	2/73	22/18888	0.000647454	0.00323727	AKR1B1/AKR1A1	2
BP	GO:0045913	positive regulation of carbohydrate metabolic process	3/73	77/18888	0.000660212	0.00330106	P2RY1/ACTN3/ZBTB20	3
BP	GO:1903579	negative regulation of ATP metabolic process	2/73	23/18888	0.000707349	0.00353675	ACTN3/HDAC4	2
BP	GO:0033233	regulation of protein sumoylation	2/73	24/18888	0.000769731	0.00384865	HDAC4/HMG20A	2
BP	GO:0060706	cell differentiation involved in embryonic placenta development	2/73	24/18888	0.000769731	0.00384865	E2F7/DNAJB6	2
BP	GO:0006937	regulation of muscle contraction	4/73	167/18888	0.00079901	0.00399505	CALCA/ACTN3/ASB3/SPHK1	4
BP	GO:1901657	glycosyl compound metabolic process	3/73	83/18888	0.000815687	0.00407844	TK2/AKR1B1/AKR1A1	3
BP	GO:0009110	vitamin biosynthetic process	2/73	25/18888	0.00083458	0.0041729	AKR1B1/AKR1A1	2
BP	GO:0048041	focal adhesion assembly	3/73	85/18888	0.000872035	0.00436018	ACTN3/TSC1/MAP4K4	3
BP	GO:0051894	positive regulation of focal adhesion assembly	2/73	26/18888	0.000901877	0.00450938	TSC1/MAP4K4	2
BP	GO:1900543	negative regulation of purine nucleotide metabolic process	2/73	26/18888	0.000901877	0.00450938	ACTN3/HDAC4	2
BP	GO:0032740	positive regulation of interleukin-17 production	2/73	27/18888	0.000971602	0.00485801	SPHK1/ZBTB7B	2
BP	GO:0045980	negative regulation of nucleotide metabolic process	2/73	27/18888	0.000971602	0.00485801	ACTN3/HDAC4	2
BP	GO:0006096	glycolytic process	3/73	90/18888	0.00102307	0.00511534	ACTN3/ZBTB20/HDAC4	3
BP	GO:0034620	cellular response to unfolded protein	3/73	90/18888	0.00102307	0.00511534	BCL2L11/ERO1A/DNAJC10	3
BP	GO:1900542	regulation of purine nucleotide metabolic process	3/73	91/18888	0.00105504	0.00527521	ACTN3/ZBTB20/HDAC4	3
BP	GO:0006109	regulation of carbohydrate metabolic process	4/73	182/18888	0.00108265	0.00541323	P2RY1/ACTN3/ZBTB20/HDAC4	4
BP	GO:0006140	regulation of nucleotide metabolic process	3/73	92/18888	0.00108761	0.00543807	ACTN3/ZBTB20/HDAC4	3
BP	GO:0046032	ADP catabolic process	3/73	92/18888	0.00108761	0.00543807	ACTN3/ZBTB20/HDAC4	3
BP	GO:0007288	sperm axoneme assembly	2/73	29/18888	0.00111826	0.0055913	CFAP206/DRC7	2
BP	GO:0019364	pyridine nucleotide catabolic process	3/73	94/18888	0.00115456	0.00577279	ACTN3/ZBTB20/HDAC4	3
BP	GO:0009137	purine nucleoside diphosphate catabolic process	3/73	95/18888	0.00118894	0.00594469	ACTN3/ZBTB20/HDAC4	3
BP	GO:0009181	purine ribonucleoside diphosphate catabolic process	3/73	95/18888	0.00118894	0.00594469	ACTN3/ZBTB20/HDAC4	3
BP	GO:0050727	regulation of inflammatory response	6/73	425/18888	0.00119887	0.00599435	XIAP/AREL1/SPHK1/TNC/CELF1/ASH1L	6
BP	GO:0007044	cell-substrate junction assembly	3/73	96/18888	0.00122393	0.00611963	ACTN3/TSC1/MAP4K4	3
BP	GO:0072526	pyridine-containing compound catabolic process	3/73	97/18888	0.00125953	0.00629763	ACTN3/ZBTB20/HDAC4	3
BP	GO:0150117	positive regulation of cell-substrate junction organization	2/73	31/18888	0.0012744	0.00637202	TSC1/MAP4K4	2
BP	GO:0009191	ribonucleoside diphosphate catabolic process	3/73	98/18888	0.00129574	0.0064787	ACTN3/ZBTB20/HDAC4	3
BP	GO:0046031	ADP metabolic process	3/73	98/18888	0.00129574	0.0064787	ACTN3/ZBTB20/HDAC4	3
BP	GO:0071897	DNA biosynthetic process	4/73	192/18888	0.00130512	0.00652561	STN1/SPHK1/TK2/WRAP53	4
BP	GO:0021591	ventricular system development	2/73	33/18888	0.00143988	0.0071994	CDK6/SEMA6D	2
BP	GO:0009134	nucleoside diphosphate catabolic process	3/73	102/18888	0.00144679	0.00723393	ACTN3/ZBTB20/HDAC4	3
BP	GO:0035967	cellular response to topologically incorrect protein	3/73	102/18888	0.00144679	0.00723393	BCL2L11/ERO1A/DNAJC10	3
BP	GO:0150115	cell-substrate junction organization	3/73	103/18888	0.00148611	0.00743055	ACTN3/TSC1/MAP4K4	3
BP	GO:0090075	relaxation of muscle	2/73	34/18888	0.00152607	0.00763035	P2RY1/ACTN3	2
BP	GO:0017148	negative regulation of translation	4/73	206/18888	0.00166477	0.00832387	TSC1/CAPRIN2/RPL13A/CELF1	4
BP	GO:0031398	positive regulation of protein ubiquitination	3/73	108/18888	0.00169221	0.00846104	XIAP/SPHK1/CDC14B	3
BP	GO:1901890	positive regulation of cell junction assembly	3/73	108/18888	0.00169221	0.00846104	NPHP1/TSC1/MAP4K4	3
BP	GO:0009135	purine nucleoside diphosphate metabolic process	3/73	110/18888	0.00177911	0.00889557	ACTN3/ZBTB20/HDAC4	3
BP	GO:0009179	purine ribonucleoside diphosphate metabolic process	3/73	110/18888	0.00177911	0.00889557	ACTN3/ZBTB20/HDAC4	3
BP	GO:0062012	regulation of small molecule metabolic process	5/73	331/18888	0.00182311	0.00911554	P2RY1/SIRT5/ACTN3/ZBTB20/HDAC4	5
BP	GO:0045787	positive regulation of cell cycle	5/73	332/18888	0.00184553	0.00922763	E2F7/BCL2L11/SPHK1/CDC14B/KMT2E	5
BP	GO:1902110	positive regulation of mitochondrial membrane permeability involved in apoptotic process	2/73	38/18888	0.00189343	0.00946713	BCL2L11/ACAA2	2
BP	GO:0070884	regulation of calcineurin-NFAT signaling cascade	2/73	40/18888	0.0020904	0.010452	PTBP1/ACTN3	2
BP	GO:1902686	mitochondrial outer membrane permeabilization involved in programmed cell death	2/73	40/18888	0.0020904	0.010452	BCL2L11/ACAA2	2
BP	GO:0010810	regulation of cell-substrate adhesion	4/73	221/18888	0.00211645	0.0105823	TSC1/MAP4K4/CDK6/UTRN	4
BP	GO:0006090	pyruvate metabolic process	3/73	118/18888	0.00215267	0.0107633	ACTN3/ZBTB20/HDAC4	3
BP	GO:0106056	regulation of calcineurin-mediated signaling	2/73	41/18888	0.00219215	0.0109608	PTBP1/ACTN3	2
BP	GO:1901661	quinone metabolic process	2/73	41/18888	0.00219215	0.0109608	AKR1B1/AKR1A1	2
BP	GO:0009185	ribonucleoside diphosphate metabolic process	3/73	120/18888	0.00225261	0.0112631	ACTN3/ZBTB20/HDAC4	3
BP	GO:0035794	positive regulation of mitochondrial membrane permeability	2/73	42/18888	0.00229606	0.0114803	BCL2L11/ACAA2	2
BP	GO:0006476	protein deacetylation	2/73	43/18888	0.00240209	0.0120105	SIRT5/HDAC4	2
BP	GO:0045740	positive regulation of DNA replication	2/73	43/18888	0.00240209	0.0120105	E2F7/STN1	2
BP	GO:0006936	muscle contraction	5/73	355/18888	0.00241516	0.0120758	CALCA/ACTN3/ASB3/SPHK1/UTRN	5
BP	GO:0019722	calcium-mediated signaling	4/73	232/18888	0.00249373	0.0124687	PTBP1/ACTN3/SPHK1/PPP1R9A	4
BP	GO:0033173	calcineurin-NFAT signaling cascade	2/73	45/18888	0.00262049	0.0131024	PTBP1/ACTN3	2
BP	GO:0120316	sperm flagellum assembly	2/73	45/18888	0.00262049	0.0131024	CFAP206/DRC7	2
BP	GO:1902108	regulation of mitochondrial membrane permeability involved in apoptotic process	2/73	45/18888	0.00262049	0.0131024	BCL2L11/ACAA2	2
BP	GO:0009132	nucleoside diphosphate metabolic process	3/73	127/18888	0.00262333	0.0131166	ACTN3/ZBTB20/HDAC4	3
BP	GO:1905710	positive regulation of membrane permeability	2/73	46/18888	0.00273282	0.0136641	BCL2L11/ACAA2	2
BP	GO:0010830	regulation of myotube differentiation	2/73	47/18888	0.00284721	0.0142361	ACTN3/HDAC4	2
BP	GO:0045933	positive regulation of muscle contraction	2/73	47/18888	0.00284721	0.0142361	ACTN3/SPHK1	2
BP	GO:0050919	negative chemotaxis	2/73	47/18888	0.00284721	0.0142361	NRG3/SEMA6D	2
BP	GO:0006066	alcohol metabolic process	5/73	373/18888	0.002937	0.014685	P2RY1/SPHK1/AKR1B1/ACAA2/AKR1A1	5
BP	GO:0032620	interleukin-17 production	2/73	48/18888	0.00296365	0.0148183	SPHK1/ZBTB7B	2
BP	GO:0032660	regulation of interleukin-17 production	2/73	48/18888	0.00296365	0.0148183	SPHK1/ZBTB7B	2
BP	GO:0097720	calcineurin-mediated signaling	2/73	48/18888	0.00296365	0.0148183	PTBP1/ACTN3	2
BP	GO:2000649	regulation of sodium ion transmembrane transporter activity	2/73	49/18888	0.00308212	0.0154106	FXYD6/UTRN	2
BP	GO:0009154	purine ribonucleotide catabolic process	3/73	135/18888	0.00308728	0.0154364	ACTN3/ZBTB20/HDAC4	3
BP	GO:0030879	mammary gland development	3/73	135/18888	0.00308728	0.0154364	BCL2L11/ZBTB7B/NRG3	3
BP	GO:0043154	negative regulation of cysteine-type endopeptidase activity involved in apoptotic process	2/73	50/18888	0.0032026	0.016013	XIAP/DNAJB6	2
BP	GO:0006986	response to unfolded protein	3/73	138/18888	0.00327243	0.0163622	BCL2L11/ERO1A/DNAJC10	3
BP	GO:0043467	regulation of generation of precursor metabolites and energy	3/73	140/18888	0.00339928	0.0169964	ACTN3/ZBTB20/HDAC4	3
BP	GO:0035601	protein deacylation	2/73	52/18888	0.00344953	0.0172477	SIRT5/HDAC4	2
BP	GO:0009261	ribonucleotide catabolic process	3/73	141/18888	0.00346372	0.0173186	ACTN3/ZBTB20/HDAC4	3
BP	GO:0030317	flagellated sperm motility	3/73	141/18888	0.00346372	0.0173186	CFAP206/DRC7/ASH1L	3
BP	GO:0097722	sperm motility	3/73	141/18888	0.00346372	0.0173186	CFAP206/DRC7/ASH1L	3
BP	GO:0046165	alcohol biosynthetic process	3/73	142/18888	0.00352885	0.0176443	P2RY1/SPHK1/ACAA2	3
BP	GO:0062013	positive regulation of small molecule metabolic process	3/73	142/18888	0.00352885	0.0176443	P2RY1/ACTN3/ZBTB20	3
BP	GO:0000959	mitochondrial RNA metabolic process	2/73	53/18888	0.00357595	0.0178797	EARS2/METTL8	2
BP	GO:0006195	purine nucleotide catabolic process	3/73	144/18888	0.00366116	0.0183058	ACTN3/ZBTB20/HDAC4	3
BP	GO:0048146	positive regulation of fibroblast proliferation	2/73	54/18888	0.00370431	0.0185216	SPHK1/CDK6	2
BP	GO:0050873	brown fat cell differentiation	2/73	54/18888	0.00370431	0.0185216	ZBTB7B/ERO1A	2
BP	GO:0032259	methylation	4/73	262/18888	0.00373338	0.0186669	METTL8/KMT2E/ASH1L/PCMT1	4
BP	GO:0090068	positive regulation of cell cycle process	4/73	263/18888	0.00378022	0.0189011	E2F7/SPHK1/CDC14B/KMT2E	4
BP	GO:0000381	regulation of alternative mRNA splicing, via spliceosome	2/73	55/18888	0.0038346	0.019173	PTBP1/CELF1	2
BP	GO:0060425	lung morphogenesis	2/73	55/18888	0.0038346	0.019173	TNC/RPL13A	2
BP	GO:0014888	striated muscle adaptation	2/73	56/18888	0.00396681	0.019834	ACTN3/HDAC4	2
BP	GO:0045912	negative regulation of carbohydrate metabolic process	2/73	56/18888	0.00396681	0.019834	ACTN3/HDAC4	2
BP	GO:0098732	macromolecule deacylation	2/73	56/18888	0.00396681	0.019834	SIRT5/HDAC4	2
BP	GO:0010821	regulation of mitochondrion organization	3/73	149/18888	0.00400392	0.0200196	ZDHHC6/BCL2L11/ACAA2	3
BP	GO:0072523	purine-containing compound catabolic process	3/73	149/18888	0.00400392	0.0200196	ACTN3/ZBTB20/HDAC4	3
BP	GO:0001890	placenta development	3/73	150/18888	0.00407454	0.0203727	E2F7/ASH1L/DNAJB6	3
BP	GO:0018205	peptidyl-lysine modification	3/73	150/18888	0.00407454	0.0203727	SIRT5/HDAC4/HMG20A	3
BP	GO:0019748	secondary metabolic process	2/73	57/18888	0.00410091	0.0205045	AKR1B1/AKR1A1	2
BP	GO:0046902	regulation of mitochondrial membrane permeability	2/73	57/18888	0.00410091	0.0205045	BCL2L11/ACAA2	2
BP	GO:0035966	response to topologically incorrect protein	3/73	152/18888	0.00421782	0.0210891	BCL2L11/ERO1A/DNAJC10	3
BP	GO:0051480	regulation of cytosolic calcium ion concentration	2/73	59/18888	0.00437473	0.0218736	P2RY1/CALCA	2
BP	GO:1902305	regulation of sodium ion transmembrane transport	2/73	59/18888	0.00437473	0.0218736	FXYD6/UTRN	2
BP	GO:0006940	regulation of smooth muscle contraction	2/73	60/18888	0.00451442	0.0225721	CALCA/SPHK1	2
BP	GO:0046173	polyol biosynthetic process	2/73	60/18888	0.00451442	0.0225721	P2RY1/SPHK1	2
BP	GO:0001558	regulation of cell growth	5/73	418/18888	0.00456073	0.0228036	SPHK1/TNC/CAPRIN2/NRG3/SEMA6D	5
BP	GO:0016052	carbohydrate catabolic process	3/73	158/18888	0.00466417	0.0233208	ACTN3/ZBTB20/HDAC4	3
BP	GO:0006767	water-soluble vitamin metabolic process	2/73	62/18888	0.00479928	0.0239964	AKR1B1/AKR1A1	2
BP	GO:0036294	cellular response to decreased oxygen levels	3/73	161/18888	0.00489662	0.0244831	TSC1/ERO1A/ACAA2	3
BP	GO:0051893	regulation of focal adhesion assembly	2/73	63/18888	0.00494442	0.0247221	TSC1/MAP4K4	2
BP	GO:0090109	regulation of cell-substrate junction assembly	2/73	63/18888	0.00494442	0.0247221	TSC1/MAP4K4	2
BP	GO:2000117	negative regulation of cysteine-type endopeptidase activity	2/73	63/18888	0.00494442	0.0247221	XIAP/DNAJB6	2
BP	GO:0010803	regulation of tumor necrosis factor-mediated signaling pathway	2/73	64/18888	0.00509135	0.0254567	XIAP/SPHK1	2
BP	GO:0019362	pyridine nucleotide metabolic process	3/73	164/18888	0.00513527	0.0256763	ACTN3/ZBTB20/HDAC4	3
BP	GO:0046496	nicotinamide nucleotide metabolic process	3/73	164/18888	0.00513527	0.0256763	ACTN3/ZBTB20/HDAC4	3
BP	GO:0051147	regulation of muscle cell differentiation	3/73	165/18888	0.00521619	0.0260809	PTBP1/ACTN3/HDAC4	3
BP	GO:0060294	cilium movement involved in cell motility	3/73	165/18888	0.00521619	0.0260809	CFAP206/DRC7/ASH1L	3
BP	GO:0043462	regulation of ATP-dependent activity	2/73	65/18888	0.00524004	0.0262002	TSC1/DNAJC10	2
BP	GO:0009166	nucleotide catabolic process	3/73	167/18888	0.00538009	0.0269005	ACTN3/ZBTB20/HDAC4	3
BP	GO:0001539	cilium or flagellum-dependent cell motility	3/73	170/18888	0.00563109	0.0281555	CFAP206/DRC7/ASH1L	3
BP	GO:0060285	cilium-dependent cell motility	3/73	170/18888	0.00563109	0.0281555	CFAP206/DRC7/ASH1L	3
BP	GO:0072524	pyridine-containing compound metabolic process	3/73	170/18888	0.00563109	0.0281555	ACTN3/ZBTB20/HDAC4	3
BP	GO:0016925	protein sumoylation	2/73	68/18888	0.00569659	0.0284829	HDAC4/HMG20A	2
BP	GO:0150116	regulation of cell-substrate junction organization	2/73	68/18888	0.00569659	0.0284829	TSC1/MAP4K4	2
BP	GO:0051168	nuclear export	3/73	171/18888	0.00571613	0.0285806	TSC1/ZC3H11A/NUP42	3
BP	GO:0009266	response to temperature stimulus	3/73	172/18888	0.00580185	0.0290093	CALCA/ERO1A/DNAJB6	3
BP	GO:0044458	motile cilium assembly	2/73	69/18888	0.0058522	0.029261	CFAP206/DRC7	2
BP	GO:0046626	regulation of insulin receptor signaling pathway	2/73	70/18888	0.00600951	0.0300476	GRB14/ZBTB7B	2
BP	GO:0006417	regulation of translation	5/73	451/18888	0.00606428	0.0303214	TSC1/CAPRIN2/RPL13A/CELF1/METTL8	5
BP	GO:1901292	nucleoside phosphate catabolic process	3/73	176/18888	0.00615157	0.0307579	ACTN3/ZBTB20/HDAC4	3
BP	GO:0034329	cell junction assembly	5/73	453/18888	0.00616435	0.0308217	NPHP1/ACTN3/TSC1/MAP4K4/NRG3	5
BP	GO:0007004	telomere maintenance via telomerase	2/73	71/18888	0.0061685	0.0308425	STN1/WRAP53	2
BP	GO:0090559	regulation of membrane permeability	2/73	71/18888	0.0061685	0.0308425	BCL2L11/ACAA2	2
BP	GO:0002262	myeloid cell homeostasis	3/73	177/18888	0.00624071	0.0312035	BCL2L11/CDK6/KMT2E	3
BP	GO:0071453	cellular response to oxygen levels	3/73	177/18888	0.00624071	0.0312035	TSC1/ERO1A/ACAA2	3
BP	GO:0010822	positive regulation of mitochondrion organization	2/73	72/18888	0.00632915	0.0316457	ZDHHC6/BCL2L11	2
BP	GO:0051148	negative regulation of muscle cell differentiation	2/73	72/18888	0.00632915	0.0316457	PTBP1/HDAC4	2
BP	GO:1900076	regulation of cellular response to insulin stimulus	2/73	72/18888	0.00632915	0.0316457	GRB14/ZBTB7B	2
BP	GO:0061458	reproductive system development	4/73	311/18888	0.00646933	0.0323466	BCL2L11/TNC/PLEKHA5/ASH1L	4
BP	GO:0000380	alternative mRNA splicing, via spliceosome	2/73	73/18888	0.00649145	0.0324572	PTBP1/CELF1	2
BP	GO:0032481	positive regulation of type I interferon production	2/73	73/18888	0.00649145	0.0324572	XIAP/ZBTB20	2
BP	GO:0045665	negative regulation of neuron differentiation	2/73	73/18888	0.00649145	0.0324572	PTBP1/HMG20A	2
BP	GO:0043414	macromolecule methylation	3/73	181/18888	0.00660407	0.0330203	METTL8/KMT2E/PCMT1	3
BP	GO:0035725	sodium ion transmembrane transport	3/73	182/18888	0.0066966	0.033483	SLC6A9/FXYD6/UTRN	3
BP	GO:0061077	chaperone-mediated protein folding	2/73	75/18888	0.00682093	0.0341046	ERO1A/DNAJB6	2
BP	GO:0048872	homeostasis of number of cells	4/73	322/18888	0.00721038	0.0360519	XIAP/BCL2L11/CDK6/KMT2E	4
BP	GO:0006278	RNA-templated DNA biosynthetic process	2/73	78/18888	0.00732714	0.0366357	STN1/WRAP53	2
BP	GO:0035304	regulation of protein dephosphorylation	2/73	79/18888	0.00749902	0.0374951	PTBP1/TSC1	2
BP	GO:0014012	peripheral nervous system axon regeneration	1/73	10/18888	0.00759849	0.0379925	TNC	1
BP	GO:0014889	muscle atrophy	1/73	10/18888	0.00759849	0.0379925	ACTN3	1
BP	GO:0031125	rRNA 3'-end processing	1/73	10/18888	0.00759849	0.0379925	ERI3	1
BP	GO:0032957	inositol trisphosphate metabolic process	1/73	10/18888	0.00759849	0.0379925	P2RY1	1
BP	GO:0038130	ERBB4 signaling pathway	1/73	10/18888	0.00759849	0.0379925	NRG3	1
BP	GO:0042538	hyperosmotic salinity response	1/73	10/18888	0.00759849	0.0379925	AKR1B1	1
BP	GO:0048733	sebaceous gland development	1/73	10/18888	0.00759849	0.0379925	ASH1L	1
BP	GO:0070900	mitochondrial tRNA modification	1/73	10/18888	0.00759849	0.0379925	METTL8	1
BP	GO:0072205	metanephric collecting duct development	1/73	10/18888	0.00759849	0.0379925	AKR1B1	1
BP	GO:1900864	mitochondrial RNA modification	1/73	10/18888	0.00759849	0.0379925	METTL8	1
BP	GO:1901401	regulation of tetrapyrrole metabolic process	1/73	10/18888	0.00759849	0.0379925	SLC6A9	1
BP	GO:1901856	negative regulation of cellular respiration	1/73	10/18888	0.00759849	0.0379925	ACTN3	1
BP	GO:1904851	positive regulation of establishment of protein localization to telomere	1/73	10/18888	0.00759849	0.0379925	WRAP53	1
BP	GO:2000271	positive regulation of fibroblast apoptotic process	1/73	10/18888	0.00759849	0.0379925	BCL2L11	1
BP	GO:2000320	negative regulation of T-helper 17 cell differentiation	1/73	10/18888	0.00759849	0.0379925	ZBTB7B	1
BP	GO:0022412	cellular process involved in reproduction in multicellular organism	5/73	482/18888	0.00773355	0.0386677	NPHP1/TDRKH/CFAP206/DRC7/CELF1	5
BP	GO:0045785	positive regulation of cell adhesion	5/73	485/18888	0.00790866	0.0395433	TSC1/MAP4K4/ZBTB7B/CDK6/UTRN	5
BP	GO:0010833	telomere maintenance via telomere lengthening	2/73	83/18888	0.00820186	0.0410093	STN1/WRAP53	2
BP	GO:0031396	regulation of protein ubiquitination	3/73	198/18888	0.00826885	0.0413443	XIAP/SPHK1/CDC14B	3
BP	GO:0001865	NK T cell differentiation	1/73	11/18888	0.0083425	0.0417125	ZBTB7B	1
BP	GO:0001973	G protein-coupled adenosine receptor signaling pathway	1/73	11/18888	0.0083425	0.0417125	P2RY1	1
BP	GO:0009120	deoxyribonucleoside metabolic process	1/73	11/18888	0.0083425	0.0417125	TK2	1
BP	GO:0010172	embryonic body morphogenesis	1/73	11/18888	0.0083425	0.0417125	PHLDB1	1
BP	GO:0033234	negative regulation of protein sumoylation	1/73	11/18888	0.0083425	0.0417125	HMG20A	1
BP	GO:0035588	G protein-coupled purinergic receptor signaling pathway	1/73	11/18888	0.0083425	0.0417125	P2RY1	1
BP	GO:0048630	skeletal muscle tissue growth	1/73	11/18888	0.0083425	0.0417125	ACTN3	1
BP	GO:0048742	regulation of skeletal muscle fiber development	1/73	11/18888	0.0083425	0.0417125	ACTN3	1
BP	GO:0051133	regulation of NK T cell activation	1/73	11/18888	0.0083425	0.0417125	ZBTB7B	1
BP	GO:0070203	regulation of establishment of protein localization to telomere	1/73	11/18888	0.0083425	0.0417125	WRAP53	1
BP	GO:0075522	IRES-dependent viral translational initiation	1/73	11/18888	0.0083425	0.0417125	PTBP1	1
BP	GO:0110011	regulation of basement membrane organization	1/73	11/18888	0.0083425	0.0417125	PHLDB1	1
BP	GO:2000317	negative regulation of T-helper 17 type immune response	1/73	11/18888	0.0083425	0.0417125	ZBTB7B	1
BP	GO:2001223	negative regulation of neuron migration	1/73	11/18888	0.0083425	0.0417125	NRG3	1
BP	GO:0002028	regulation of sodium ion transport	2/73	84/18888	0.00838133	0.0419067	FXYD6/UTRN	2
BP	GO:0044773	mitotic DNA damage checkpoint signaling	2/73	84/18888	0.00838133	0.0419067	E2F7/CDC14B	2
BP	GO:0048285	organelle fission	5/73	493/18888	0.00838749	0.0419374	MTFR1L/TDRKH/BCL2L11/SPHK1/CDC14B	5
BP	GO:0006403	RNA localization	3/73	200/18888	0.00847741	0.042387	WRAP53/ZC3H11A/NUP42	3
BP	GO:0002292	T cell differentiation involved in immune response	2/73	85/18888	0.00856228	0.0428114	TSC1/ZBTB7B	2
BP	GO:0016049	cell growth	5/73	496/18888	0.00857151	0.0428576	SPHK1/TNC/CAPRIN2/NRG3/SEMA6D	5
BP	GO:0009791	post-embryonic development	2/73	87/18888	0.00892855	0.0446427	BCL2L11/ASH1L	2
BP	GO:0002674	negative regulation of acute inflammatory response	1/73	12/18888	0.00908367	0.0454183	ASH1L	1
BP	GO:0010635	regulation of mitochondrial fusion	1/73	12/18888	0.00908367	0.0454183	ZDHHC6	1
BP	GO:0010944	negative regulation of transcription by competitive promoter binding	1/73	12/18888	0.00908367	0.0454183	HDAC4	1
BP	GO:0021670	lateral ventricle development	1/73	12/18888	0.00908367	0.0454183	CDK6	1
BP	GO:0033235	positive regulation of protein sumoylation	1/73	12/18888	0.00908367	0.0454183	HDAC4	1
BP	GO:0034058	endosomal vesicle fusion	1/73	12/18888	0.00908367	0.0454183	SPHK1	1
BP	GO:0043174	nucleoside salvage	1/73	12/18888	0.00908367	0.0454183	TK2	1
BP	GO:0043696	dedifferentiation	1/73	12/18888	0.00908367	0.0454183	CDK6	1
BP	GO:0043697	cell dedifferentiation	1/73	12/18888	0.00908367	0.0454183	CDK6	1
BP	GO:0051549	positive regulation of keratinocyte migration	1/73	12/18888	0.00908367	0.0454183	MAP4K4	1
BP	GO:0060707	trophoblast giant cell differentiation	1/73	12/18888	0.00908367	0.0454183	E2F7	1
BP	GO:0060788	ectodermal placode formation	1/73	12/18888	0.00908367	0.0454183	NRG3	1
BP	GO:0070202	regulation of establishment of protein localization to chromosome	1/73	12/18888	0.00908367	0.0454183	WRAP53	1
BP	GO:0071697	ectodermal placode morphogenesis	1/73	12/18888	0.00908367	0.0454183	NRG3	1
BP	GO:0090084	negative regulation of inclusion body assembly	1/73	12/18888	0.00908367	0.0454183	DNAJB6	1
BP	GO:0090153	regulation of sphingolipid biosynthetic process	1/73	12/18888	0.00908367	0.0454183	SPHK1	1
BP	GO:1903405	protein localization to nuclear body	1/73	12/18888	0.00908367	0.0454183	WRAP53	1
BP	GO:1904816	positive regulation of protein localization to chromosome, telomeric region	1/73	12/18888	0.00908367	0.0454183	WRAP53	1
BP	GO:1904867	protein localization to Cajal body	1/73	12/18888	0.00908367	0.0454183	WRAP53	1
BP	GO:2000303	regulation of ceramide biosynthetic process	1/73	12/18888	0.00908367	0.0454183	SPHK1	1
BP	GO:0001892	embryonic placenta development	2/73	88/18888	0.00911384	0.0455692	E2F7/DNAJB6	2
BP	GO:0044774	mitotic DNA integrity checkpoint signaling	2/73	88/18888	0.00911384	0.0455692	E2F7/CDC14B	2
BP	GO:0016051	carbohydrate biosynthetic process	3/73	206/18888	0.00911889	0.0455945	P2RY1/AKR1B1/AKR1A1	3
BP	GO:0003341	cilium movement	3/73	209/18888	0.00944847	0.0472424	CFAP206/DRC7/ASH1L	3
BP	GO:0048145	regulation of fibroblast proliferation	2/73	90/18888	0.00948868	0.0474434	SPHK1/CDK6	2
BP	GO:0006470	protein dephosphorylation	3/73	210/18888	0.00955964	0.0477982	PTBP1/TSC1/CDC14B	3
BP	GO:1901990	regulation of mitotic cell cycle phase transition	4/73	356/18888	0.00980113	0.0490057	E2F7/CDK6/CDC14B/KMT2E	4
BP	GO:0014061	regulation of norepinephrine secretion	1/73	13/18888	0.009822	0.04911	P2RY1	1
BP	GO:0033604	negative regulation of catecholamine secretion	1/73	13/18888	0.009822	0.04911	P2RY1	1
BP	GO:0035589	G protein-coupled purinergic nucleotide receptor signaling pathway	1/73	13/18888	0.009822	0.04911	P2RY1	1
BP	GO:0043379	memory T cell differentiation	1/73	13/18888	0.009822	0.04911	TSC1	1
BP	GO:0045986	negative regulation of smooth muscle contraction	1/73	13/18888	0.009822	0.04911	CALCA	1
BP	GO:0051132	NK T cell activation	1/73	13/18888	0.009822	0.04911	ZBTB7B	1
BP	GO:0060732	positive regulation of inositol phosphate biosynthetic process	1/73	13/18888	0.009822	0.04911	P2RY1	1
BP	GO:0070234	positive regulation of T cell apoptotic process	1/73	13/18888	0.009822	0.04911	BCL2L11	1
BP	GO:1900103	positive regulation of endoplasmic reticulum unfolded protein response	1/73	13/18888	0.009822	0.04911	BCL2L11	1
CC	GO:0098984	neuron to neuron synapse	6/78	360/19894	0.000579166	0.00289583	P2RY1/CALCA/TSC1/SLC6A9/PLEKHA5/PPP1R9A	6
CC	GO:0005925	focal adhesion	6/78	421/19894	0.0012359	0.00617948	ZFYVE21/ACTN3/MAP4K4/TNC/RPL13A/CD151	6
CC	GO:0030055	cell-substrate junction	6/78	431/19894	0.00138102	0.00690511	ZFYVE21/ACTN3/MAP4K4/TNC/RPL13A/CD151	6
CC	GO:0014069	postsynaptic density	5/78	313/19894	0.00154686	0.00773432	P2RY1/TSC1/SLC6A9/PLEKHA5/PPP1R9A	5
CC	GO:0031045	dense core granule	2/78	37/19894	0.00184965	0.00924823	CALCA/SLC6A9	2
CC	GO:0032279	asymmetric synapse	5/78	329/19894	0.00189446	0.00947228	P2RY1/TSC1/SLC6A9/PLEKHA5/PPP1R9A	5
CC	GO:0099572	postsynaptic specialization	5/78	341/19894	0.00218817	0.0109409	P2RY1/TSC1/SLC6A9/PLEKHA5/PPP1R9A	5
CC	GO:0098686	hippocampal mossy fiber to CA3 synapse	2/78	42/19894	0.00236123	0.0118061	CALCA/SLC6A9	2
CC	GO:0005879	axonemal microtubule	2/78	43/19894	0.00247018	0.0123509	CFAP206/CFAP107	2
CC	GO:0045211	postsynaptic membrane	4/78	276/19894	0.00464475	0.0232237	P2RY1/SLC6A9/FXYD6/UTRN	4
CC	GO:0016607	nuclear speck	5/78	416/19894	0.00474795	0.0237398	E2F7/ZC3H18/HDAC4/PALB2/KMT2E	5
CC	GO:0042734	presynaptic membrane	3/78	167/19894	0.0055895	0.0279475	P2RY1/SLC6A9/FXYD6	3
CC	GO:0030864	cortical actin cytoskeleton	2/78	72/19894	0.00650113	0.0325057	ACTN3/PPP1R9A	2
CC	GO:0005938	cell cortex	4/78	309/19894	0.00664761	0.033238	ACTN3/TSC1/PHLDB1/PPP1R9A	4
CC	GO:0000118	histone deacetylase complex	2/78	77/19894	0.00734988	0.0367494	HDAC4/KMT2E	2
CC	GO:0070938	contractile ring	1/78	10/19894	0.00770636	0.0385318	UTRN	1
CC	GO:0071546	pi-body	1/78	10/19894	0.00770636	0.0385318	TDRKH	1
CC	GO:0097136	Bcl-2 family protein complex	1/78	10/19894	0.00770636	0.0385318	BCL2L11	1
CC	GO:0005614	interstitial matrix	1/78	11/19894	0.00846068	0.0423034	TNC	1
CC	GO:0034663	endoplasmic reticulum chaperone complex	1/78	11/19894	0.00846068	0.0423034	DNAJC10	1
CC	GO:0098966	perisynaptic extracellular matrix	1/78	11/19894	0.00846068	0.0423034	TNC	1
CC	GO:0000346	transcription export complex	1/78	12/19894	0.00921208	0.0460604	ZC3H11A	1
CC	GO:0099535	synapse-associated extracellular matrix	1/78	12/19894	0.00921208	0.0460604	TNC	1
CC	GO:0000782	telomere cap complex	1/78	13/19894	0.00996057	0.0498028	STN1	1
CC	GO:0000783	nuclear telomere cap complex	1/78	13/19894	0.00996057	0.0498028	STN1	1
CC	GO:0005687	U4 snRNP	1/78	13/19894	0.00996057	0.0498028	SNRPN	1
MF	GO:0004032	alditol:NADP+ 1-oxidoreductase activity	2/79	12/18522	0.000230625	0.00115312	AKR1B1/AKR1A1	2
MF	GO:0060590	ATPase regulator activity	3/79	49/18522	0.000238934	0.00119467	TSC1/DNAJC10/DNAJB6	3
MF	GO:0030544	Hsp70 protein binding	3/79	51/18522	0.000268425	0.00134212	TSC1/DNAJC10/DNAJB6	3
MF	GO:0051087	protein-folding chaperone binding	4/79	133/18522	0.0005037	0.0025185	TSC1/WRAP53/DNAJC10/DNAJB6	4
MF	GO:0033558	protein lysine deacetylase activity	2/79	22/18522	0.000785187	0.00392594	SIRT5/HDAC4	2
MF	GO:0008106	alcohol dehydrogenase (NADP+) activity	2/79	23/18522	0.000857598	0.00428799	AKR1B1/AKR1A1	2
MF	GO:0005178	integrin binding	4/79	157/18522	0.000912126	0.00456063	ACTN3/TNC/UTRN/CD151	4
MF	GO:0001671	ATPase activator activity	2/79	27/18522	0.00117675	0.00588373	DNAJC10/DNAJB6	2
MF	GO:0045499	chemorepellent activity	2/79	28/18522	0.00126378	0.00631889	NRG3/SEMA6D	2
MF	GO:0004033	aldo-keto reductase (NADP) activity	2/79	30/18522	0.00144636	0.00723182	AKR1B1/AKR1A1	2
MF	GO:0015035	protein-disulfide reductase activity	2/79	33/18522	0.00174116	0.00870579	ERO1A/DNAJC10	2
MF	GO:0019213	deacetylase activity	2/79	37/18522	0.00217223	0.0108611	SIRT5/HDAC4	2
MF	GO:0015036	disulfide oxidoreductase activity	2/79	39/18522	0.00240362	0.0120181	ERO1A/DNAJC10	2
MF	GO:0031072	heat shock protein binding	3/79	130/18522	0.00362779	0.018139	TSC1/DNAJC10/DNAJB6	3
MF	GO:0016667	oxidoreductase activity, acting on a sulfur group of donors	2/79	54/18522	0.00445507	0.0222753	ERO1A/DNAJC10	2
MF	GO:0036002	pre-mRNA binding	2/79	59/18522	0.0052546	0.026273	PTBP1/CELF1	2
MF	GO:0008757	S-adenosylmethionine-dependent methyltransferase activity	3/79	165/18522	0.00671036	0.0335518	METTL8/ASH1L/PCMT1	3
MF	GO:0016811	hydrolase activity, acting on carbon-nitrogen (but not peptide) bonds, in linear amides	2/79	72/18522	0.00757689	0.0378845	SIRT5/HDAC4	2
MF	GO:0015187	glycine transmembrane transporter activity	1/79	10/18522	0.00837051	0.0418526	SLC6A9	1
MF	GO:0016427	tRNA (cytidine) methyltransferase activity	1/79	10/18522	0.00837051	0.0418526	METTL8	1
MF	GO:0016670	oxidoreductase activity, acting on a sulfur group of donors, oxygen as acceptor	1/79	11/18522	0.00918829	0.0459415	ERO1A	1
MF	GO:0030971	receptor tyrosine kinase binding	2/79	81/18522	0.00937304	0.0468652	GRB14/NRG3	2

## Sheet: Cluster1_KEGG
category	subcategory	ID	Description	GeneRatio	BgRatio	pvalue	p.adjust	geneID	Count
Metabolism	Carbohydrate metabolism	oas00040	Pentose and glucuronate interconversions	3/59	37/9670	0.000233331	0.00144665	FGGY/AKR1B1/AKR1A1	3
Genetic Information Processing	Replication and repair	oas03440	Homologous recombination	3/59	42/9670	0.000337374	0.00209172	TOPBP1/PALB2/SSBP1	3
Environmental Information Processing	Signal transduction	oas04370	VEGF signaling pathway	3/59	59/9670	0.000887883	0.00550487	SPHK1/NFATC2/SPHK2	3
Human Diseases	Infectious disease: viral	oas05165	Human papillomavirus infection	7/59	359/9670	0.000957904	0.00593901	TSC1/THBS1/TNC/LAMA4/DLG2/NFX1/RBPJ	7
Cellular Processes	Cellular community - eukaryotes	oas04510	Focal adhesion	5/59	207/9670	0.00135555	0.00840442	XIAP/THBS1/TNC/LAMA4/PIP5K1C	5
Environmental Information Processing	Signal transduction	oas04072	Phospholipase D signaling pathway	4/59	153/9670	0.00225551	0.0139841	TSC1/SPHK1/SPHK2/PIP5K1C	4
Cellular Processes	Transport and catabolism	oas04148	Efferocytosis	4/59	165/9670	0.00289971	0.0179782	THBS1/SPHK1/NFATC2/SPHK2	4
Environmental Information Processing	Signaling molecules and interaction	oas04512	ECM-receptor interaction	3/59	92/9670	0.00297764	0.0184614	THBS1/TNC/LAMA4	3
Organismal Systems	Immune system	oas04666	Fc gamma R-mediated phagocytosis	3/59	96/9670	0.00333053	0.0206493	SPHK1/SPHK2/PIP5K1C	3
Metabolism	Metabolism of cofactors and vitamins	oas00760	Nicotinate and nicotinamide metabolism	2/59	41/9670	0.00415649	0.0257703	SIRT5/LOC105614340	2
Cellular Processes	Cell growth and death	oas04215	Apoptosis - multiple species	2/59	52/9670	0.00644166	0.0399383	XIAP/BCL2L11	2
Human Diseases	Cancer: overview	oas05206	MicroRNAs in cancer	4/59	216/9670	0.00684546	0.0424418	BCL2L11/THBS1/TNC/HDAC4	4
Metabolism	Lipid metabolism	oas00600	Sphingolipid metabolism	2/59	57/9670	0.00760548	0.047154	SPHK1/SPHK2	2

## Sheet: Cluster2_KEGG
category	subcategory	ID	Description	GeneRatio	BgRatio	pvalue	p.adjust	geneID	Count
Genetic Information Processing	Replication and repair	oas03440	Homologous recombination	3/42	42/9670	0.000138834	0.000777469	TOPBP1/RAD52/SSBP1	3
Cellular Processes	Cellular community - eukaryotes	oas04510	Focal adhesion	5/42	207/9670	0.000341616	0.00191305	THBS1/LAMA4/SRC/RAPGEF1/PIP5K1C	5
Environmental Information Processing	Signal transduction	oas04370	VEGF signaling pathway	3/42	59/9670	0.000373521	0.00209172	NFATC2/SPHK2/SRC	3
Human Diseases	Infectious disease: viral	oas05165	Human papillomavirus infection	6/42	359/9670	0.000759178	0.0042514	THBS1/CDK6/RBPJ/LAMA4/DLG2/NFX1	6
Organismal Systems	Endocrine system	oas04921	Oxytocin signaling pathway	4/42	157/9670	0.000827412	0.00463351	NFATC2/LOC105614340/SRC/CAMK2G	4
Environmental Information Processing	Signal transduction	oas04020	Calcium signaling pathway	5/42	257/9670	0.000867586	0.00485848	P2RX6/NFATC2/SPHK2/LOC105614340/CAMK2G	5
Cellular Processes	Transport and catabolism	oas04148	Efferocytosis	4/42	165/9670	0.000986342	0.00552352	THBS1/NFATC2/SPHK2/CAMK2G	4
Environmental Information Processing	Signal transduction	oas04012	ErbB signaling pathway	3/42	85/9670	0.00104958	0.00587766	SRC/CAMK2G/NRG3	3
Environmental Information Processing	Signaling molecules and interaction	oas04512	ECM-receptor interaction	3/42	92/9670	0.00130677	0.00731793	DAG1/THBS1/LAMA4	3
Organismal Systems	Development and regeneration	oas04360	Axon guidance	4/42	186/9670	0.00149797	0.00838863	PTCH1/NFATC2/SRC/CAMK2G	4
Human Diseases	Cancer: specific types	oas05219	Bladder cancer	2/42	41/9670	0.00242276	0.0135675	THBS1/SRC	2
Human Diseases	Cancer: overview	oas05205	Proteoglycans in cancer	4/42	219/9670	0.00261065	0.0146196	PTCH1/THBS1/SRC/CAMK2G	4
Human Diseases	Infectious disease: bacterial	oas05135	Yersinia infection	3/42	153/9670	0.00507723	0.0284325	NFATC2/SRC/PIP5K1C	3
Metabolism	Carbohydrate metabolism	oas00562	Inositol phosphate metabolism	2/42	74/9670	0.00729525	0.0408534	MTMR4/PIP5K1C	2
Human Diseases	Cancer: specific types	oas05214	Glioma	2/42	78/9670	0.00802364	0.0449324	CDK6/CAMK2G	2
Organismal Systems	Nervous system	oas04721	Synaptic vesicle cycle	2/42	82/9670	0.0087779	0.0491563	SLC6A9/AP2M1	2

## Sheet: Cluster3_KEGG
category	subcategory	ID	Description	GeneRatio	BgRatio	pvalue	p.adjust	geneID	Count
Human Diseases	Cancer: overview	oas05206	MicroRNAs in cancer	4/34	216/9670	0.00107112	0.00664095	BCL2L11/TNC/HDAC4/CDK6	4
Metabolism	Carbohydrate metabolism	oas00040	Pentose and glucuronate interconversions	2/34	37/9670	0.00119345	0.00739939	AKR1B1/AKR1A1	2
Cellular Processes	Cell growth and death	oas04215	Apoptosis - multiple species	2/34	52/9670	0.00229936	0.014256	XIAP/BCL2L11	2
Metabolism	Amino acid metabolism	oas00310	Lysine degradation	2/34	69/9670	0.00391991	0.0243034	KMT2E/ASH1L	2
Metabolism	Lipid metabolism	oas00561	Glycerolipid metabolism	2/34	71/9670	0.00413411	0.0256315	AKR1B1/AKR1A1	2
Genetic Information Processing	Folding, sorting and degradation	oas04141	Protein processing in endoplasmic reticulum	3/34	183/9670	0.00418673	0.0259577	SEC23B/ERO1A/DNAJC10	3
Environmental Information Processing	Signal transduction	oas04151	PI3K-Akt signaling pathway	4/34	396/9670	0.00786827	0.0487833	TSC1/BCL2L11/TNC/CDK6	4
