# Supplementary material for: Transcriptome sequencing of sheep hypothalamic tissue reveals the regulatory role of lncRNA in the mechanism of pubertal estrus initiation
Source: Front Vet Sci. 2025 Sep 2;12:1594040. doi: 10.3389/fvets.2025.1594040 (PMC12439674; doi:10.3389/fvets.2025.1594040)
Supplement: Supplementary file 1 [file Data_Sheet_1.zip › supplementary materials/Table S12. Results of analysis on differential expression of mRNAs..xlsx]

## Sheet: Prepuberty_VS_Puberty
ID	logFC	AveExpr	t	P.Value	adj.P.Val	B	change
XM_027979269.2	-3.7099	2.74528	-19.0904	7.32081e-08	0.000155949	7.78875	DOWN
XM_060404387.1	-3.45227	2.13124	-16.9967	1.7876e-07	0.000190539	7.19325	DOWN
XM_060415240.1	-2.41253	1.78424	-13.4938	1.03682e-06	0.00073903	5.79101	DOWN
XM_027966517.3	-3.14225	3.07514	-11.1887	4.22641e-06	0.00105499	4.77343	DOWN
XM_042253705.2	2.01718	6.04334	10.1296	8.81636e-06	0.00106051	4.19893	UP
XM_015099655.4	2.2287	2.61215	9.71578	1.19696e-05	0.00106338	3.8257	UP
XM_060416315.1	-2.41253	2.39444	-9.28276	1.6686e-05	0.00106398	3.53463	DOWN
XM_027957635.3	1.63648	4.9975	9.09984	1.92765e-05	0.00106812	3.41262	UP
XM_004006181.6	-1.67533	1.53858	-8.48616	3.18668e-05	0.00107184	2.8959	DOWN
XM_004018409.5	-1.67533	1.53858	-8.48616	3.18668e-05	0.00108734	2.8959	DOWN
XM_004021543.6	-1.67533	1.53858	-8.48616	3.18668e-05	0.00109347	2.8959	DOWN
XM_012102946.4	-1.67533	1.53858	-8.48616	3.18668e-05	0.00109613	2.8959	DOWN
XM_012135485.5	-1.67533	1.53858	-8.48616	3.18668e-05	0.00109616	2.8959	DOWN
XM_012178425.3	-1.67533	1.53858	-8.48616	3.18668e-05	0.00109762	2.8959	DOWN
XM_012181277.5	-1.67533	1.53858	-8.48616	3.18668e-05	0.00110077	2.8959	DOWN
XM_012189642.4	-1.67533	1.53858	-8.48616	3.18668e-05	0.00110445	2.8959	DOWN
XM_015105048.4	-1.67533	1.53858	-8.48616	3.18668e-05	0.00110905	2.8959	DOWN
XM_027959176.3	-1.67533	1.53858	-8.48616	3.18668e-05	0.00111729	2.8959	DOWN
XM_027959473.3	-1.67533	1.53858	-8.48616	3.18668e-05	0.00112615	2.8959	DOWN
XM_027960229.2	-1.67533	1.53858	-8.48616	3.18668e-05	0.00113768	2.8959	DOWN
XM_027963298.3	-1.67533	1.53858	-8.48616	3.18668e-05	0.00114169	2.8959	DOWN
XM_027966832.3	-1.67533	1.53858	-8.48616	3.18668e-05	0.0011465	2.8959	DOWN
XM_027972077.3	-1.67533	1.53858	-8.48616	3.18668e-05	0.00115104	2.8959	DOWN
XM_027973542.3	-1.67533	1.53858	-8.48616	3.18668e-05	0.00115528	2.8959	DOWN
XM_027975939.3	-1.67533	1.53858	-8.48616	3.18668e-05	0.00115867	2.8959	DOWN
XM_027977877.2	-1.67533	1.53858	-8.48616	3.18668e-05	0.00116694	2.8959	DOWN
XM_027980108.3	-1.67533	1.53858	-8.48616	3.18668e-05	0.00118238	2.8959	DOWN
XM_042231129.2	-1.67533	1.53858	-8.48616	3.18668e-05	0.00118539	2.8959	DOWN
XM_042231307.2	-1.67533	1.53858	-8.48616	3.18668e-05	0.00118986	2.8959	DOWN
XM_042231750.2	-1.67533	1.53858	-8.48616	3.18668e-05	0.00119216	2.8959	DOWN
XM_042232682.2	-1.67533	1.53858	-8.48616	3.18668e-05	0.0011984	2.8959	DOWN
XM_042233245.1	-1.67533	1.53858	-8.48616	3.18668e-05	0.00119923	2.8959	DOWN
XM_042234202.1	-1.67533	1.53858	-8.48616	3.18668e-05	0.00122247	2.8959	DOWN
XM_042239471.2	-1.67533	1.53858	-8.48616	3.18668e-05	0.00122438	2.8959	DOWN
XM_042239930.1	-1.67533	1.53858	-8.48616	3.18668e-05	0.0012264	2.8959	DOWN
XM_042243016.2	-1.67533	1.53858	-8.48616	3.18668e-05	0.00122917	2.8959	DOWN
XM_042244201.2	-1.67533	1.53858	-8.48616	3.18668e-05	0.00123403	2.8959	DOWN
XM_042244779.1	-1.67533	1.53858	-8.48616	3.18668e-05	0.00123559	2.8959	DOWN
XM_042247309.1	-1.67533	1.53858	-8.48616	3.18668e-05	0.00125481	2.8959	DOWN
XM_042247457.1	-1.67533	1.53858	-8.48616	3.18668e-05	0.00125503	2.8959	DOWN
XM_042248847.1	-1.67533	1.53858	-8.48616	3.18668e-05	0.00126103	2.8959	DOWN
XM_042249594.2	-1.67533	1.53858	-8.48616	3.18668e-05	0.00127244	2.8959	DOWN
XM_042253590.2	-1.67533	1.53858	-8.48616	3.18668e-05	0.00127481	2.8959	DOWN
XM_042256634.2	-1.67533	1.53858	-8.48616	3.18668e-05	0.00128124	2.8959	DOWN
XM_060398162.1	-1.67533	1.53858	-8.48616	3.18668e-05	0.0012879	2.8959	DOWN
XM_060406196.1	-1.67533	1.53858	-8.48616	3.18668e-05	0.00129413	2.8959	DOWN
XM_060411112.1	-1.67533	1.53858	-8.48616	3.18668e-05	0.00129866	2.8959	DOWN
XM_060412583.1	-1.67533	1.53858	-8.48616	3.18668e-05	0.00129908	2.8959	DOWN
XM_060414557.1	-1.67533	1.53858	-8.48616	3.18668e-05	0.00130649	2.8959	DOWN
XM_004006187.5	-1.67533	2.0669	-8.48546	3.18856e-05	0.0013123	2.89538	DOWN
XM_012099865.4	-1.67533	2.0669	-8.48546	3.18856e-05	0.0013127	2.89538	DOWN
XM_012182573.5	-1.67533	2.0669	-8.48546	3.18856e-05	0.00131725	2.89538	DOWN
XM_027956893.2	-1.67533	2.0669	-8.48546	3.18856e-05	0.00133628	2.89538	DOWN
XM_027965580.2	-1.67533	2.0669	-8.48546	3.18856e-05	0.00133937	2.89538	DOWN
XM_027974879.2	-1.67533	2.0669	-8.48546	3.18856e-05	0.00134434	2.89538	DOWN
XM_027975355.2	-1.67533	2.0669	-8.48546	3.18856e-05	0.00134918	2.89538	DOWN
XM_042235378.2	-1.67533	2.0669	-8.48546	3.18856e-05	0.00136809	2.89538	DOWN
XM_042240260.1	-1.67533	2.0669	-8.48546	3.18856e-05	0.00136818	2.89538	DOWN
XM_042243207.2	-1.67533	2.0669	-8.48546	3.18856e-05	0.00137268	2.89538	DOWN
XM_042252989.2	-1.67533	2.0669	-8.48546	3.18856e-05	0.00137596	2.89538	DOWN
XM_042253080.1	-1.67533	2.0669	-8.48546	3.18856e-05	0.00138477	2.89538	DOWN
XM_060399418.1	-1.67533	2.0669	-8.48546	3.18856e-05	0.00138786	2.89538	DOWN
XM_060399771.1	-1.67533	2.0669	-8.48546	3.18856e-05	0.00139439	2.89538	DOWN
XM_060400579.1	-1.67533	2.0669	-8.48546	3.18856e-05	0.00141148	2.89538	DOWN
XM_060406679.1	-1.67533	2.0669	-8.48546	3.18856e-05	0.00141813	2.89538	DOWN
XM_060406688.1	-1.67533	2.0669	-8.48546	3.18856e-05	0.00143612	2.89538	DOWN
XM_027975881.3	-2.17298	1.70235	-8.32519	3.65398e-05	0.00160009	2.81817	DOWN
XM_042239976.2	-2.17298	2.23067	-8.32485	3.65503e-05	0.00161558	2.8179	DOWN
XM_027979265.2	-2.95718	3.19309	-8.20206	4.06313e-05	0.00177054	2.73945	DOWN
XM_042233794.2	1.99225	1.70235	7.84779	5.55507e-05	0.00213878	2.43449	UP
XM_042234883.2	4.45546	3.61327	7.65093	6.64208e-05	0.0021418	2.28657	UP
XM_042244539.2	-2.16228	1.70235	-7.63752	6.72427e-05	0.0021602	2.25747	DOWN
XM_042252420.2	-2.16228	1.70235	-7.63752	6.72427e-05	0.00218856	2.25747	DOWN
XM_060401537.1	-2.16228	1.70235	-7.63752	6.72427e-05	0.00218872	2.25747	DOWN
XM_012103095.4	1.49065	1.53858	7.53563	7.38748e-05	0.0022339	2.14531	UP
XM_012176726.5	1.49065	1.53858	7.53563	7.38748e-05	0.0022598	2.14531	UP
XM_012185411.5	1.49065	1.53858	7.53563	7.38748e-05	0.00226478	2.14531	UP
XM_012186921.5	1.49065	1.53858	7.53563	7.38748e-05	0.0022701	2.14531	UP
XM_015102664.4	1.49065	1.53858	7.53563	7.38748e-05	0.00227341	2.14531	UP
XM_027968036.3	1.49065	1.53858	7.53563	7.38748e-05	0.00228176	2.14531	UP
XM_027980280.3	1.49065	1.53858	7.53563	7.38748e-05	0.00231316	2.14531	UP
XM_042231618.1	1.49065	1.53858	7.53563	7.38748e-05	0.00231445	2.14531	UP
XM_042251298.1	1.49065	1.53858	7.53563	7.38748e-05	0.00231497	2.14531	UP
XM_042252819.2	1.49065	1.53858	7.53563	7.38748e-05	0.00231897	2.14531	UP
XM_042255065.1	1.49065	1.53858	7.53563	7.38748e-05	0.00234539	2.14531	UP
XM_042255066.1	1.49065	1.53858	7.53563	7.38748e-05	0.00234684	2.14531	UP
XM_042257014.2	1.49065	1.53858	7.53563	7.38748e-05	0.00238554	2.14531	UP
XM_060397793.1	1.49065	1.53858	7.53563	7.38748e-05	0.00239471	2.14531	UP
XM_060400367.1	1.49065	1.53858	7.53563	7.38748e-05	0.00239833	2.14531	UP
XM_060411657.1	1.49065	1.53858	7.53563	7.38748e-05	0.00241275	2.14531	UP
XM_060418753.1	1.49065	1.53858	7.53563	7.38748e-05	0.0024188	2.14531	UP
XM_004006209.5	1.49065	2.0669	7.53501	7.39173e-05	0.00241955	2.14479	UP
XM_012095795.4	1.49065	2.0669	7.53501	7.39173e-05	0.0024255	2.14479	UP
XM_027963933.3	1.49065	2.0669	7.53501	7.39173e-05	0.00243799	2.14479	UP
XM_027967044.2	1.49065	2.0669	7.53501	7.39173e-05	0.00243874	2.14479	UP
XM_027967118.2	1.49065	2.0669	7.53501	7.39173e-05	0.00245008	2.14479	UP
XM_027972025.3	1.49065	2.0669	7.53501	7.39173e-05	0.00247331	2.14479	UP
XM_042246377.1	1.49065	2.0669	7.53501	7.39173e-05	0.00248966	2.14479	UP
XM_042248957.1	1.49065	2.0669	7.53501	7.39173e-05	0.00250918	2.14479	UP
XM_060400134.1	1.49065	2.0669	7.53501	7.39173e-05	0.00251018	2.14479	UP
XM_060401288.1	1.49065	2.0669	7.53501	7.39173e-05	0.00251036	2.14479	UP
XM_060405514.1	1.49065	2.0669	7.53501	7.39173e-05	0.00251441	2.14479	UP
XM_060414661.1	1.49065	2.0669	7.53501	7.39173e-05	0.00256149	2.14479	UP
XM_060414913.1	1.49065	2.0669	7.53501	7.39173e-05	0.0025621	2.14479	UP
XM_060419806.1	1.49065	2.0669	7.53501	7.39173e-05	0.00261438	2.14479	UP
XM_015097704.4	1.98655	2.23067	7.4681	7.86697e-05	0.00276079	2.11097	UP
XM_004016130.5	-1.92666	1.62047	-7.31141	9.11864e-05	0.00299965	1.96564	DOWN
XM_012182803.5	-1.92666	1.62047	-7.31141	9.11864e-05	0.00300441	1.96564	DOWN
XM_042252040.2	-1.92666	1.62047	-7.31141	9.11864e-05	0.00302361	1.96564	DOWN
XM_042253578.2	-1.92666	1.62047	-7.31141	9.11864e-05	0.00303315	1.96564	DOWN
XM_060404181.1	-1.92666	1.62047	-7.31141	9.11864e-05	0.00306106	1.96564	DOWN
XM_060418620.1	-1.92666	1.62047	-7.31141	9.11864e-05	0.0030787	1.96564	DOWN
XM_060406805.1	-1.92666	2.14879	-7.3111	9.12133e-05	0.00311607	1.96536	DOWN
XM_060414482.1	-1.92666	2.14879	-7.3111	9.12133e-05	0.00311694	1.96536	DOWN
XM_004016143.6	1.49029	8.64143	7.1544	0.000105989	0.00364896	1.37265	UP
XM_027968917.2	1.27391	4.24736	7.15138	0.000106298	0.0036526	1.76865	UP
XM_042231543.1	-2.5769	2.19039	-7.12251	0.00010931	0.00373521	1.80509	DOWN
XM_004001864.6	1.75259	2.14879	7.07318	0.000114678	0.00382435	1.75124	UP
XM_042242347.1	1.75259	2.14879	7.07318	0.000114678	0.00383411	1.75124	UP
XM_060408515.1	1.75259	2.14879	7.07318	0.000114678	0.00385559	1.75124	UP
XM_027976011.2	1.49255	3.47707	7.06487	0.000115612	0.00385819	1.74486	UP
XM_060403324.1	-2.48987	3.60443	-7.03179	0.000119409	0.00397375	1.72006	DOWN
XM_027957458.3	-2.91959	2.99944	-7.02445	0.000120271	0.00398405	1.71374	DOWN
XM_060405170.1	-2.41253	2.13645	-6.9418	0.000130461	0.00430214	1.63497	DOWN
XM_027966230.2	-2.33635	1.75629	-6.91674	0.000133737	0.00437939	1.6109	DOWN
XM_004021200.5	1.12971	3.41015	6.8679	0.000140387	0.00456837	1.55793	UP
XM_004003238.5	-1.91332	1.62047	-6.83154	0.000145576	0.00460006	1.52646	DOWN
XM_042242817.2	-1.91332	1.62047	-6.83154	0.000145576	0.00462698	1.52646	DOWN
XM_042257227.2	-1.91332	1.62047	-6.83154	0.000145576	0.00462962	1.52646	DOWN
XM_060409050.1	-1.91332	1.62047	-6.83154	0.000145576	0.0046784	1.52646	DOWN
XM_042248370.1	-1.91332	2.14879	-6.83129	0.000145613	0.00469879	1.52622	DOWN
XM_060409667.1	-2.41253	1.96034	-6.79992	0.000150263	0.00490424	1.49926	DOWN
XM_060401727.1	-3.02077	2.24432	-6.60588	0.000182954	0.00592678	1.30446	DOWN
XM_004005105.6	1.37573	3.57129	6.58157	0.000187577	0.00616415	1.26699	UP
XM_042254745.1	-1.06558	4.54121	-6.46945	0.000210646	0.00695152	0.992009	DOWN
XM_027969161.3	1.99225	2.31256	6.36259	0.000235588	0.00766721	1.06615	UP
XM_042248742.2	1.99225	2.31256	6.36259	0.000235588	0.00771932	1.06615	UP
XM_042249053.2	1.7322	1.62047	6.23	0.000271184	0.0543823	0.932297	NOT
XM_027967938.2	1.49065	2.51465	6.21185	0.000276503	0.0550499	0.914576	NOT
XM_042240603.2	-4.87936	3.88636	-6.19933	0.000280242	0.0553958	0.864171	NOT
XM_015103248.3	1.72514	1.62047	6.02807	0.000337371	0.0639632	0.721307	NOT
XM_027958140.3	1.72514	1.62047	6.02807	0.000337371	0.0639632	0.721307	NOT
XM_027975066.3	1.72514	1.62047	6.02807	0.000337371	0.0639632	0.721307	NOT
XM_060400885.1	1.72514	1.62047	6.02807	0.000337371	0.0639632	0.721307	NOT
XM_042242556.2	1.72514	2.14879	6.02786	0.000337451	0.0639632	0.721077	NOT
XM_042247144.1	1.72514	2.14879	6.02786	0.000337451	0.0639632	0.721077	NOT
XM_060400239.1	-1.67533	2.14879	-5.95284	0.000366442	0.0689858	0.645171	NOT
XM_015098476.3	1.46655	3.52289	5.93951	0.000371873	0.0695352	0.57877	NOT
XM_004021752.5	1.75866	6.38271	5.82978	0.000420134	0.0780321	0.0301096	NOT
XM_004005125.4	-1.39652	3.19731	-5.71275	0.000479335	0.0884342	0.290302	NOT
XM_027969495.2	2.98789	3.2896	5.66267	0.00050743	0.0926556	0.297263	NOT
XM_027972410.3	-1.91332	2.23067	-5.66012	0.000508913	0.0926556	0.321057	NOT
XM_004006732.5	-1.67533	2.23067	-5.63561	0.000523363	0.0946637	0.301377	NOT
XM_004021913.5	-0.734314	4.45801	-5.61056	0.000538603	0.0962458	-0.0360496	NOT
XM_060418194.1	1.81961	3.90914	5.60981	0.000539066	0.0962458	0.107946	NOT
XM_042254524.2	1.47091	3.41502	5.58616	0.00055392	0.098264	0.175687	NOT
XM_042235605.1	-1.15436	5.78411	-5.54853	0.000578487	0.101968	-0.251086	NOT
XM_015094331.4	-1.4344	3.12486	-5.51556	0.000601	0.105266	0.100709	NOT
XM_012098800.5	0.721419	4.38623	5.47613	0.000629193	0.109511	-0.129356	NOT
XM_060398104.1	-1.89578	1.96034	-5.46874	0.000634641	0.109769	0.100667	NOT
XM_015100530.3	-1.91332	2.31256	-5.44013	0.000656216	0.112416	0.0718247	NOT
XM_027971756.3	-1.91922	3.64726	-5.43411	0.000660854	0.112416	-0.10852	NOT
XM_060407179.1	-2.20085	2.59654	-5.43246	0.000662129	0.112416	0.050962	NOT
XM_042253061.1	2.15084	2.44838	5.41919	0.000672513	0.113482	0.0333768	NOT
XM_027962346.2	-1.91332	2.31256	-5.40846	0.000681035	0.113536	0.0353266	NOT
XM_042255302.1	-1.91332	2.31256	-5.40846	0.000681035	0.113536	0.0353266	NOT
XM_015092519.3	-1.83249	2.82658	-5.38308	0.000701674	0.116276	-0.00178471	NOT
XM_060412344.1	1.36838	4.68606	5.37152	0.000711308	0.117171	-0.300591	NOT
XM_042255538.1	-2.17298	1.87846	-5.34398	0.000734832	0.118922	-0.0491278	NOT
XM_060405884.1	-2.17298	1.87846	-5.34398	0.000734832	0.118922	-0.0491278	NOT
XM_060413869.1	-2.17298	1.87846	-5.34398	0.000734832	0.118922	-0.0491278	NOT
XM_004010239.6	1.49065	2.14879	5.32933	0.000747697	0.120301	-0.0454992	NOT
XM_027969357.3	2.67702	2.77264	5.27688	0.000795809	0.127302	-0.152102	NOT
XM_027956911.3	-0.686769	5.69335	-5.2646	0.000807553	0.128438	-0.598569	NOT
XM_027956550.3	-2.33635	2.1085	-5.22013	0.000851728	0.13469	-0.201603	NOT
XM_027957777.2	2.43936	2.67842	5.18548	0.000887981	0.13823	-0.253444	NOT
XM_012182772.4	1.49065	2.14879	5.18443	0.000889098	0.13823	-0.214825	NOT
XM_012184403.4	1.49065	2.14879	5.18443	0.000889098	0.13823	-0.214825	NOT
XM_060412874.1	-2.16228	2.05457	-5.17041	0.00090427	0.139803	-0.255122	NOT
XM_012102878.4	1.49065	2.23067	5.14919	0.000927762	0.142638	-0.25652	NOT
XM_027977453.2	-1.17246	3.37051	-5.11121	0.000971512	0.148539	-0.423337	NOT
XM_027974670.2	1.40367	5.79488	5.08921	0.000997876	0.151289	-0.831547	NOT
XM_015092560.4	1.99225	2.05457	5.08265	0.0010059	0.151289	-0.361048	NOT
XM_042242772.1	1.99225	2.05457	5.08265	0.0010059	0.151289	-0.361048	NOT
XM_042233950.2	-2.41253	2.04223	-5.05199	0.0010443	0.155937	-0.408308	NOT
XM_042239841.2	-2.16228	1.87846	-5.04905	0.00104807	0.155937	-0.402018	NOT
XM_004005059.6	3.17486	7.7618	5.04066	0.00105889	0.156705	-1.06872	NOT
XM_027977755.3	1.02783	4.0208	5.03185	0.00107039	0.157097	-0.616296	NOT
XM_060394480.1	-1.27758	3.67301	-5.02995	0.00107289	0.157097	-0.578323	NOT
XM_012132994.5	1.25673	3.20674	5.02112	0.00108459	0.157591	-0.498939	NOT
XM_004009820.5	-1.2793	3.931	-5.01882	0.00108766	0.157591	-0.636771	NOT
XM_004019634.4	1.8276	3.63141	5.01428	0.00109375	0.157648	-0.52938	NOT
XM_027977759.3	-0.816773	6.07036	-5.00275	0.00110937	0.15893	-1.00473	NOT
XM_042234136.1	4.45458	3.00887	4.99928	0.00111413	0.15893	-0.531741	NOT
XM_027975697.3	1.98655	2.05457	4.96717	0.00115915	0.164504	-0.502386	NOT
XM_060401459.1	-1.6877	3.51425	-4.93635	0.00120425	0.170032	-0.669755	NOT
XM_027957634.3	-1.42397	3.68535	-4.91985	0.00122917	0.172671	-0.677259	NOT
XM_027958361.3	2.14935	7.09868	4.90156	0.00125747	0.17508	-1.21844	NOT
XM_027956679.3	3.00194	2.35721	4.89291	0.0012711	0.17508	-0.636421	NOT
XM_027968091.3	-0.830834	2.84088	-4.88647	0.00128136	0.17508	-0.638047	NOT
XM_027971154.3	-0.830834	2.84088	-4.88647	0.00128136	0.17508	-0.638047	NOT
XM_027971157.3	-0.830834	2.84088	-4.88647	0.00128136	0.17508	-0.638047	NOT
XM_012097525.5	-0.830834	3.08653	-4.88464	0.00128428	0.17508	-0.640348	NOT
XM_027961282.2	1.60645	5.44421	4.86969	0.0013085	0.175203	-1.1111	NOT
XM_042237813.1	-1.91332	2.48867	-4.86663	0.0013135	0.175203	-0.614145	NOT
XM_012188424.4	1.12971	3.08457	4.86655	0.00131364	0.175203	-0.68824	NOT
XM_004005084.5	1.24627	3.3965	4.86483	0.00131648	0.175203	-0.69643	NOT
XM_027967391.3	1.89206	1.6744	4.8646	0.00131684	0.175203	-0.625539	NOT
XM_027967926.2	-1.07468	3.08457	-4.83068	0.00137404	0.17897	-0.772052	NOT
XM_027969449.2	-1.07468	3.08457	-4.83068	0.00137404	0.17897	-0.772052	NOT
XM_042248130.1	-1.18296	3.3692	-4.82985	0.00137547	0.17897	-0.830488	NOT
XM_042232657.2	-1.87374	1.96034	-4.82869	0.00137749	0.17897	-0.667709	NOT
XM_060406292.1	-1.87374	1.96034	-4.82869	0.00137749	0.17897	-0.667709	NOT
XM_004012605.5	1.24879	4.63133	4.82012	0.00139239	0.180061	-1.01782	NOT
XM_027977758.3	-2.53394	1.82874	-4.76936	0.00148444	0.190844	-0.76685	NOT
XM_004001795.6	-0.995211	2.89482	-4.76049	0.0015012	0.190844	-0.807085	NOT
XM_060394210.1	-0.995211	2.89482	-4.76049	0.0015012	0.190844	-0.807085	NOT
XM_027966494.2	-0.995211	3.14047	-4.75935	0.00150336	0.190844	-0.808545	NOT
XM_060417483.1	-2.90215	3.98231	-4.75158	0.00151823	0.191583	-0.857985	NOT
XM_027956896.2	-1.12865	4.17027	-4.74909	0.00152303	0.191583	-1.04179	NOT
XM_060393712.1	1.88277	2.20272	4.71796	0.00158445	0.198408	-0.810251	NOT
XM_060411437.1	-1.92307	1.97268	-4.7055	0.0016098	0.200673	-0.816474	NOT
XM_060395840.1	-1.92666	1.97268	-4.68639	0.00164951	0.204702	-0.840748	NOT
XM_027958951.3	1.01098	3.85855	4.66992	0.00168461	0.205288	-1.0882	NOT
XM_004020936.4	1.0056	3.53297	4.66356	0.00169836	0.205288	-1.04952	NOT
XM_042239354.2	1.98655	2.36649	4.64553	0.00173806	0.205288	-0.907431	NOT
XM_027964354.3	1.84156	3.70386	4.63357	0.00176495	0.205288	-1.02006	NOT
XM_060406422.1	-1.92666	1.79657	-4.63028	0.00177244	0.205288	-0.912373	NOT
XM_042242205.1	-2.47109	3.50482	-4.62632	0.00178149	0.205288	-0.947441	NOT
XM_004002295.5	-1.00237	5.77851	-4.6212	0.00179325	0.205288	-1.48332	NOT
XM_012104029.5	0.404591	5.87467	4.61824	0.00180009	0.205288	-1.49965	NOT
XM_015096854.4	-1.92666	1.79657	-4.60918	0.00182121	0.205288	-0.93943	NOT
XM_042237110.2	1.23235	6.76224	4.60594	0.00182884	0.205288	-1.56768	NOT
XM_015099353.4	0.764555	5.30138	4.59888	0.00184555	0.205288	-1.43325	NOT
XM_012184513.5	-1.91332	1.97268	-4.59271	0.0018603	0.205288	-0.960612	NOT
XM_060395568.1	-1.91332	1.97268	-4.59271	0.0018603	0.205288	-0.960612	NOT
XM_015092530.3	0.559776	4.25233	4.58989	0.00186708	0.205288	-1.26332	NOT
XM_060399343.1	2.28789	2.5426	4.57722	0.0018979	0.205288	-1.00984	NOT
XM_012181571.5	-1.10633	4.41845	-4.56349	0.00193192	0.205288	-1.3136	NOT
XM_027979121.3	2.28789	2.14879	4.55862	0.00194414	0.205288	-1.03408	NOT
XM_027966933.3	2.28789	2.14879	4.54678	0.00197422	0.205288	-1.04955	NOT
XM_012102877.5	-1.92666	1.79657	-4.54651	0.00197491	0.205288	-1.02025	NOT
XM_015097038.4	-1.92666	1.79657	-4.54651	0.00197491	0.205288	-1.02025	NOT
XM_042250104.1	-1.92666	1.79657	-4.54651	0.00197491	0.205288	-1.02025	NOT
XM_042251000.1	-1.92666	1.79657	-4.54651	0.00197491	0.205288	-1.02025	NOT
XM_060394296.1	-1.92666	1.79657	-4.54651	0.00197491	0.205288	-1.02025	NOT
XM_060410266.1	-1.92666	1.79657	-4.54651	0.00197491	0.205288	-1.02025	NOT
XM_060416929.1	-1.92666	1.79657	-4.54651	0.00197491	0.205288	-1.02025	NOT
XM_027968115.3	1.3458	4.6386	4.53634	0.00200115	0.205288	-1.38116	NOT
XM_027967008.2	-1.91332	1.97268	-4.53477	0.00200524	0.205288	-1.03546	NOT
XM_027979267.2	-1.91332	1.97268	-4.53477	0.00200524	0.205288	-1.03546	NOT
XM_027975069.2	-0.609747	6.2503	-4.52814	0.0020226	0.205288	-1.66024	NOT
XM_042254421.2	1.96964	1.87846	4.5188	0.00204733	0.205288	-1.07162	NOT
XM_012098283.5	-1.91332	1.97268	-4.51599	0.00205482	0.205288	-1.05983	NOT
XM_027973876.3	-1.91332	1.97268	-4.51599	0.00205482	0.205288	-1.05983	NOT
XM_042233386.2	-1.91332	1.97268	-4.51599	0.00205482	0.205288	-1.05983	NOT
XM_042253930.2	-1.91332	1.97268	-4.51599	0.00205482	0.205288	-1.05983	NOT
XM_060412875.1	-1.91332	1.97268	-4.51599	0.00205482	0.205288	-1.05983	NOT
XM_060397766.1	1.99225	2.50232	4.50696	0.00207913	0.205288	-1.08708	NOT
XM_042244207.1	-2.95537	3.99921	-4.46605	0.00219325	0.205288	-1.16557	NOT
XM_060408815.1	-1.91332	1.79657	-4.46375	0.00219988	0.205288	-1.12794	NOT
XM_060410197.1	-1.91332	1.79657	-4.46375	0.00219988	0.205288	-1.12794	NOT
XM_060418491.1	-1.91332	1.79657	-4.46375	0.00219988	0.205288	-1.12794	NOT
XM_004012102.4	2.84821	2.51023	4.45311	0.00223077	0.205288	-1.19936	NOT
XM_042249272.1	3.35631	3.99885	4.44013	0.00226909	0.205288	-1.31031	NOT
XM_004018293.5	-1.67533	1.8908	-4.43348	0.00228901	0.205288	-1.14737	NOT
XM_012101697.4	-1.67533	1.8908	-4.43348	0.00228901	0.205288	-1.14737	NOT
XM_012182799.5	-1.67533	1.8908	-4.43348	0.00228901	0.205288	-1.14737	NOT
XM_015096398.3	-1.67533	1.8908	-4.43348	0.00228901	0.205288	-1.14737	NOT
XM_015098201.3	-1.67533	1.8908	-4.43348	0.00228901	0.205288	-1.14737	NOT
XM_027967714.2	-1.67533	1.8908	-4.43348	0.00228901	0.205288	-1.14737	NOT
XM_027967715.2	-1.67533	1.8908	-4.43348	0.00228901	0.205288	-1.14737	NOT
XM_027967717.2	-1.67533	1.8908	-4.43348	0.00228901	0.205288	-1.14737	NOT
XM_027967718.2	-1.67533	1.8908	-4.43348	0.00228901	0.205288	-1.14737	NOT
XM_027974288.2	-1.67533	1.8908	-4.43348	0.00228901	0.205288	-1.14737	NOT
XM_042231381.2	-1.67533	1.8908	-4.43348	0.00228901	0.205288	-1.14737	NOT
XM_042232180.2	-1.67533	1.8908	-4.43348	0.00228901	0.205288	-1.14737	NOT
XM_042235639.2	-1.67533	1.8908	-4.43348	0.00228901	0.205288	-1.14737	NOT
XM_042238606.1	-1.67533	1.8908	-4.43348	0.00228901	0.205288	-1.14737	NOT
XM_042244745.2	-1.67533	1.8908	-4.43348	0.00228901	0.205288	-1.14737	NOT
XM_042246983.2	-1.67533	1.8908	-4.43348	0.00228901	0.205288	-1.14737	NOT
XM_012104405.4	-1.28104	5.30846	-4.42323	0.00232006	0.205288	-1.72773	NOT
XM_042246474.1	-1.91332	1.79657	-4.40597	0.00237339	0.205288	-1.20379	NOT
XM_060401382.1	-1.91332	1.79657	-4.40597	0.00237339	0.205288	-1.20379	NOT
XM_060412551.1	-1.91332	1.79657	-4.40597	0.00237339	0.205288	-1.20379	NOT
XM_060412552.1	-1.91332	1.79657	-4.40597	0.00237339	0.205288	-1.20379	NOT
XM_015100512.3	-2.55736	2.18096	-4.40175	0.00238664	0.205288	-1.24562	NOT
XM_012183518.3	1.35779	3.46895	4.38511	0.00243963	0.205288	-1.33173	NOT
XM_027966777.2	2.98947	3.54375	4.37581	0.00246981	0.205288	-1.2973	NOT
XM_027960318.3	1.75259	1.97268	4.36715	0.00249829	0.205288	-1.25484	NOT
XM_012174776.5	-1.67533	1.8908	-4.35973	0.00252296	0.205288	-1.24393	NOT
XM_012175808.4	-1.67533	1.8908	-4.35973	0.00252296	0.205288	-1.24393	NOT
XM_027957510.3	-1.67533	1.8908	-4.35973	0.00252296	0.205288	-1.24393	NOT
XM_027968039.2	-1.67533	1.8908	-4.35973	0.00252296	0.205288	-1.24393	NOT
XM_027969672.3	-1.67533	1.8908	-4.35973	0.00252296	0.205288	-1.24393	NOT
XM_027976658.3	-1.67533	1.8908	-4.35973	0.00252296	0.205288	-1.24393	NOT
XM_027979264.2	-1.67533	1.8908	-4.35973	0.00252296	0.205288	-1.24393	NOT
XM_042231337.2	-1.67533	1.8908	-4.35973	0.00252296	0.205288	-1.24393	NOT
XM_042237413.2	-1.67533	1.8908	-4.35973	0.00252296	0.205288	-1.24393	NOT
XM_042244829.2	-1.67533	1.8908	-4.35973	0.00252296	0.205288	-1.24393	NOT
XM_042249389.1	-1.67533	1.8908	-4.35973	0.00252296	0.205288	-1.24393	NOT
XM_042250170.2	-1.67533	1.8908	-4.35973	0.00252296	0.205288	-1.24393	NOT
XM_042254362.2	-1.67533	1.8908	-4.35973	0.00252296	0.205288	-1.24393	NOT
XM_042255095.1	-1.67533	1.8908	-4.35973	0.00252296	0.205288	-1.24393	NOT
XM_060395839.1	-1.67533	1.8908	-4.35973	0.00252296	0.205288	-1.24393	NOT
XM_060396196.1	-1.67533	1.8908	-4.35973	0.00252296	0.205288	-1.24393	NOT
XM_060399638.1	-1.67533	1.8908	-4.35973	0.00252296	0.205288	-1.24393	NOT
XM_060403202.1	-1.67533	1.8908	-4.35973	0.00252296	0.205288	-1.24393	NOT
XM_060406028.1	-1.67533	1.8908	-4.35973	0.00252296	0.205288	-1.24393	NOT
XM_060409836.1	-1.67533	1.8908	-4.35973	0.00252296	0.205288	-1.24393	NOT
XM_060410073.1	-1.67533	1.8908	-4.35973	0.00252296	0.205288	-1.24393	NOT
XM_060414396.1	-1.67533	1.8908	-4.35973	0.00252296	0.205288	-1.24393	NOT
XM_012164395.5	-2.33635	2.19039	-4.35466	0.00253998	0.205288	-1.29718	NOT
XM_012189359.4	-2.33635	2.19039	-4.34846	0.00256094	0.205288	-1.30546	NOT
XM_042233821.2	1.75259	1.97268	4.34716	0.00256538	0.205288	-1.28133	NOT
XM_004004741.5	1.89206	2.28461	4.34706	0.00256571	0.205288	-1.29296	NOT
NM_001009266.1	-2.36525	2.55625	-4.34345	0.00257802	0.205288	-1.31536	NOT
XM_012101537.4	-1.67533	1.8908	-4.33602	0.00260359	0.205288	-1.27516	NOT
XM_012101861.4	-1.67533	1.8908	-4.33602	0.00260359	0.205288	-1.27516	NOT
XM_012173800.5	-1.67533	1.8908	-4.33602	0.00260359	0.205288	-1.27516	NOT
XM_012179729.5	-1.67533	1.8908	-4.33602	0.00260359	0.205288	-1.27516	NOT
XM_015093726.3	-1.67533	1.8908	-4.33602	0.00260359	0.205288	-1.27516	NOT
XM_015102667.4	-1.67533	1.8908	-4.33602	0.00260359	0.205288	-1.27516	NOT
XM_027961977.3	-1.67533	1.8908	-4.33602	0.00260359	0.205288	-1.27516	NOT
XM_027966568.2	-1.67533	1.8908	-4.33602	0.00260359	0.205288	-1.27516	NOT
XM_027974097.3	-1.67533	1.8908	-4.33602	0.00260359	0.205288	-1.27516	NOT
XM_042233546.1	-1.67533	1.8908	-4.33602	0.00260359	0.205288	-1.27516	NOT
XM_042233549.1	-1.67533	1.8908	-4.33602	0.00260359	0.205288	-1.27516	NOT
XM_042234325.2	-1.67533	1.8908	-4.33602	0.00260359	0.205288	-1.27516	NOT
XM_042243685.2	-1.67533	1.8908	-4.33602	0.00260359	0.205288	-1.27516	NOT
XM_042249338.2	-1.67533	1.8908	-4.33602	0.00260359	0.205288	-1.27516	NOT
XM_042251637.1	-1.67533	1.8908	-4.33602	0.00260359	0.205288	-1.27516	NOT
XM_060397845.1	-1.67533	1.8908	-4.33602	0.00260359	0.205288	-1.27516	NOT
XM_060403828.1	-1.67533	1.8908	-4.33602	0.00260359	0.205288	-1.27516	NOT
XM_060406682.1	-1.67533	1.8908	-4.33602	0.00260359	0.205288	-1.27516	NOT
XM_060406689.1	-1.67533	1.8908	-4.33602	0.00260359	0.205288	-1.27516	NOT
XM_060411967.1	-1.67533	1.8908	-4.33602	0.00260359	0.205288	-1.27516	NOT
XM_027960036.2	-0.681114	5.38796	-4.33211	0.00261716	0.205288	-1.84502	NOT
XM_042233078.2	-2.80198	2.26167	-4.33052	0.0026227	0.205288	-1.35307	NOT
XM_060397484.1	-2.20085	2.24432	-4.32135	0.00265486	0.205288	-1.33811	NOT
NM_001161857.1	-1.67533	1.71469	-4.2948	0.00275049	0.205288	-1.32967	NOT
XM_004004053.6	-1.67533	1.71469	-4.2948	0.00275049	0.205288	-1.32967	NOT
XM_012096119.5	-1.67533	1.71469	-4.2948	0.00275049	0.205288	-1.32967	NOT
XM_027957731.2	-1.67533	1.71469	-4.2948	0.00275049	0.205288	-1.32967	NOT
XM_027965325.2	-1.67533	1.71469	-4.2948	0.00275049	0.205288	-1.32967	NOT
XM_027968488.3	-1.67533	1.71469	-4.2948	0.00275049	0.205288	-1.32967	NOT
XM_027975700.2	-1.67533	1.71469	-4.2948	0.00275049	0.205288	-1.32967	NOT
XM_027977625.2	-1.67533	1.71469	-4.2948	0.00275049	0.205288	-1.32967	NOT
XM_027978161.3	-1.67533	1.71469	-4.2948	0.00275049	0.205288	-1.32967	NOT
XM_042231186.1	-1.67533	1.71469	-4.2948	0.00275049	0.205288	-1.32967	NOT
XM_042242402.2	-1.67533	1.71469	-4.2948	0.00275049	0.205288	-1.32967	NOT
XM_042244152.1	-1.67533	1.71469	-4.2948	0.00275049	0.205288	-1.32967	NOT
XM_042245922.1	-1.67533	1.71469	-4.2948	0.00275049	0.205288	-1.32967	NOT
XM_042252228.2	-1.67533	1.71469	-4.2948	0.00275049	0.205288	-1.32967	NOT
XM_060398531.1	-1.67533	1.71469	-4.2948	0.00275049	0.205288	-1.32967	NOT
XM_060406425.1	-1.67533	1.71469	-4.2948	0.00275049	0.205288	-1.32967	NOT
XM_060414140.1	-1.67533	1.71469	-4.2948	0.00275049	0.205288	-1.32967	NOT
XM_060418443.1	-1.67533	1.71469	-4.2948	0.00275049	0.205288	-1.32967	NOT
XM_027964435.3	2.24901	3.71042	4.2941	0.00275308	0.205288	-1.42257	NOT
XM_060396955.1	1.75259	1.79657	4.29167	0.00276199	0.205288	-1.35518	NOT
XM_015098227.3	1.30372	5.08368	4.27638	0.00281903	0.205288	-1.76522	NOT
XM_027961804.3	-0.882488	4.04796	-4.27258	0.00283337	0.205288	-1.64278	NOT
XM_004004552.6	-1.67533	1.71469	-4.27054	0.00284112	0.205288	-1.36188	NOT
XM_004015275.5	-1.67533	1.71469	-4.27054	0.00284112	0.205288	-1.36188	NOT
XM_004015426.5	-1.67533	1.71469	-4.27054	0.00284112	0.205288	-1.36188	NOT
XM_012162841.5	-1.67533	1.71469	-4.27054	0.00284112	0.205288	-1.36188	NOT
XM_012186925.4	-1.67533	1.71469	-4.27054	0.00284112	0.205288	-1.36188	NOT
XM_012189177.5	-1.67533	1.71469	-4.27054	0.00284112	0.205288	-1.36188	NOT
XM_015101935.4	-1.67533	1.71469	-4.27054	0.00284112	0.205288	-1.36188	NOT
XM_027966694.2	-1.67533	1.71469	-4.27054	0.00284112	0.205288	-1.36188	NOT
XM_027968228.3	-1.67533	1.71469	-4.27054	0.00284112	0.205288	-1.36188	NOT
XM_027978095.3	-1.67533	1.71469	-4.27054	0.00284112	0.205288	-1.36188	NOT
XM_042236191.1	-1.67533	1.71469	-4.27054	0.00284112	0.205288	-1.36188	NOT
XM_042240195.2	-1.67533	1.71469	-4.27054	0.00284112	0.205288	-1.36188	NOT
XM_042249903.2	-1.67533	1.71469	-4.27054	0.00284112	0.205288	-1.36188	NOT
XM_042255814.2	-1.67533	1.71469	-4.27054	0.00284112	0.205288	-1.36188	NOT
XM_042257030.2	-1.67533	1.71469	-4.27054	0.00284112	0.205288	-1.36188	NOT
XM_060395286.1	-1.67533	1.71469	-4.27054	0.00284112	0.205288	-1.36188	NOT
XM_060403802.1	-1.67533	1.71469	-4.27054	0.00284112	0.205288	-1.36188	NOT
XM_060405493.1	-1.67533	1.71469	-4.27054	0.00284112	0.205288	-1.36188	NOT
XM_060407779.1	-1.67533	1.71469	-4.27054	0.00284112	0.205288	-1.36188	NOT
XM_060408770.1	-1.67533	1.71469	-4.27054	0.00284112	0.205288	-1.36188	NOT
XM_060412215.1	-1.67533	1.71469	-4.27054	0.00284112	0.205288	-1.36188	NOT
XM_027966080.2	-0.592116	4.33156	-4.26353	0.00286791	0.205967	-1.79757	NOT
XM_060408207.1	-1.87374	2.65244	-4.24916	0.00292369	0.205967	-1.4205	NOT
XM_012102869.5	1.07389	3.71883	4.23725	0.0029708	0.205967	-1.63451	NOT
XM_027975235.2	2.25036	4.4391	4.20623	0.00309742	0.205967	-1.67357	NOT
XM_004002146.6	-1.67533	1.71469	-4.19893	0.00312807	0.205967	-1.4575	NOT
XM_004010416.6	-1.67533	1.71469	-4.19893	0.00312807	0.205967	-1.4575	NOT
XM_012097731.5	-1.67533	1.71469	-4.19893	0.00312807	0.205967	-1.4575	NOT
XM_012103638.4	-1.67533	1.71469	-4.19893	0.00312807	0.205967	-1.4575	NOT
XM_012134590.4	-1.67533	1.71469	-4.19893	0.00312807	0.205967	-1.4575	NOT
XM_012190493.5	-1.67533	1.71469	-4.19893	0.00312807	0.205967	-1.4575	NOT
XM_015092012.4	-1.67533	1.71469	-4.19893	0.00312807	0.205967	-1.4575	NOT
XM_015092167.4	-1.67533	1.71469	-4.19893	0.00312807	0.205967	-1.4575	NOT
XM_015098856.3	-1.67533	1.71469	-4.19893	0.00312807	0.205967	-1.4575	NOT
XM_027957750.2	-1.67533	1.71469	-4.19893	0.00312807	0.205967	-1.4575	NOT
XM_027961333.3	-1.67533	1.71469	-4.19893	0.00312807	0.205967	-1.4575	NOT
XM_027961855.3	-1.67533	1.71469	-4.19893	0.00312807	0.205967	-1.4575	NOT
XM_027962230.3	-1.67533	1.71469	-4.19893	0.00312807	0.205967	-1.4575	NOT
XM_027970362.2	-1.67533	1.71469	-4.19893	0.00312807	0.205967	-1.4575	NOT
XM_027971149.3	-1.67533	1.71469	-4.19893	0.00312807	0.205967	-1.4575	NOT
XM_027972423.3	-1.67533	1.71469	-4.19893	0.00312807	0.205967	-1.4575	NOT
XM_042234320.1	-1.67533	1.71469	-4.19893	0.00312807	0.205967	-1.4575	NOT
XM_042240508.2	-1.67533	1.71469	-4.19893	0.00312807	0.205967	-1.4575	NOT
XM_042240729.2	-1.67533	1.71469	-4.19893	0.00312807	0.205967	-1.4575	NOT
XM_042242528.2	-1.67533	1.71469	-4.19893	0.00312807	0.205967	-1.4575	NOT
XM_042246268.2	-1.67533	1.71469	-4.19893	0.00312807	0.205967	-1.4575	NOT
XM_042255279.2	-1.67533	1.71469	-4.19893	0.00312807	0.205967	-1.4575	NOT
XM_060394202.1	-1.67533	1.71469	-4.19893	0.00312807	0.205967	-1.4575	NOT
XM_060395759.1	-1.67533	1.71469	-4.19893	0.00312807	0.205967	-1.4575	NOT
XM_060398675.1	-1.67533	1.71469	-4.19893	0.00312807	0.205967	-1.4575	NOT
XM_060401327.1	-1.67533	1.71469	-4.19893	0.00312807	0.205967	-1.4575	NOT
XM_060402871.1	-1.67533	1.71469	-4.19893	0.00312807	0.205967	-1.4575	NOT
XM_060403648.1	-1.67533	1.71469	-4.19893	0.00312807	0.205967	-1.4575	NOT
XM_060408976.1	-1.67533	1.71469	-4.19893	0.00312807	0.205967	-1.4575	NOT
XM_060414453.1	-1.67533	1.71469	-4.19893	0.00312807	0.205967	-1.4575	NOT
XM_060414468.1	-1.67533	1.71469	-4.19893	0.00312807	0.205967	-1.4575	NOT
XM_060415344.1	-1.67533	1.71469	-4.19893	0.00312807	0.205967	-1.4575	NOT
XM_060417592.1	-1.67533	1.71469	-4.19893	0.00312807	0.205967	-1.4575	NOT
NM_001009769.1	0.814141	3.14047	4.1951	0.00314425	0.205967	-1.55888	NOT
XM_012181134.4	0.814141	3.14047	4.1951	0.00314425	0.205967	-1.55888	NOT
XM_012106724.4	0.814141	3.30228	4.19417	0.00314822	0.205967	-1.56017	NOT
XM_012188066.5	0.861927	4.6014	4.19057	0.00316357	0.206139	-1.86285	NOT
XM_042239870.1	1.85051	2.84219	4.19005	0.00316575	0.206139	-1.50788	NOT
XM_027961116.3	0.63853	3.73638	4.18569	0.00318445	0.20687	-1.72562	NOT
XM_042243783.1	1.7322	1.97268	4.17062	0.00325001	0.209652	-1.51799	NOT
XM_042250038.1	1.7322	1.97268	4.17062	0.00325001	0.209652	-1.51799	NOT
XM_060412168.1	1.7322	1.97268	4.17062	0.00325001	0.209652	-1.51799	NOT
XM_060401465.1	1.3657	3.42314	4.16413	0.00327868	0.21101	-1.63564	NOT
XM_012174611.5	1.70434	2.57055	4.15305	0.00332828	0.213705	-1.55049	NOT
XM_012104406.4	-0.578749	5.6888	-4.13639	0.00340435	0.218083	-2.17341	NOT
XM_027976042.2	0.403497	5.66324	4.12828	0.0034421	0.219993	-2.16589	NOT
XM_004017488.5	1.00107	3.37051	4.12642	0.00345079	0.22004	-1.72845	NOT
XM_027957332.3	-1.48943	3.95374	-4.11502	0.00350473	0.222965	-1.81877	NOT
XM_042249801.1	2.38428	2.00485	4.10746	0.003541	0.224307	-1.64432	NOT
XM_042239335.2	-1.31623	3.22039	-4.10725	0.00354202	0.224307	-1.70053	NOT
XM_027966067.3	-0.729802	4.89859	-4.09609	0.00359631	0.227224	-2.07848	NOT
XM_027971394.3	-2.16228	1.96034	-4.08651	0.00364364	0.229691	-1.65099	NOT
XM_042237738.1	-1.19284	3.20674	-4.08062	0.00367307	0.231019	-1.79217	NOT
XM_027956809.2	1.7322	1.79657	4.07048	0.00372434	0.233713	-1.6544	NOT
XM_012099793.4	2.26371	2.81293	4.06481	0.00375337	0.234853	-1.69778	NOT
XM_012174271.5	0.865769	4.35139	4.06362	0.00375948	0.234853	-1.98474	NOT
XM_060398504.1	-1.89578	2.31256	-4.05895	0.00378362	0.234939	-1.67922	NOT
XM_015092705.4	-2.45933	2.05457	-4.0585	0.00378592	0.234939	-1.70643	NOT
XM_027965159.2	-5.30976	9.23098	-4.05842	0.00378633	0.234939	-2.42032	NOT
XM_027956747.2	1.7322	1.79657	4.05273	0.00381595	0.236248	-1.67874	NOT
XM_027971226.3	1.72514	1.97268	4.04865	0.00383738	0.236516	-1.68434	NOT
XM_060415418.1	1.72514	1.97268	4.04865	0.00383738	0.236516	-1.68434	NOT
XM_027966511.3	0.485882	7.3274	4.04112	0.00387721	0.238395	-2.42888	NOT
XM_060411745.1	2.24973	1.97268	4.03964	0.0038851	0.238395	-1.73259	NOT
XM_004011255.6	-0.61806	4.11555	-4.03439	0.0039132	0.239121	-2.05715	NOT
XM_042249381.2	2.25216	2.31678	4.0342	0.0039142	0.239121	-1.73906	NOT
XM_027968235.2	1.46655	2.76321	4.03138	0.00392942	0.23919	-1.82607	NOT
XM_015099649.3	-1.01868	3.58691	-4.03078	0.00393263	0.23919	-1.94365	NOT
XM_060400870.1	-0.435652	8.01199	-4.0223	0.00397875	0.241465	-2.50708	NOT
XM_042240549.1	2.61452	2.61505	4.01963	0.0039934	0.241823	-1.78141	NOT
XM_027969465.2	-1.51146	2.71871	-4.01508	0.00401847	0.24281	-1.73237	NOT
XM_042249797.2	-0.940812	3.70908	-4.01298	0.0040301	0.242983	-1.98043	NOT
XM_042229319.2	1.72514	1.79657	4.00343	0.00408344	0.24472	-1.7466	NOT
XM_027964467.3	1.7322	1.79657	3.99994	0.00410313	0.24472	-1.75142	NOT
XM_042237409.2	1.7322	1.79657	3.99994	0.00410313	0.24472	-1.75142	NOT
XM_042255782.2	1.7322	1.79657	3.99994	0.00410313	0.24472	-1.75142	NOT
XM_060394486.1	1.7322	1.79657	3.99994	0.00410313	0.24472	-1.75142	NOT
XM_027963301.2	-1.1999	3.20674	-3.99531	0.00412939	0.245756	-1.91269	NOT
XM_004005972.4	-2.03813	2.36649	-3.99153	0.00415098	0.246446	-1.78039	NOT
XM_015099935.3	1.72514	1.79657	3.9864	0.00418045	0.246446	-1.77012	NOT
XM_042243185.1	1.72514	1.79657	3.9864	0.00418045	0.246446	-1.77012	NOT
XM_060409928.1	1.72514	1.79657	3.9864	0.00418045	0.246446	-1.77012	NOT
XM_027960940.3	1.62166	3.94835	3.98553	0.0041855	0.246446	-1.96276	NOT
XM_015104811.3	1.09744	3.43679	3.95925	0.0043403	0.255018	-1.90554	NOT
XM_004017814.5	-1.6748	5.74757	-3.95052	0.00439312	0.256594	-2.38747	NOT
XM_012182958.5	1.49065	1.8908	3.94265	0.0044413	0.256594	-1.8063	NOT
XM_027978097.3	1.49065	1.8908	3.94265	0.0044413	0.256594	-1.8063	NOT
XM_042242208.2	1.49065	1.8908	3.94265	0.0044413	0.256594	-1.8063	NOT
XM_042247736.2	1.49065	1.8908	3.94265	0.0044413	0.256594	-1.8063	NOT
XM_042251594.2	1.49065	1.8908	3.94265	0.0044413	0.256594	-1.8063	NOT
XM_060408581.1	1.49065	1.8908	3.94265	0.0044413	0.256594	-1.8063	NOT
XM_060414981.1	1.49065	1.8908	3.94265	0.0044413	0.256594	-1.8063	NOT
XM_027978559.2	-2.57082	2.36649	-3.93896	0.0044641	0.257374	-1.8801	NOT
XM_015104822.4	1.72514	1.79657	3.93572	0.00448419	0.257496	-1.84039	NOT
XM_027978624.3	0.423196	5.36895	3.93562	0.00448483	0.257496	-2.4065	NOT
XM_015093274.4	-0.820336	3.16646	-3.93	0.00451994	0.258202	-2.03489	NOT
XM_027965423.2	-0.820336	3.41211	-3.9293	0.00452432	0.258202	-2.03589	NOT
XM_027959275.2	-1.07711	3.69478	-3.92918	0.0045251	0.258202	-2.05653	NOT
XM_060406278.1	-2.03811	2.19039	-3.92624	0.00454361	0.258724	-1.87129	NOT
XM_004018860.6	1.08691	3.23469	3.92002	0.00458306	0.259009	-1.96107	NOT
XM_042252458.1	-1.64553	2.40678	-3.91985	0.00458413	0.259009	-1.85838	NOT
XM_027964812.3	1.25673	3.26068	3.9196	0.00458568	0.259009	-1.97192	NOT
XM_060400566.1	-1.64553	2.65244	-3.91954	0.00458606	0.259009	-1.8588	NOT
XM_027969033.2	1.03575	5.55398	3.91558	0.00461139	0.259909	-2.40287	NOT
XM_004022275.5	1.7008	3.79147	3.91298	0.00462808	0.26032	-2.07025	NOT
XM_060415549.1	-2.80198	2.16745	-3.91081	0.00464212	0.26058	-1.93173	NOT
XM_027975170.2	2.59177	4.04924	3.90713	0.00466593	0.261387	-2.10765	NOT
XM_042251892.2	1.49065	2.501	3.89801	0.00472557	0.263355	-1.86807	NOT
XM_004015996.5	0.970343	3.24834	3.89524	0.00474386	0.263355	-1.98834	NOT
XM_004020935.4	-0.949603	4.59357	-3.89248	0.00476214	0.263355	-2.31183	NOT
XM_004023458.5	0.438302	4.45353	3.87819	0.00485797	0.263355	-2.33515	NOT
XM_012165628.5	1.49065	1.8908	3.87714	0.00486515	0.263355	-1.89706	NOT
XM_027962855.2	1.49065	1.8908	3.87714	0.00486515	0.263355	-1.89706	NOT
XM_027966149.2	1.49065	1.8908	3.87714	0.00486515	0.263355	-1.89706	NOT
XM_042236233.1	1.49065	1.8908	3.87714	0.00486515	0.263355	-1.89706	NOT
XM_042249019.1	1.49065	1.8908	3.87714	0.00486515	0.263355	-1.89706	NOT
XM_042251124.2	1.49065	1.8908	3.87714	0.00486515	0.263355	-1.89706	NOT
XM_060403550.1	1.49065	1.8908	3.87714	0.00486515	0.263355	-1.89706	NOT
XM_060405142.1	1.49065	1.8908	3.87714	0.00486515	0.263355	-1.89706	NOT
XM_060407343.1	1.49065	1.8908	3.87714	0.00486515	0.263355	-1.89706	NOT
XM_060412103.1	1.49065	1.8908	3.87714	0.00486515	0.263355	-1.89706	NOT
XM_042249949.1	-0.873604	4.5598	-3.86589	0.00494221	0.263355	-2.39629	NOT
XM_027968122.3	-1.21039	3.8855	-3.8656	0.0049442	0.263355	-2.19502	NOT
XM_027966885.3	-1.29449	3.75358	-3.86365	0.00495764	0.263355	-2.16675	NOT
XM_060417117.1	-2.43953	2.05457	-3.86007	0.00498254	0.263355	-1.98379	NOT
XM_042238721.2	2.27012	2.23067	3.85915	0.004989	0.263355	-1.98514	NOT
XM_004008740.6	1.49065	1.8908	3.85607	0.0050105	0.263355	-1.92638	NOT
XM_027959077.3	1.49065	1.8908	3.85607	0.0050105	0.263355	-1.92638	NOT
XM_027960725.3	1.49065	1.8908	3.85607	0.0050105	0.263355	-1.92638	NOT
XM_027966492.2	1.49065	1.8908	3.85607	0.0050105	0.263355	-1.92638	NOT
XM_027975382.3	1.49065	1.8908	3.85607	0.0050105	0.263355	-1.92638	NOT
XM_027976130.3	1.49065	1.8908	3.85607	0.0050105	0.263355	-1.92638	NOT
XM_042244188.1	1.49065	1.8908	3.85607	0.0050105	0.263355	-1.92638	NOT
XM_042257232.1	1.49065	1.8908	3.85607	0.0050105	0.263355	-1.92638	NOT
XM_060393576.1	1.49065	1.8908	3.85607	0.0050105	0.263355	-1.92638	NOT
XM_060400131.1	1.49065	1.8908	3.85607	0.0050105	0.263355	-1.92638	NOT
XM_060417615.1	1.49065	1.8908	3.85607	0.0050105	0.263355	-1.92638	NOT
XM_060400603.1	2.78702	1.98191	3.84827	0.00506553	0.263355	-2.03222	NOT
XM_027972877.3	2.01271	2.32489	3.84593	0.00508215	0.263355	-1.98832	NOT
XM_027964957.2	-1.26989	3.07092	-3.84346	0.00509979	0.263355	-2.06999	NOT
XM_027961699.2	1.82316	3.79569	3.84017	0.00512331	0.263355	-2.11392	NOT
XM_027970068.2	1.96964	2.13645	3.83709	0.0051455	0.263355	-1.99816	NOT
XM_027977898.2	-1.73949	4.86105	-3.83465	0.00516315	0.263355	-2.44201	NOT
XM_027975023.2	-1.36406	3.0212	-3.83143	0.0051865	0.263355	-2.09354	NOT
XM_027978076.3	-0.652786	3.79031	-3.82698	0.00521896	0.263355	-2.26027	NOT
XM_012104979.5	-0.658847	4.11517	-3.82462	0.00523625	0.263355	-2.39152	NOT
XM_027968051.3	0.970343	3.24834	3.82251	0.0052518	0.263355	-2.09198	NOT
XM_060412607.1	0.970343	3.24834	3.82251	0.0052518	0.263355	-2.09198	NOT
XM_012181295.4	1.49065	1.71469	3.81945	0.00527441	0.263355	-1.9775	NOT
XM_027974628.3	1.49065	1.71469	3.81945	0.00527441	0.263355	-1.9775	NOT
XM_042231163.2	1.49065	1.71469	3.81945	0.00527441	0.263355	-1.9775	NOT
XM_042238588.2	1.49065	1.71469	3.81945	0.00527441	0.263355	-1.9775	NOT
XM_042247998.1	1.49065	1.71469	3.81945	0.00527441	0.263355	-1.9775	NOT
XM_060396557.1	1.49065	1.71469	3.81945	0.00527441	0.263355	-1.9775	NOT
XM_060397912.1	1.49065	1.71469	3.81945	0.00527441	0.263355	-1.9775	NOT
XM_060400663.1	1.49065	1.71469	3.81945	0.00527441	0.263355	-1.9775	NOT
XM_060412176.1	1.49065	1.71469	3.81945	0.00527441	0.263355	-1.9775	NOT
XM_027969320.3	-2.41253	2.35416	-3.81898	0.00527791	0.263355	-2.03966	NOT
XM_004002041.6	-0.382247	6.50058	-3.81066	0.00534	0.263355	-2.72295	NOT
XM_042244023.2	1.08459	3.75911	3.80021	0.00541901	0.263355	-2.25736	NOT
XM_004010560.5	1.49065	1.71469	3.7979	0.00543668	0.263355	-2.00767	NOT
XM_012102791.4	1.49065	1.71469	3.7979	0.00543668	0.263355	-2.00767	NOT
XM_012123325.5	1.49065	1.71469	3.7979	0.00543668	0.263355	-2.00767	NOT
XM_012146300.5	1.49065	1.71469	3.7979	0.00543668	0.263355	-2.00767	NOT
XM_015097242.3	1.49065	1.71469	3.7979	0.00543668	0.263355	-2.00767	NOT
XM_027976327.2	1.49065	1.71469	3.7979	0.00543668	0.263355	-2.00767	NOT
XM_042235345.1	1.49065	1.71469	3.7979	0.00543668	0.263355	-2.00767	NOT
XM_042252982.2	1.49065	1.71469	3.7979	0.00543668	0.263355	-2.00767	NOT
XM_060394843.1	1.49065	1.71469	3.7979	0.00543668	0.263355	-2.00767	NOT
XM_060401800.1	1.49065	1.71469	3.7979	0.00543668	0.263355	-2.00767	NOT
XM_060404136.1	1.49065	1.71469	3.7979	0.00543668	0.263355	-2.00767	NOT
XM_060416673.1	1.49065	1.71469	3.7979	0.00543668	0.263355	-2.00767	NOT
XM_060418217.1	1.49065	1.71469	3.7979	0.00543668	0.263355	-2.00767	NOT
XM_004011143.6	-0.951872	3.91345	-3.7961	0.00545047	0.263355	-2.35665	NOT
XM_027960692.2	0.863453	3.962	3.79548	0.00545527	0.263355	-2.3385	NOT
XM_042245477.2	-1.6403	1.87846	-3.79515	0.00545776	0.263355	-2.03298	NOT
XM_042245517.2	-1.6403	2.40678	-3.79509	0.00545823	0.263355	-2.03307	NOT
XM_027978204.2	2.12497	4.0017	3.7876	0.00551615	0.263355	-2.19894	NOT
XM_027957235.2	1.09744	3.28863	3.78527	0.00553428	0.263355	-2.15345	NOT
XM_027977153.2	1.09744	3.28863	3.78527	0.00553428	0.263355	-2.15345	NOT
XM_042231560.1	-1.92666	2.05457	-3.78228	0.00555767	0.263355	-2.05567	NOT
XM_042254916.1	-0.784617	3.77666	-3.78121	0.00556602	0.263355	-2.33817	NOT
XM_004002230.5	0.970343	3.30228	3.77809	0.00559057	0.263355	-2.15565	NOT
XM_004011651.4	0.970343	3.30228	3.77809	0.00559057	0.263355	-2.15565	NOT
XM_004019542.5	0.970343	3.30228	3.77809	0.00559057	0.263355	-2.15565	NOT
XM_027973241.3	0.970343	3.30228	3.77809	0.00559057	0.263355	-2.15565	NOT
XM_027978959.2	0.970343	3.30228	3.77809	0.00559057	0.263355	-2.15565	NOT
XM_027970390.3	1.09744	3.34257	3.77298	0.00563102	0.263355	-2.17111	NOT
XM_027980137.2	0.501351	5.48117	3.76648	0.00568291	0.263355	-2.676	NOT
XM_012120976.5	0.644415	2.84088	3.76346	0.00570718	0.263355	-2.15392	NOT
XM_042245551.2	0.644415	2.84088	3.76346	0.00570718	0.263355	-2.15392	NOT
XM_004004787.6	0.644415	3.08653	3.76208	0.00571835	0.263355	-2.1559	NOT
XM_004005930.6	0.644415	3.08653	3.76208	0.00571835	0.263355	-2.1559	NOT
XM_004008227.6	0.644415	3.08653	3.76208	0.00571835	0.263355	-2.1559	NOT
XM_004014563.6	0.644415	3.08653	3.76208	0.00571835	0.263355	-2.1559	NOT
XM_004017916.5	0.644415	3.08653	3.76208	0.00571835	0.263355	-2.1559	NOT
XM_004020854.6	0.644415	3.08653	3.76208	0.00571835	0.263355	-2.1559	NOT
XM_004022208.6	0.644415	3.08653	3.76208	0.00571835	0.263355	-2.1559	NOT
XM_012094895.3	0.644415	3.08653	3.76208	0.00571835	0.263355	-2.1559	NOT
XM_012176888.5	0.644415	3.08653	3.76208	0.00571835	0.263355	-2.1559	NOT
XM_012185625.5	0.644415	3.08653	3.76208	0.00571835	0.263355	-2.1559	NOT
XM_015103355.3	0.644415	3.08653	3.76208	0.00571835	0.263355	-2.1559	NOT
XM_027957290.2	0.644415	3.08653	3.76208	0.00571835	0.263355	-2.1559	NOT
XM_027959100.3	0.644415	3.08653	3.76208	0.00571835	0.263355	-2.1559	NOT
XM_027961864.2	0.644415	3.08653	3.76208	0.00571835	0.263355	-2.1559	NOT
XM_027964737.3	0.644415	3.08653	3.76208	0.00571835	0.263355	-2.1559	NOT
XM_027966220.2	0.644415	3.08653	3.76208	0.00571835	0.263355	-2.1559	NOT
XM_042231541.2	0.644415	3.08653	3.76208	0.00571835	0.263355	-2.1559	NOT
XM_042252298.2	0.644415	3.08653	3.76208	0.00571835	0.263355	-2.1559	NOT
XM_042254140.2	0.644415	3.08653	3.76208	0.00571835	0.263355	-2.1559	NOT
XM_060394686.1	0.644415	3.08653	3.76208	0.00571835	0.263355	-2.1559	NOT
XM_060410706.1	0.644415	3.08653	3.76208	0.00571835	0.263355	-2.1559	NOT
XM_060419586.1	0.644415	3.08653	3.76208	0.00571835	0.263355	-2.1559	NOT
XM_027956558.2	-0.939515	5.62293	-3.76077	0.00572896	0.263355	-2.72129	NOT
XM_042249762.2	-1.87374	2.31256	-3.75837	0.00574838	0.263355	-2.09911	NOT
XM_012100023.5	-0.473178	5.3272	-3.75782	0.00575286	0.263355	-2.66954	NOT
XM_004005992.4	-1.92666	2.05457	-3.75508	0.0057752	0.263355	-2.09414	NOT
XM_012161056.4	1.09744	3.34257	3.75217	0.00579903	0.263355	-2.20108	NOT
XM_027975004.2	2.34472	2.00485	3.75046	0.00581303	0.263355	-2.14539	NOT
XM_042239452.1	-1.91332	2.05457	-3.73719	0.00592324	0.263355	-2.11949	NOT
XM_042241086.1	-1.91332	2.05457	-3.73719	0.00592324	0.263355	-2.11949	NOT
XM_060402072.1	-1.91332	2.05457	-3.73719	0.00592324	0.263355	-2.11949	NOT
XM_004011828.4	1.69432	2.88248	3.73522	0.00593977	0.263355	-2.13194	NOT
XM_012174656.3	1.49065	1.71469	3.73428	0.00594772	0.263355	-2.09715	NOT
XM_012178396.5	1.49065	1.71469	3.73428	0.00594772	0.263355	-2.09715	NOT
XM_012185588.4	1.49065	1.71469	3.73428	0.00594772	0.263355	-2.09715	NOT
XM_015098058.4	1.49065	1.71469	3.73428	0.00594772	0.263355	-2.09715	NOT
XM_015098947.4	1.49065	1.71469	3.73428	0.00594772	0.263355	-2.09715	NOT
XM_027963147.3	1.49065	1.71469	3.73428	0.00594772	0.263355	-2.09715	NOT
XM_027973526.2	1.49065	1.71469	3.73428	0.00594772	0.263355	-2.09715	NOT
XM_027977135.2	1.49065	1.71469	3.73428	0.00594772	0.263355	-2.09715	NOT
XM_042233033.1	1.49065	1.71469	3.73428	0.00594772	0.263355	-2.09715	NOT
XM_042238644.2	1.49065	1.71469	3.73428	0.00594772	0.263355	-2.09715	NOT
XM_042242398.2	1.49065	1.71469	3.73428	0.00594772	0.263355	-2.09715	NOT
XM_042246968.1	1.49065	1.71469	3.73428	0.00594772	0.263355	-2.09715	NOT
XM_042251492.1	1.49065	1.71469	3.73428	0.00594772	0.263355	-2.09715	NOT
XM_060402965.1	1.49065	1.71469	3.73428	0.00594772	0.263355	-2.09715	NOT
XM_060405841.1	1.49065	1.71469	3.73428	0.00594772	0.263355	-2.09715	NOT
XM_060402256.1	1.88277	2.02662	3.73196	0.0059673	0.263446	-2.1408	NOT
XM_027978778.2	-0.435566	6.63113	-3.73072	0.0059778	0.263446	-2.8527	NOT
XM_027956877.2	-2.41307	2.57477	-3.73066	0.00597832	0.263446	-2.16668	NOT
XM_012189398.4	-0.995211	2.9767	-3.72158	0.00605576	0.265231	-2.22569	NOT
XM_060394213.1	-0.995211	2.9767	-3.72158	0.00605576	0.265231	-2.22569	NOT
XM_027974127.3	-1.35229	2.13645	-3.7215	0.00605643	0.265231	-2.13539	NOT
XM_004016367.6	-1.35229	2.66477	-3.72141	0.00605716	0.265231	-2.13551	NOT
NM_001162559.1	1.67703	4.26683	3.71285	0.00613123	0.26805	-2.45195	NOT
XM_027977731.2	-1.65623	2.48867	-3.70746	0.00617833	0.269683	-2.1571	NOT
XM_060413895.1	-1.67533	2.33855	-3.70576	0.00619322	0.269907	-2.13742	NOT
XM_012176664.3	-0.830834	3.14047	-3.7019	0.00622733	0.270705	-2.24237	NOT
XM_060398619.1	-0.995211	2.9767	-3.70096	0.00623567	0.270705	-2.25544	NOT
XM_015093533.3	-1.63419	1.87846	-3.70037	0.00624087	0.270705	-2.16718	NOT
XM_012170782.4	2.10781	1.74686	3.69538	0.00628527	0.272204	-2.20882	NOT
XM_004019503.5	-1.0602	3.76723	-3.68583	0.00637125	0.275497	-2.40991	NOT
XM_042252192.1	-2.36429	2.71871	-3.68205	0.00640566	0.2764	-2.22904	NOT
XM_012181494.4	-1.91332	2.05457	-3.68134	0.00641211	0.2764	-2.19893	NOT
XM_004022782.5	-0.926148	5.3595	-3.67414	0.00647828	0.278818	-2.81941	NOT
XM_042241248.1	-2.41664	2.76321	-3.66594	0.00655447	0.281372	-2.25415	NOT
XM_004011129.5	0.993432	5.35478	3.66556	0.00655796	0.281372	-2.78005	NOT
XM_012174186.5	2.44897	2.99405	3.66191	0.00659219	0.282403	-2.27461	NOT
XM_004001809.5	-1.79756	1.9324	-3.6584	0.00662531	0.282791	-2.23682	NOT
XM_027964289.2	-1.79756	1.9324	-3.6584	0.00662531	0.282791	-2.23682	NOT
XM_012132986.4	-2.75862	4.65752	-3.6577	0.0066319	0.282791	-2.56316	NOT
NM_001174110.1	0.872473	4.13368	3.64728	0.00673135	0.286462	-2.55693	NOT
XM_042233857.2	-1.6296	1.87846	-3.6455	0.00674853	0.286462	-2.24542	NOT
XM_042255388.2	-1.6296	2.40678	-3.64544	0.00674906	0.286462	-2.2455	NOT
XM_027964524.3	1.7322	2.42043	3.64381	0.00676485	0.2865	-2.25229	NOT
XM_042254159.1	-0.995211	2.9767	-3.64214	0.00678101	0.2865	-2.34061	NOT
XM_060395081.1	-0.995211	2.9767	-3.64214	0.00678101	0.2865	-2.34061	NOT
XM_027961159.3	-1.71708	3.43679	-3.63446	0.00685588	0.289222	-2.32314	NOT
XM_027968495.2	0.564397	4.92852	3.63123	0.00688759	0.28991	-2.78072	NOT
XM_027960226.1	-1.22845	5.28681	-3.63067	0.00689313	0.28991	-2.86023	NOT
XM_027965563.2	0.687916	4.50513	3.62794	0.00692019	0.290606	-2.72388	NOT
XM_042229575.1	-3.81417	5.70828	-3.62605	0.00693893	0.290951	-2.64789	NOT
XM_027967565.3	-2.41307	2.39866	-3.62061	0.00699316	0.292782	-2.32483	NOT
XM_042230838.1	-1.80922	2.09617	-3.60953	0.00710514	0.29702	-2.30641	NOT
XM_012102856.3	1.65519	4.33997	3.60339	0.00716795	0.299194	-2.63131	NOT
XM_027966660.3	-0.701031	3.58822	-3.59597	0.0072447	0.301942	-2.56636	NOT
XM_042238814.2	-2.52001	3.15172	-3.59257	0.00728017	0.302965	-2.53957	NOT
XM_027958351.3	0.803864	2.89482	3.58786	0.00732964	0.303176	-2.41966	NOT
XM_015102079.3	0.803864	3.14047	3.58711	0.00733749	0.303176	-2.42074	NOT
XM_042244909.1	0.803864	3.14047	3.58711	0.00733749	0.303176	-2.42074	NOT
XM_027961280.3	-0.819156	6.67199	-3.587	0.00733868	0.303176	-3.04825	NOT
XM_042229572.1	-3.88285	5.94847	-3.58687	0.00734003	0.303176	-2.73488	NOT
XM_060414085.1	-1.92666	1.87846	-3.58217	0.00738974	0.304775	-2.34102	NOT
XM_004021351.6	-0.582848	4.32752	-3.572	0.00749873	0.308809	-2.76048	NOT
XM_042247121.2	1.09744	3.15281	3.57038	0.0075162	0.309069	-2.46523	NOT
XM_004006812.5	1.00828	3.42445	3.56751	0.00754728	0.309887	-2.53263	NOT
XM_004007777.5	0.465969	4.12366	3.56417	0.00758373	0.310921	-2.72222	NOT
XM_027976935.2	-1.35163	3.85202	-3.55867	0.00764407	0.312932	-2.62669	NOT
XM_027962326.2	-1.91332	1.87846	-3.55663	0.0076665	0.313387	-2.37782	NOT
XM_060417970.1	-1.51146	2.80059	-3.54905	0.00775083	0.316366	-2.39061	NOT
XM_060406249.1	-2.11324	2.38015	-3.54393	0.00780827	0.31732	-2.41728	NOT
XM_027967265.2	-1.91332	1.87846	-3.54323	0.00781618	0.31732	-2.39717	NOT
XM_027972454.2	1.46789	2.40678	3.54246	0.00782484	0.31732	-2.39324	NOT
XM_027972455.2	1.46789	2.40678	3.54246	0.00782484	0.31732	-2.39324	NOT
XM_042231764.1	1.08691	3.28863	3.54187	0.00783153	0.31732	-2.50703	NOT
XM_004005728.4	-0.620356	4.99264	-3.53421	0.00791855	0.320377	-2.94561	NOT
XM_027957367.3	0.941044	2.9351	3.5327	0.00793591	0.320378	-2.50907	NOT
XM_015097737.4	0.941044	3.18076	3.53219	0.00794172	0.320378	-2.50981	NOT
XM_027967841.2	-0.814637	3.46605	-3.52986	0.00796846	0.320989	-2.6187	NOT
XM_027964087.2	-2.34588	2.42043	-3.52605	0.00801252	0.322294	-2.45689	NOT
XM_027967389.3	-0.774012	4.23329	-3.52453	0.00803008	0.322532	-2.78377	NOT
XM_004020433.6	1.00151	5.10694	3.52316	0.00804601	0.322702	-2.95231	NOT
XM_027957437.3	0.386205	5.59899	3.52216	0.00805763	0.322702	-3.05754	NOT
XM_027962421.3	-0.447463	4.86769	-3.51428	0.00815004	0.325735	-2.98701	NOT
XM_060415026.1	3.07699	3.43799	3.51282	0.00816723	0.325735	-2.58989	NOT
XM_060410891.1	1.75259	2.40678	3.5127	0.00816869	0.325735	-2.44103	NOT
XM_027969413.2	2.59957	3.64987	3.50904	0.0082121	0.326805	-2.54281	NOT
XM_027969936.3	0.304789	6.25064	3.50845	0.00821913	0.326805	-3.14722	NOT
XM_027958064.3	-0.943181	3.28863	-3.50692	0.00823731	0.327058	-2.66397	NOT
XM_042252987.1	-0.989123	2.9767	-3.50563	0.00825278	0.327203	-2.53994	NOT
XM_027968047.2	-1.91332	1.87846	-3.50329	0.00828073	0.327841	-2.45493	NOT
XM_004015240.6	-0.579931	5.39377	-3.50115	0.00830641	0.328388	-3.06885	NOT
XM_027978653.3	1.09643	3.64506	3.49575	0.00837169	0.330497	-2.64614	NOT
XM_027978189.3	0.787582	5.76742	3.49032	0.00843783	0.332633	-3.11121	NOT
XM_015098980.3	0.378227	7.03577	3.48856	0.00845944	0.333011	-3.24366	NOT
XM_027970529.3	-1.37206	2.66477	-3.48319	0.00852561	0.335139	-2.47727	NOT
XM_027968454.3	2.84394	3.74815	3.48069	0.00855659	0.335879	-2.79894	NOT
XM_015098445.4	2.09577	2.62871	3.47754	0.00859588	0.336944	-2.52391	NOT
XM_060411592.1	0.860135	3.48457	3.47628	0.00861162	0.337083	-2.71835	NOT
XM_027966690.3	1.0348	3.92658	3.47448	0.0086341	0.337486	-2.79014	NOT
XM_042237758.1	-1.16256	3.7133	-3.47293	0.00865357	0.33777	-2.73291	NOT
XM_012103086.5	-1.50984	2.88248	-3.47083	0.00868005	0.338326	-2.50392	NOT
XM_015104695.4	0.94713	3.61907	3.46676	0.00873153	0.339854	-2.77641	NOT
NM_001009738.1	-0.961855	5.09981	-3.46443	0.00876109	0.340526	-3.08821	NOT
XM_027980020.2	1.46219	2.40678	3.46054	0.00881078	0.340856	-2.51184	NOT
XM_042248063.2	-0.830834	2.92276	-3.45991	0.00881883	0.340856	-2.59489	NOT
XM_042256247.1	-0.830834	2.92276	-3.45991	0.00881883	0.340856	-2.59489	NOT
XM_015104574.3	0.7103	4.89732	3.45991	0.00881886	0.340856	-3.01619	NOT
XM_042251715.2	-1.65093	2.04223	-3.45803	0.00884308	0.341316	-2.51669	NOT
XM_027968216.3	-0.879235	3.84912	-3.45666	0.0088606	0.341516	-2.82813	NOT
XM_027975022.2	-0.989123	2.9767	-3.45491	0.00888324	0.341912	-2.61455	NOT
XM_027978759.3	1.03708	6.12302	3.44818	0.00897073	0.3448	-3.22783	NOT
XM_060406103.1	0.989638	3.36108	3.4453	0.00900833	0.345027	-2.77444	NOT
XM_027977728.3	0.80061	2.89482	3.44458	0.00901778	0.345027	-2.62984	NOT
XM_027961212.2	0.80061	3.14047	3.44392	0.00902652	0.345027	-2.63082	NOT
XM_027972421.2	0.80061	3.14047	3.44392	0.00902652	0.345027	-2.63082	NOT
XM_027960844.3	0.814141	3.19441	3.44245	0.00904579	0.345287	-2.63298	NOT
XM_060407635.1	-0.932799	3.28863	-3.43547	0.00913831	0.347423	-2.77055	NOT
XM_012188372.4	-0.830834	2.92276	-3.43539	0.00913941	0.347423	-2.631	NOT
XM_027977347.3	-0.830834	2.92276	-3.43539	0.00913941	0.347423	-2.631	NOT
XM_012177809.5	2.00097	2.84088	3.42364	0.00929729	0.351738	-2.59758	NOT
XM_012099561.4	-1.67533	1.97268	-3.42364	0.00929733	0.351738	-2.54176	NOT
XM_042237553.2	-1.40991	1.79657	-3.4218	0.00932228	0.351738	-2.54861	NOT
NM_001009479.1	-1.40991	2.32489	-3.42174	0.00932315	0.351738	-2.54871	NOT
XM_027975238.2	-1.40991	2.32489	-3.42174	0.00932315	0.351738	-2.54871	NOT
XM_027973404.2	-1.80367	2.62449	-3.42099	0.0093334	0.351738	-2.58007	NOT
XM_027967955.3	-1.67533	1.97268	-3.42036	0.0093419	0.351738	-2.54651	NOT
XM_004008761.5	-0.40813	9.67249	-3.41559	0.00940718	0.353715	-3.50941	NOT
XM_004018316.6	2.36679	2.99944	3.41247	0.00945016	0.354849	-2.63412	NOT
XM_027959507.3	0.63853	3.68244	3.41011	0.00948285	0.355502	-2.85542	NOT
XM_027974290.2	-0.570088	6.36365	-3.40936	0.00949323	0.355502	-3.31761	NOT
XM_027960807.2	-1.57389	2.99035	-3.40571	0.00954401	0.35692	-2.6505	NOT
XM_027964291.2	1.10645	3.63694	3.4047	0.00955799	0.356961	-2.78174	NOT
XM_042233077.2	-3.20184	2.4753	-3.39804	0.00965154	0.359969	-2.69518	NOT
XM_060393477.1	2.61424	2.39749	3.39577	0.0096837	0.360682	-2.67568	NOT
XM_060405421.1	1.7322	2.05457	3.38975	0.00976932	0.363134	-2.61993	NOT
XM_015098245.3	0.785319	4.00767	3.38926	0.00977632	0.363134	-2.93726	NOT
XM_060396141.1	-1.40632	1.79657	-3.38666	0.00981362	0.363134	-2.59971	NOT
XM_060409584.1	-1.40632	1.79657	-3.38666	0.00981362	0.363134	-2.59971	NOT
XM_042244584.2	0.769777	3.4524	3.38655	0.00981513	0.363134	-2.84414	NOT
XM_027975037.2	1.45786	2.40678	3.37748	0.0099464	0.366879	-2.6329	NOT
XM_004023347.6	-1.66995	5.56406	-3.37677	0.0099568	0.366879	-3.25251	NOT
XM_042232979.1	-0.771086	3.90305	-3.37628	0.00996391	0.366879	-2.94082	NOT
XM_027968552.2	-1.67533	1.97268	-3.375	0.00998264	0.366879	-2.61245	NOT
XM_042236650.2	-1.67533	1.97268	-3.375	0.00998264	0.366879	-2.61245	NOT
XM_012185353.5	2.07006	2.83276	3.37258	0.0100181	0.367648	-2.67792	NOT
XM_042253362.2	0.922168	4.69051	3.37176	0.0100302	0.367648	-3.13753	NOT
XM_004006797.6	0.814141	3.19441	3.36913	0.0100689	0.368579	-2.74147	NOT
XM_027979266.2	-1.67533	1.97268	-3.36278	0.0101631	0.37007	-2.63025	NOT
XM_060398355.1	-1.67533	1.97268	-3.36278	0.0101631	0.37007	-2.63025	NOT
XM_060412244.1	-1.67533	1.97268	-3.36278	0.0101631	0.37007	-2.63025	NOT
XM_060413639.1	-1.67533	1.97268	-3.36278	0.0101631	0.37007	-2.63025	NOT
XM_027979167.3	-0.394656	5.94435	-3.3616	0.0101807	0.370223	-3.35073	NOT
XM_042241515.1	1.20226	3.18497	3.35988	0.0102063	0.370539	-2.78286	NOT
XM_042252963.2	0.686678	4.61379	3.35916	0.0102172	0.370539	-3.1301	NOT
XM_027976286.2	0.886073	5.11665	3.35834	0.0102295	0.370539	-3.19889	NOT
XM_060406686.1	-1.67533	1.97268	-3.3561	0.0102632	0.371115	-2.63999	NOT
XM_015093243.4	0.767101	4.18533	3.35424	0.0102912	0.371115	-3.06262	NOT
XM_015098707.3	-1.34709	2.74666	-3.35372	0.0102991	0.371115	-2.66592	NOT
XM_027956714.3	-1.34709	2.74666	-3.35372	0.0102991	0.371115	-2.66592	NOT
XM_042235951.1	-1.67533	1.97268	-3.34715	0.010399	0.374228	-2.65305	NOT
XM_027977339.3	-0.830834	3.00465	-3.34321	0.0104592	0.375419	-2.76732	NOT
XM_042253649.2	-0.830834	3.00465	-3.34321	0.0104592	0.375419	-2.76732	NOT
XM_042235184.2	1.05204	3.65409	3.34162	0.0104838	0.375813	-3.11309	NOT
XM_060404209.1	-1.92054	2.80059	-3.33918	0.0105214	0.376394	-2.70732	NOT
XM_027961139.2	-0.522529	4.48031	-3.33881	0.0105272	0.376394	-3.15493	NOT
XM_027975557.2	1.41184	4.0367	3.33558	0.0105772	0.377659	-3.0214	NOT
XM_012105377.3	-0.382241	4.27669	-3.33404	0.0106013	0.377659	-3.12939	NOT
XM_027971471.3	0.640012	5.05426	3.33325	0.0106136	0.377659	-3.26485	NOT
XM_042242364.1	1.02783	4.14953	3.33302	0.0106171	0.377659	-3.00335	NOT
XM_004019137.5	0.814141	3.24834	3.32463	0.0107491	0.380843	-2.80759	NOT
XM_012185299.5	0.814141	3.24834	3.32463	0.0107491	0.380843	-2.80759	NOT
XM_015103238.3	0.814141	3.24834	3.32463	0.0107491	0.380843	-2.80759	NOT
XM_012106516.3	0.827408	6.04953	3.32313	0.0107728	0.380843	-3.40822	NOT
XM_042230792.2	2.58818	4.16916	3.32241	0.0107842	0.380843	-2.97173	NOT
XM_012096792.4	2.5221	2.20272	3.32209	0.0107892	0.380843	-2.78113	NOT
XM_012132979.4	-1.83769	2.73236	-3.32088	0.0108084	0.381036	-2.74012	NOT
XM_027968724.3	1.61645	2.46072	3.31348	0.0109269	0.384246	-2.73765	NOT
XM_027969704.3	-0.503642	4.95816	-3.31346	0.0109273	0.384246	-3.26857	NOT
XM_060419017.1	-2.08296	3.50332	-3.3116	0.0109573	0.384417	-2.96467	NOT
XM_042241421.2	-1.34709	2.74666	-3.31143	0.0109599	0.384417	-2.72794	NOT
XM_004010836.5	-0.614884	3.92482	-3.30773	0.0110199	0.386032	-3.06794	NOT
XM_042239545.2	1.45217	1.87846	3.3043	0.0110757	0.387035	-2.74019	NOT
XM_012105091.5	1.45217	2.40678	3.30425	0.0110765	0.387035	-2.74027	NOT
XM_027967836.2	1.7586	1.97268	3.30251	0.0111051	0.387543	-2.76127	NOT
XM_042234891.1	1.71753	2.9351	3.30056	0.011137	0.388168	-2.77347	NOT
XM_042255744.1	-2.30504	3.3653	-3.29849	0.011171	0.388862	-2.78585	NOT
XM_012105204.5	-1.39657	1.79657	-3.29658	0.0112026	0.388983	-2.73131	NOT
XM_042243240.1	-1.39657	1.79657	-3.29658	0.0112026	0.388983	-2.73131	NOT
XM_004002553.5	1.21381	3.42314	3.29278	0.0112656	0.389863	-2.88473	NOT
XM_015092738.4	0.63853	3.68244	3.29258	0.0112688	0.389863	-3.03278	NOT
XM_027979499.3	-1.53644	2.88248	-3.2925	0.0112701	0.389863	-2.76488	NOT
XM_042248260.2	-1.62635	2.48867	-3.28551	0.011387	0.393066	-2.76803	NOT
XM_027959487.3	-0.679287	4.02944	-3.28527	0.0113912	0.393066	-3.13772	NOT
NM_001009226.2	1.02754	3.95796	3.28426	0.0114081	0.393161	-3.05859	NOT
XM_004005852.6	-0.327088	6.51732	-3.28327	0.0114248	0.393246	-3.52184	NOT
XM_004011865.5	-0.837245	3.61421	-3.277	0.0115311	0.396319	-2.99726	NOT
XM_027958814.3	1.02754	3.7994	3.27632	0.0115427	0.396319	-3.07064	NOT
XM_060411633.1	1.74223	7.36253	3.27079	0.0116374	0.398705	-3.5886	NOT
XM_027967724.2	1.89206	2.1085	3.27058	0.011641	0.398705	-2.81083	NOT
XM_004016037.5	0.438302	4.42136	3.26276	0.0117765	0.402845	-3.25882	NOT
XM_027957872.2	-1.10704	5.71207	-3.25758	0.011867	0.405125	-3.42492	NOT
XM_042236133.1	2.04675	2.41912	3.25728	0.0118724	0.405125	-2.84073	NOT
XM_027973310.2	2.4144	2.28962	3.25098	0.0119836	0.408258	-2.87989	NOT
XM_027973814.3	-1.65623	2.23067	-3.24974	0.0120055	0.408258	-2.82075	NOT
XM_042245694.2	1.46219	2.70637	3.24958	0.0120084	0.408258	-2.82078	NOT
XM_012103348.4	-1.87163	4.13359	-3.24651	0.0120631	0.409614	-3.14557	NOT
XM_012103137.5	-1.04696	3.58626	-3.24048	0.0121715	0.412786	-3.05022	NOT
XM_012186225.5	-2.30762	2.97299	-3.23603	0.012252	0.415007	-2.8854	NOT
XM_060416335.1	0.664699	5.60299	3.2343	0.0122834	0.415213	-3.47975	NOT
XM_027960317.3	-1.17726	3.54531	-3.23393	0.0122902	0.415213	-3.09467	NOT
XM_015098788.4	0.674504	4.2645	3.23246	0.0123171	0.415213	-3.26911	NOT
XM_027958164.3	-0.578185	3.60187	-3.2324	0.0123181	0.415213	-3.09934	NOT
XM_042240184.1	-1.67533	1.79657	-3.22871	0.0123856	0.416475	-2.8266	NOT
XM_060399936.1	-1.67533	1.79657	-3.22871	0.0123856	0.416475	-2.8266	NOT
XM_027961798.3	-1.87374	2.39444	-3.22634	0.0124292	0.416956	-2.87158	NOT
XM_027956484.3	1.44528	2.40678	3.22582	0.0124388	0.416956	-2.85586	NOT
XM_012096878.5	-0.830834	3.00465	-3.22433	0.0124664	0.416956	-2.9444	NOT
XM_042235157.2	-0.830834	3.00465	-3.22433	0.0124664	0.416956	-2.9444	NOT
XM_012182890.5	1.88277	2.1085	3.22385	0.0124752	0.416956	-2.88	NOT
XM_015102644.4	-0.663062	3.94334	-3.22263	0.0124979	0.41721	-3.16222	NOT
XM_027963314.3	-0.462186	5.04112	-3.22112	0.012526	0.417422	-3.42461	NOT
XM_012096778.4	1.60857	1.9324	3.22066	0.0125344	0.417422	-2.87467	NOT
XM_027958434.3	0.759079	3.65449	3.21728	0.0125975	0.418566	-3.09947	NOT
XM_012098351.4	-0.463543	4.26318	-3.2172	0.012599	0.418566	-3.31539	NOT
XM_004004079.5	1.17981	3.46895	3.21577	0.0126258	0.418951	-2.99844	NOT
XM_027960488.2	1.96964	2.19039	3.21318	0.0126745	0.420066	-2.9031	NOT
NM_001162557.1	0.344012	7.42361	3.2062	0.0128066	0.423934	-3.70158	NOT
XM_060416182.1	-1.63457	2.81621	-3.20207	0.0128855	0.426027	-2.89226	NOT
XM_015091601.4	-1.40991	2.62449	-3.20082	0.0129095	0.426027	-2.87213	NOT
XM_027969400.2	-0.515228	5.45704	-3.20048	0.012916	0.426027	-3.5412	NOT
XM_042238819.2	1.55533	3.64064	3.19826	0.0129587	0.426928	-3.04874	NOT
XM_027972641.3	-0.873748	5.17793	-3.19523	0.0130172	0.428345	-3.51115	NOT
XM_027969034.3	-1.99579	3.45744	-3.19079	0.0131035	0.430396	-3.1703	NOT
XM_042235457.2	0.636043	3.68244	3.18993	0.0131203	0.430396	-3.18871	NOT
XM_042256090.2	-0.932799	3.60056	-3.18963	0.0131262	0.430396	-3.14112	NOT
XM_027957816.3	1.46789	2.48867	3.18649	0.0131876	0.431267	-2.91405	NOT
XM_004013870.5	1.0644	4.20459	3.18631	0.013191	0.431267	-3.23766	NOT
XM_012097740.5	-1.32639	5.12178	-3.18588	0.0131995	0.431267	-3.44768	NOT
XM_027974259.2	-1.07468	2.90847	-3.18269	0.0132624	0.43281	-3.09725	NOT
XM_042247125.2	-1.77323	3.50502	-3.18136	0.0132888	0.43316	-3.06116	NOT
XM_012183354.5	-0.534717	4.71386	-3.17999	0.0133158	0.433531	-3.44962	NOT
XM_060402025.1	1.7322	1.87846	3.17671	0.0133809	0.434725	-2.93375	NOT
XM_042244272.1	-0.688797	6.36555	-3.17516	0.013412	0.434725	-3.67416	NOT
XM_042250512.2	-2.1441	3.22215	-3.17417	0.0134318	0.434725	-3.0896	NOT
XM_060415381.1	-0.974919	4.69315	-3.17388	0.0134376	0.434725	-3.45639	NOT
XM_060393866.1	-1.67533	1.79657	-3.17212	0.0134728	0.434725	-2.91001	NOT
XM_060400297.1	-1.67533	1.79657	-3.17212	0.0134728	0.434725	-2.91001	NOT
XM_060402888.1	-1.67533	1.79657	-3.17212	0.0134728	0.434725	-2.91001	NOT
XM_042246027.2	-2.71561	2.87727	-3.17116	0.0134921	0.434725	-2.9998	NOT
XM_042247753.2	1.62648	2.5426	3.17107	0.0134938	0.434725	-2.9482	NOT
XM_012098665.5	-1.87374	2.66477	-3.16685	0.013579	0.434799	-2.95987	NOT
XM_015099403.3	-1.40326	3.10018	-3.16562	0.0136039	0.434799	-2.9971	NOT
XM_027969308.3	-0.848793	4.59868	-3.16559	0.0136046	0.434799	-3.44519	NOT
XM_060397948.1	-1.69891	2.59654	-3.16332	0.0136508	0.434799	-3.01744	NOT
XM_012118181.5	0.814141	2.9767	3.16321	0.0136529	0.434799	-3.04896	NOT
XM_004016298.6	0.748617	3.4524	3.16204	0.0136769	0.434799	-3.18335	NOT
XM_015096440.4	0.748617	3.4524	3.16204	0.0136769	0.434799	-3.18335	NOT
XM_042252181.1	1.86484	2.53317	3.1601	0.0137164	0.434799	-2.97821	NOT
XM_042238115.1	-1.39398	1.79657	-3.1581	0.0137574	0.434799	-2.93521	NOT
XM_060413594.1	-1.39398	1.79657	-3.1581	0.0137574	0.434799	-2.93521	NOT
XM_060415656.1	-1.39398	1.79657	-3.1581	0.0137574	0.434799	-2.93521	NOT
XM_042239478.2	-1.39398	2.32489	-3.15805	0.0137584	0.434799	-2.93528	NOT
XM_042243354.1	-1.39398	2.32489	-3.15805	0.0137584	0.434799	-2.93528	NOT
XM_042249156.1	-1.39398	2.32489	-3.15805	0.0137584	0.434799	-2.93528	NOT
XM_042253074.2	-1.39398	2.32489	-3.15805	0.0137584	0.434799	-2.93528	NOT
XM_060409377.1	-1.39398	2.32489	-3.15805	0.0137584	0.434799	-2.93528	NOT
XM_004014241.5	-1.39398	2.57055	-3.15782	0.0137632	0.434799	-2.93563	NOT
XM_015094262.4	-1.80367	2.28461	-3.15397	0.0138425	0.436323	-2.97363	NOT
XM_042255475.2	-1.67165	3.82889	-3.15344	0.0138533	0.436323	-3.18398	NOT
XM_027974937.2	-0.578185	3.54793	-3.15318	0.0138588	0.436323	-3.21979	NOT
XM_012175625.5	-0.34096	4.88559	-3.14999	0.0139249	0.437655	-3.5368	NOT
XM_027961785.3	-0.406717	6.42646	-3.14961	0.0139327	0.437655	-3.72167	NOT
XM_027958462.3	-2.39442	2.66087	-3.14523	0.0140242	0.440028	-3.01742	NOT
XM_015099650.4	-1.04644	3.15281	-3.13482	0.0142439	0.445921	-3.16612	NOT
XM_004008682.6	-0.578185	3.60187	-3.13481	0.0142442	0.445921	-3.24779	NOT
XM_004008902.5	-1.71708	3.08457	-3.13399	0.0142617	0.445964	-3.06138	NOT
XM_060410549.1	0.970343	3.34257	3.13137	0.0143175	0.447204	-3.10936	NOT
XM_015104194.3	0.725856	4.7724	3.12901	0.0143681	0.448029	-3.48021	NOT
XM_027969176.2	-1.39039	2.32489	-3.12863	0.0143763	0.448029	-2.97882	NOT
XM_027977154.3	1.00107	3.51867	3.1269	0.0144136	0.448685	-3.19269	NOT
XM_042256872.1	-1.37206	2.74666	-3.12492	0.0144563	0.449508	-3.00355	NOT
XM_027958990.3	-2.44555	5.48169	-3.12127	0.0145355	0.451466	-3.58805	NOT
XM_027968722.3	1.73574	2.501	3.11937	0.0145768	0.452239	-3.03286	NOT
XM_042235601.1	2.28296	2.36649	3.11803	0.014606	0.452639	-3.06621	NOT
XM_015102197.3	-1.64553	2.23067	-3.11646	0.0146405	0.453201	-3.0182	NOT
XM_027971654.2	0.970343	3.34257	3.1135	0.0147054	0.454701	-3.13631	NOT
XM_060411749.1	1.85992	2.53317	3.10931	0.0147979	0.456664	-3.05393	NOT
XM_027974692.2	0.474608	6.32603	3.10913	0.0148019	0.456664	-3.77097	NOT
XM_012189242.5	-1.00795	3.37051	-3.10174	0.0149667	0.458314	-3.21629	NOT
XM_027970217.3	-0.954013	4.74592	-3.10138	0.0149747	0.458314	-3.59138	NOT
XM_042249605.1	2.04438	3.11082	3.09889	0.0150308	0.458314	-3.25672	NOT
XM_042241462.2	-1.19871	3.12987	-3.09471	0.0151252	0.458314	-3.2422	NOT
XM_042245746.1	2.18674	2.12585	3.09441	0.015132	0.458314	-3.09665	NOT
XM_027973254.2	-0.89607	3.19441	-3.09377	0.0151465	0.458314	-3.2177	NOT
XM_042253125.1	-1.91332	1.9324	-3.09325	0.0151584	0.458314	-3.05814	NOT
XM_012098356.4	-1.64553	2.05457	-3.09275	0.0151695	0.458314	-3.05347	NOT
XM_027975035.2	1.61645	2.5426	3.09237	0.0151782	0.458314	-3.06533	NOT
XM_027959608.3	0.814141	3.05859	3.09033	0.0152247	0.458314	-3.15865	NOT
XM_042240708.1	-1.92752	2.77264	-3.08845	0.0152677	0.458314	-3.0801	NOT
XM_027977899.2	-1.54396	4.79981	-3.08823	0.0152728	0.458314	-3.59748	NOT
XM_027973275.3	-0.61806	4.14771	-3.088	0.0152779	0.458314	-3.47301	NOT
XM_027977676.2	0.453181	4.91069	3.08586	0.015327	0.458314	-3.60547	NOT
XM_027964022.2	-1.79756	2.28461	-3.08546	0.0153362	0.458314	-3.07564	NOT
XM_060418423.1	-2.83931	3.10693	-3.08389	0.0153724	0.458314	-3.12575	NOT
XM_004006369.6	1.45786	2.48867	3.08208	0.0154142	0.458314	-3.06915	NOT
XM_042243229.2	-1.6403	2.23067	-3.08152	0.0154273	0.458314	-3.0702	NOT
XM_042255261.2	0.473887	4.73547	3.07842	0.0154993	0.458314	-3.604	NOT
XM_027959835.3	-1.91332	2.1085	-3.07692	0.0155341	0.458314	-3.08248	NOT
NM_001113774.1	-1.38787	1.79657	-3.07604	0.0155547	0.458314	-3.05684	NOT
XM_004006067.6	-1.38787	1.79657	-3.07604	0.0155547	0.458314	-3.05684	NOT
XM_004007049.6	-1.38787	1.79657	-3.07604	0.0155547	0.458314	-3.05684	NOT
XM_004012805.6	-1.38787	1.79657	-3.07604	0.0155547	0.458314	-3.05684	NOT
XM_004019589.6	-1.38787	1.79657	-3.07604	0.0155547	0.458314	-3.05684	NOT
XM_027974876.2	-1.38787	1.79657	-3.07604	0.0155547	0.458314	-3.05684	NOT
XM_027978414.3	-1.38787	1.79657	-3.07604	0.0155547	0.458314	-3.05684	NOT
XM_042232250.1	-1.38787	2.32489	-3.07599	0.0155558	0.458314	-3.05691	NOT
XM_060406783.1	2.18482	3.8698	3.0743	0.0155953	0.458314	-3.26339	NOT
XM_004007147.5	0.894339	3.71039	3.07394	0.0156038	0.458314	-3.38738	NOT
XM_027957236.3	0.478268	4.3543	3.071	0.0156727	0.458314	-3.5304	NOT
XM_027978567.3	-0.90057	4.12961	-3.06991	0.0156983	0.458314	-3.52748	NOT
XM_027960863.2	-0.416378	5.54725	-3.06753	0.0157547	0.458314	-3.75975	NOT
XM_027962715.3	-0.900762	5.57336	-3.06643	0.0157806	0.458314	-3.74222	NOT
XM_027973792.2	-0.746893	6.01128	-3.06537	0.0158057	0.458314	-3.81674	NOT
XM_027971929.3	0.408846	5.63383	3.06205	0.0158849	0.458314	-3.77249	NOT
XM_027972171.3	-0.649174	4.79475	-3.06131	0.0159026	0.458314	-3.64162	NOT
XM_027975034.2	1.45786	2.48867	3.06109	0.0159079	0.458314	-3.10044	NOT
XM_004018402.5	-0.49465	6.74266	-3.06064	0.0159186	0.458314	-3.88141	NOT
XM_004016312.5	-1.79756	2.1085	-3.06024	0.0159281	0.458314	-3.11329	NOT
XM_042247827.1	-1.79756	2.1085	-3.06024	0.0159281	0.458314	-3.11329	NOT
XM_004012454.6	0.600559	5.78181	3.0539	0.0160805	0.458314	-3.8248	NOT
XM_042234818.1	-1.38064	1.79657	-3.05282	0.0161066	0.458314	-3.09134	NOT
XM_042238676.1	-1.38064	1.79657	-3.05282	0.0161066	0.458314	-3.09134	NOT
XM_060409916.1	-1.38064	1.79657	-3.05282	0.0161066	0.458314	-3.09134	NOT
XM_060415719.1	-1.38064	1.79657	-3.05282	0.0161066	0.458314	-3.09134	NOT
XM_027962347.2	-2.31279	2.87188	-3.05023	0.0161695	0.458314	-3.16104	NOT
XM_027977515.3	-1.40991	2.48867	-3.04865	0.0162081	0.458314	-3.09755	NOT
XM_027970184.2	0.622185	6.15821	3.0476	0.0162335	0.458314	-3.8436	NOT
XM_027967090.2	-1.15858	1.71469	-3.04511	0.0162944	0.458314	-3.07401	NOT
XM_042230506.1	-1.15858	1.71469	-3.04511	0.0162944	0.458314	-3.07401	NOT
XM_042235968.2	-1.15858	1.71469	-3.04511	0.0162944	0.458314	-3.07401	NOT
XM_042244251.1	-1.15858	1.71469	-3.04511	0.0162944	0.458314	-3.07401	NOT
XM_042245844.2	-1.15858	1.71469	-3.04511	0.0162944	0.458314	-3.07401	NOT
XM_042255513.2	-1.15858	1.71469	-3.04511	0.0162944	0.458314	-3.07401	NOT
XM_042256764.1	-1.15858	1.71469	-3.04511	0.0162944	0.458314	-3.07401	NOT
XM_060396784.1	-1.15858	1.71469	-3.04511	0.0162944	0.458314	-3.07401	NOT
XM_060400646.1	-1.15858	1.71469	-3.04511	0.0162944	0.458314	-3.07401	NOT
XM_060403444.1	-1.15858	1.71469	-3.04511	0.0162944	0.458314	-3.07401	NOT
XM_060407075.1	-1.15858	1.71469	-3.04511	0.0162944	0.458314	-3.07401	NOT
NM_001009394.1	-1.15858	2.24301	-3.04504	0.0162962	0.458314	-3.07412	NOT
XM_004001967.5	-1.15858	2.24301	-3.04504	0.0162962	0.458314	-3.07412	NOT
XM_004018783.6	-1.15858	2.24301	-3.04504	0.0162962	0.458314	-3.07412	NOT
XM_012096040.4	-1.15858	2.24301	-3.04504	0.0162962	0.458314	-3.07412	NOT
XM_012186396.4	-1.15858	2.24301	-3.04504	0.0162962	0.458314	-3.07412	NOT
XM_027961173.3	-1.15858	2.24301	-3.04504	0.0162962	0.458314	-3.07412	NOT
XM_027962950.2	-1.15858	2.24301	-3.04504	0.0162962	0.458314	-3.07412	NOT
XM_027965208.3	-1.15858	2.24301	-3.04504	0.0162962	0.458314	-3.07412	NOT
XM_027966553.3	-1.15858	2.24301	-3.04504	0.0162962	0.458314	-3.07412	NOT
XM_027969498.3	-1.15858	2.24301	-3.04504	0.0162962	0.458314	-3.07412	NOT
XM_027973270.3	-1.15858	2.24301	-3.04504	0.0162962	0.458314	-3.07412	NOT
XM_027974377.3	-1.15858	2.24301	-3.04504	0.0162962	0.458314	-3.07412	NOT
XM_027975224.3	-1.15858	2.24301	-3.04504	0.0162962	0.458314	-3.07412	NOT
XM_042231247.2	-1.15858	2.24301	-3.04504	0.0162962	0.458314	-3.07412	NOT
XM_042234546.2	-1.15858	2.24301	-3.04504	0.0162962	0.458314	-3.07412	NOT
XM_042239332.1	-1.15858	2.24301	-3.04504	0.0162962	0.458314	-3.07412	NOT
XM_042250766.2	-1.15858	2.24301	-3.04504	0.0162962	0.458314	-3.07412	NOT
XM_042252495.2	-1.15858	2.24301	-3.04504	0.0162962	0.458314	-3.07412	NOT
XM_042253266.2	-1.15858	2.24301	-3.04504	0.0162962	0.458314	-3.07412	NOT
XM_060396076.1	-1.15858	2.24301	-3.04504	0.0162962	0.458314	-3.07412	NOT
XM_060397339.1	-1.15858	2.24301	-3.04504	0.0162962	0.458314	-3.07412	NOT
XM_060400527.1	-1.15858	2.24301	-3.04504	0.0162962	0.458314	-3.07412	NOT
XM_060404395.1	-1.15858	2.24301	-3.04504	0.0162962	0.458314	-3.07412	NOT
XM_060407405.1	-1.15858	2.24301	-3.04504	0.0162962	0.458314	-3.07412	NOT
XM_060407954.1	-1.15858	2.24301	-3.04504	0.0162962	0.458314	-3.07412	NOT
XM_060414265.1	-1.15858	2.24301	-3.04504	0.0162962	0.458314	-3.07412	NOT
XM_060415923.1	-1.15858	2.24301	-3.04504	0.0162962	0.458314	-3.07412	NOT
XM_027957876.3	1.94794	3.91598	3.04321	0.0163412	0.459113	-3.32908	NOT
XM_042247923.1	1.61645	2.62449	3.04117	0.0163913	0.460053	-3.14178	NOT
XM_004019653.5	-0.452489	8.77202	-3.038	0.0164696	0.461784	-4.04741	NOT
XM_027962056.3	-0.764216	3.76855	-3.03688	0.0164974	0.462095	-3.45595	NOT
XM_004011611.4	-0.569843	5.74099	-3.02507	0.0167934	0.466528	-3.83957	NOT
XM_027975032.2	1.45786	2.57055	3.02496	0.0167962	0.466528	-3.15435	NOT
XM_004018270.5	0.970343	3.28863	3.02337	0.0168365	0.466528	-3.2725	NOT
XM_027970086.2	-2.23608	3.11674	-3.02317	0.0168416	0.466528	-3.19294	NOT
XM_015092177.3	0.80061	3.38285	3.02144	0.0168856	0.466528	-3.26268	NOT
XM_027978521.3	0.651863	4.9942	3.02056	0.0169079	0.466528	-3.74005	NOT
XM_015102392.4	-1.47021	3.80825	-3.01942	0.016937	0.466528	-3.47979	NOT
NM_001163048.1	-0.582321	3.95699	-3.0182	0.0169682	0.466528	-3.53836	NOT
XM_004014186.5	0.814141	3.05859	3.01819	0.0169683	0.466528	-3.26759	NOT
XM_027964996.3	0.814141	3.05859	3.01819	0.0169683	0.466528	-3.26759	NOT
NM_001009766.1	1.45786	2.57055	3.0154	0.0170399	0.466528	-3.16863	NOT
XM_027960683.2	-0.625275	3.92482	-3.01507	0.0170484	0.466528	-3.51575	NOT
XM_012100246.4	0.816273	4.46616	3.01393	0.0170778	0.466528	-3.58829	NOT
XM_060414084.1	1.74857	2.66477	3.01276	0.017108	0.466528	-3.19222	NOT
XM_060398158.1	-2.51716	3.01309	-3.01237	0.017118	0.466528	-3.2209	NOT
XM_027980048.3	1.21381	3.24703	3.01115	0.0171495	0.466528	-3.30928	NOT
XM_027956965.3	0.659381	4.72507	3.01077	0.0171594	0.466528	-3.71852	NOT
XM_027958408.3	-2.60729	4.083	-3.00837	0.0172215	0.466528	-3.53814	NOT
XM_004013714.5	0.281676	5.99348	3.00496	0.0173104	0.466528	-3.89896	NOT
XM_027961580.3	0.742838	4.80895	3.00479	0.0173147	0.466528	-3.70508	NOT
XM_042249085.1	2.03247	2.81293	3.00217	0.0173833	0.466528	-3.2258	NOT
XM_060403282.1	1.04046	4.62546	3.0021	0.0173851	0.466528	-3.67894	NOT
XM_060393822.1	-2.0447	4.23936	-2.9977	0.017501	0.466528	-3.55274	NOT
XM_012098574.5	-1.92054	2.14879	-2.99743	0.0175082	0.466528	-3.21526	NOT
XM_015099894.3	1.21611	3.75873	2.99555	0.0175579	0.466528	-3.47537	NOT
XM_015103999.3	0.80061	3.19441	2.99442	0.0175877	0.466528	-3.30356	NOT
XM_012106456.4	1.49065	1.97268	2.99118	0.0176738	0.466528	-3.17846	NOT
XM_027977358.2	0.725915	3.27629	2.99053	0.0176913	0.466528	-3.37523	NOT
XM_004003062.4	-3.00076	3.67951	-2.9868	0.0177911	0.466528	-3.33054	NOT
XM_042242636.1	0.843803	4.95406	2.98555	0.0178249	0.466528	-3.68895	NOT
XM_004014365.6	-2.08675	2.73236	-2.98416	0.0178623	0.466528	-3.24481	NOT
XM_042253708.2	1.19879	5.24355	2.98274	0.0179007	0.466528	-3.80924	NOT
XM_027969513.3	1.17376	3.37473	2.98226	0.0179137	0.466528	-3.35133	NOT
XM_012151042.5	1.64709	3.92678	2.98173	0.0179281	0.466528	-3.5199	NOT
XM_027962769.3	-0.91482	3.13851	-2.98146	0.0179353	0.466528	-3.43295	NOT
XM_004004144.5	0.834341	3.73313	2.97957	0.0179865	0.466528	-3.52795	NOT
XM_027975381.3	1.49065	1.97268	2.97729	0.0180487	0.466528	-3.19917	NOT
XM_060412549.1	1.49065	1.97268	2.97729	0.0180487	0.466528	-3.19917	NOT
XM_027957328.3	0.80061	3.19441	2.97725	0.0180497	0.466528	-3.32956	NOT
XM_027966480.2	0.80061	3.19441	2.97725	0.0180497	0.466528	-3.32956	NOT
XM_042249857.2	-1.37453	1.79657	-2.9764	0.018073	0.466528	-3.20518	NOT
XM_060413009.1	-1.37453	1.79657	-2.9764	0.018073	0.466528	-3.20518	NOT
XM_060413320.1	-1.37453	1.79657	-2.9764	0.018073	0.466528	-3.20518	NOT
XM_004018188.5	-0.684512	4.70903	-2.97504	0.0181101	0.466528	-3.77006	NOT
XM_027969379.3	0.618957	3.94465	2.9719	0.0181964	0.466528	-3.6376	NOT
XM_060415808.1	-0.544139	4.63736	-2.97015	0.0182444	0.466528	-3.76033	NOT
XM_060394091.1	1.44528	2.48867	2.96806	0.0183022	0.466528	-3.23944	NOT
XM_027970485.2	-0.326768	5.0353	-2.96759	0.0183152	0.466528	-3.83033	NOT
XM_060412690.1	-1.58182	2.99405	-2.9672	0.018326	0.466528	-3.38826	NOT
XM_004018227.5	-0.481876	6.51862	-2.96409	0.0184125	0.466528	-4.01714	NOT
XM_042249530.2	-1.6296	2.23067	-2.96339	0.0184318	0.466528	-3.24664	NOT
XM_004014623.5	0.970343	3.28863	2.96226	0.0184635	0.466528	-3.36514	NOT
XM_027975962.2	-0.401205	4.74218	-2.96212	0.0184675	0.466528	-3.76407	NOT
XM_027970088.2	-1.90426	3.05859	-2.95991	0.0185291	0.466528	-3.27002	NOT
XM_004006463.6	0.769777	3.56027	2.95773	0.0185905	0.466528	-3.49529	NOT
NM_001127290.1	0.689735	4.83937	2.95536	0.0186573	0.466528	-3.80706	NOT
XM_004014171.6	-0.62294	4.59596	-2.95469	0.0186761	0.466528	-3.78955	NOT
XM_027966562.2	-1.79719	2.5426	-2.9543	0.0186872	0.466528	-3.28405	NOT
XM_015093750.3	0.732791	4.57862	2.95217	0.0187474	0.466528	-3.75446	NOT
XM_027977409.2	-2.96221	4.49733	-2.9515	0.0187665	0.466528	-3.46666	NOT
XM_060397476.1	-1.6296	2.05457	-2.95036	0.0187989	0.466528	-3.26616	NOT
XM_060419923.1	-1.6296	2.05457	-2.95036	0.0187989	0.466528	-3.26616	NOT
XM_042255558.2	2.03452	5.62363	2.94777	0.0188726	0.466528	-3.79626	NOT
XM_060406922.1	1.60334	2.5426	2.94763	0.0188768	0.466528	-3.28189	NOT
XM_012175760.5	0.537523	5.31542	2.94595	0.0189249	0.466528	-3.89095	NOT
XM_027974756.2	-0.889907	3.19441	-2.94384	0.0189854	0.466528	-3.44577	NOT
XM_042255269.1	-0.34096	4.93146	-2.94139	0.0190559	0.466528	-3.8605	NOT
XM_012101836.4	1.22823	1.79657	2.94112	0.0190637	0.466528	-3.25746	NOT
XM_027973066.2	1.22823	1.79657	2.94112	0.0190637	0.466528	-3.25746	NOT
XM_060411006.1	1.22823	2.32489	2.94107	0.0190653	0.466528	-3.25754	NOT
XM_027962190.2	-1.13774	4.41616	-2.93859	0.0191369	0.466528	-3.76103	NOT
XM_015093285.3	0.841404	3.47839	2.93689	0.0191863	0.466528	-3.46794	NOT
XM_004008444.5	0.35011	7.04024	2.93427	0.0192627	0.466528	-4.10257	NOT
XM_004004804.5	0.644415	3.14047	2.93423	0.0192638	0.466528	-3.38134	NOT
XM_012129964.5	0.644415	3.14047	2.93423	0.0192638	0.466528	-3.38134	NOT
XM_012187308.4	0.644415	3.14047	2.93423	0.0192638	0.466528	-3.38134	NOT
XM_015100542.4	0.644415	3.14047	2.93423	0.0192638	0.466528	-3.38134	NOT
XM_027979151.2	0.644415	3.14047	2.93423	0.0192638	0.466528	-3.38134	NOT
XM_027967697.2	1.43526	2.70637	2.9341	0.0192675	0.466528	-3.29031	NOT
XM_060417095.1	-0.910291	3.11252	-2.93268	0.0193089	0.466528	-3.46279	NOT
XM_015094393.4	-0.998275	3.81305	-2.93232	0.0193195	0.466528	-3.57971	NOT
XM_042245479.2	1.98772	3.15571	2.92968	0.0193969	0.466528	-3.33484	NOT
XM_004017028.5	0.370703	3.97064	2.92891	0.0194198	0.466528	-3.68214	NOT
XM_004012495.5	0.80061	3.19441	2.92785	0.019451	0.466528	-3.40445	NOT
XM_004015461.6	0.80061	3.19441	2.92785	0.019451	0.466528	-3.40445	NOT
XM_012175630.4	0.80061	3.19441	2.92785	0.019451	0.466528	-3.40445	NOT
XM_012186474.4	0.80061	3.19441	2.92785	0.019451	0.466528	-3.40445	NOT
XM_027966168.2	0.80061	3.19441	2.92785	0.019451	0.466528	-3.40445	NOT
XM_027971165.3	0.80061	3.19441	2.92785	0.019451	0.466528	-3.40445	NOT
XM_042249824.2	0.80061	3.19441	2.92785	0.019451	0.466528	-3.40445	NOT
XM_060401252.1	0.80061	3.19441	2.92785	0.019451	0.466528	-3.40445	NOT
XM_015096790.3	-0.555686	4.49897	-2.92241	0.0196121	0.466528	-3.7915	NOT
XM_027962535.3	-1.15468	3.04297	-2.92167	0.0196339	0.466528	-3.54671	NOT
XM_004006116.6	-0.837245	3.33023	-2.92043	0.0196711	0.466528	-3.54017	NOT
XM_027959850.3	-2.17032	2.99035	-2.91902	0.0197132	0.466528	-3.34869	NOT
XM_060397736.1	-0.473913	4.66701	-2.91785	0.019748	0.466528	-3.85115	NOT
XM_015102327.4	-0.820336	3.56027	-2.91585	0.019808	0.466528	-3.54718	NOT
XM_027974048.3	-0.754748	4.80034	-2.91553	0.0198176	0.466528	-3.86653	NOT
XM_027960938.3	-0.738805	3.57747	-2.91525	0.0198262	0.466528	-3.67279	NOT
XM_027970200.3	-1.42252	3.0183	-2.91477	0.0198405	0.466528	-3.37402	NOT
XM_012110417.5	-0.767593	3.26068	-2.91442	0.0198512	0.466528	-3.58642	NOT
XM_004011646.6	-0.753658	2.9767	-2.91207	0.0199219	0.466528	-3.47915	NOT
XM_004018994.6	-0.753658	2.9767	-2.91207	0.0199219	0.466528	-3.47915	NOT
XM_004005925.6	-0.644184	3.91117	-2.9111	0.0199514	0.466528	-3.66996	NOT
XM_004022011.4	-0.432702	6.57575	-2.90945	0.0200012	0.466528	-4.1072	NOT
XM_027956569.3	-1.78271	2.59654	-2.90926	0.0200071	0.466528	-3.33951	NOT
XM_042236528.1	-0.811527	6.56893	-2.90906	0.0200131	0.466528	-4.10974	NOT
XM_027977359.2	-1.02834	3.23469	-2.90874	0.0200228	0.466528	-3.51026	NOT
XM_027963349.2	-0.727186	3.22236	-2.9078	0.0200515	0.466528	-3.48567	NOT
XM_012101975.4	-1.83249	2.81424	-2.90667	0.0200859	0.466528	-3.35794	NOT
XM_004006504.5	0.719012	3.4381	2.90537	0.0201257	0.466528	-3.5051	NOT
XM_027970898.2	0.830154	6.04549	2.90168	0.0202387	0.466528	-4.05796	NOT
XM_015101660.4	1.99094	2.57055	2.90087	0.0202636	0.466528	-3.37598	NOT
XM_004007887.5	0.80061	3.24834	2.89751	0.0203671	0.466528	-3.45049	NOT
XM_004011142.6	0.80061	3.24834	2.89751	0.0203671	0.466528	-3.45049	NOT
XM_004012179.6	0.80061	3.24834	2.89751	0.0203671	0.466528	-3.45049	NOT
XM_012100320.3	0.80061	3.24834	2.89751	0.0203671	0.466528	-3.45049	NOT
XM_042229317.2	0.80061	3.24834	2.89751	0.0203671	0.466528	-3.45049	NOT
XM_042238849.1	0.80061	3.24834	2.89751	0.0203671	0.466528	-3.45049	NOT
XM_004006875.6	-1.79221	2.44838	-2.89632	0.020404	0.466528	-3.35837	NOT
XM_027962848.3	-0.896186	5.76655	-2.89355	0.0204899	0.466528	-4.04943	NOT
XM_027956653.3	0.382807	4.73296	2.89293	0.0205094	0.466528	-3.86603	NOT
XM_027971838.3	1.04695	3.69979	2.89216	0.0205333	0.466528	-3.62163	NOT
NM_001141955.1	-1.25032	6.24369	-2.88737	0.0206835	0.466528	-4.07731	NOT
XM_004001961.6	-1.43464	3.33023	-2.88701	0.0206948	0.466528	-3.49196	NOT
XM_027978633.3	-1.00182	3.81384	-2.88597	0.0207275	0.466528	-3.67087	NOT
XM_060403113.1	-0.513741	5.14754	-2.88525	0.0207501	0.466528	-3.95936	NOT
XM_060414992.1	-1.39398	2.40678	-2.88516	0.0207528	0.466528	-3.34152	NOT
XM_027971770.2	-0.672528	4.23868	-2.88399	0.0207899	0.466528	-3.77819	NOT
XM_060414896.1	-1.03869	3.77535	-2.8819	0.0208561	0.466528	-3.65942	NOT
NM_001038013.1	-0.754672	5.08696	-2.87984	0.0209216	0.466528	-3.99461	NOT
XM_012185101.5	-0.880894	6.50431	-2.87966	0.0209272	0.466528	-4.1435	NOT
XM_027968452.3	-1.38064	2.62449	-2.87927	0.0209395	0.466528	-3.35034	NOT
XM_027975824.2	-1.39398	2.40678	-2.87833	0.0209694	0.466528	-3.35174	NOT
XM_027972297.3	-0.760718	2.9767	-2.87264	0.0211518	0.466528	-3.5393	NOT
XM_027970534.3	-0.760718	3.22236	-2.87226	0.0211639	0.466528	-3.53987	NOT
XM_042239342.1	-0.760718	3.22236	-2.87226	0.0211639	0.466528	-3.53987	NOT
XM_042242641.2	1.49065	1.79657	2.87201	0.0211721	0.466528	-3.35643	NOT
XM_015096502.4	1.02922	4.95988	2.86953	0.0212519	0.466528	-3.93202	NOT
XM_027961481.3	-3.03225	3.53192	-2.86773	0.0213102	0.466528	-3.49474	NOT
XM_027968441.3	-0.762695	4.17397	-2.86768	0.021312	0.466528	-3.74627	NOT
XM_027958386.3	-1.20583	3.65819	-2.86754	0.0213165	0.466528	-3.69571	NOT
XM_027978525.2	0.833464	4.02906	2.86666	0.0213452	0.466528	-3.7404	NOT
XM_027974013.2	-0.312286	5.14898	-2.86603	0.0213656	0.466528	-4.00744	NOT
XM_027966174.2	-0.372441	6.24063	-2.86515	0.021394	0.466528	-4.15364	NOT
XM_012099271.4	-0.438991	4.56603	-2.85978	0.0215696	0.466528	-3.90398	NOT
XM_004006425.6	0.644415	3.14047	2.85975	0.0215705	0.466528	-3.49426	NOT
XM_004008781.6	0.644415	3.14047	2.85975	0.0215705	0.466528	-3.49426	NOT
XM_004014203.5	0.644415	3.14047	2.85975	0.0215705	0.466528	-3.49426	NOT
XM_012159004.3	0.644415	3.14047	2.85975	0.0215705	0.466528	-3.49426	NOT
XM_027959569.3	0.644415	3.14047	2.85975	0.0215705	0.466528	-3.49426	NOT
XM_027978301.2	0.644415	3.14047	2.85975	0.0215705	0.466528	-3.49426	NOT
XM_027978302.2	0.644415	3.14047	2.85975	0.0215705	0.466528	-3.49426	NOT
XM_042243177.2	0.644415	3.14047	2.85975	0.0215705	0.466528	-3.49426	NOT
XM_060394384.1	0.644415	3.14047	2.85975	0.0215705	0.466528	-3.49426	NOT
XM_060415263.1	0.644415	3.14047	2.85975	0.0215705	0.466528	-3.49426	NOT
XM_060415745.1	0.644415	3.14047	2.85975	0.0215705	0.466528	-3.49426	NOT
XM_042255762.1	1.49065	1.79657	2.85932	0.0215846	0.466528	-3.37541	NOT
XM_060404014.1	1.49065	1.79657	2.85932	0.0215846	0.466528	-3.37541	NOT
XM_042234211.1	0.55474	4.83775	2.85873	0.021604	0.466528	-3.94769	NOT
XM_060406322.1	-1.96174	2.40809	-2.85647	0.0216786	0.466528	-3.42796	NOT
XM_042230946.2	2.60681	3.65936	2.85351	0.0217765	0.466528	-3.4748	NOT
XM_027969617.2	1.09744	3.12486	2.85034	0.0218819	0.466528	-3.54467	NOT
XM_027969619.2	1.09744	3.12486	2.85034	0.0218819	0.466528	-3.54467	NOT
XM_042240902.1	0.758193	4.46212	2.84701	0.0219931	0.466528	-3.89273	NOT
XM_004011987.4	0.446248	4.55164	2.84516	0.0220551	0.466528	-3.94497	NOT
XM_015101343.3	0.584814	4.59169	2.84452	0.0220766	0.466528	-3.9118	NOT
XM_027960330.3	-1.1837	4.47602	-2.84373	0.0221033	0.466528	-3.93722	NOT
XM_012182826.5	0.960817	3.51055	2.84345	0.0221129	0.466528	-3.61942	NOT
XM_004003414.5	-0.89607	3.42445	-2.84174	0.0221704	0.466528	-3.60168	NOT
XM_027966108.2	-0.529647	6.8098	-2.84092	0.0221982	0.466528	-4.22702	NOT
XM_027972358.3	0.955145	4.60901	2.83921	0.0222561	0.466528	-3.91776	NOT
XM_027956625.3	-0.429061	5.06119	-2.83871	0.0222731	0.466528	-4.04745	NOT
XM_042253850.2	1.43526	2.48867	2.83749	0.0223146	0.466528	-3.43533	NOT
XM_027959988.3	0.853031	3.37051	2.83691	0.0223343	0.466528	-3.62078	NOT
XM_027969512.3	-0.347347	5.45109	-2.83589	0.022369	0.466528	-4.11136	NOT
XM_027971936.3	0.43693	4.22828	2.83526	0.0223902	0.466528	-3.86373	NOT
XM_004008468.6	-0.319541	8.3201	-2.83325	0.022459	0.466528	-4.3409	NOT
NM_001162558.1	0.295632	5.72608	2.83245	0.0224864	0.466528	-4.13094	NOT
XM_012181086.4	1.0078	3.77224	2.83237	0.0224893	0.466528	-3.77639	NOT
XM_004006693.5	0.542428	4.18261	2.83086	0.0225409	0.466528	-3.85024	NOT
XM_004002609.5	0.450083	4.58129	2.83064	0.0225485	0.466528	-3.96822	NOT
XM_004004734.6	-1.15303	1.36248	-2.82988	0.0225749	0.466528	-3.35287	NOT
XM_012104152.4	-1.15303	1.36248	-2.82988	0.0225749	0.466528	-3.35287	NOT
XM_012117375.4	-1.15303	1.36248	-2.82988	0.0225749	0.466528	-3.35287	NOT
XM_012174038.5	-1.15303	1.36248	-2.82988	0.0225749	0.466528	-3.35287	NOT
XM_012178990.4	-1.15303	1.36248	-2.82988	0.0225749	0.466528	-3.35287	NOT
XM_015098548.4	-1.15303	1.36248	-2.82988	0.0225749	0.466528	-3.35287	NOT
XM_027960213.3	-1.15303	1.36248	-2.82988	0.0225749	0.466528	-3.35287	NOT
XM_027962986.3	-1.15303	1.36248	-2.82988	0.0225749	0.466528	-3.35287	NOT
XM_027963522.3	-1.15303	1.36248	-2.82988	0.0225749	0.466528	-3.35287	NOT
XM_027964050.3	-1.15303	1.36248	-2.82988	0.0225749	0.466528	-3.35287	NOT
XM_027966760.2	-1.15303	1.36248	-2.82988	0.0225749	0.466528	-3.35287	NOT
XM_027967036.3	-1.15303	1.36248	-2.82988	0.0225749	0.466528	-3.35287	NOT
XM_027969098.2	-1.15303	1.36248	-2.82988	0.0225749	0.466528	-3.35287	NOT
XM_027969099.2	-1.15303	1.36248	-2.82988	0.0225749	0.466528	-3.35287	NOT
XM_027971160.3	-1.15303	1.36248	-2.82988	0.0225749	0.466528	-3.35287	NOT
XM_027972265.2	-1.15303	1.36248	-2.82988	0.0225749	0.466528	-3.35287	NOT
XM_042231945.2	-1.15303	1.36248	-2.82988	0.0225749	0.466528	-3.35287	NOT
XM_042233960.2	-1.15303	1.36248	-2.82988	0.0225749	0.466528	-3.35287	NOT
XM_042234531.1	-1.15303	1.36248	-2.82988	0.0225749	0.466528	-3.35287	NOT
XM_042234534.1	-1.15303	1.36248	-2.82988	0.0225749	0.466528	-3.35287	NOT
XM_042234538.1	-1.15303	1.36248	-2.82988	0.0225749	0.466528	-3.35287	NOT
XM_042237131.2	-1.15303	1.36248	-2.82988	0.0225749	0.466528	-3.35287	NOT
XM_042239076.2	-1.15303	1.36248	-2.82988	0.0225749	0.466528	-3.35287	NOT
XM_042239826.1	-1.15303	1.36248	-2.82988	0.0225749	0.466528	-3.35287	NOT
XM_042244255.2	-1.15303	1.36248	-2.82988	0.0225749	0.466528	-3.35287	NOT
XM_042245896.2	-1.15303	1.36248	-2.82988	0.0225749	0.466528	-3.35287	NOT
XM_042247964.1	-1.15303	1.36248	-2.82988	0.0225749	0.466528	-3.35287	NOT
XM_042250076.2	-1.15303	1.36248	-2.82988	0.0225749	0.466528	-3.35287	NOT
XM_042257219.2	-1.15303	1.36248	-2.82988	0.0225749	0.466528	-3.35287	NOT
XM_060394897.1	-1.15303	1.36248	-2.82988	0.0225749	0.466528	-3.35287	NOT
XM_060396954.1	-1.15303	1.36248	-2.82988	0.0225749	0.466528	-3.35287	NOT
XM_060398018.1	-1.15303	1.36248	-2.82988	0.0225749	0.466528	-3.35287	NOT
XM_060399498.1	-1.15303	1.36248	-2.82988	0.0225749	0.466528	-3.35287	NOT
XM_060400715.1	-1.15303	1.36248	-2.82988	0.0225749	0.466528	-3.35287	NOT
XM_060401345.1	-1.15303	1.36248	-2.82988	0.0225749	0.466528	-3.35287	NOT
XM_060401448.1	-1.15303	1.36248	-2.82988	0.0225749	0.466528	-3.35287	NOT
XM_060404517.1	-1.15303	1.36248	-2.82988	0.0225749	0.466528	-3.35287	NOT
XM_060404519.1	-1.15303	1.36248	-2.82988	0.0225749	0.466528	-3.35287	NOT
XM_060406041.1	-1.15303	1.36248	-2.82988	0.0225749	0.466528	-3.35287	NOT
XM_060408309.1	-1.15303	1.36248	-2.82988	0.0225749	0.466528	-3.35287	NOT
XM_060411094.1	-1.15303	1.36248	-2.82988	0.0225749	0.466528	-3.35287	NOT
XM_060411324.1	-1.15303	1.36248	-2.82988	0.0225749	0.466528	-3.35287	NOT
XM_060411946.1	-1.15303	1.36248	-2.82988	0.0225749	0.466528	-3.35287	NOT
XM_060415204.1	-1.15303	1.36248	-2.82988	0.0225749	0.466528	-3.35287	NOT
XM_060416422.1	-1.15303	1.36248	-2.82988	0.0225749	0.466528	-3.35287	NOT
XM_060418214.1	-1.15303	1.36248	-2.82988	0.0225749	0.466528	-3.35287	NOT
XM_060419477.1	-1.15303	1.36248	-2.82988	0.0225749	0.466528	-3.35287	NOT
XM_012189779.4	0.464295	4.08338	2.82985	0.0225759	0.466528	-3.84461	NOT
XM_015099913.4	0.890285	4.31562	2.8259	0.022712	0.466528	-3.98678	NOT
XM_012098343.4	-1.39398	2.48867	-2.82436	0.0227656	0.466528	-3.43259	NOT
XM_060397373.1	1.49065	1.79657	2.8217	0.0228583	0.466528	-3.43175	NOT
XM_060412266.1	-1.41636	3.0183	-2.82161	0.0228611	0.466528	-3.51483	NOT
XM_027978866.3	1.04254	3.26686	2.82093	0.0228848	0.466528	-3.58437	NOT
XM_004009095.5	0.509068	3.53428	2.8208	0.0228895	0.466528	-3.7425	NOT
XM_027965080.3	-1.38787	2.40678	-2.82022	0.0229098	0.466528	-3.43879	NOT
XM_042244411.2	-1.87984	2.27227	-2.81796	0.0229889	0.466528	-3.48261	NOT
XM_042243159.2	0.51953	3.58822	2.81575	0.0230667	0.466528	-3.75029	NOT
NM_001166202.1	0.980055	7.60007	2.81518	0.0230865	0.466528	-4.33356	NOT
XM_004013301.5	0.644415	3.19441	2.815	0.0230929	0.466528	-3.56221	NOT
XM_004013896.6	0.644415	3.19441	2.815	0.0230929	0.466528	-3.56221	NOT
XM_004021419.6	0.644415	3.19441	2.815	0.0230929	0.466528	-3.56221	NOT
XM_015096380.4	0.644415	3.19441	2.815	0.0230929	0.466528	-3.56221	NOT
XM_027959347.3	0.644415	3.19441	2.815	0.0230929	0.466528	-3.56221	NOT
XM_027980128.3	0.644415	3.19441	2.815	0.0230929	0.466528	-3.56221	NOT
XM_004016032.6	-0.995211	3.11252	-2.8149	0.0230963	0.466528	-3.57596	NOT
XM_027967501.3	0.51953	3.64216	2.81371	0.0231386	0.466528	-3.75343	NOT
XM_060405403.1	0.392199	5.01818	2.81225	0.02319	0.466528	-4.0553	NOT
XM_012180650.5	-1.20621	4.06395	-2.81222	0.0231913	0.466528	-3.88893	NOT
XM_004012350.5	1.46655	3.45952	2.80946	0.023289	0.466528	-3.63392	NOT
XM_027980201.2	-0.526135	4.8005	-2.80886	0.0233102	0.466528	-4.02298	NOT
XM_042242255.2	1.61645	2.28461	2.80718	0.0233702	0.466528	-3.49307	NOT
XM_042239805.2	1.7322	2.1085	2.80652	0.0233939	0.466528	-3.48751	NOT
XM_004017834.6	0.421912	5.23339	2.80605	0.0234104	0.466528	-4.10201	NOT
XM_015092309.3	-1.94258	2.67711	-2.80526	0.0234388	0.466528	-3.50427	NOT
XM_027973099.2	-0.483504	6.13559	-2.80525	0.0234392	0.466528	-4.19992	NOT
XM_027962496.3	1.46789	2.23067	2.80256	0.0235356	0.466528	-3.48784	NOT
XM_027972743.3	-1.39039	2.48867	-2.80183	0.0235618	0.466528	-3.46636	NOT
XM_027959355.3	1.07248	4.00767	2.80141	0.023577	0.466528	-3.80069	NOT
XM_042240194.2	1.83429	5.06678	2.80033	0.023616	0.466528	-4.1016	NOT
XM_042257425.1	-1.38064	2.40678	-2.79999	0.0236283	0.466528	-3.46913	NOT
XM_060413923.1	1.7322	2.1085	2.79914	0.0236588	0.466528	-3.49861	NOT
XM_012099476.4	0.80061	2.9767	2.79886	0.0236691	0.466528	-3.60044	NOT
XM_015093614.4	-0.920412	3.73313	-2.7966	0.0237506	0.466528	-3.80154	NOT
XM_004017920.5	0.392507	3.494	2.79593	0.0237749	0.466528	-3.76747	NOT
XM_027965326.2	0.392507	3.494	2.79593	0.0237749	0.466528	-3.76747	NOT
XM_027974596.2	0.392507	3.494	2.79593	0.0237749	0.466528	-3.76747	NOT
XM_042234382.2	0.392507	3.494	2.79593	0.0237749	0.466528	-3.76747	NOT
XM_060411764.1	1.2182	2.32489	2.79533	0.0237968	0.466528	-3.47572	NOT
XM_004020915.5	0.392507	3.65581	2.79512	0.0238044	0.466528	-3.76872	NOT
XM_027957844.3	-1.87374	2.44838	-2.79508	0.0238059	0.466528	-3.51709	NOT
XM_060407152.1	-1.38787	2.40678	-2.79507	0.0238063	0.466528	-3.4765	NOT
XM_004020161.6	-0.66304	3.73638	-2.79412	0.0238407	0.466528	-3.82024	NOT
XM_004004071.5	0.975631	4.25929	2.78866	0.0240405	0.466528	-3.93798	NOT
XM_027971724.3	-1.35229	2.48867	-2.78834	0.0240522	0.466528	-3.50724	NOT
XM_042235458.2	-2.2693	2.34356	-2.78793	0.0240675	0.466528	-3.55226	NOT
XM_015098480.4	-1.67533	2.02662	-2.78672	0.0241119	0.466528	-3.48415	NOT
XM_015098149.3	-1.96391	2.9624	-2.78629	0.0241276	0.466528	-3.53628	NOT
XM_027972491.3	1.74857	2.32489	2.78296	0.024251	0.466528	-3.53784	NOT
XM_004003976.5	0.697815	3.84912	2.78259	0.0242647	0.466528	-3.85893	NOT
XM_015099341.4	-2.35548	2.36649	-2.77796	0.024437	0.466528	-3.57155	NOT
XM_060401519.1	-1.39521	2.9624	-2.77745	0.0244559	0.466528	-3.62906	NOT
XM_012097699.5	1.7322	1.9324	2.7759	0.024514	0.466528	-3.5336	NOT
XM_060414974.1	-1.38064	2.40678	-2.77511	0.0245435	0.466528	-3.50643	NOT
XM_042242616.2	-2.2435	5.16556	-2.77471	0.0245588	0.466528	-3.99677	NOT
XM_012096728.3	-0.472104	6.53021	-2.77173	0.024671	0.466528	-4.32019	NOT
XM_012187537.4	0.970343	3.16646	2.77169	0.0246724	0.466528	-3.65497	NOT
XM_027969541.2	-1.41618	3.18497	-2.76962	0.0247505	0.466528	-3.75501	NOT
NM_001135060.2	-1.41097	1.44436	-2.76914	0.0247688	0.466528	-3.4686	NOT
NM_001135932.1	-1.41097	1.44436	-2.76914	0.0247688	0.466528	-3.4686	NOT
XM_004003362.5	-1.41097	1.44436	-2.76914	0.0247688	0.466528	-3.4686	NOT
XM_004006831.4	-1.41097	1.44436	-2.76914	0.0247688	0.466528	-3.4686	NOT
XM_004006920.5	-1.41097	1.44436	-2.76914	0.0247688	0.466528	-3.4686	NOT
XM_004021467.5	-1.41097	1.44436	-2.76914	0.0247688	0.466528	-3.4686	NOT
XM_012095813.5	-1.41097	1.44436	-2.76914	0.0247688	0.466528	-3.4686	NOT
XM_012100976.5	-1.41097	1.44436	-2.76914	0.0247688	0.466528	-3.4686	NOT
XM_027957082.2	-1.41097	1.44436	-2.76914	0.0247688	0.466528	-3.4686	NOT
XM_027958097.3	-1.41097	1.44436	-2.76914	0.0247688	0.466528	-3.4686	NOT
XM_027962810.3	-1.41097	1.44436	-2.76914	0.0247688	0.466528	-3.4686	NOT
XM_027963270.3	-1.41097	1.44436	-2.76914	0.0247688	0.466528	-3.4686	NOT
XM_027968116.3	-1.41097	1.44436	-2.76914	0.0247688	0.466528	-3.4686	NOT
XM_027968619.3	-1.41097	1.44436	-2.76914	0.0247688	0.466528	-3.4686	NOT
XM_027971699.2	-1.41097	1.44436	-2.76914	0.0247688	0.466528	-3.4686	NOT
XM_027971866.2	-1.41097	1.44436	-2.76914	0.0247688	0.466528	-3.4686	NOT
XM_027972487.3	-1.41097	1.44436	-2.76914	0.0247688	0.466528	-3.4686	NOT
XM_027973527.3	-1.41097	1.44436	-2.76914	0.0247688	0.466528	-3.4686	NOT
XM_027975080.2	-1.41097	1.44436	-2.76914	0.0247688	0.466528	-3.4686	NOT
XM_027978031.3	-1.41097	1.44436	-2.76914	0.0247688	0.466528	-3.4686	NOT
XM_027978800.2	-1.41097	1.44436	-2.76914	0.0247688	0.466528	-3.4686	NOT
XM_042229121.1	-1.41097	1.44436	-2.76914	0.0247688	0.466528	-3.4686	NOT
XM_042230060.2	-1.41097	1.44436	-2.76914	0.0247688	0.466528	-3.4686	NOT
XM_042230068.2	-1.41097	1.44436	-2.76914	0.0247688	0.466528	-3.4686	NOT
XM_042230640.1	-1.41097	1.44436	-2.76914	0.0247688	0.466528	-3.4686	NOT
XM_042233547.2	-1.41097	1.44436	-2.76914	0.0247688	0.466528	-3.4686	NOT
XM_042233975.2	-1.41097	1.44436	-2.76914	0.0247688	0.466528	-3.4686	NOT
XM_042234070.2	-1.41097	1.44436	-2.76914	0.0247688	0.466528	-3.4686	NOT
XM_042234535.1	-1.41097	1.44436	-2.76914	0.0247688	0.466528	-3.4686	NOT
XM_042234702.2	-1.41097	1.44436	-2.76914	0.0247688	0.466528	-3.4686	NOT
XM_042238442.1	-1.41097	1.44436	-2.76914	0.0247688	0.466528	-3.4686	NOT
XM_042240103.2	-1.41097	1.44436	-2.76914	0.0247688	0.466528	-3.4686	NOT
XM_042242987.2	-1.41097	1.44436	-2.76914	0.0247688	0.466528	-3.4686	NOT
XM_042243283.1	-1.41097	1.44436	-2.76914	0.0247688	0.466528	-3.4686	NOT
XM_042244546.2	-1.41097	1.44436	-2.76914	0.0247688	0.466528	-3.4686	NOT
XM_042245120.1	-1.41097	1.44436	-2.76914	0.0247688	0.466528	-3.4686	NOT
XM_042245793.2	-1.41097	1.44436	-2.76914	0.0247688	0.466528	-3.4686	NOT
XM_042247238.2	-1.41097	1.44436	-2.76914	0.0247688	0.466528	-3.4686	NOT
XM_042247239.2	-1.41097	1.44436	-2.76914	0.0247688	0.466528	-3.4686	NOT
XM_042247335.2	-1.41097	1.44436	-2.76914	0.0247688	0.466528	-3.4686	NOT
XM_042251007.2	-1.41097	1.44436	-2.76914	0.0247688	0.466528	-3.4686	NOT
XM_042251422.1	-1.41097	1.44436	-2.76914	0.0247688	0.466528	-3.4686	NOT
XM_042251728.2	-1.41097	1.44436	-2.76914	0.0247688	0.466528	-3.4686	NOT
XM_042253438.1	-1.41097	1.44436	-2.76914	0.0247688	0.466528	-3.4686	NOT
XM_042253663.1	-1.41097	1.44436	-2.76914	0.0247688	0.466528	-3.4686	NOT
XM_042253690.2	-1.41097	1.44436	-2.76914	0.0247688	0.466528	-3.4686	NOT
XM_042253951.1	-1.41097	1.44436	-2.76914	0.0247688	0.466528	-3.4686	NOT
XM_042254269.2	-1.41097	1.44436	-2.76914	0.0247688	0.466528	-3.4686	NOT
XM_042254992.2	-1.41097	1.44436	-2.76914	0.0247688	0.466528	-3.4686	NOT
XM_042255238.2	-1.41097	1.44436	-2.76914	0.0247688	0.466528	-3.4686	NOT
XM_042256653.2	-1.41097	1.44436	-2.76914	0.0247688	0.466528	-3.4686	NOT
XM_042257217.1	-1.41097	1.44436	-2.76914	0.0247688	0.466528	-3.4686	NOT
XM_060394702.1	-1.41097	1.44436	-2.76914	0.0247688	0.466528	-3.4686	NOT
XM_060395631.1	-1.41097	1.44436	-2.76914	0.0247688	0.466528	-3.4686	NOT
XM_060395632.1	-1.41097	1.44436	-2.76914	0.0247688	0.466528	-3.4686	NOT
XM_060396302.1	-1.41097	1.44436	-2.76914	0.0247688	0.466528	-3.4686	NOT
XM_060397585.1	-1.41097	1.44436	-2.76914	0.0247688	0.466528	-3.4686	NOT
XM_060401234.1	-1.41097	1.44436	-2.76914	0.0247688	0.466528	-3.4686	NOT
XM_060404508.1	-1.41097	1.44436	-2.76914	0.0247688	0.466528	-3.4686	NOT
XM_060406849.1	-1.41097	1.44436	-2.76914	0.0247688	0.466528	-3.4686	NOT
XM_060407460.1	-1.41097	1.44436	-2.76914	0.0247688	0.466528	-3.4686	NOT
XM_060408384.1	-1.41097	1.44436	-2.76914	0.0247688	0.466528	-3.4686	NOT
XM_060409156.1	-1.41097	1.44436	-2.76914	0.0247688	0.466528	-3.4686	NOT
XM_060409376.1	-1.41097	1.44436	-2.76914	0.0247688	0.466528	-3.4686	NOT
XM_060413250.1	-1.41097	1.44436	-2.76914	0.0247688	0.466528	-3.4686	NOT
XM_060413362.1	-1.41097	1.44436	-2.76914	0.0247688	0.466528	-3.4686	NOT
XM_060413582.1	-1.41097	1.44436	-2.76914	0.0247688	0.466528	-3.4686	NOT
XM_060414446.1	-1.41097	1.44436	-2.76914	0.0247688	0.466528	-3.4686	NOT
XM_060414508.1	-1.41097	1.44436	-2.76914	0.0247688	0.466528	-3.4686	NOT
XM_060417837.1	-1.41097	1.44436	-2.76914	0.0247688	0.466528	-3.4686	NOT
XM_060418646.1	-1.41097	1.44436	-2.76914	0.0247688	0.466528	-3.4686	NOT
XM_060419734.1	-1.41097	1.44436	-2.76914	0.0247688	0.466528	-3.4686	NOT
XM_060419782.1	-1.41097	1.44436	-2.76914	0.0247688	0.466528	-3.4686	NOT
XM_060395466.1	-1.41097	1.97268	-2.7691	0.0247703	0.466528	-3.46865	NOT
XM_060408002.1	-1.41097	1.97268	-2.7691	0.0247703	0.466528	-3.46865	NOT
XM_004009920.4	0.843869	4.8755	2.76649	0.0248692	0.466528	-4.09532	NOT
XM_027956987.3	-1.91332	1.97268	-2.76647	0.0248699	0.466528	-3.54811	NOT
XM_004010279.5	-0.430966	8.89701	-2.7656	0.024903	0.466528	-4.48118	NOT
XM_042249606.1	-1.65623	2.31256	-2.76546	0.0249084	0.466528	-3.54387	NOT
XM_015102829.4	0.547799	4.24156	2.76372	0.0249748	0.466528	-3.95429	NOT
XM_012175491.5	-1.01044	7.81259	-2.76288	0.0250072	0.466528	-4.42985	NOT
XM_015100425.3	0.841957	3.72695	2.76222	0.0250325	0.466528	-3.8046	NOT
XM_004004770.5	0.338542	5.51905	2.76122	0.0250705	0.466528	-4.21884	NOT
XM_027972960.3	1.20785	2.32489	2.7597	0.0251291	0.466528	-3.52917	NOT
XM_042240046.1	1.20785	2.32489	2.7597	0.0251291	0.466528	-3.52917	NOT
XM_060417375.1	1.20785	2.32489	2.7597	0.0251291	0.466528	-3.52917	NOT
XM_004016167.5	0.582328	5.22478	2.75955	0.0251349	0.466528	-4.15878	NOT
XM_012104999.4	1.20785	2.57055	2.75949	0.0251371	0.466528	-3.52948	NOT
XM_004013650.5	-0.74757	2.9767	-2.75882	0.0251627	0.466528	-3.71313	NOT
XM_042234871.2	-0.74757	3.22236	-2.75848	0.0251761	0.466528	-3.71366	NOT
XM_042257393.2	2.54441	3.2336	2.7583	0.0251829	0.466528	-3.66941	NOT
XM_027978947.3	-0.74757	3.38416	-2.7582	0.0251868	0.466528	-3.71408	NOT
XM_015101352.4	-0.535989	5.90265	-2.75611	0.0252675	0.466528	-4.27317	NOT
XM_004003423.6	-1.14264	1.71469	-2.75562	0.0252865	0.466528	-3.50498	NOT
XM_004018536.5	-1.14264	1.71469	-2.75562	0.0252865	0.466528	-3.50498	NOT
XM_004018954.6	-1.14264	1.71469	-2.75562	0.0252865	0.466528	-3.50498	NOT
XM_004019861.5	-1.14264	1.71469	-2.75562	0.0252865	0.466528	-3.50498	NOT
XM_012097711.3	-1.14264	1.71469	-2.75562	0.0252865	0.466528	-3.50498	NOT
XM_012101765.4	-1.14264	1.71469	-2.75562	0.0252865	0.466528	-3.50498	NOT
XM_012141444.5	-1.14264	1.71469	-2.75562	0.0252865	0.466528	-3.50498	NOT
XM_012160811.5	-1.14264	1.71469	-2.75562	0.0252865	0.466528	-3.50498	NOT
XM_012181919.5	-1.14264	1.71469	-2.75562	0.0252865	0.466528	-3.50498	NOT
XM_015092157.3	-1.14264	1.71469	-2.75562	0.0252865	0.466528	-3.50498	NOT
XM_015093613.3	-1.14264	1.71469	-2.75562	0.0252865	0.466528	-3.50498	NOT
XM_015095211.3	-1.14264	1.71469	-2.75562	0.0252865	0.466528	-3.50498	NOT
XM_027958069.3	-1.14264	1.71469	-2.75562	0.0252865	0.466528	-3.50498	NOT
XM_027962538.3	-1.14264	1.71469	-2.75562	0.0252865	0.466528	-3.50498	NOT
XM_027965026.3	-1.14264	1.71469	-2.75562	0.0252865	0.466528	-3.50498	NOT
XM_027965190.3	-1.14264	1.71469	-2.75562	0.0252865	0.466528	-3.50498	NOT
XM_027965491.2	-1.14264	1.71469	-2.75562	0.0252865	0.466528	-3.50498	NOT
XM_027966619.3	-1.14264	1.71469	-2.75562	0.0252865	0.466528	-3.50498	NOT
XM_027967309.2	-1.14264	1.71469	-2.75562	0.0252865	0.466528	-3.50498	NOT
XM_027968194.3	-1.14264	1.71469	-2.75562	0.0252865	0.466528	-3.50498	NOT
XM_027971355.2	-1.14264	1.71469	-2.75562	0.0252865	0.466528	-3.50498	NOT
XM_027972654.3	-1.14264	1.71469	-2.75562	0.0252865	0.466528	-3.50498	NOT
XM_027974256.3	-1.14264	1.71469	-2.75562	0.0252865	0.466528	-3.50498	NOT
XM_027976083.3	-1.14264	1.71469	-2.75562	0.0252865	0.466528	-3.50498	NOT
XM_027978096.3	-1.14264	1.71469	-2.75562	0.0252865	0.466528	-3.50498	NOT
XM_027979043.3	-1.14264	1.71469	-2.75562	0.0252865	0.466528	-3.50498	NOT
XM_042230338.1	-1.14264	1.71469	-2.75562	0.0252865	0.466528	-3.50498	NOT
XM_042230948.2	-1.14264	1.71469	-2.75562	0.0252865	0.466528	-3.50498	NOT
XM_042235910.2	-1.14264	1.71469	-2.75562	0.0252865	0.466528	-3.50498	NOT
XM_042236022.2	-1.14264	1.71469	-2.75562	0.0252865	0.466528	-3.50498	NOT
XM_042237704.2	-1.14264	1.71469	-2.75562	0.0252865	0.466528	-3.50498	NOT
XM_042237767.1	-1.14264	1.71469	-2.75562	0.0252865	0.466528	-3.50498	NOT
XM_042238043.2	-1.14264	1.71469	-2.75562	0.0252865	0.466528	-3.50498	NOT
XM_042238059.2	-1.14264	1.71469	-2.75562	0.0252865	0.466528	-3.50498	NOT
XM_042238513.1	-1.14264	1.71469	-2.75562	0.0252865	0.466528	-3.50498	NOT
XM_042240079.2	-1.14264	1.71469	-2.75562	0.0252865	0.466528	-3.50498	NOT
XM_042240725.2	-1.14264	1.71469	-2.75562	0.0252865	0.466528	-3.50498	NOT
XM_042241397.2	-1.14264	1.71469	-2.75562	0.0252865	0.466528	-3.50498	NOT
XM_042242471.2	-1.14264	1.71469	-2.75562	0.0252865	0.466528	-3.50498	NOT
XM_042243858.1	-1.14264	1.71469	-2.75562	0.0252865	0.466528	-3.50498	NOT
XM_042244527.2	-1.14264	1.71469	-2.75562	0.0252865	0.466528	-3.50498	NOT
XM_042244964.1	-1.14264	1.71469	-2.75562	0.0252865	0.466528	-3.50498	NOT
XM_042245079.1	-1.14264	1.71469	-2.75562	0.0252865	0.466528	-3.50498	NOT
XM_042245473.1	-1.14264	1.71469	-2.75562	0.0252865	0.466528	-3.50498	NOT
XM_042245481.2	-1.14264	1.71469	-2.75562	0.0252865	0.466528	-3.50498	NOT
XM_042246138.2	-1.14264	1.71469	-2.75562	0.0252865	0.466528	-3.50498	NOT
XM_042246507.2	-1.14264	1.71469	-2.75562	0.0252865	0.466528	-3.50498	NOT
XM_042246724.2	-1.14264	1.71469	-2.75562	0.0252865	0.466528	-3.50498	NOT
XM_042248873.1	-1.14264	1.71469	-2.75562	0.0252865	0.466528	-3.50498	NOT
XM_042249803.1	-1.14264	1.71469	-2.75562	0.0252865	0.466528	-3.50498	NOT
XM_042249856.2	-1.14264	1.71469	-2.75562	0.0252865	0.466528	-3.50498	NOT
XM_042250268.1	-1.14264	1.71469	-2.75562	0.0252865	0.466528	-3.50498	NOT
XM_042251670.1	-1.14264	1.71469	-2.75562	0.0252865	0.466528	-3.50498	NOT
XM_042251675.2	-1.14264	1.71469	-2.75562	0.0252865	0.466528	-3.50498	NOT
XM_042252558.1	-1.14264	1.71469	-2.75562	0.0252865	0.466528	-3.50498	NOT
XM_042253969.1	-1.14264	1.71469	-2.75562	0.0252865	0.466528	-3.50498	NOT
XM_042254451.1	-1.14264	1.71469	-2.75562	0.0252865	0.466528	-3.50498	NOT
XM_042255273.1	-1.14264	1.71469	-2.75562	0.0252865	0.466528	-3.50498	NOT
XM_042255816.2	-1.14264	1.71469	-2.75562	0.0252865	0.466528	-3.50498	NOT
XM_042255929.1	-1.14264	1.71469	-2.75562	0.0252865	0.466528	-3.50498	NOT
XM_042256274.1	-1.14264	1.71469	-2.75562	0.0252865	0.466528	-3.50498	NOT
XM_042256285.2	-1.14264	1.71469	-2.75562	0.0252865	0.466528	-3.50498	NOT
XM_042256762.2	-1.14264	1.71469	-2.75562	0.0252865	0.466528	-3.50498	NOT
XM_060394045.1	-1.14264	1.71469	-2.75562	0.0252865	0.466528	-3.50498	NOT
XM_060394906.1	-1.14264	1.71469	-2.75562	0.0252865	0.466528	-3.50498	NOT
XM_060395606.1	-1.14264	1.71469	-2.75562	0.0252865	0.466528	-3.50498	NOT
XM_060395621.1	-1.14264	1.71469	-2.75562	0.0252865	0.466528	-3.50498	NOT
XM_060396103.1	-1.14264	1.71469	-2.75562	0.0252865	0.466528	-3.50498	NOT
XM_060396837.1	-1.14264	1.71469	-2.75562	0.0252865	0.466528	-3.50498	NOT
XM_060397583.1	-1.14264	1.71469	-2.75562	0.0252865	0.466528	-3.50498	NOT
XM_060398063.1	-1.14264	1.71469	-2.75562	0.0252865	0.466528	-3.50498	NOT
XM_060398415.1	-1.14264	1.71469	-2.75562	0.0252865	0.466528	-3.50498	NOT
XM_060399576.1	-1.14264	1.71469	-2.75562	0.0252865	0.466528	-3.50498	NOT
XM_060400249.1	-1.14264	1.71469	-2.75562	0.0252865	0.466528	-3.50498	NOT
XM_060400633.1	-1.14264	1.71469	-2.75562	0.0252865	0.466528	-3.50498	NOT
XM_060400803.1	-1.14264	1.71469	-2.75562	0.0252865	0.466528	-3.50498	NOT
XM_060401300.1	-1.14264	1.71469	-2.75562	0.0252865	0.466528	-3.50498	NOT
XM_060403084.1	-1.14264	1.71469	-2.75562	0.0252865	0.466528	-3.50498	NOT
XM_060403325.1	-1.14264	1.71469	-2.75562	0.0252865	0.466528	-3.50498	NOT
XM_060404223.1	-1.14264	1.71469	-2.75562	0.0252865	0.466528	-3.50498	NOT
XM_060406261.1	-1.14264	1.71469	-2.75562	0.0252865	0.466528	-3.50498	NOT
XM_060407226.1	-1.14264	1.71469	-2.75562	0.0252865	0.466528	-3.50498	NOT
XM_060408629.1	-1.14264	1.71469	-2.75562	0.0252865	0.466528	-3.50498	NOT
XM_060410780.1	-1.14264	1.71469	-2.75562	0.0252865	0.466528	-3.50498	NOT
XM_060410820.1	-1.14264	1.71469	-2.75562	0.0252865	0.466528	-3.50498	NOT
XM_060411138.1	-1.14264	1.71469	-2.75562	0.0252865	0.466528	-3.50498	NOT
XM_060411572.1	-1.14264	1.71469	-2.75562	0.0252865	0.466528	-3.50498	NOT
XM_060411585.1	-1.14264	1.71469	-2.75562	0.0252865	0.466528	-3.50498	NOT
XM_060411823.1	-1.14264	1.71469	-2.75562	0.0252865	0.466528	-3.50498	NOT
XM_060412996.1	-1.14264	1.71469	-2.75562	0.0252865	0.466528	-3.50498	NOT
XM_060413170.1	-1.14264	1.71469	-2.75562	0.0252865	0.466528	-3.50498	NOT
XM_060415419.1	-1.14264	1.71469	-2.75562	0.0252865	0.466528	-3.50498	NOT
XM_060415478.1	-1.14264	1.71469	-2.75562	0.0252865	0.466528	-3.50498	NOT
XM_060415511.1	-1.14264	1.71469	-2.75562	0.0252865	0.466528	-3.50498	NOT
XM_060415747.1	-1.14264	1.71469	-2.75562	0.0252865	0.466528	-3.50498	NOT
XM_060416019.1	-1.14264	1.71469	-2.75562	0.0252865	0.466528	-3.50498	NOT
XM_060419903.1	-1.14264	1.71469	-2.75562	0.0252865	0.466528	-3.50498	NOT
XM_060419987.1	-1.14264	1.71469	-2.75562	0.0252865	0.466528	-3.50498	NOT
XM_004010600.6	-1.14264	2.24301	-2.75556	0.0252887	0.466528	-3.50506	NOT
XM_004011285.6	-1.14264	2.24301	-2.75556	0.0252887	0.466528	-3.50506	NOT
XM_012182428.4	-1.14264	2.24301	-2.75556	0.0252887	0.466528	-3.50506	NOT
XM_012184130.4	-1.14264	2.24301	-2.75556	0.0252887	0.466528	-3.50506	NOT
XM_012188215.4	-1.14264	2.24301	-2.75556	0.0252887	0.466528	-3.50506	NOT
XM_027972024.3	-1.14264	2.24301	-2.75556	0.0252887	0.466528	-3.50506	NOT
XM_027974922.3	-1.14264	2.24301	-2.75556	0.0252887	0.466528	-3.50506	NOT
XM_027979078.3	-1.14264	2.24301	-2.75556	0.0252887	0.466528	-3.50506	NOT
XM_042239576.2	-1.14264	2.24301	-2.75556	0.0252887	0.466528	-3.50506	NOT
XM_042240843.2	-1.14264	2.24301	-2.75556	0.0252887	0.466528	-3.50506	NOT
XM_042241234.2	-1.14264	2.24301	-2.75556	0.0252887	0.466528	-3.50506	NOT
XM_042245754.2	-1.14264	2.24301	-2.75556	0.0252887	0.466528	-3.50506	NOT
XM_042247301.1	-1.14264	2.24301	-2.75556	0.0252887	0.466528	-3.50506	NOT
XM_042249314.2	-1.14264	2.24301	-2.75556	0.0252887	0.466528	-3.50506	NOT
XM_042252319.2	-1.14264	2.24301	-2.75556	0.0252887	0.466528	-3.50506	NOT
XM_042253597.2	-1.14264	2.24301	-2.75556	0.0252887	0.466528	-3.50506	NOT
XM_060395612.1	-1.14264	2.24301	-2.75556	0.0252887	0.466528	-3.50506	NOT
XM_060398799.1	-1.14264	2.24301	-2.75556	0.0252887	0.466528	-3.50506	NOT
XM_060411667.1	-1.14264	2.24301	-2.75556	0.0252887	0.466528	-3.50506	NOT
XM_060414034.1	-1.14264	2.24301	-2.75556	0.0252887	0.466528	-3.50506	NOT
XM_060415455.1	-1.14264	2.24301	-2.75556	0.0252887	0.466528	-3.50506	NOT
XM_060415735.1	-1.14264	2.24301	-2.75556	0.0252887	0.466528	-3.50506	NOT
XM_060417923.1	-1.14264	2.24301	-2.75556	0.0252887	0.466528	-3.50506	NOT
XM_027966329.3	-0.884935	6.23657	-2.75516	0.0253041	0.466528	-4.31758	NOT
XM_027960939.3	-0.656396	4.37296	-2.75435	0.0253356	0.466528	-4.04167	NOT
XM_004010681.5	-0.400758	5.22875	-2.75435	0.0253357	0.466528	-4.19699	NOT
XM_027974687.2	-1.38787	2.48867	-2.75433	0.0253362	0.466528	-3.53761	NOT
XM_004003957.4	0.336174	6.07792	2.75158	0.0254431	0.466528	-4.30878	NOT
XM_004017779.5	0.51953	3.58822	2.75072	0.0254768	0.466528	-3.85046	NOT
XM_042247747.2	-1.67533	1.85051	-2.75061	0.025481	0.466528	-3.53829	NOT
XM_012186345.3	-1.40073	2.84088	-2.74646	0.0256434	0.466528	-3.62588	NOT
XM_012104332.5	0.80061	2.9767	2.74644	0.0256442	0.466528	-3.68019	NOT
XM_004005026.4	-0.756931	4.11502	-2.74587	0.0256667	0.466528	-3.93461	NOT
XM_042234672.2	1.6186	2.59654	2.74541	0.0256847	0.466528	-3.58613	NOT
XM_042245470.1	1.20182	4.80257	2.73901	0.0259376	0.466528	-4.11237	NOT
XM_027978279.2	-0.697513	5.66977	-2.73896	0.0259395	0.466528	-4.2919	NOT
XM_027962348.2	-1.37453	2.40678	-2.73881	0.0259455	0.466528	-3.56091	NOT
XM_042232108.2	-2.56339	2.66238	-2.73692	0.0260207	0.466528	-3.63968	NOT
XM_004003336.6	0.51953	3.64216	2.73605	0.0260554	0.466528	-3.87306	NOT
XM_042238848.1	-1.35229	2.31256	-2.73499	0.0260977	0.466528	-3.5875	NOT
XM_060415561.1	0.80061	3.05859	2.73349	0.0261581	0.466528	-3.6999	NOT
XM_042255417.2	2.44519	2.55323	2.73313	0.0261723	0.466528	-3.65537	NOT
XM_042237366.2	-1.37453	2.40678	-2.7328	0.0261855	0.466528	-3.56993	NOT
XM_060406526.1	-1.37453	2.40678	-2.7328	0.0261855	0.466528	-3.56993	NOT
XM_027969493.2	-1.79719	3.10309	-2.73209	0.026214	0.466528	-3.61887	NOT
XM_004012211.5	0.718507	4.57351	2.7294	0.0263225	0.466528	-4.09962	NOT
XM_004016872.4	1.0625	3.67802	2.7284	0.0263625	0.466528	-3.87366	NOT
XM_060410512.1	2.43909	3.37092	2.72832	0.0263659	0.466528	-3.83084	NOT
XM_060411844.1	-0.75463	2.9767	-2.72705	0.0264174	0.466528	-3.76169	NOT
XM_004022494.6	0.53336	4.74485	2.72648	0.0264406	0.466528	-4.15165	NOT
XM_027974777.2	0.704385	3.94023	2.72647	0.0264407	0.466528	-3.90575	NOT
XM_012175784.5	-1.25287	3.04625	-2.72647	0.026441	0.466528	-3.64788	NOT
XM_027958865.3	2.15308	3.69808	2.72598	0.0264607	0.466528	-3.70579	NOT
XM_027969879.3	0.706242	5.04982	2.72538	0.0264851	0.466528	-4.1979	NOT
XM_012179755.4	-0.924116	3.4381	-2.72517	0.0264937	0.466528	-3.82579	NOT
XM_027980218.3	-0.924116	3.4381	-2.72517	0.0264937	0.466528	-3.82579	NOT
XM_027970070.2	-2.27329	3.76416	-2.72292	0.0265851	0.466528	-3.88988	NOT
XM_027976983.2	0.846113	3.42445	2.72257	0.0265995	0.466528	-3.79583	NOT
XM_060410985.1	-1.53644	2.99035	-2.72017	0.0266973	0.466528	-3.62006	NOT
XM_027964504.3	-1.67533	1.85051	-2.72012	0.0266996	0.466528	-3.58403	NOT
XM_027975458.3	-1.67533	1.85051	-2.72012	0.0266996	0.466528	-3.58403	NOT
XM_060396629.1	-1.67533	1.85051	-2.72012	0.0266996	0.466528	-3.58403	NOT
XM_027971688.2	0.85722	3.59244	2.71952	0.0267242	0.466528	-3.87029	NOT
XM_042234731.1	-0.568897	2.92276	-2.71854	0.0267642	0.466528	-3.7587	NOT
XM_027968759.3	0.590972	3.94334	2.71809	0.0267824	0.466528	-3.94973	NOT
XM_027973259.3	-0.568897	3.16842	-2.71795	0.0267885	0.466528	-3.7596	NOT
XM_060399574.1	-0.568897	3.16842	-2.71795	0.0267885	0.466528	-3.7596	NOT
XM_060400883.1	-0.568897	3.16842	-2.71795	0.0267885	0.466528	-3.7596	NOT
XM_004013200.6	0.747615	5.51391	2.71648	0.0268489	0.466528	-4.28366	NOT
XM_060400140.1	-2.36525	2.76453	-2.71638	0.026853	0.466528	-3.66724	NOT
XM_042237034.2	0.405585	5.36436	2.71458	0.0269271	0.466528	-4.27995	NOT
XM_060407091.1	-1.59289	3.19731	-2.71326	0.0269817	0.466528	-3.78093	NOT
XM_060399571.1	-1.35229	2.80059	-2.71257	0.0270105	0.466528	-3.62125	NOT
XM_004006121.5	1.0194	4.40523	2.71234	0.02702	0.466528	-4.0815	NOT
XM_042240626.1	1.45786	2.23067	2.71212	0.0270288	0.466528	-3.62393	NOT
XM_012186671.5	0.51953	3.64216	2.71142	0.0270578	0.466528	-3.91101	NOT
XM_004003295.5	1.20079	1.79657	2.70883	0.0271658	0.466528	-3.60552	NOT
XM_060410650.1	1.20079	1.79657	2.70883	0.0271658	0.466528	-3.60552	NOT
XM_004008689.6	1.20079	2.32489	2.70878	0.0271676	0.466528	-3.60558	NOT
XM_027963248.2	1.20079	2.32489	2.70878	0.0271676	0.466528	-3.60558	NOT
XM_027971638.2	1.20079	2.32489	2.70878	0.0271676	0.466528	-3.60558	NOT
XM_042239673.2	1.20079	2.32489	2.70878	0.0271676	0.466528	-3.60558	NOT
XM_042252057.2	1.20079	2.32489	2.70878	0.0271676	0.466528	-3.60558	NOT
XM_042229641.2	-1.18451	4.65343	-2.70813	0.0271949	0.466528	-4.11284	NOT
XM_042257304.1	1.64095	3.89863	2.70711	0.0272374	0.466528	-3.79987	NOT
XM_027965694.2	-1.65623	2.58289	-2.70604	0.027282	0.466528	-3.6333	NOT
XM_004012790.5	-0.229363	7.282	-2.70604	0.027282	0.466528	-4.47835	NOT
XM_012187847.4	0.643097	4.23344	2.70583	0.0272909	0.466528	-4.05198	NOT
XM_027977430.2	1.45786	2.05457	2.69964	0.0275515	0.466528	-3.64272	NOT
XM_042244634.1	-1.95153	3.77496	-2.69962	0.0275521	0.466528	-3.91226	NOT
XM_012102688.4	0.556073	8.00987	2.6983	0.027608	0.466528	-4.52482	NOT
XM_042248332.1	1.52269	3.43679	2.69678	0.0276725	0.466528	-3.7679	NOT
XM_027969618.2	-0.766695	4.76643	-2.6966	0.0276802	0.466528	-4.18366	NOT
XM_060404070.1	-2.03811	2.5842	-2.69625	0.0276949	0.466528	-3.67713	NOT
XM_027957455.2	1.12527	4.44236	2.69578	0.0277148	0.466528	-4.0742	NOT
XM_042255784.2	-0.289542	5.32058	-2.69564	0.0277208	0.466528	-4.29853	NOT
XM_027974861.3	-0.37712	4.83874	-2.6918	0.0278846	0.466528	-4.21324	NOT
XM_027965410.3	-1.10754	2.58289	-2.68923	0.0279951	0.466528	-3.63937	NOT
XM_027968145.2	0.844989	3.37051	2.68837	0.0280319	0.466528	-3.84819	NOT
XM_042229625.1	1.90498	2.81293	2.68486	0.0281836	0.466528	-3.69674	NOT
XM_015093371.4	-1.15858	2.32489	-2.68175	0.0283182	0.466528	-3.61538	NOT
XM_027970515.2	-1.15858	2.32489	-2.68175	0.0283182	0.466528	-3.61538	NOT
XM_042247579.2	-1.15858	2.32489	-2.68175	0.0283182	0.466528	-3.61538	NOT
XM_004006478.5	0.80061	3.05859	2.68152	0.0283285	0.466528	-3.779	NOT
XM_027966199.3	0.80061	3.05859	2.68152	0.0283285	0.466528	-3.779	NOT
XM_027965549.2	0.846521	3.40268	2.68105	0.0283491	0.466528	-3.92946	NOT
XM_012096235.5	-1.63457	2.21834	-2.67997	0.0283958	0.466528	-3.67374	NOT
XM_012102058.5	0.535094	3.80883	2.67963	0.0284107	0.466528	-4.04319	NOT
NM_001009800.1	-4.75209	9.45417	-2.67757	0.0285006	0.466528	-4.641	NOT
XM_027959741.2	-1.27611	2.63682	-2.67757	0.0285006	0.466528	-3.66837	NOT
XM_027966707.2	1.45217	2.23067	2.67697	0.0285271	0.466528	-3.67685	NOT
XM_027968948.3	1.44794	3.72102	2.6755	0.0285915	0.466528	-3.98008	NOT
XM_004011193.6	0.644415	2.92276	2.6742	0.0286488	0.466528	-3.77621	NOT
XM_027970110.3	0.644415	2.92276	2.6742	0.0286488	0.466528	-3.77621	NOT
XM_027972310.2	0.644415	2.92276	2.6742	0.0286488	0.466528	-3.77621	NOT
XM_027978265.3	0.644415	2.92276	2.6742	0.0286488	0.466528	-3.77621	NOT
XM_042244277.1	0.644415	2.92276	2.6742	0.0286488	0.466528	-3.77621	NOT
XM_004022036.5	0.917154	3.23469	2.67365	0.0286729	0.466528	-3.80101	NOT
XM_027958373.3	0.917154	3.23469	2.67365	0.0286729	0.466528	-3.80101	NOT
XM_042237642.2	0.917154	3.23469	2.67365	0.0286729	0.466528	-3.80101	NOT
XM_027962680.2	1.30661	3.53602	2.67332	0.0286876	0.466528	-3.90914	NOT
XM_012100566.5	-1.15858	2.32489	-2.67315	0.0286949	0.466528	-3.62825	NOT
XM_004018856.5	-0.388799	4.69918	-2.67314	0.0286953	0.466528	-4.22821	NOT
NM_001162560.1	-0.299636	8.00682	-2.6719	0.0287501	0.466528	-4.57486	NOT
XM_027965791.3	-0.364578	5.05895	-2.67029	0.0288212	0.466528	-4.31581	NOT
XM_004002430.6	-1.14341	1.36248	-2.67023	0.0288239	0.466528	-3.58984	NOT
XM_012099048.5	-1.14341	1.36248	-2.67023	0.0288239	0.466528	-3.58984	NOT
XM_012141945.5	-1.14341	1.36248	-2.67023	0.0288239	0.466528	-3.58984	NOT
XM_012176842.5	-1.14341	1.36248	-2.67023	0.0288239	0.466528	-3.58984	NOT
XM_012178079.5	-1.14341	1.36248	-2.67023	0.0288239	0.466528	-3.58984	NOT
XM_015105083.4	-1.14341	1.36248	-2.67023	0.0288239	0.466528	-3.58984	NOT
XM_027957091.3	-1.14341	1.36248	-2.67023	0.0288239	0.466528	-3.58984	NOT
XM_027960378.2	-1.14341	1.36248	-2.67023	0.0288239	0.466528	-3.58984	NOT
XM_027961344.2	-1.14341	1.36248	-2.67023	0.0288239	0.466528	-3.58984	NOT
XM_027963039.2	-1.14341	1.36248	-2.67023	0.0288239	0.466528	-3.58984	NOT
XM_027971814.2	-1.14341	1.36248	-2.67023	0.0288239	0.466528	-3.58984	NOT
XM_027975040.2	-1.14341	1.36248	-2.67023	0.0288239	0.466528	-3.58984	NOT
XM_027975121.2	-1.14341	1.36248	-2.67023	0.0288239	0.466528	-3.58984	NOT
XM_027976227.2	-1.14341	1.36248	-2.67023	0.0288239	0.466528	-3.58984	NOT
XM_027977311.3	-1.14341	1.36248	-2.67023	0.0288239	0.466528	-3.58984	NOT
XM_042229987.2	-1.14341	1.36248	-2.67023	0.0288239	0.466528	-3.58984	NOT
XM_042231548.1	-1.14341	1.36248	-2.67023	0.0288239	0.466528	-3.58984	NOT
XM_042233761.1	-1.14341	1.36248	-2.67023	0.0288239	0.466528	-3.58984	NOT
XM_042237001.2	-1.14341	1.36248	-2.67023	0.0288239	0.466528	-3.58984	NOT
XM_042237021.2	-1.14341	1.36248	-2.67023	0.0288239	0.466528	-3.58984	NOT
XM_042237415.2	-1.14341	1.36248	-2.67023	0.0288239	0.466528	-3.58984	NOT
XM_042238339.2	-1.14341	1.36248	-2.67023	0.0288239	0.466528	-3.58984	NOT
XM_042240304.2	-1.14341	1.36248	-2.67023	0.0288239	0.466528	-3.58984	NOT
XM_042240857.2	-1.14341	1.36248	-2.67023	0.0288239	0.466528	-3.58984	NOT
XM_042242276.1	-1.14341	1.36248	-2.67023	0.0288239	0.466528	-3.58984	NOT
XM_042243010.2	-1.14341	1.36248	-2.67023	0.0288239	0.466528	-3.58984	NOT
XM_042243099.1	-1.14341	1.36248	-2.67023	0.0288239	0.466528	-3.58984	NOT
XM_042243416.2	-1.14341	1.36248	-2.67023	0.0288239	0.466528	-3.58984	NOT
XM_042244285.1	-1.14341	1.36248	-2.67023	0.0288239	0.466528	-3.58984	NOT
XM_042246397.1	-1.14341	1.36248	-2.67023	0.0288239	0.466528	-3.58984	NOT
XM_042246834.2	-1.14341	1.36248	-2.67023	0.0288239	0.466528	-3.58984	NOT
XM_042247155.1	-1.14341	1.36248	-2.67023	0.0288239	0.466528	-3.58984	NOT
XM_042248050.2	-1.14341	1.36248	-2.67023	0.0288239	0.466528	-3.58984	NOT
XM_042249823.2	-1.14341	1.36248	-2.67023	0.0288239	0.466528	-3.58984	NOT
XM_042250154.2	-1.14341	1.36248	-2.67023	0.0288239	0.466528	-3.58984	NOT
XM_042251985.2	-1.14341	1.36248	-2.67023	0.0288239	0.466528	-3.58984	NOT
XM_042252426.1	-1.14341	1.36248	-2.67023	0.0288239	0.466528	-3.58984	NOT
XM_042255250.2	-1.14341	1.36248	-2.67023	0.0288239	0.466528	-3.58984	NOT
XM_042255544.2	-1.14341	1.36248	-2.67023	0.0288239	0.466528	-3.58984	NOT
XM_042256150.2	-1.14341	1.36248	-2.67023	0.0288239	0.466528	-3.58984	NOT
XM_042256273.1	-1.14341	1.36248	-2.67023	0.0288239	0.466528	-3.58984	NOT
XM_042256405.2	-1.14341	1.36248	-2.67023	0.0288239	0.466528	-3.58984	NOT
XM_042257381.2	-1.14341	1.36248	-2.67023	0.0288239	0.466528	-3.58984	NOT
XM_060397156.1	-1.14341	1.36248	-2.67023	0.0288239	0.466528	-3.58984	NOT
XM_060399876.1	-1.14341	1.36248	-2.67023	0.0288239	0.466528	-3.58984	NOT
XM_060401360.1	-1.14341	1.36248	-2.67023	0.0288239	0.466528	-3.58984	NOT
XM_060401419.1	-1.14341	1.36248	-2.67023	0.0288239	0.466528	-3.58984	NOT
XM_060402082.1	-1.14341	1.36248	-2.67023	0.0288239	0.466528	-3.58984	NOT
XM_060402374.1	-1.14341	1.36248	-2.67023	0.0288239	0.466528	-3.58984	NOT
XM_060403581.1	-1.14341	1.36248	-2.67023	0.0288239	0.466528	-3.58984	NOT
XM_060404524.1	-1.14341	1.36248	-2.67023	0.0288239	0.466528	-3.58984	NOT
XM_060405247.1	-1.14341	1.36248	-2.67023	0.0288239	0.466528	-3.58984	NOT
XM_060405387.1	-1.14341	1.36248	-2.67023	0.0288239	0.466528	-3.58984	NOT
XM_060405907.1	-1.14341	1.36248	-2.67023	0.0288239	0.466528	-3.58984	NOT
XM_060406657.1	-1.14341	1.36248	-2.67023	0.0288239	0.466528	-3.58984	NOT
XM_060406948.1	-1.14341	1.36248	-2.67023	0.0288239	0.466528	-3.58984	NOT
XM_060408305.1	-1.14341	1.36248	-2.67023	0.0288239	0.466528	-3.58984	NOT
XM_060408577.1	-1.14341	1.36248	-2.67023	0.0288239	0.466528	-3.58984	NOT
XM_060408829.1	-1.14341	1.36248	-2.67023	0.0288239	0.466528	-3.58984	NOT
XM_060410374.1	-1.14341	1.36248	-2.67023	0.0288239	0.466528	-3.58984	NOT
XM_060411289.1	-1.14341	1.36248	-2.67023	0.0288239	0.466528	-3.58984	NOT
XM_060411490.1	-1.14341	1.36248	-2.67023	0.0288239	0.466528	-3.58984	NOT
XM_060412557.1	-1.14341	1.36248	-2.67023	0.0288239	0.466528	-3.58984	NOT
XM_060413132.1	-1.14341	1.36248	-2.67023	0.0288239	0.466528	-3.58984	NOT
XM_060414212.1	-1.14341	1.36248	-2.67023	0.0288239	0.466528	-3.58984	NOT
XM_060414516.1	-1.14341	1.36248	-2.67023	0.0288239	0.466528	-3.58984	NOT
XM_060418195.1	-1.14341	1.36248	-2.67023	0.0288239	0.466528	-3.58984	NOT
XM_060418351.1	-1.14341	1.36248	-2.67023	0.0288239	0.466528	-3.58984	NOT
XM_060419963.1	-1.14341	1.36248	-2.67023	0.0288239	0.466528	-3.58984	NOT
XM_042229841.2	-1.14341	1.8908	-2.67018	0.0288264	0.466528	-3.58993	NOT
XM_004005950.6	-1.13654	1.71469	-2.66831	0.0289092	0.466528	-3.63549	NOT
XM_004008562.5	-1.13654	1.71469	-2.66831	0.0289092	0.466528	-3.63549	NOT
XM_004011178.6	-1.13654	1.71469	-2.66831	0.0289092	0.466528	-3.63549	NOT
XM_012101523.5	-1.13654	1.71469	-2.66831	0.0289092	0.466528	-3.63549	NOT
XM_012173937.5	-1.13654	1.71469	-2.66831	0.0289092	0.466528	-3.63549	NOT
XM_012179163.3	-1.13654	1.71469	-2.66831	0.0289092	0.466528	-3.63549	NOT
XM_012185222.5	-1.13654	1.71469	-2.66831	0.0289092	0.466528	-3.63549	NOT
XM_027964576.3	-1.13654	1.71469	-2.66831	0.0289092	0.466528	-3.63549	NOT
XM_027972545.3	-1.13654	1.71469	-2.66831	0.0289092	0.466528	-3.63549	NOT
XM_027980119.3	-1.13654	1.71469	-2.66831	0.0289092	0.466528	-3.63549	NOT
XM_042231140.1	-1.13654	1.71469	-2.66831	0.0289092	0.466528	-3.63549	NOT
XM_042239879.2	-1.13654	1.71469	-2.66831	0.0289092	0.466528	-3.63549	NOT
XM_042248518.1	-1.13654	1.71469	-2.66831	0.0289092	0.466528	-3.63549	NOT
XM_042249772.1	-1.13654	1.71469	-2.66831	0.0289092	0.466528	-3.63549	NOT
XM_042254918.2	-1.13654	1.71469	-2.66831	0.0289092	0.466528	-3.63549	NOT
XM_060399843.1	-1.13654	1.71469	-2.66831	0.0289092	0.466528	-3.63549	NOT
XM_060400780.1	-1.13654	1.71469	-2.66831	0.0289092	0.466528	-3.63549	NOT
XM_060411557.1	-1.13654	1.71469	-2.66831	0.0289092	0.466528	-3.63549	NOT
XM_060415461.1	-1.13654	1.71469	-2.66831	0.0289092	0.466528	-3.63549	NOT
XM_004012862.6	-1.13654	2.24301	-2.66826	0.0289114	0.466528	-3.63556	NOT
XM_004014243.6	-1.13654	2.24301	-2.66826	0.0289114	0.466528	-3.63556	NOT
XM_004017286.6	-1.13654	2.24301	-2.66826	0.0289114	0.466528	-3.63556	NOT
XM_004017297.5	-1.13654	2.24301	-2.66826	0.0289114	0.466528	-3.63556	NOT
XM_012103433.5	-1.13654	2.24301	-2.66826	0.0289114	0.466528	-3.63556	NOT
XM_012177671.5	-1.13654	2.24301	-2.66826	0.0289114	0.466528	-3.63556	NOT
XM_012183225.4	-1.13654	2.24301	-2.66826	0.0289114	0.466528	-3.63556	NOT
XM_012190529.5	-1.13654	2.24301	-2.66826	0.0289114	0.466528	-3.63556	NOT
XM_015092794.4	-1.13654	2.24301	-2.66826	0.0289114	0.466528	-3.63556	NOT
XM_027960397.3	-1.13654	2.24301	-2.66826	0.0289114	0.466528	-3.63556	NOT
XM_027965263.3	-1.13654	2.24301	-2.66826	0.0289114	0.466528	-3.63556	NOT
XM_027965392.2	-1.13654	2.24301	-2.66826	0.0289114	0.466528	-3.63556	NOT
XM_027966972.3	-1.13654	2.24301	-2.66826	0.0289114	0.466528	-3.63556	NOT
XM_027967295.3	-1.13654	2.24301	-2.66826	0.0289114	0.466528	-3.63556	NOT
XM_027968929.2	-1.13654	2.24301	-2.66826	0.0289114	0.466528	-3.63556	NOT
XM_027970181.3	-1.13654	2.24301	-2.66826	0.0289114	0.466528	-3.63556	NOT
XM_027974441.3	-1.13654	2.24301	-2.66826	0.0289114	0.466528	-3.63556	NOT
XM_042231006.2	-1.13654	2.24301	-2.66826	0.0289114	0.466528	-3.63556	NOT
XM_042234440.2	-1.13654	2.24301	-2.66826	0.0289114	0.466528	-3.63556	NOT
XM_042239990.2	-1.13654	2.24301	-2.66826	0.0289114	0.466528	-3.63556	NOT
XM_042240652.2	-1.13654	2.24301	-2.66826	0.0289114	0.466528	-3.63556	NOT
XM_042241674.2	-1.13654	2.24301	-2.66826	0.0289114	0.466528	-3.63556	NOT
XM_042250953.2	-1.13654	2.24301	-2.66826	0.0289114	0.466528	-3.63556	NOT
XM_060394326.1	-1.13654	2.24301	-2.66826	0.0289114	0.466528	-3.63556	NOT
XM_060395373.1	-1.13654	2.24301	-2.66826	0.0289114	0.466528	-3.63556	NOT
XM_060401954.1	-1.13654	2.24301	-2.66826	0.0289114	0.466528	-3.63556	NOT
XM_060403532.1	-1.13654	2.24301	-2.66826	0.0289114	0.466528	-3.63556	NOT
XM_060409290.1	-1.13654	2.24301	-2.66826	0.0289114	0.466528	-3.63556	NOT
XM_060413328.1	-1.13654	2.24301	-2.66826	0.0289114	0.466528	-3.63556	NOT
XM_060415365.1	-1.13654	2.24301	-2.66826	0.0289114	0.466528	-3.63556	NOT
XM_060415907.1	-1.13654	2.24301	-2.66826	0.0289114	0.466528	-3.63556	NOT
XM_060416600.1	-1.13654	2.24301	-2.66826	0.0289114	0.466528	-3.63556	NOT
XM_060419759.1	-1.13654	2.24301	-2.66826	0.0289114	0.466528	-3.63556	NOT
XM_004002812.5	-0.90898	4.60091	-2.66503	0.0290554	0.467979	-4.265	NOT
XM_027972936.3	0.56933	3.94334	2.66482	0.0290644	0.467979	-4.02958	NOT
XM_015095234.4	-0.91482	3.22039	-2.66476	0.0290672	0.467979	-3.9185	NOT
XM_012189978.3	0.80061	3.05859	2.66472	0.029069	0.467979	-3.80457	NOT
XM_015094633.3	-0.33067	5.07032	-2.6631	0.0291417	0.468876	-4.3042	NOT
XM_060406920.1	1.81277	2.69694	2.66224	0.0291799	0.469218	-3.72656	NOT
XM_027967524.3	0.725915	3.33023	2.66022	0.0292708	0.470406	-3.88001	NOT
XM_042239950.2	-0.596633	5.00728	-2.65867	0.0293405	0.471124	-4.30671	NOT
XM_004007790.6	-1.03938	3.28863	-2.65847	0.0293495	0.471124	-3.89328	NOT
XM_027960694.2	-0.278743	6.52512	-2.65635	0.0294452	0.472218	-4.50516	NOT
XM_004010233.4	0.458702	4.38107	2.65603	0.02946	0.472218	-4.1945	NOT
XM_004011695.6	0.644415	2.92276	2.65538	0.0294896	0.472218	-3.80482	NOT
XM_027957567.2	1.51254	4.02101	2.65484	0.0295137	0.472218	-3.78263	NOT
XM_012185311.5	-1.28779	4.99144	-2.65472	0.0295191	0.472218	-4.2728	NOT
XM_027973976.3	1.91501	2.28461	2.6547	0.02952	0.472218	-3.7423	NOT
XM_004005887.5	0.680618	5.11373	2.65416	0.0295449	0.472343	-4.31338	NOT
XM_012096392.4	-0.417479	6.34281	-2.65179	0.0296524	0.472752	-4.49668	NOT
XM_027959027.3	1.5202	3.43679	2.65083	0.0296962	0.472752	-3.8379	NOT
XM_027961480.3	0.541823	5.7138	2.65009	0.02973	0.472752	-4.42269	NOT
XM_027960408.3	1.15672	3.56936	2.64961	0.0297522	0.472752	-3.93482	NOT
XM_012174150.5	0.970343	3.08457	2.64875	0.0297915	0.472752	-3.84228	NOT
XM_042229571.1	-1.90074	2.40678	-2.64854	0.0298013	0.472752	-3.74072	NOT
XM_004013612.6	-1.15858	2.32489	-2.64827	0.0298134	0.472752	-3.66544	NOT
XM_027967590.2	-1.15858	2.32489	-2.64827	0.0298134	0.472752	-3.66544	NOT
XM_027973743.3	-1.15858	2.32489	-2.64827	0.0298134	0.472752	-3.66544	NOT
XM_060398139.1	-1.15858	2.32489	-2.64827	0.0298134	0.472752	-3.66544	NOT
XM_060400711.1	-1.15858	2.32489	-2.64827	0.0298134	0.472752	-3.66544	NOT
XM_060406134.1	-1.15858	2.32489	-2.64827	0.0298134	0.472752	-3.66544	NOT
XM_060406675.1	-1.15858	2.32489	-2.64827	0.0298134	0.472752	-3.66544	NOT
XM_060416591.1	-1.15858	2.32489	-2.64827	0.0298134	0.472752	-3.66544	NOT
XM_027967511.3	-0.46923	5.71943	-2.64798	0.0298267	0.472752	-4.41995	NOT
XM_012127828.4	0.917154	3.23469	2.64676	0.0298826	0.473095	-3.84196	NOT
XM_027974095.3	0.917154	3.23469	2.64676	0.0298826	0.473095	-3.84196	NOT
XM_004014974.6	-2.41973	4.77387	-2.64628	0.0299049	0.473177	-4.06092	NOT
XM_015094159.4	1.36771	2.37883	2.64493	0.029967	0.47389	-3.71777	NOT
XM_012095245.5	-0.540767	6.01691	-2.64423	0.0299994	0.473985	-4.46133	NOT
XM_004011756.6	0.342107	5.19727	2.64374	0.0300218	0.473985	-4.37748	NOT
XM_015094509.3	0.342693	5.85252	2.64369	0.0300244	0.473985	-4.44941	NOT
XM_042253898.2	-0.760963	3.7549	-2.6422	0.0300932	0.474508	-4.06468	NOT
XM_027978350.2	1.43444	4.82016	2.64187	0.0301085	0.474508	-4.21773	NOT
XM_012190172.3	1.25671	5.72219	2.64186	0.030109	0.474508	-4.40236	NOT
XM_027956864.3	0.917154	3.28863	2.64055	0.0301694	0.47492	-3.85142	NOT
XM_042234679.1	0.917154	3.28863	2.64055	0.0301694	0.47492	-3.85142	NOT
XM_027961055.3	0.575857	4.93442	2.6392	0.0302325	0.475641	-4.30941	NOT
XM_004003855.5	-0.786775	3.70843	-2.63722	0.0303245	0.476819	-4.01301	NOT
XM_042254857.2	-0.343833	4.54464	-2.63581	0.0303901	0.477284	-4.26363	NOT
XM_004014226.6	-1.19868	4.01113	-2.63561	0.0303995	0.477284	-4.13907	NOT
XM_027978309.2	-1.43453	3.19441	-2.63548	0.0304058	0.477284	-3.7967	NOT
XM_004007862.6	0.47446	4.35046	2.63328	0.0305087	0.478585	-4.20817	NOT
XM_004012518.6	-1.45547	4.1834	-2.63296	0.0305238	0.478585	-4.08883	NOT
XM_042238357.1	1.19782	1.79657	2.63228	0.030556	0.478585	-3.72043	NOT
XM_012104032.5	1.19782	2.32489	2.63224	0.0305579	0.478585	-3.72049	NOT
XM_027976725.3	-1.26078	4.53482	-2.63169	0.0305838	0.478719	-4.27931	NOT
XM_004006041.5	0.917154	3.28863	2.62999	0.0306636	0.479156	-3.8675	NOT
XM_004021039.4	0.917154	3.28863	2.62999	0.0306636	0.479156	-3.8675	NOT
XM_027957931.2	0.917154	3.28863	2.62999	0.0306636	0.479156	-3.8675	NOT
XM_027957448.2	-0.298656	5.56924	-2.6292	0.030701	0.479222	-4.43793	NOT
XM_012095246.5	1.65348	3.50502	2.62894	0.0307131	0.479222	-3.82943	NOT
XM_027976814.3	0.769777	3.60056	2.6288	0.0307198	0.479222	-4.00058	NOT
XM_060408984.1	1.71377	3.64298	2.62758	0.0307775	0.479791	-3.92628	NOT
XM_060411147.1	1.22823	2.48867	2.6273	0.030791	0.479791	-3.7279	NOT
XM_042240792.1	1.92001	2.89983	2.62682	0.0308135	0.479872	-3.78541	NOT
XM_012177249.5	1.86809	2.70078	2.62636	0.0308355	0.479944	-3.84533	NOT
XM_012105738.5	-0.662309	3.95146	-2.62567	0.0308681	0.480182	-4.11103	NOT
XM_042253236.1	-1.40991	1.97268	-2.62515	0.030893	0.480281	-3.73153	NOT
XM_004008909.5	-0.807865	4.98402	-2.62472	0.0309134	0.480281	-4.33252	NOT
XM_012097890.3	1.87128	2.98092	2.62444	0.0309265	0.480281	-3.78801	NOT
XM_042241076.1	-1.6296	2.31256	-2.62209	0.0310388	0.481754	-3.75969	NOT
XM_012181136.4	0.735669	3.33023	2.62115	0.0310837	0.482158	-3.93977	NOT
XM_004008427.6	-0.424273	5.075	-2.62062	0.0311092	0.482158	-4.39597	NOT
XM_004003054.6	0.358792	4.45353	2.62021	0.0311286	0.482158	-4.24673	NOT
XM_004015351.6	-0.91482	3.30228	-2.62009	0.0311345	0.482158	-3.98703	NOT
XM_060417235.1	1.81629	4.04388	2.61702	0.0312821	0.483659	-4.02315	NOT
XM_004014250.6	-1.01829	3.55084	-2.61614	0.0313245	0.483659	-4.06681	NOT
XM_004020226.6	-0.426369	4.05121	-2.61547	0.0313567	0.483659	-4.18587	NOT
XM_027960830.2	-1.09744	8.0151	-2.61478	0.0313899	0.483659	-4.66586	NOT
XM_027967219.3	0.514595	7.06093	2.61417	0.0314197	0.483659	-4.61112	NOT
XM_004002132.5	-1.63419	2.31256	-2.61094	0.0315764	0.483659	-3.77648	NOT
XM_004014293.6	0.335944	5.87165	2.61089	0.0315784	0.483659	-4.50016	NOT
XM_027969872.3	-0.580533	5.0421	-2.61064	0.0315908	0.483659	-4.37895	NOT
XM_012176230.4	1.90498	2.86687	2.61011	0.0316166	0.483659	-3.80966	NOT
XM_012107691.3	1.35042	3.45044	2.61005	0.0316194	0.483659	-3.89206	NOT
XM_004020222.6	1.07614	3.20674	2.60901	0.0316704	0.483659	-3.91256	NOT
XM_004004672.5	-0.40846	3.70974	-2.60746	0.0317458	0.483659	-4.08044	NOT
XM_042247720.1	-0.40846	3.70974	-2.60746	0.0317458	0.483659	-4.08044	NOT
XM_027958660.3	-0.481117	4.94258	-2.607	0.0317684	0.483659	-4.378	NOT
XM_042238589.2	1.75259	1.97268	2.60644	0.0317959	0.483659	-3.78884	NOT
XM_042248842.2	-2.15493	2.72293	-2.60527	0.0318533	0.483659	-3.83051	NOT
NM_001127269.1	-1.80568	3.1044	-2.60503	0.031865	0.483659	-3.80042	NOT
XM_027978491.3	-0.854347	5.09667	-2.6049	0.0318711	0.483659	-4.39851	NOT
NM_001093789.1	-1.58164	1.4983	-2.60476	0.0318781	0.483659	-3.73798	NOT
NM_001185017.2	-1.58164	1.4983	-2.60476	0.0318781	0.483659	-3.73798	NOT
XM_012187700.3	-1.58164	1.4983	-2.60476	0.0318781	0.483659	-3.73798	NOT
XM_027969873.1	-1.58164	1.4983	-2.60476	0.0318781	0.483659	-3.73798	NOT
XM_027970067.2	-1.58164	1.4983	-2.60476	0.0318781	0.483659	-3.73798	NOT
XM_027971864.2	-1.58164	1.4983	-2.60476	0.0318781	0.483659	-3.73798	NOT
XM_042230244.2	-1.58164	1.4983	-2.60476	0.0318781	0.483659	-3.73798	NOT
XM_042234539.1	-1.58164	1.4983	-2.60476	0.0318781	0.483659	-3.73798	NOT
XM_042243831.1	-1.58164	1.4983	-2.60476	0.0318781	0.483659	-3.73798	NOT
XM_042248331.1	-1.58164	1.4983	-2.60476	0.0318781	0.483659	-3.73798	NOT
XM_042248419.1	-1.58164	1.4983	-2.60476	0.0318781	0.483659	-3.73798	NOT
XM_042248812.1	-1.58164	1.4983	-2.60476	0.0318781	0.483659	-3.73798	NOT
XM_042248813.1	-1.58164	1.4983	-2.60476	0.0318781	0.483659	-3.73798	NOT
XM_042249049.1	-1.58164	1.4983	-2.60476	0.0318781	0.483659	-3.73798	NOT
XM_042254289.1	-1.58164	1.4983	-2.60476	0.0318781	0.483659	-3.73798	NOT
XM_042256704.2	-1.58164	1.4983	-2.60476	0.0318781	0.483659	-3.73798	NOT
XM_060406260.1	-1.58164	1.4983	-2.60476	0.0318781	0.483659	-3.73798	NOT
XM_060412610.1	-1.58164	1.4983	-2.60476	0.0318781	0.483659	-3.73798	NOT
XM_060416277.1	-1.58164	1.4983	-2.60476	0.0318781	0.483659	-3.73798	NOT
XM_015104804.3	-0.413737	5.11941	-2.60387	0.0319217	0.483682	-4.40379	NOT
XM_004008852.6	-0.433424	5.37221	-2.60366	0.0319322	0.483682	-4.44983	NOT
XM_027962805.2	-0.640928	5.57529	-2.60219	0.0320045	0.483682	-4.47307	NOT
XM_042245725.1	-2.19449	3.28342	-2.60219	0.0320046	0.483682	-3.83517	NOT
XM_027969179.2	0.644415	2.92276	2.60214	0.0320068	0.483682	-3.8857	NOT
XM_042248890.1	0.644415	2.92276	2.60214	0.0320068	0.483682	-3.8857	NOT
XM_027961627.3	-1.39657	2.14879	-2.60068	0.032079	0.483682	-3.76825	NOT
XM_027970257.3	-1.39657	2.14879	-2.60068	0.032079	0.483682	-3.76825	NOT
XM_060405261.1	-1.39657	2.14879	-2.60068	0.032079	0.483682	-3.76825	NOT
XM_060413325.1	-1.39657	2.14879	-2.60068	0.032079	0.483682	-3.76825	NOT
XM_004015437.5	-0.26067	7.61113	-2.60065	0.0320807	0.483682	-4.66559	NOT
XM_015105052.4	0.636043	3.72273	2.60031	0.0320974	0.483682	-4.09479	NOT
XM_015097499.3	-0.820336	3.38416	-2.60012	0.0321068	0.483682	-4.03194	NOT
XM_015093484.3	-1.40068	2.48867	-2.59784	0.0322199	0.484225	-3.77993	NOT
XM_004012381.6	0.365728	6.16649	2.59738	0.0322425	0.484225	-4.55783	NOT
XM_060412613.1	1.13005	3.94257	2.59636	0.0322931	0.484225	-4.14079	NOT
XM_004011429.5	-0.48372	4.94034	-2.59558	0.0323321	0.484225	-4.38396	NOT
XM_004019458.4	-0.536898	3.75003	-2.59552	0.0323354	0.484225	-4.11324	NOT
XM_060402539.1	-1.30675	4.50617	-2.59501	0.0323605	0.484225	-4.23113	NOT
XM_027962353.2	-0.686016	4.45645	-2.59491	0.0323658	0.484225	-4.32561	NOT
XM_042246457.1	-1.15858	2.40678	-2.59479	0.0323716	0.484225	-3.74539	NOT
XM_015093345.4	-0.924116	3.30228	-2.59456	0.0323829	0.484225	-4.02617	NOT
XM_027973641.3	1.49384	1.52625	2.59284	0.032469	0.484225	-3.76934	NOT
XM_042231838.2	1.49384	1.52625	2.59284	0.032469	0.484225	-3.76934	NOT
XM_042239941.1	-1.02656	3.59924	-2.59205	0.0325083	0.484225	-4.10606	NOT
XM_027969725.2	-0.571717	5.82565	-2.59198	0.0325122	0.484225	-4.5347	NOT
XM_042252194.1	-2.20802	3.48981	-2.59149	0.0325367	0.484225	-4.06965	NOT
XM_027972451.2	1.33578	3.15281	2.59065	0.0325787	0.484225	-3.81454	NOT
XM_004002764.6	-0.760718	3.27629	-2.58975	0.0326238	0.484225	-3.97146	NOT
XM_042245439.2	-1.38598	5.16467	-2.58893	0.0326651	0.484225	-4.45738	NOT
XM_012106515.5	0.891715	3.30228	2.58796	0.032714	0.484225	-4.00569	NOT
XM_027960779.2	1.19076	1.79657	2.58603	0.0328117	0.484225	-3.78984	NOT
XM_027965750.3	1.19076	1.79657	2.58603	0.0328117	0.484225	-3.78984	NOT
XM_027971163.2	1.19076	1.79657	2.58603	0.0328117	0.484225	-3.78984	NOT
XM_042234972.1	1.19076	1.79657	2.58603	0.0328117	0.484225	-3.78984	NOT
XM_027967997.3	1.19076	2.32489	2.58599	0.0328136	0.484225	-3.78989	NOT
XM_042240939.2	1.19076	2.32489	2.58599	0.0328136	0.484225	-3.78989	NOT
XM_027971088.2	2.02349	4.05121	2.58466	0.0328807	0.484225	-4.08213	NOT
XM_015099970.4	0.644415	3.00465	2.58461	0.0328832	0.484225	-3.91233	NOT
XM_027965527.3	0.644415	3.00465	2.58461	0.0328832	0.484225	-3.91233	NOT
XM_027965551.2	0.644415	3.00465	2.58461	0.0328832	0.484225	-3.91233	NOT
XM_060407370.1	0.644415	3.00465	2.58461	0.0328832	0.484225	-3.91233	NOT
XM_027973798.3	0.329809	5.20946	2.58418	0.0329051	0.484225	-4.45159	NOT
NM_001139450.1	1.73496	3.76436	2.58389	0.0329197	0.484225	-3.95226	NOT
XM_004007029.4	0.523936	4.76779	2.58276	0.0329773	0.484225	-4.37527	NOT
XM_060419919.1	-1.07468	2.99035	-2.58201	0.0330155	0.484225	-4.01412	NOT
XM_042253838.2	-0.645998	3.22039	-2.58052	0.0330913	0.484225	-4.08701	NOT
XM_060402486.1	-1.39657	1.97268	-2.58039	0.033098	0.484225	-3.7987	NOT
XM_015099259.4	-1.553	3.72674	-2.57802	0.0332191	0.484225	-3.97941	NOT
XM_015094477.3	1.82037	2.96727	2.57585	0.0333302	0.484225	-3.85697	NOT
XM_027966228.2	1.62113	3.54141	2.57119	0.0335705	0.484225	-3.96496	NOT
XM_027974149.3	0.89687	3.52368	2.57119	0.0335706	0.484225	-4.14276	NOT
XM_042235002.2	-1.67426	2.73236	-2.56939	0.033664	0.484225	-3.85725	NOT
XM_012096285.5	-1.3766	1.44436	-2.56903	0.0336826	0.484225	-3.767	NOT
XM_012106384.4	-1.3766	1.44436	-2.56903	0.0336826	0.484225	-3.767	NOT
XM_015093078.3	-1.3766	1.44436	-2.56903	0.0336826	0.484225	-3.767	NOT
XM_027958950.3	-1.3766	1.44436	-2.56903	0.0336826	0.484225	-3.767	NOT
XM_027962066.3	-1.3766	1.44436	-2.56903	0.0336826	0.484225	-3.767	NOT
XM_027966460.2	-1.3766	1.44436	-2.56903	0.0336826	0.484225	-3.767	NOT
XM_027966796.2	-1.3766	1.44436	-2.56903	0.0336826	0.484225	-3.767	NOT
XM_027968180.3	-1.3766	1.44436	-2.56903	0.0336826	0.484225	-3.767	NOT
XM_027975606.3	-1.3766	1.44436	-2.56903	0.0336826	0.484225	-3.767	NOT
XM_027975617.3	-1.3766	1.44436	-2.56903	0.0336826	0.484225	-3.767	NOT
XM_027980062.2	-1.3766	1.44436	-2.56903	0.0336826	0.484225	-3.767	NOT
XM_042229582.1	-1.3766	1.44436	-2.56903	0.0336826	0.484225	-3.767	NOT
XM_042231946.2	-1.3766	1.44436	-2.56903	0.0336826	0.484225	-3.767	NOT
XM_042234005.2	-1.3766	1.44436	-2.56903	0.0336826	0.484225	-3.767	NOT
XM_042236348.1	-1.3766	1.44436	-2.56903	0.0336826	0.484225	-3.767	NOT
XM_042238355.1	-1.3766	1.44436	-2.56903	0.0336826	0.484225	-3.767	NOT
XM_042238832.2	-1.3766	1.44436	-2.56903	0.0336826	0.484225	-3.767	NOT
XM_042240193.2	-1.3766	1.44436	-2.56903	0.0336826	0.484225	-3.767	NOT
XM_042241152.2	-1.3766	1.44436	-2.56903	0.0336826	0.484225	-3.767	NOT
XM_042241202.1	-1.3766	1.44436	-2.56903	0.0336826	0.484225	-3.767	NOT
XM_042241277.2	-1.3766	1.44436	-2.56903	0.0336826	0.484225	-3.767	NOT
XM_042241437.1	-1.3766	1.44436	-2.56903	0.0336826	0.484225	-3.767	NOT
XM_042241678.1	-1.3766	1.44436	-2.56903	0.0336826	0.484225	-3.767	NOT
XM_042243367.2	-1.3766	1.44436	-2.56903	0.0336826	0.484225	-3.767	NOT
XM_042246768.1	-1.3766	1.44436	-2.56903	0.0336826	0.484225	-3.767	NOT
XM_042246994.1	-1.3766	1.44436	-2.56903	0.0336826	0.484225	-3.767	NOT
XM_042247748.2	-1.3766	1.44436	-2.56903	0.0336826	0.484225	-3.767	NOT
XM_042251260.2	-1.3766	1.44436	-2.56903	0.0336826	0.484225	-3.767	NOT
XM_042254207.2	-1.3766	1.44436	-2.56903	0.0336826	0.484225	-3.767	NOT
XM_042255027.2	-1.3766	1.44436	-2.56903	0.0336826	0.484225	-3.767	NOT
XM_042255497.2	-1.3766	1.44436	-2.56903	0.0336826	0.484225	-3.767	NOT
XM_042256066.2	-1.3766	1.44436	-2.56903	0.0336826	0.484225	-3.767	NOT
XM_042256071.2	-1.3766	1.44436	-2.56903	0.0336826	0.484225	-3.767	NOT
XM_060398770.1	-1.3766	1.44436	-2.56903	0.0336826	0.484225	-3.767	NOT
XM_060399747.1	-1.3766	1.44436	-2.56903	0.0336826	0.484225	-3.767	NOT
XM_060401270.1	-1.3766	1.44436	-2.56903	0.0336826	0.484225	-3.767	NOT
XM_060403085.1	-1.3766	1.44436	-2.56903	0.0336826	0.484225	-3.767	NOT
XM_060405538.1	-1.3766	1.44436	-2.56903	0.0336826	0.484225	-3.767	NOT
XM_060410582.1	-1.3766	1.44436	-2.56903	0.0336826	0.484225	-3.767	NOT
XM_060410846.1	-1.3766	1.44436	-2.56903	0.0336826	0.484225	-3.767	NOT
XM_060410997.1	-1.3766	1.44436	-2.56903	0.0336826	0.484225	-3.767	NOT
XM_060412579.1	-1.3766	1.44436	-2.56903	0.0336826	0.484225	-3.767	NOT
XM_060414964.1	-1.3766	1.44436	-2.56903	0.0336826	0.484225	-3.767	NOT
XM_060415603.1	-1.3766	1.44436	-2.56903	0.0336826	0.484225	-3.767	NOT
XM_060416072.1	-1.3766	1.44436	-2.56903	0.0336826	0.484225	-3.767	NOT
XM_060416076.1	-1.3766	1.44436	-2.56903	0.0336826	0.484225	-3.767	NOT
XM_060416163.1	-1.3766	1.44436	-2.56903	0.0336826	0.484225	-3.767	NOT
XM_060419163.1	-1.3766	1.44436	-2.56903	0.0336826	0.484225	-3.767	NOT
XM_004008841.6	2.61288	3.80128	2.56757	0.0337586	0.485066	-4.19282	NOT
XM_004002312.5	0.284897	5.17883	2.56712	0.0337818	0.485147	-4.47514	NOT
XM_060398727.1	-1.09684	2.58289	-2.56195	0.0340524	0.48878	-3.83049	NOT
XM_015099604.3	0.719012	3.33023	2.56032	0.0341382	0.489502	-4.03273	NOT
XM_027967086.3	0.719012	3.33023	2.56032	0.0341382	0.489502	-4.03273	NOT
XM_027970334.3	0.732351	3.33023	2.55732	0.0342965	0.491339	-4.03731	NOT
XM_027976525.2	-1.55166	2.5426	-2.55713	0.0343064	0.491339	-3.8529	NOT
XM_027969182.2	0.940154	3.40268	2.55689	0.0343195	0.491339	-4.05831	NOT
XM_027963089.3	-1.39398	2.14879	-2.55648	0.0343409	0.491391	-3.83456	NOT
XM_027974593.2	0.841404	3.23469	2.55597	0.034368	0.491525	-4.05079	NOT
XM_004017390.5	1.35768	2.37883	2.55538	0.0343995	0.491721	-3.8524	NOT
XM_004020886.5	-1.2581	2.88248	-2.55423	0.0344604	0.492338	-3.90838	NOT
NM_001009396.1	-0.489342	9.51157	-2.5535	0.0344994	0.49264	-4.84641	NOT
XM_042252625.1	1.43526	2.23067	2.55131	0.0346163	0.494054	-3.86595	NOT
XM_027965210.2	1.08899	3.99306	2.55067	0.0346501	0.494282	-4.2181	NOT
XM_042234550.2	-1.8196	2.24432	-2.5483	0.0347769	0.495447	-3.8832	NOT
XM_004014379.4	-0.33541	5.84631	-2.54816	0.0347847	0.495447	-4.60458	NOT
XM_042246112.2	-1.39657	2.46072	-2.54783	0.0348022	0.495447	-3.84753	NOT
XM_004011771.6	0.471667	3.79031	2.54781	0.0348034	0.495447	-4.20013	NOT
XM_027971122.2	0.732351	3.38416	2.54545	0.0349305	0.497001	-4.05544	NOT
XM_042253324.2	0.370703	4.21478	2.54378	0.0350207	0.497819	-4.27811	NOT
XM_004015229.6	0.579249	4.47918	2.54372	0.035024	0.497819	-4.37819	NOT
XM_027976775.3	-0.40062	4.26857	-2.54221	0.0351057	0.498103	-4.34973	NOT
XM_042254781.2	-1.58164	2.61927	-2.54199	0.0351173	0.498103	-3.83185	NOT
XM_027978873.3	1.2182	2.40678	2.54195	0.0351197	0.498103	-3.85594	NOT
XM_027978874.3	1.2182	2.40678	2.54195	0.0351197	0.498103	-3.85594	NOT
XM_060395850.1	-0.65641	3.41211	-2.54169	0.0351339	0.498103	-4.10446	NOT
XM_027974824.3	-1.41097	2.05457	-2.54094	0.0351746	0.498425	-3.80887	NOT
XM_042231798.1	-1.39039	2.14879	-2.53857	0.0353033	0.499991	-3.86142	NOT
XM_012179902.5	-2.20864	2.77906	-2.53728	0.0353735	0.500644	-3.93539	NOT
XM_027965772.3	0.84892	3.37051	2.53706	0.0353856	0.500644	-4.07968	NOT
XM_027977732.2	1.242	3.89013	2.53646	0.0354183	0.500851	-4.1819	NOT
XM_027957142.3	-1.39398	2.14879	-2.53605	0.0354407	0.500912	-3.86519	NOT
XM_027967937.3	1.03504	3.29364	2.53522	0.0354862	0.501299	-4.09865	NOT
XM_042231705.2	-1.14264	2.5426	-2.53479	0.03551	0.501379	-3.83503	NOT
XM_027961050.2	-1.39398	2.14879	-2.52937	0.0358082	0.505332	-3.8752	NOT
XM_027957173.3	0.480241	3.79031	2.52836	0.0358643	0.505787	-4.23007	NOT
XM_060419392.1	-1.01963	3.96607	-2.52658	0.035963	0.505787	-4.25814	NOT
XM_027973268.3	-0.666316	3.86277	-2.52628	0.0359794	0.505787	-4.23335	NOT
NM_001163594.2	-0.310354	6.06163	-2.52535	0.036031	0.505787	-4.67217	NOT
XM_060405866.1	-0.376426	5.57328	-2.52492	0.0360549	0.505787	-4.60913	NOT
XM_042244271.1	-1.54224	3.31948	-2.52439	0.0360848	0.505787	-4.13965	NOT
XM_004010231.5	1.60639	3.50112	2.52432	0.0360884	0.505787	-4.03627	NOT
XM_004017861.5	1.2182	2.40678	2.52403	0.0361044	0.505787	-3.88279	NOT
XM_060397482.1	-1.13251	2.05457	-2.52383	0.0361159	0.505787	-3.88767	NOT
XM_027967573.2	-1.13251	2.58289	-2.52379	0.0361181	0.505787	-3.88773	NOT
XM_004020077.5	0.84892	3.42445	2.52241	0.0361948	0.505787	-4.10205	NOT
XM_004002596.5	-1.10204	2.58289	-2.52234	0.0361988	0.505787	-3.8899	NOT
XM_027967958.3	-1.10204	2.58289	-2.52234	0.0361988	0.505787	-3.8899	NOT
XM_004023408.6	-1.26126	2.63682	-2.52227	0.0362029	0.505787	-3.90182	NOT
XM_015099395.4	-1.26126	2.63682	-2.52227	0.0362029	0.505787	-3.90182	NOT
XM_027972466.2	-1.26126	2.63682	-2.52227	0.0362029	0.505787	-3.90182	NOT
XM_042253474.1	-1.26126	2.63682	-2.52227	0.0362029	0.505787	-3.90182	NOT
XM_060413858.1	-1.26126	2.63682	-2.52227	0.0362029	0.505787	-3.90182	NOT
XM_004003300.5	0.248282	5.83896	2.52207	0.036214	0.505787	-4.63913	NOT
XM_004019447.4	-1.92105	5.72719	-2.52174	0.0362324	0.505787	-4.5765	NOT
XM_027961904.2	-1.1112	6.97911	-2.5197	0.0363469	0.505787	-4.72353	NOT
XM_004023238.6	0.628689	4.19588	2.51969	0.0363472	0.505787	-4.33876	NOT
XM_004014201.5	-1.39039	2.14879	-2.51846	0.0364164	0.505787	-3.89155	NOT
XM_060403804.1	2.17663	4.14932	2.51832	0.0364243	0.505787	-4.29372	NOT
XM_042250932.2	-1.39398	1.97268	-2.51762	0.0364639	0.505787	-3.89282	NOT
XM_027966672.2	1.08691	3.36108	2.51751	0.0364701	0.505787	-4.05185	NOT
XM_027977305.3	0.785319	3.75911	2.51538	0.0365904	0.505787	-4.27975	NOT
XM_004008728.6	0.644415	3.00465	2.51533	0.036593	0.505787	-4.01746	NOT
XM_004020656.6	0.644415	3.00465	2.51533	0.036593	0.505787	-4.01746	NOT
XM_012190329.3	0.644415	3.00465	2.51533	0.036593	0.505787	-4.01746	NOT
XM_027966546.2	0.644415	3.00465	2.51533	0.036593	0.505787	-4.01746	NOT
XM_027966794.2	0.644415	3.00465	2.51533	0.036593	0.505787	-4.01746	NOT
XM_027966960.2	0.644415	3.00465	2.51533	0.036593	0.505787	-4.01746	NOT
XM_042239531.2	0.644415	3.00465	2.51533	0.036593	0.505787	-4.01746	NOT
XM_060410020.1	0.644415	3.00465	2.51533	0.036593	0.505787	-4.01746	NOT
XM_012189873.5	0.846375	3.68113	2.51522	0.0365992	0.505787	-4.22401	NOT
XM_060404078.1	1.49065	2.05457	2.51511	0.0366053	0.505787	-3.89145	NOT
XM_004019417.6	0.642755	3.46605	2.51502	0.0366104	0.505787	-4.16274	NOT
[truncated: 25,675 more rows]

## Sheet: Puberty_VS_Postpuberty
ID	logFC	AveExpr	t	P.Value	adj.P.Val	B	change
XM_060404387.1	3.42299	2.13124	16.8525	1.9082e-07	0.000406486	7.16743	UP
XM_042239101.1	-2.86724	1.98633	-14.0977	7.44261e-07	0.000578516	6.14786	DOWN
XM_027967938.2	-2.86671	2.51465	-13.9318	8.14129e-07	0.0005803	6.08112	DOWN
XM_060415240.1	2.38325	1.78424	13.33	1.13705e-06	0.000620754	5.73612	UP
XM_027979269.2	2.0958	2.74528	11.4985	3.44856e-06	0.00126118	5.04422	UP
XM_015099655.4	-2.42303	2.61215	-10.7219	5.79788e-06	0.00126459	4.46574	DOWN
NM_001195316.1	-2.96074	2.0185	-10.5156	6.69355e-06	0.0012653	4.38546	DOWN
XM_060419821.1	-2.98839	2.37883	-8.83133	2.39323e-05	0.00127023	3.24548	DOWN
XM_042251892.2	-2.82333	2.501	-8.58245	2.93921e-05	0.00127465	3.05104	DOWN
XM_004006181.6	1.64605	1.53858	8.33783	3.61463e-05	0.00129309	2.78982	UP
XM_004018409.5	1.64605	1.53858	8.33783	3.61463e-05	0.00130037	2.78982	UP
XM_004021543.6	1.64605	1.53858	8.33783	3.61463e-05	0.00130354	2.78982	UP
XM_012102946.4	1.64605	1.53858	8.33783	3.61463e-05	0.00130358	2.78982	UP
XM_012135485.5	1.64605	1.53858	8.33783	3.61463e-05	0.00130531	2.78982	UP
XM_012178425.3	1.64605	1.53858	8.33783	3.61463e-05	0.00130905	2.78982	UP
XM_012181277.5	1.64605	1.53858	8.33783	3.61463e-05	0.00131343	2.78982	UP
XM_012189642.4	1.64605	1.53858	8.33783	3.61463e-05	0.0013189	2.78982	UP
XM_015105048.4	1.64605	1.53858	8.33783	3.61463e-05	0.0013287	2.78982	UP
XM_027959176.3	1.64605	1.53858	8.33783	3.61463e-05	0.00133924	2.78982	UP
XM_027959473.3	1.64605	1.53858	8.33783	3.61463e-05	0.00135295	2.78982	UP
XM_027960229.2	1.64605	1.53858	8.33783	3.61463e-05	0.00135772	2.78982	UP
XM_027963298.3	1.64605	1.53858	8.33783	3.61463e-05	0.00136344	2.78982	UP
XM_027966832.3	1.64605	1.53858	8.33783	3.61463e-05	0.00136884	2.78982	UP
XM_027972077.3	1.64605	1.53858	8.33783	3.61463e-05	0.00137388	2.78982	UP
XM_027973542.3	1.64605	1.53858	8.33783	3.61463e-05	0.00137791	2.78982	UP
XM_027975939.3	1.64605	1.53858	8.33783	3.61463e-05	0.00138775	2.78982	UP
XM_027977877.2	1.64605	1.53858	8.33783	3.61463e-05	0.00140611	2.78982	UP
XM_027980108.3	1.64605	1.53858	8.33783	3.61463e-05	0.00140968	2.78982	UP
XM_042231129.2	1.64605	1.53858	8.33783	3.61463e-05	0.00141501	2.78982	UP
XM_042231307.2	1.64605	1.53858	8.33783	3.61463e-05	0.00141774	2.78982	UP
XM_042231750.2	1.64605	1.53858	8.33783	3.61463e-05	0.00142516	2.78982	UP
XM_042232682.2	1.64605	1.53858	8.33783	3.61463e-05	0.00142615	2.78982	UP
XM_042233245.1	1.64605	1.53858	8.33783	3.61463e-05	0.00145379	2.78982	UP
XM_042234202.1	1.64605	1.53858	8.33783	3.61463e-05	0.00145605	2.78982	UP
XM_042239471.2	1.64605	1.53858	8.33783	3.61463e-05	0.00145846	2.78982	UP
XM_042239930.1	1.64605	1.53858	8.33783	3.61463e-05	0.00146175	2.78982	UP
XM_042243016.2	1.64605	1.53858	8.33783	3.61463e-05	0.00146753	2.78982	UP
XM_042244201.2	1.64605	1.53858	8.33783	3.61463e-05	0.00146939	2.78982	UP
XM_042244779.1	1.64605	1.53858	8.33783	3.61463e-05	0.00149225	2.78982	UP
XM_042247309.1	1.64605	1.53858	8.33783	3.61463e-05	0.0014925	2.78982	UP
XM_042247457.1	1.64605	1.53858	8.33783	3.61463e-05	0.00149964	2.78982	UP
XM_042248847.1	1.64605	1.53858	8.33783	3.61463e-05	0.00151321	2.78982	UP
XM_042249594.2	1.64605	1.53858	8.33783	3.61463e-05	0.00151603	2.78982	UP
XM_042253590.2	1.64605	1.53858	8.33783	3.61463e-05	0.00152368	2.78982	UP
XM_042256634.2	1.64605	1.53858	8.33783	3.61463e-05	0.0015316	2.78982	UP
XM_060398162.1	1.64605	1.53858	8.33783	3.61463e-05	0.00153901	2.78982	UP
XM_060406196.1	1.64605	1.53858	8.33783	3.61463e-05	0.00154439	2.78982	UP
XM_060411112.1	1.64605	1.53858	8.33783	3.61463e-05	0.00154489	2.78982	UP
XM_060412583.1	1.64605	1.53858	8.33783	3.61463e-05	0.0015537	2.78982	UP
XM_060414557.1	1.64605	1.53858	8.33783	3.61463e-05	0.00156061	2.78982	UP
XM_042253705.2	-1.67768	6.04334	-8.33231	3.63175e-05	0.00156109	2.71744	DOWN
XM_004008919.5	1.64605	2.0669	8.31786	3.67699e-05	0.0015665	2.77471	UP
XM_012175210.4	1.64605	2.0669	8.31786	3.67699e-05	0.00158913	2.77471	UP
XM_027958831.3	1.64605	2.0669	8.31786	3.67699e-05	0.00159281	2.77471	UP
XM_027964278.3	1.64605	2.0669	8.31786	3.67699e-05	0.00159871	2.77471	UP
XM_027965650.2	1.64605	2.0669	8.31786	3.67699e-05	0.00160447	2.77471	UP
XM_027973093.3	1.64605	2.0669	8.31786	3.67699e-05	0.00162696	2.77471	UP
XM_027975302.3	1.64605	2.0669	8.31786	3.67699e-05	0.00162706	2.77471	UP
XM_027976461.3	1.64605	2.0669	8.31786	3.67699e-05	0.00163241	2.77471	UP
XM_042232749.1	1.64605	2.0669	8.31786	3.67699e-05	0.00163632	2.77471	UP
XM_042233962.2	1.64605	2.0669	8.31786	3.67699e-05	0.00164679	2.77471	UP
XM_042250866.1	1.64605	2.0669	8.31786	3.67699e-05	0.00165047	2.77471	UP
XM_060400352.1	1.64605	2.0669	8.31786	3.67699e-05	0.00165824	2.77471	UP
XM_060408732.1	1.64605	2.0669	8.31786	3.67699e-05	0.00167856	2.77471	UP
XM_060410418.1	-2.54476	1.87846	-8.26893	3.83491e-05	0.00173184	2.79642	DOWN
XM_027975881.3	2.1437	1.70235	8.213	4.02478e-05	0.00181276	2.73321	UP
XM_012116602.4	1.28382	3.41015	7.78337	5.88728e-05	0.00182072	2.40439	UP
XM_012157964.3	-1.52306	1.53858	-7.71671	6.2545e-05	0.00183835	2.29934	DOWN
XM_012182574.5	-1.52306	1.53858	-7.71671	6.2545e-05	0.00183898	2.29934	DOWN
XM_012187540.4	-1.52306	1.53858	-7.71671	6.2545e-05	0.0018582	2.29934	DOWN
XM_015098646.3	-1.52306	1.53858	-7.71671	6.2545e-05	0.00186082	2.29934	DOWN
XM_027956300.3	-1.52306	1.53858	-7.71671	6.2545e-05	0.00187681	2.29934	DOWN
XM_027956381.2	-1.52306	1.53858	-7.71671	6.2545e-05	0.00190144	2.29934	DOWN
XM_027971665.2	-1.52306	1.53858	-7.71671	6.2545e-05	0.00190159	2.29934	DOWN
XM_027972299.3	-1.52306	1.53858	-7.71671	6.2545e-05	0.00194084	2.29934	DOWN
XM_027977330.2	-1.52306	1.53858	-7.71671	6.2545e-05	0.00196334	2.29934	DOWN
XM_027978563.3	-1.52306	1.53858	-7.71671	6.2545e-05	0.00196767	2.29934	DOWN
XM_027979644.3	-1.52306	1.53858	-7.71671	6.2545e-05	0.00197228	2.29934	DOWN
XM_042237714.1	-1.52306	1.53858	-7.71671	6.2545e-05	0.00197516	2.29934	DOWN
XM_042241984.1	-1.52306	1.53858	-7.71671	6.2545e-05	0.00198242	2.29934	DOWN
XM_042247615.2	-1.52306	1.53858	-7.71671	6.2545e-05	0.0020097	2.29934	DOWN
XM_042254065.2	-1.52306	1.53858	-7.71671	6.2545e-05	0.00201082	2.29934	DOWN
XM_042256756.1	-1.52306	1.53858	-7.71671	6.2545e-05	0.00201127	2.29934	DOWN
XM_060398474.1	-1.52306	1.53858	-7.71671	6.2545e-05	0.00201474	2.29934	DOWN
XM_060400689.1	-1.52306	1.53858	-7.71671	6.2545e-05	0.0020377	2.29934	DOWN
XM_060403319.1	-1.52306	1.53858	-7.71671	6.2545e-05	0.00203896	2.29934	DOWN
XM_060403935.1	-1.52306	1.53858	-7.71671	6.2545e-05	0.00207258	2.29934	DOWN
XM_060409404.1	-1.52306	1.53858	-7.71671	6.2545e-05	0.00208055	2.29934	DOWN
XM_060414434.1	-1.52306	1.53858	-7.71671	6.2545e-05	0.0020837	2.29934	DOWN
XM_060415168.1	-1.52306	1.53858	-7.71671	6.2545e-05	0.00209622	2.29934	DOWN
XM_004006209.5	-1.52306	2.0669	-7.69822	6.36085e-05	0.00210148	2.28407	DOWN
XM_012095795.4	-1.52306	2.0669	-7.69822	6.36085e-05	0.00210213	2.28407	DOWN
XM_027963933.3	-1.52306	2.0669	-7.69822	6.36085e-05	0.0021073	2.28407	DOWN
XM_027967044.2	-1.52306	2.0669	-7.69822	6.36085e-05	0.00211816	2.28407	DOWN
XM_027967118.2	-1.52306	2.0669	-7.69822	6.36085e-05	0.00211881	2.28407	DOWN
XM_027972025.3	-1.52306	2.0669	-7.69822	6.36085e-05	0.00212866	2.28407	DOWN
XM_042246377.1	-1.52306	2.0669	-7.69822	6.36085e-05	0.00214884	2.28407	DOWN
XM_042248957.1	-1.52306	2.0669	-7.69822	6.36085e-05	0.00216305	2.28407	DOWN
XM_060400134.1	-1.52306	2.0669	-7.69822	6.36085e-05	0.00218	2.28407	DOWN
XM_060401288.1	-1.52306	2.0669	-7.69822	6.36085e-05	0.00218088	2.28407	DOWN
XM_060405514.1	-1.52306	2.0669	-7.69822	6.36085e-05	0.00218103	2.28407	DOWN
XM_060414661.1	-1.52306	2.0669	-7.69822	6.36085e-05	0.00218455	2.28407	DOWN
XM_060414913.1	-1.52306	2.0669	-7.69822	6.36085e-05	0.00222545	2.28407	DOWN
XM_060419806.1	-1.52306	2.0669	-7.69822	6.36085e-05	0.00222598	2.28407	DOWN
XM_027979265.2	2.38353	3.19309	7.66215	6.5741e-05	0.00232519	2.29547	UP
XM_042244539.2	2.133	1.70235	7.53409	7.39801e-05	0.0025381	2.1701	UP
XM_042252420.2	2.133	1.70235	7.53409	7.39801e-05	0.00255797	2.1701	UP
XM_060401537.1	2.133	1.70235	7.53409	7.39801e-05	0.00256202	2.1701	UP
XM_027976978.2	-2.01721	1.70235	-7.52701	7.44684e-05	0.0025784	2.16393	DOWN
XM_012102878.4	-2.01721	2.23067	-7.51859	7.50533e-05	0.00258653	2.15661	DOWN
XM_027968917.2	-1.31713	4.24736	-7.39925	8.39178e-05	0.00289235	2.0077	DOWN
XM_060409150.1	-2.01361	1.70235	-7.31	9.13093e-05	0.00313697	1.97241	DOWN
XM_004016130.5	1.89738	1.62047	7.20029	0.000101403	0.00334676	1.86799	UP
XM_012182803.5	1.89738	1.62047	7.20029	0.000101403	0.00334769	1.86799	UP
XM_042252040.2	1.89738	1.62047	7.20029	0.000101403	0.00342194	1.86799	UP
XM_042253578.2	1.89738	1.62047	7.20029	0.000101403	0.00342535	1.86799	UP
XM_060404181.1	1.89738	1.62047	7.20029	0.000101403	0.00343567	1.86799	UP
XM_060418620.1	1.89738	1.62047	7.20029	0.000101403	0.00343962	1.86799	UP
XM_027958909.3	1.89738	2.14879	7.19141	0.000102273	0.00344876	1.85999	UP
XM_060398104.1	2.38325	1.96034	7.16752	0.000104654	0.00351924	1.84613	UP
XM_004021200.5	-1.16121	3.41015	-7.05856	0.000116326	0.003882	1.74188	DOWN
XM_027974127.3	2.38325	2.13645	7.01661	0.000121199	0.00403722	1.70581	UP
XM_027966230.2	2.30707	1.75629	6.83005	0.000145794	0.00482952	1.5283	UP
XM_004003238.5	1.88404	1.62047	6.72699	0.000161722	0.00517896	1.42729	UP
XM_042242817.2	1.88404	1.62047	6.72699	0.000161722	0.00518428	1.42729	UP
XM_042257227.2	1.88404	1.62047	6.72699	0.000161722	0.00520532	1.42729	UP
XM_060409050.1	1.88404	1.62047	6.72699	0.000161722	0.00524143	1.42729	UP
XM_042256907.2	1.88404	2.14879	6.71964	0.000162929	0.00527211	1.42021	UP
XM_004005105.6	-1.4041	3.57129	-6.7169	0.000163383	0.00527512	1.40276	DOWN
XM_015098227.3	-1.98314	5.08368	-6.70169	0.000165921	0.00537186	1.20388	DOWN
XM_042253295.2	-1.77123	1.62047	-6.62336	0.000179708	0.00579899	1.32681	DOWN
XM_004010239.6	-1.77123	2.14879	-6.61542	0.000181174	0.00591183	1.31906	DOWN
XM_027957567.2	-3.49468	4.02101	-6.60827	0.000182507	0.00591228	1.29768	DOWN
XM_004006530.6	-1.76972	1.62047	-6.57059	0.000189708	0.0061425	1.27509	DOWN
XM_027974930.2	-1.76972	1.62047	-6.57059	0.000189708	0.0062145	1.27509	DOWN
XM_042246491.2	-1.76972	1.62047	-6.57059	0.000189708	0.00621944	1.27509	DOWN
XM_004013811.5	-1.76522	1.62047	-6.42102	0.000221569	0.00713717	1.12638	DOWN
XM_015099811.4	-1.76522	1.62047	-6.42102	0.000221569	0.0071903	1.12638	DOWN
XM_012182772.4	-1.76522	2.14879	-6.41374	0.000223264	0.00721726	1.11906	DOWN
XM_012184403.4	-1.76522	2.14879	-6.41374	0.000223264	0.00725285	1.11906	DOWN
XM_042232657.2	2.38325	1.96034	6.40308	0.000225771	0.00731633	1.10456	UP
XM_060406292.1	2.38325	1.96034	6.40308	0.000225771	0.00749029	1.10456	UP
XM_012098800.5	-0.831728	4.38623	-6.35411	0.000237703	0.0460013	0.884103	NOT
XM_042242636.1	-1.68879	4.95406	-6.26099	0.00026236	0.0504206	0.708369	NOT
XM_060413825.1	-2.42029	2.01428	-6.24034	0.000268205	0.0511882	0.933964	NOT
XM_004005125.4	1.62605	3.19731	6.1976	0.000280761	0.0532177	0.859403	NOT
XM_060403183.1	1.28382	3.35622	6.17725	0.000286966	0.0539869	0.846536	NOT
XM_012106724.4	-1.16121	3.30228	-6.17159	0.000288721	0.0539869	0.840411	NOT
XM_027966080.2	0.902469	4.33156	6.1562	0.000293547	0.0545209	0.64549	NOT
XM_060395704.1	2.34102	3.004	6.09652	0.000313122	0.057769	0.785074	NOT
XM_004021913.5	0.798517	4.45801	6.01401	0.000342606	0.0627899	0.448234	NOT
XM_004001864.6	-1.52306	2.14879	-5.8856	0.000394771	0.0709408	0.573026	NOT
XM_042242347.1	-1.52306	2.14879	-5.8856	0.000394771	0.0709408	0.573026	NOT
XM_060408515.1	-1.52306	2.14879	-5.8856	0.000394771	0.0709408	0.573026	NOT
XM_060405642.1	2.30707	2.36649	5.84239	0.000414251	0.0739613	0.510963	NOT
XM_027971756.3	2.19625	3.64726	5.8006	0.000434099	0.0770081	0.362981	NOT
XM_004009770.6	-2.6553	2.87727	-5.75633	0.000456278	0.080427	0.406163	NOT
XM_027969033.2	-1.4903	5.55398	-5.74343	0.000462977	0.0810913	0.0228101	NOT
XM_004006554.5	-0.620155	4.80014	-5.66667	0.000505122	0.0879166	-0.00629265	NOT
XM_042229230.2	1.88404	2.31256	5.64266	0.00051916	0.0897952	0.300096	NOT
XM_012104979.5	1.03356	4.11517	5.58852	0.000552414	0.0949535	0.0224687	NOT
XM_015092177.3	-1.4021	3.38285	-5.57588	0.000560512	0.0957507	0.163898	NOT
XM_004006650.6	1.64605	2.14879	5.50667	0.000607233	0.102467	0.155884	NOT
XM_060406112.1	1.64605	2.14879	5.50667	0.000607233	0.102467	0.155884	NOT
XM_027969161.3	-1.77123	2.31256	-5.47758	0.000628135	0.104683	0.113061	NOT
XM_042248742.2	-1.77123	2.31256	-5.47758	0.000628135	0.104683	0.113061	NOT
XM_060397766.1	-2.34202	2.50232	-5.4727	0.000631715	0.104683	0.0883111	NOT
XM_015093274.4	1.28382	3.16646	5.46308	0.000638842	0.105234	0.0407097	NOT
XM_027962421.3	0.715333	4.86769	5.43493	0.000660223	0.108112	-0.302059	NOT
XM_042250733.2	2.1437	2.36649	5.41752	0.000673831	0.109463	0.0345848	NOT
XM_042230838.1	2.54153	2.09617	5.41068	0.000679263	0.109463	0.0132481	NOT
XM_042248130.1	1.39979	3.3692	5.40729	0.000681971	0.109463	-0.0763184	NOT
XM_027967926.2	1.28382	3.08457	5.3995	0.000688247	0.109463	-0.0347463	NOT
XM_027969449.2	1.28382	3.08457	5.3995	0.000688247	0.109463	-0.0347463	NOT
XM_027970194.2	-2.42234	2.27227	-5.35523	0.000725115	0.114668	-0.0520188	NOT
XM_042251715.2	2.38325	2.04223	5.31717	0.000758559	0.119124	-0.0915563	NOT
XM_042231641.1	-2.26008	2.21834	-5.31346	0.000761908	0.119124	-0.095943	NOT
XM_015097704.4	-1.52306	2.23067	-5.30677	0.000767981	0.1194	-0.0732474	NOT
XM_027964524.3	-2.3369	2.42043	-5.24571	0.000825999	0.127702	-0.179376	NOT
XM_027972591.3	1.89738	2.31256	5.24084	0.000830834	0.127736	-0.162688	NOT
XM_012104405.4	1.56804	5.30846	5.21706	0.000854874	0.130706	-0.636303	NOT
XM_042245477.2	2.1437	1.87846	5.1609	0.00091472	0.138416	-0.269077	NOT
XM_004017807.5	-2.01721	2.05457	-5.16037	0.000915306	0.138416	-0.269703	NOT
XM_027957777.2	-2.42303	2.67842	-5.13302	0.000946126	0.142299	-0.318469	NOT
XM_027974976.2	-1.93187	1.6744	-5.10206	0.000982389	0.145503	-0.336295	NOT
XM_042242556.2	-1.52306	2.14879	-5.09558	0.000990167	0.145503	-0.322326	NOT
XM_042247144.1	-1.52306	2.14879	-5.09558	0.000990167	0.145503	-0.322326	NOT
XM_060397482.1	2.1437	2.05457	5.0951	0.000990748	0.145503	-0.348627	NOT
XM_042238215.2	-2.59254	3.77869	-5.09265	0.000993712	0.145503	-0.451754	NOT
XM_060398129.1	-2.01361	2.05457	-5.08411	0.0010041	0.14625	-0.361965	NOT
XM_027960938.3	1.4929	3.57747	5.06224	0.00103129	0.149423	-0.506724	NOT
XM_060417712.1	-2.01721	2.05457	-5.05113	0.00104539	0.149956	-0.402155	NOT
XM_015093533.3	2.1437	1.87846	5.05081	0.0010458	0.149956	-0.402556	NOT
XM_027970995.3	-2.0124	1.87846	-5.03333	0.00106845	0.152414	-0.423921	NOT
XM_012174271.5	-1.05828	4.35139	-5.02765	0.00107592	0.152693	-0.685917	NOT
XM_060409667.1	1.85562	1.96034	5.01569	0.00109185	0.154163	-0.438937	NOT
XM_027959888.2	-0.750984	4.1691	-5.01073	0.00109853	0.154318	-0.720973	NOT
XM_027965473.2	1.85562	2.73432	5.00118	0.00111151	0.155354	-0.456702	NOT
XM_042253061.1	-2.0124	2.44838	-4.98502	0.00113387	0.157335	-0.483246	NOT
XM_042237110.2	-1.33057	6.76224	-4.98275	0.00113706	0.157335	-1.06576	NOT
XM_004011828.4	-2.17272	2.88248	-4.96639	0.00116027	0.159224	-0.514351	NOT
XM_042233857.2	2.133	1.87846	4.96503	0.00116222	0.159224	-0.507922	NOT
XM_042251553.1	0.702873	4.70079	4.9239	0.00122301	0.166728	-0.911041	NOT
XM_042239762.2	2.133	2.05457	4.90578	0.00125088	0.169691	-0.581391	NOT
XM_004001809.5	2.30707	1.9324	4.89203	0.00127249	0.170767	-0.605805	NOT
XM_027964289.2	2.30707	1.9324	4.89203	0.00127249	0.170767	-0.605805	NOT
XM_060415348.1	-1.89798	2.5426	-4.889	0.00127732	0.170767	-0.600978	NOT
XM_060410891.1	-2.29256	2.40678	-4.88458	0.00128438	0.170885	-0.620345	NOT
XM_015092530.3	-0.590713	4.25233	-4.84351	0.0013521	0.179033	-0.929233	NOT
XM_060397481.1	2.30707	2.50232	4.83626	0.00136446	0.17981	-0.675804	NOT
XM_042254967.1	0.980519	4.54645	4.81945	0.00139357	0.182775	-1.02573	NOT
XM_042237553.2	1.89738	1.79657	4.78006	0.00146451	0.189181	-0.725197	NOT
XM_012103245.4	-1.73572	1.96034	-4.77849	0.00146741	0.189181	-0.733679	NOT
XM_060416938.1	-1.73572	1.96034	-4.77849	0.00146741	0.189181	-0.733679	NOT
XM_012188066.5	-0.976408	4.6014	-4.77723	0.00146975	0.189181	-1.06517	NOT
XM_012102858.3	1.11784	4.09879	4.76472	0.00149319	0.191308	-0.995743	NOT
XM_015094331.4	1.15382	3.12486	4.75146	0.00151847	0.19186	-0.887212	NOT
XM_027973812.3	-1.16121	3.08457	-4.75121	0.00151895	0.19186	-0.840055	NOT
XM_027969357.3	-2.4586	2.77264	-4.74396	0.00153297	0.19186	-0.805545	NOT
XM_027956885.2	2.74081	6.72595	4.73715	0.00154629	0.19186	-1.33635	NOT
XM_027973251.2	1.06912	8.00564	4.73519	0.00155014	0.19186	-1.49369	NOT
XM_060396141.1	1.89379	1.79657	4.73406	0.00155236	0.19186	-0.783238	NOT
XM_060409584.1	1.89379	1.79657	4.73406	0.00155236	0.19186	-0.783238	NOT
XM_027966511.3	-0.568099	7.3274	-4.7322	0.00155604	0.19186	-1.45945	NOT
XM_012104406.4	0.667689	5.6888	4.72791	0.00156453	0.19186	-1.34205	NOT
XM_042253324.2	-0.670489	4.21478	-4.72676	0.00156683	0.19186	-1.0899	NOT
XM_027977758.3	2.50465	1.82874	4.71425	0.00159196	0.193732	-0.840691	NOT
XM_004003244.6	1.89738	1.97268	4.70034	0.00162041	0.193732	-0.826011	NOT
XM_012102655.5	1.89738	1.97268	4.70034	0.00162041	0.193732	-0.826011	NOT
XM_027968091.3	0.798421	2.84088	4.6953	0.00163086	0.193732	-0.885846	NOT
XM_027971154.3	0.798421	2.84088	4.6953	0.00163086	0.193732	-0.885846	NOT
XM_027971157.3	0.798421	2.84088	4.6953	0.00163086	0.193732	-0.885846	NOT
XM_015104811.3	-1.28242	3.43679	-4.69518	0.00163111	0.193732	-0.919141	NOT
XM_015095450.3	1.71423	5.48429	4.66532	0.00169454	0.20009	-1.34533	NOT
XM_027972102.3	0.798421	3.08653	4.6536	0.00172017	0.20009	-0.939928	NOT
XM_042254163.2	1.88404	1.97268	4.64068	0.00174892	0.20009	-0.902136	NOT
XM_012105204.5	1.88404	1.79657	4.61643	0.00180429	0.20009	-0.933244	NOT
XM_042243240.1	1.88404	1.79657	4.61643	0.00180429	0.20009	-0.933244	NOT
XM_004001795.6	0.962797	2.89482	4.60491	0.00183126	0.20009	-1.01279	NOT
XM_060394210.1	0.962797	2.89482	4.60491	0.00183126	0.20009	-1.01279	NOT
XM_027978003.2	0.720429	6.48473	4.60318	0.00183535	0.20009	-1.58186	NOT
XM_012110417.5	1.40542	3.26068	4.59047	0.00186568	0.20009	-1.05646	NOT
XM_015098476.3	-1.16121	3.52289	-4.57013	0.00191539	0.20009	-1.0768	NOT
XM_042256966.1	-2.3352	1.98633	-4.55837	0.00194477	0.20009	-1.03996	NOT
XM_060401727.1	2.21935	2.24432	4.52561	0.00202927	0.20009	-1.07021	NOT
XM_027976011.2	-0.998949	3.47707	-4.51699	0.00205215	0.20009	-1.13808	NOT
NM_001009414.1	1.64605	1.8908	4.50908	0.00207339	0.20009	-1.05227	NOT
XM_027957629.2	1.64605	1.8908	4.50908	0.00207339	0.20009	-1.05227	NOT
XM_027966476.3	1.64605	1.8908	4.50908	0.00207339	0.20009	-1.05227	NOT
XM_027966705.2	1.64605	1.8908	4.50908	0.00207339	0.20009	-1.05227	NOT
XM_027969893.3	1.64605	1.8908	4.50908	0.00207339	0.20009	-1.05227	NOT
XM_042232459.1	1.64605	1.8908	4.50908	0.00207339	0.20009	-1.05227	NOT
XM_042239230.2	1.64605	1.8908	4.50908	0.00207339	0.20009	-1.05227	NOT
XM_042241104.1	1.64605	1.8908	4.50908	0.00207339	0.20009	-1.05227	NOT
XM_060401275.1	1.64605	1.8908	4.50908	0.00207339	0.20009	-1.05227	NOT
XM_060401317.1	1.64605	1.8908	4.50908	0.00207339	0.20009	-1.05227	NOT
XM_004013301.5	-0.998258	3.19441	-4.50526	0.00208374	0.20009	-1.15366	NOT
XM_004013896.6	-0.998258	3.19441	-4.50526	0.00208374	0.20009	-1.15366	NOT
XM_004021419.6	-0.998258	3.19441	-4.50526	0.00208374	0.20009	-1.15366	NOT
XM_015096380.4	-0.998258	3.19441	-4.50526	0.00208374	0.20009	-1.15366	NOT
XM_027959347.3	-0.998258	3.19441	-4.50526	0.00208374	0.20009	-1.15366	NOT
XM_027980128.3	-0.998258	3.19441	-4.50526	0.00208374	0.20009	-1.15366	NOT
XM_027975235.2	-2.39385	4.4391	-4.49582	0.00210957	0.20009	-1.28333	NOT
XM_004013064.5	1.07623	4.58284	4.49219	0.00211957	0.20009	-1.47453	NOT
XM_027967090.2	1.64605	1.71469	4.47736	0.00216105	0.20009	-1.09336	NOT
XM_042230506.1	1.64605	1.71469	4.47736	0.00216105	0.20009	-1.09336	NOT
XM_042235968.2	1.64605	1.71469	4.47736	0.00216105	0.20009	-1.09336	NOT
XM_042244251.1	1.64605	1.71469	4.47736	0.00216105	0.20009	-1.09336	NOT
XM_042245844.2	1.64605	1.71469	4.47736	0.00216105	0.20009	-1.09336	NOT
XM_042255513.2	1.64605	1.71469	4.47736	0.00216105	0.20009	-1.09336	NOT
XM_042256764.1	1.64605	1.71469	4.47736	0.00216105	0.20009	-1.09336	NOT
XM_060396784.1	1.64605	1.71469	4.47736	0.00216105	0.20009	-1.09336	NOT
XM_060400646.1	1.64605	1.71469	4.47736	0.00216105	0.20009	-1.09336	NOT
XM_060403444.1	1.64605	1.71469	4.47736	0.00216105	0.20009	-1.09336	NOT
XM_060407075.1	1.64605	1.71469	4.47736	0.00216105	0.20009	-1.09336	NOT
XM_060397948.1	2.45588	2.59654	4.47214	0.00217585	0.20009	-1.1528	NOT
XM_042238115.1	1.89738	1.79657	4.4621	0.00220464	0.20009	-1.13345	NOT
XM_060413594.1	1.89738	1.79657	4.4621	0.00220464	0.20009	-1.13345	NOT
XM_060415656.1	1.89738	1.79657	4.4621	0.00220464	0.20009	-1.13345	NOT
XM_015098445.4	-2.58323	2.62871	-4.4614	0.00220665	0.20009	-1.17955	NOT
XM_042239354.2	-1.92597	2.36649	-4.45808	0.00221629	0.20009	-1.14955	NOT
XM_042254355.2	-1.77123	1.97268	-4.45734	0.00221844	0.20009	-1.13966	NOT
XM_042239205.1	-1.76972	1.97268	-4.4391	0.00227217	0.20009	-1.16359	NOT
XM_042250935.2	-1.77123	1.79657	-4.43303	0.00229035	0.20009	-1.17156	NOT
XM_042253838.2	1.28382	3.22039	4.42861	0.0023037	0.20009	-1.26535	NOT
XM_027969806.2	-1.71622	3.55992	-4.42029	0.00232904	0.20009	-1.30395	NOT
XM_027964020.3	-1.76972	1.79657	-4.41505	0.00234519	0.20009	-1.19523	NOT
XM_027972932.3	-1.76972	1.79657	-4.41505	0.00234519	0.20009	-1.19523	NOT
XM_042244958.2	-1.76972	1.79657	-4.41505	0.00234519	0.20009	-1.19523	NOT
XM_027974259.2	1.81385	2.90847	4.40593	0.00237351	0.20009	-1.22051	NOT
XM_042235454.1	1.89738	1.97268	4.40421	0.0023789	0.20009	-1.20953	NOT
XM_042238826.2	1.89738	1.97268	4.40421	0.0023789	0.20009	-1.20953	NOT
XM_042238973.1	1.89738	1.97268	4.40421	0.0023789	0.20009	-1.20953	NOT
XM_042245570.1	1.89738	1.97268	4.40421	0.0023789	0.20009	-1.20953	NOT
XM_042245617.2	1.89738	1.97268	4.40421	0.0023789	0.20009	-1.20953	NOT
XM_042238814.2	3.67077	3.15172	4.38613	0.00243634	0.20009	-1.29766	NOT
XM_004005644.6	1.64605	1.8908	4.38299	0.00244649	0.20009	-1.21656	NOT
XM_004016008.5	1.64605	1.8908	4.38299	0.00244649	0.20009	-1.21656	NOT
XM_004020095.5	1.64605	1.8908	4.38299	0.00244649	0.20009	-1.21656	NOT
XM_012187727.4	1.64605	1.8908	4.38299	0.00244649	0.20009	-1.21656	NOT
XM_027959240.2	1.64605	1.8908	4.38299	0.00244649	0.20009	-1.21656	NOT
XM_027962467.2	1.64605	1.8908	4.38299	0.00244649	0.20009	-1.21656	NOT
XM_027967504.3	1.64605	1.8908	4.38299	0.00244649	0.20009	-1.21656	NOT
XM_027971104.3	1.64605	1.8908	4.38299	0.00244649	0.20009	-1.21656	NOT
XM_027976655.3	1.64605	1.8908	4.38299	0.00244649	0.20009	-1.21656	NOT
XM_027979950.2	1.64605	1.8908	4.38299	0.00244649	0.20009	-1.21656	NOT
XM_042248338.2	1.64605	1.8908	4.38299	0.00244649	0.20009	-1.21656	NOT
XM_060395981.1	1.64605	1.8908	4.38299	0.00244649	0.20009	-1.21656	NOT
XM_060403268.1	1.64605	1.8908	4.38299	0.00244649	0.20009	-1.21656	NOT
XM_060404870.1	1.64605	1.8908	4.38299	0.00244649	0.20009	-1.21656	NOT
XM_060409804.1	1.64605	1.8908	4.38299	0.00244649	0.20009	-1.21656	NOT
XM_060410893.1	1.64605	1.8908	4.38299	0.00244649	0.20009	-1.21656	NOT
XM_060416284.1	1.64605	1.8908	4.38299	0.00244649	0.20009	-1.21656	NOT
XM_060419492.1	1.64605	1.8908	4.38299	0.00244649	0.20009	-1.21656	NOT
XM_042245694.2	-1.89798	2.70637	-4.37661	0.00246721	0.20009	-1.261	NOT
XM_027963259.3	1.1765	4.74669	4.36937	0.00249097	0.20009	-1.6463	NOT
NM_001113774.1	1.89738	1.79657	4.36528	0.00250449	0.20009	-1.26101	NOT
XM_004006067.6	1.89738	1.79657	4.36528	0.00250449	0.20009	-1.26101	NOT
XM_004007049.6	1.89738	1.79657	4.36528	0.00250449	0.20009	-1.26101	NOT
XM_004012805.6	1.89738	1.79657	4.36528	0.00250449	0.20009	-1.26101	NOT
XM_004019589.6	1.89738	1.79657	4.36528	0.00250449	0.20009	-1.26101	NOT
XM_027974876.2	1.89738	1.79657	4.36528	0.00250449	0.20009	-1.26101	NOT
XM_027978414.3	1.89738	1.79657	4.36528	0.00250449	0.20009	-1.26101	NOT
XM_042236131.1	-1.76522	1.79657	-4.36283	0.00251262	0.20009	-1.26423	NOT
XM_060404636.1	-1.76522	1.79657	-4.36283	0.00251262	0.20009	-1.26423	NOT
XM_004022782.5	1.12533	5.3595	4.3628	0.00251273	0.20009	-1.80178	NOT
XM_027964436.3	-1.76972	1.97268	-4.3428	0.00258025	0.20009	-1.29081	NOT
XM_027977793.2	-2.05561	1.71469	-4.33982	0.00259049	0.20009	-1.31408	NOT
XM_042234818.1	1.88404	1.79657	4.32441	0.00264408	0.20009	-1.3153	NOT
XM_042238676.1	1.88404	1.79657	4.32441	0.00264408	0.20009	-1.3153	NOT
XM_060409916.1	1.88404	1.79657	4.32441	0.00264408	0.20009	-1.3153	NOT
XM_060415719.1	1.88404	1.79657	4.32441	0.00264408	0.20009	-1.3153	NOT
XM_027977240.3	-2.05323	1.71469	-4.31256	0.00268611	0.20009	-1.35057	NOT
XM_060399343.1	-2.17901	2.5426	-4.3086	0.00270035	0.20009	-1.36269	NOT
XM_015092519.3	1.28382	2.82658	4.29806	0.00273855	0.20009	-1.44209	NOT
XM_027956450.2	-0.909883	3.33023	-4.29694	0.00274265	0.20009	-1.48796	NOT
XM_027966270.2	-0.909883	3.33023	-4.29694	0.00274265	0.20009	-1.48796	NOT
XM_004011207.6	-1.04496	3.37051	-4.29662	0.00274382	0.20009	-1.49704	NOT
XM_004015462.6	-1.76522	1.97268	-4.29273	0.0027581	0.20009	-1.35754	NOT
XM_015104194.3	-0.978857	4.7724	-4.28838	0.00277418	0.20009	-1.77963	NOT
XM_015099353.4	-0.715937	5.30138	-4.28658	0.00278085	0.20009	-1.87103	NOT
XM_042239870.1	-1.88864	2.84219	-4.27595	0.00282063	0.20009	-1.3956	NOT
XM_060397484.1	2.17771	2.24432	4.27498	0.00282428	0.20009	-1.40412	NOT
XM_012096964.5	1.88404	1.97268	4.27092	0.00283969	0.20009	-1.38676	NOT
XM_042238722.1	1.88404	1.97268	4.27092	0.00283969	0.20009	-1.38676	NOT
XM_060402538.1	-0.454968	5.38602	-4.26801	0.00285075	0.20009	-1.93239	NOT
XM_027956558.2	1.08138	5.62293	4.26146	0.00287588	0.20009	-1.98246	NOT
XM_027977755.3	-0.883703	4.0208	-4.26079	0.00287845	0.20009	-1.64267	NOT
XM_042254390.1	2.54092	4.2962	4.2427	0.00294916	0.20009	-1.55834	NOT
XM_060400870.1	0.459456	8.01199	4.23516	0.00297917	0.20009	-2.203	NOT
XM_042249857.2	1.88404	1.79657	4.23489	0.00298026	0.20009	-1.43516	NOT
XM_060413009.1	1.88404	1.79657	4.23489	0.00298026	0.20009	-1.43516	NOT
XM_060413320.1	1.88404	1.79657	4.23489	0.00298026	0.20009	-1.43516	NOT
NM_001142894.1	2.67546	3.11543	4.23091	0.00299624	0.20009	-1.48434	NOT
XM_060415542.1	-2.54355	2.19039	-4.22304	0.00302812	0.20009	-1.49808	NOT
XM_027975349.3	0.684291	5.13949	4.2106	0.00307925	0.20009	-1.97372	NOT
XM_027966777.2	-2.88415	3.54375	-4.19961	0.00312519	0.20009	-1.53708	NOT
XM_027960759.2	-1.04285	3.37051	-4.19739	0.00313458	0.20009	-1.63427	NOT
XM_012104999.4	-1.73572	2.57055	-4.18218	0.0031996	0.20009	-1.5147	NOT
XM_004021012.5	-2.2936	1.97268	-4.17593	0.00322675	0.20009	-1.54914	NOT
XM_042242364.1	-1.26802	4.14953	-4.17456	0.00323276	0.20009	-1.78723	NOT
XM_027957696.3	-1.52306	1.8908	-4.17228	0.00324271	0.20009	-1.49675	NOT
XM_027967312.2	-1.52306	1.8908	-4.17228	0.00324271	0.20009	-1.49675	NOT
XM_027968015.3	-1.52306	1.8908	-4.17228	0.00324271	0.20009	-1.49675	NOT
XM_027975616.3	-1.52306	1.8908	-4.17228	0.00324271	0.20009	-1.49675	NOT
XM_042244580.1	-1.52306	1.8908	-4.17228	0.00324271	0.20009	-1.49675	NOT
XM_027977268.2	2.54762	2.68343	4.1514	0.00333574	0.20009	-1.58961	NOT
XM_004007008.5	-1.52306	1.71469	-4.14292	0.0033743	0.20009	-1.53635	NOT
XM_004007971.6	-1.52306	1.71469	-4.14292	0.0033743	0.20009	-1.53635	NOT
XM_012102852.4	-1.52306	1.71469	-4.14292	0.0033743	0.20009	-1.53635	NOT
XM_015102243.4	-1.52306	1.71469	-4.14292	0.0033743	0.20009	-1.53635	NOT
XM_027956727.2	-1.52306	1.71469	-4.14292	0.0033743	0.20009	-1.53635	NOT
XM_027956729.2	-1.52306	1.71469	-4.14292	0.0033743	0.20009	-1.53635	NOT
XM_027966502.2	-1.52306	1.71469	-4.14292	0.0033743	0.20009	-1.53635	NOT
XM_027974522.2	-1.52306	1.71469	-4.14292	0.0033743	0.20009	-1.53635	NOT
XM_042231215.1	-1.52306	1.71469	-4.14292	0.0033743	0.20009	-1.53635	NOT
XM_042235017.2	-1.52306	1.71469	-4.14292	0.0033743	0.20009	-1.53635	NOT
XM_042254315.2	-1.52306	1.71469	-4.14292	0.0033743	0.20009	-1.53635	NOT
XM_060406461.1	-1.52306	1.71469	-4.14292	0.0033743	0.20009	-1.53635	NOT
XM_060411662.1	-1.52306	1.71469	-4.14292	0.0033743	0.20009	-1.53635	NOT
XM_060419725.1	-1.52306	1.71469	-4.14292	0.0033743	0.20009	-1.53635	NOT
XM_004019137.5	-0.998258	3.24834	-4.14167	0.00338003	0.20009	-1.64722	NOT
XM_012185299.5	-0.998258	3.24834	-4.14167	0.00338003	0.20009	-1.64722	NOT
XM_015103238.3	-0.998258	3.24834	-4.14167	0.00338003	0.20009	-1.64722	NOT
XM_042246544.1	-1.77123	1.79657	-4.14161	0.00338035	0.20009	-1.56135	NOT
XM_027956653.3	-0.540539	4.73296	-4.12847	0.00344121	0.20009	-2.02106	NOT
XM_027957458.3	1.34402	2.99944	4.11946	0.00348361	0.20009	-1.81249	NOT
XM_060400019.1	-2.17901	2.19039	-4.10982	0.00352965	0.20009	-1.63287	NOT
XM_027971452.3	-1.8859	2.62449	-4.109	0.0035336	0.20009	-1.62235	NOT
XM_004003423.6	1.64605	1.71469	4.10819	0.0035375	0.20009	-1.58342	NOT
XM_004018536.5	1.64605	1.71469	4.10819	0.0035375	0.20009	-1.58342	NOT
XM_004018954.6	1.64605	1.71469	4.10819	0.0035375	0.20009	-1.58342	NOT
XM_004019861.5	1.64605	1.71469	4.10819	0.0035375	0.20009	-1.58342	NOT
XM_012097711.3	1.64605	1.71469	4.10819	0.0035375	0.20009	-1.58342	NOT
XM_012101765.4	1.64605	1.71469	4.10819	0.0035375	0.20009	-1.58342	NOT
XM_012141444.5	1.64605	1.71469	4.10819	0.0035375	0.20009	-1.58342	NOT
XM_012160811.5	1.64605	1.71469	4.10819	0.0035375	0.20009	-1.58342	NOT
XM_012181919.5	1.64605	1.71469	4.10819	0.0035375	0.20009	-1.58342	NOT
XM_015092157.3	1.64605	1.71469	4.10819	0.0035375	0.20009	-1.58342	NOT
XM_015093613.3	1.64605	1.71469	4.10819	0.0035375	0.20009	-1.58342	NOT
XM_015095211.3	1.64605	1.71469	4.10819	0.0035375	0.20009	-1.58342	NOT
XM_027958069.3	1.64605	1.71469	4.10819	0.0035375	0.20009	-1.58342	NOT
XM_027962538.3	1.64605	1.71469	4.10819	0.0035375	0.20009	-1.58342	NOT
XM_027965026.3	1.64605	1.71469	4.10819	0.0035375	0.20009	-1.58342	NOT
XM_027965190.3	1.64605	1.71469	4.10819	0.0035375	0.20009	-1.58342	NOT
XM_027965491.2	1.64605	1.71469	4.10819	0.0035375	0.20009	-1.58342	NOT
XM_027966619.3	1.64605	1.71469	4.10819	0.0035375	0.20009	-1.58342	NOT
XM_027967309.2	1.64605	1.71469	4.10819	0.0035375	0.20009	-1.58342	NOT
XM_027968194.3	1.64605	1.71469	4.10819	0.0035375	0.20009	-1.58342	NOT
XM_027971355.2	1.64605	1.71469	4.10819	0.0035375	0.20009	-1.58342	NOT
XM_027972654.3	1.64605	1.71469	4.10819	0.0035375	0.20009	-1.58342	NOT
XM_027974256.3	1.64605	1.71469	4.10819	0.0035375	0.20009	-1.58342	NOT
XM_027976083.3	1.64605	1.71469	4.10819	0.0035375	0.20009	-1.58342	NOT
XM_027978096.3	1.64605	1.71469	4.10819	0.0035375	0.20009	-1.58342	NOT
XM_027979043.3	1.64605	1.71469	4.10819	0.0035375	0.20009	-1.58342	NOT
XM_042230338.1	1.64605	1.71469	4.10819	0.0035375	0.20009	-1.58342	NOT
XM_042230948.2	1.64605	1.71469	4.10819	0.0035375	0.20009	-1.58342	NOT
XM_042235910.2	1.64605	1.71469	4.10819	0.0035375	0.20009	-1.58342	NOT
XM_042236022.2	1.64605	1.71469	4.10819	0.0035375	0.20009	-1.58342	NOT
XM_042237704.2	1.64605	1.71469	4.10819	0.0035375	0.20009	-1.58342	NOT
XM_042237767.1	1.64605	1.71469	4.10819	0.0035375	0.20009	-1.58342	NOT
XM_042238043.2	1.64605	1.71469	4.10819	0.0035375	0.20009	-1.58342	NOT
XM_042238059.2	1.64605	1.71469	4.10819	0.0035375	0.20009	-1.58342	NOT
XM_042238513.1	1.64605	1.71469	4.10819	0.0035375	0.20009	-1.58342	NOT
XM_042240079.2	1.64605	1.71469	4.10819	0.0035375	0.20009	-1.58342	NOT
XM_042240725.2	1.64605	1.71469	4.10819	0.0035375	0.20009	-1.58342	NOT
XM_042241397.2	1.64605	1.71469	4.10819	0.0035375	0.20009	-1.58342	NOT
XM_042242471.2	1.64605	1.71469	4.10819	0.0035375	0.20009	-1.58342	NOT
XM_042243858.1	1.64605	1.71469	4.10819	0.0035375	0.20009	-1.58342	NOT
XM_042244527.2	1.64605	1.71469	4.10819	0.0035375	0.20009	-1.58342	NOT
XM_042244964.1	1.64605	1.71469	4.10819	0.0035375	0.20009	-1.58342	NOT
XM_042245079.1	1.64605	1.71469	4.10819	0.0035375	0.20009	-1.58342	NOT
XM_042245473.1	1.64605	1.71469	4.10819	0.0035375	0.20009	-1.58342	NOT
XM_042245481.2	1.64605	1.71469	4.10819	0.0035375	0.20009	-1.58342	NOT
XM_042246138.2	1.64605	1.71469	4.10819	0.0035375	0.20009	-1.58342	NOT
XM_042246507.2	1.64605	1.71469	4.10819	0.0035375	0.20009	-1.58342	NOT
XM_042246724.2	1.64605	1.71469	4.10819	0.0035375	0.20009	-1.58342	NOT
XM_042248873.1	1.64605	1.71469	4.10819	0.0035375	0.20009	-1.58342	NOT
XM_042249803.1	1.64605	1.71469	4.10819	0.0035375	0.20009	-1.58342	NOT
XM_042249856.2	1.64605	1.71469	4.10819	0.0035375	0.20009	-1.58342	NOT
XM_042250268.1	1.64605	1.71469	4.10819	0.0035375	0.20009	-1.58342	NOT
XM_042251670.1	1.64605	1.71469	4.10819	0.0035375	0.20009	-1.58342	NOT
XM_042251675.2	1.64605	1.71469	4.10819	0.0035375	0.20009	-1.58342	NOT
XM_042252558.1	1.64605	1.71469	4.10819	0.0035375	0.20009	-1.58342	NOT
XM_042253969.1	1.64605	1.71469	4.10819	0.0035375	0.20009	-1.58342	NOT
XM_042254451.1	1.64605	1.71469	4.10819	0.0035375	0.20009	-1.58342	NOT
XM_042255273.1	1.64605	1.71469	4.10819	0.0035375	0.20009	-1.58342	NOT
XM_042255816.2	1.64605	1.71469	4.10819	0.0035375	0.20009	-1.58342	NOT
XM_042255929.1	1.64605	1.71469	4.10819	0.0035375	0.20009	-1.58342	NOT
XM_042256274.1	1.64605	1.71469	4.10819	0.0035375	0.20009	-1.58342	NOT
XM_042256285.2	1.64605	1.71469	4.10819	0.0035375	0.20009	-1.58342	NOT
XM_042256762.2	1.64605	1.71469	4.10819	0.0035375	0.20009	-1.58342	NOT
XM_060394045.1	1.64605	1.71469	4.10819	0.0035375	0.20009	-1.58342	NOT
XM_060394906.1	1.64605	1.71469	4.10819	0.0035375	0.20009	-1.58342	NOT
XM_060395606.1	1.64605	1.71469	4.10819	0.0035375	0.20009	-1.58342	NOT
XM_060395621.1	1.64605	1.71469	4.10819	0.0035375	0.20009	-1.58342	NOT
XM_060396103.1	1.64605	1.71469	4.10819	0.0035375	0.20009	-1.58342	NOT
XM_060396837.1	1.64605	1.71469	4.10819	0.0035375	0.20009	-1.58342	NOT
XM_060397583.1	1.64605	1.71469	4.10819	0.0035375	0.20009	-1.58342	NOT
XM_060398063.1	1.64605	1.71469	4.10819	0.0035375	0.20009	-1.58342	NOT
XM_060398415.1	1.64605	1.71469	4.10819	0.0035375	0.20009	-1.58342	NOT
XM_060399576.1	1.64605	1.71469	4.10819	0.0035375	0.20009	-1.58342	NOT
XM_060400249.1	1.64605	1.71469	4.10819	0.0035375	0.20009	-1.58342	NOT
XM_060400633.1	1.64605	1.71469	4.10819	0.0035375	0.20009	-1.58342	NOT
XM_060400803.1	1.64605	1.71469	4.10819	0.0035375	0.20009	-1.58342	NOT
XM_060401300.1	1.64605	1.71469	4.10819	0.0035375	0.20009	-1.58342	NOT
XM_060403084.1	1.64605	1.71469	4.10819	0.0035375	0.20009	-1.58342	NOT
XM_060403325.1	1.64605	1.71469	4.10819	0.0035375	0.20009	-1.58342	NOT
XM_060404223.1	1.64605	1.71469	4.10819	0.0035375	0.20009	-1.58342	NOT
XM_060406261.1	1.64605	1.71469	4.10819	0.0035375	0.20009	-1.58342	NOT
XM_060407226.1	1.64605	1.71469	4.10819	0.0035375	0.20009	-1.58342	NOT
XM_060408629.1	1.64605	1.71469	4.10819	0.0035375	0.20009	-1.58342	NOT
XM_060410780.1	1.64605	1.71469	4.10819	0.0035375	0.20009	-1.58342	NOT
XM_060410820.1	1.64605	1.71469	4.10819	0.0035375	0.20009	-1.58342	NOT
XM_060411138.1	1.64605	1.71469	4.10819	0.0035375	0.20009	-1.58342	NOT
XM_060411572.1	1.64605	1.71469	4.10819	0.0035375	0.20009	-1.58342	NOT
XM_060411585.1	1.64605	1.71469	4.10819	0.0035375	0.20009	-1.58342	NOT
XM_060411823.1	1.64605	1.71469	4.10819	0.0035375	0.20009	-1.58342	NOT
XM_060412996.1	1.64605	1.71469	4.10819	0.0035375	0.20009	-1.58342	NOT
XM_060413170.1	1.64605	1.71469	4.10819	0.0035375	0.20009	-1.58342	NOT
XM_060415419.1	1.64605	1.71469	4.10819	0.0035375	0.20009	-1.58342	NOT
XM_060415478.1	1.64605	1.71469	4.10819	0.0035375	0.20009	-1.58342	NOT
XM_060415511.1	1.64605	1.71469	4.10819	0.0035375	0.20009	-1.58342	NOT
XM_060415747.1	1.64605	1.71469	4.10819	0.0035375	0.20009	-1.58342	NOT
XM_060416019.1	1.64605	1.71469	4.10819	0.0035375	0.20009	-1.58342	NOT
XM_060419903.1	1.64605	1.71469	4.10819	0.0035375	0.20009	-1.58342	NOT
XM_060419987.1	1.64605	1.71469	4.10819	0.0035375	0.20009	-1.58342	NOT
XM_027968287.3	2.1437	2.13645	4.10788	0.00353901	0.20009	-1.6257	NOT
XM_042245479.2	-2.67046	3.15571	-4.10762	0.00354023	0.20009	-1.65753	NOT
XM_027958064.3	1.16451	3.28863	4.10708	0.00354283	0.20009	-1.76038	NOT
XM_004020920.5	2.22897	3.78569	4.10384	0.00355854	0.200568	-1.72074	NOT
XM_012175625.5	0.448563	4.88559	4.08398	0.00365625	0.200803	-2.12846	NOT
XM_027972630.2	0.574451	7.44516	4.0837	0.00365768	0.200803	-2.38629	NOT
XM_042250000.2	-1.93384	2.02662	-4.0833	0.00365965	0.200803	-1.65342	NOT
XM_060400928.1	-1.93384	2.02662	-4.0833	0.00365965	0.200803	-1.65342	NOT
XM_015094815.4	-1.76522	1.79657	-4.08247	0.00366383	0.200803	-1.64207	NOT
XM_027958349.3	-1.76522	1.79657	-4.08247	0.00366383	0.200803	-1.64207	NOT
XM_042239737.1	3.15997	2.45644	4.06652	0.00374457	0.200803	-1.73882	NOT
XM_027959339.2	-2.50965	2.65548	-4.06353	0.00375994	0.200803	-1.7128	NOT
XM_042234483.1	-1.93187	2.02662	-4.06326	0.00376136	0.200803	-1.68098	NOT
XM_027962535.3	2.04938	3.04297	4.06325	0.00376139	0.200803	-1.693	NOT
XM_027957744.3	-1.52306	1.8908	-4.05559	0.00380107	0.200803	-1.65497	NOT
XM_027967975.2	-1.52306	1.8908	-4.05559	0.00380107	0.200803	-1.65497	NOT
XM_027975624.3	-1.52306	1.8908	-4.05559	0.00380107	0.200803	-1.65497	NOT
XM_027978069.2	-1.52306	1.8908	-4.05559	0.00380107	0.200803	-1.65497	NOT
XM_060397774.1	-1.52306	1.8908	-4.05559	0.00380107	0.200803	-1.65497	NOT
XM_060415760.1	-1.52306	1.8908	-4.05559	0.00380107	0.200803	-1.65497	NOT
XM_060418099.1	-1.52306	1.8908	-4.05559	0.00380107	0.200803	-1.65497	NOT
XM_060419882.1	-1.52306	1.8908	-4.05559	0.00380107	0.200803	-1.65497	NOT
XM_004008176.5	-1.14923	5.17484	-4.05481	0.0038051	0.200803	-2.19224	NOT
XM_060407635.1	1.15982	3.28863	4.05182	0.00382072	0.200803	-1.83817	NOT
XM_042240229.2	-1.93187	1.85051	-4.0484	0.00383868	0.200803	-1.70145	NOT
XM_042244553.2	2.46496	3.61147	4.04571	0.00385286	0.200803	-1.72983	NOT
XM_012098445.5	1.64605	1.8908	4.04296	0.00386745	0.200803	-1.67225	NOT
XM_012102037.4	1.64605	1.8908	4.04296	0.00386745	0.200803	-1.67225	NOT
XM_012104404.4	1.64605	1.8908	4.04296	0.00386745	0.200803	-1.67225	NOT
XM_012112861.5	1.64605	1.8908	4.04296	0.00386745	0.200803	-1.67225	NOT
XM_012129326.4	1.64605	1.8908	4.04296	0.00386745	0.200803	-1.67225	NOT
XM_012173671.5	1.64605	1.8908	4.04296	0.00386745	0.200803	-1.67225	NOT
XM_027961610.2	1.64605	1.8908	4.04296	0.00386745	0.200803	-1.67225	NOT
XM_027962666.3	1.64605	1.8908	4.04296	0.00386745	0.200803	-1.67225	NOT
XM_027963969.3	1.64605	1.8908	4.04296	0.00386745	0.200803	-1.67225	NOT
XM_027968345.3	1.64605	1.8908	4.04296	0.00386745	0.200803	-1.67225	NOT
XM_042234055.1	1.64605	1.8908	4.04296	0.00386745	0.200803	-1.67225	NOT
XM_042239580.2	1.64605	1.8908	4.04296	0.00386745	0.200803	-1.67225	NOT
XM_042252582.1	1.64605	1.8908	4.04296	0.00386745	0.200803	-1.67225	NOT
XM_042257002.1	1.64605	1.8908	4.04296	0.00386745	0.200803	-1.67225	NOT
XM_060396517.1	1.64605	1.8908	4.04296	0.00386745	0.200803	-1.67225	NOT
XM_060397878.1	1.64605	1.8908	4.04296	0.00386745	0.200803	-1.67225	NOT
XM_060402120.1	1.64605	1.8908	4.04296	0.00386745	0.200803	-1.67225	NOT
XM_060416429.1	1.64605	1.8908	4.04296	0.00386745	0.200803	-1.67225	NOT
XM_060418281.1	1.64605	1.8908	4.04296	0.00386745	0.200803	-1.67225	NOT
XM_060418287.1	1.64605	1.8908	4.04296	0.00386745	0.200803	-1.67225	NOT
XM_060401459.1	1.26061	3.51425	4.03472	0.00391145	0.202707	-1.96183	NOT
XM_027968077.2	-1.76522	1.97268	-4.03121	0.00393033	0.203305	-1.71247	NOT
XM_060406249.1	2.33771	2.38015	4.01133	0.00403923	0.203981	-1.77244	NOT
XM_027963379.3	2.30572	2.89482	4.00599	0.00406907	0.203981	-1.77795	NOT
XM_027967697.2	-1.88796	2.70637	-4.00461	0.00407679	0.203981	-1.76629	NOT
XM_004005950.6	1.64605	1.71469	3.9994	0.00410616	0.203981	-1.73192	NOT
XM_004008562.5	1.64605	1.71469	3.9994	0.00410616	0.203981	-1.73192	NOT
XM_004011178.6	1.64605	1.71469	3.9994	0.00410616	0.203981	-1.73192	NOT
XM_012101523.5	1.64605	1.71469	3.9994	0.00410616	0.203981	-1.73192	NOT
XM_012173937.5	1.64605	1.71469	3.9994	0.00410616	0.203981	-1.73192	NOT
XM_012179163.3	1.64605	1.71469	3.9994	0.00410616	0.203981	-1.73192	NOT
XM_012185222.5	1.64605	1.71469	3.9994	0.00410616	0.203981	-1.73192	NOT
XM_027964576.3	1.64605	1.71469	3.9994	0.00410616	0.203981	-1.73192	NOT
XM_027972545.3	1.64605	1.71469	3.9994	0.00410616	0.203981	-1.73192	NOT
XM_027980119.3	1.64605	1.71469	3.9994	0.00410616	0.203981	-1.73192	NOT
XM_042231140.1	1.64605	1.71469	3.9994	0.00410616	0.203981	-1.73192	NOT
XM_042239879.2	1.64605	1.71469	3.9994	0.00410616	0.203981	-1.73192	NOT
XM_042248518.1	1.64605	1.71469	3.9994	0.00410616	0.203981	-1.73192	NOT
XM_042249772.1	1.64605	1.71469	3.9994	0.00410616	0.203981	-1.73192	NOT
XM_042254918.2	1.64605	1.71469	3.9994	0.00410616	0.203981	-1.73192	NOT
XM_060399843.1	1.64605	1.71469	3.9994	0.00410616	0.203981	-1.73192	NOT
XM_060400780.1	1.64605	1.71469	3.9994	0.00410616	0.203981	-1.73192	NOT
XM_060411557.1	1.64605	1.71469	3.9994	0.00410616	0.203981	-1.73192	NOT
XM_060415461.1	1.64605	1.71469	3.9994	0.00410616	0.203981	-1.73192	NOT
XM_027957767.2	-2.26999	2.49288	-3.99671	0.00412141	0.203981	-1.79542	NOT
XM_060415200.1	2.43005	2.23067	3.99631	0.00412371	0.203981	-1.79705	NOT
XM_015103636.4	-1.23905	3.02932	-3.99307	0.00414218	0.203981	-1.87019	NOT
XM_027966424.2	0.591839	4.26045	3.9867	0.00417875	0.203981	-2.13159	NOT
XM_004005943.4	-0.675792	2.84088	-3.98025	0.00421613	0.203981	-1.85093	NOT
XM_004019616.5	-0.675792	2.84088	-3.98025	0.00421613	0.203981	-1.85093	NOT
XM_012148618.4	-0.675792	2.84088	-3.98025	0.00421613	0.203981	-1.85093	NOT
XM_027963140.3	-0.675792	2.84088	-3.98025	0.00421613	0.203981	-1.85093	NOT
XM_027963345.3	-0.675792	2.84088	-3.98025	0.00421613	0.203981	-1.85093	NOT
XM_027966264.2	-0.675792	2.84088	-3.98025	0.00421613	0.203981	-1.85093	NOT
XM_042234840.2	-0.675792	2.84088	-3.98025	0.00421613	0.203981	-1.85093	NOT
XM_042255353.2	-0.675792	2.84088	-3.98025	0.00421613	0.203981	-1.85093	NOT
XM_060402543.1	-0.675792	2.84088	-3.98025	0.00421613	0.203981	-1.85093	NOT
XM_060406253.1	-0.675792	2.84088	-3.98025	0.00421613	0.203981	-1.85093	NOT
XM_060415850.1	-0.675792	2.84088	-3.98025	0.00421613	0.203981	-1.85093	NOT
XM_027975900.3	0.90305	4.72385	3.96747	0.00429126	0.204105	-2.24653	NOT
XM_004004741.5	-1.76522	2.28461	-3.96678	0.00429535	0.204105	-1.80153	NOT
XM_042239565.1	1.64605	2.20272	3.96188	0.00432453	0.204105	-1.78356	NOT
XM_042237738.1	1.15532	3.20674	3.9546	0.00436832	0.204105	-1.97608	NOT
XM_004017826.6	0.372135	6.11268	3.94864	0.00440456	0.204105	-2.48457	NOT
XM_042237850.1	-1.92597	2.02662	-3.94724	0.00441313	0.204105	-1.84171	NOT
XM_004004787.6	-0.675792	3.08653	-3.9448	0.0044281	0.204105	-1.90079	NOT
XM_004005930.6	-0.675792	3.08653	-3.9448	0.0044281	0.204105	-1.90079	NOT
XM_004008227.6	-0.675792	3.08653	-3.9448	0.0044281	0.204105	-1.90079	NOT
XM_004014563.6	-0.675792	3.08653	-3.9448	0.0044281	0.204105	-1.90079	NOT
XM_004017916.5	-0.675792	3.08653	-3.9448	0.0044281	0.204105	-1.90079	NOT
XM_004020854.6	-0.675792	3.08653	-3.9448	0.0044281	0.204105	-1.90079	NOT
XM_004022208.6	-0.675792	3.08653	-3.9448	0.0044281	0.204105	-1.90079	NOT
XM_012094895.3	-0.675792	3.08653	-3.9448	0.0044281	0.204105	-1.90079	NOT
XM_012176888.5	-0.675792	3.08653	-3.9448	0.0044281	0.204105	-1.90079	NOT
XM_012185625.5	-0.675792	3.08653	-3.9448	0.0044281	0.204105	-1.90079	NOT
XM_015103355.3	-0.675792	3.08653	-3.9448	0.0044281	0.204105	-1.90079	NOT
XM_027957290.2	-0.675792	3.08653	-3.9448	0.0044281	0.204105	-1.90079	NOT
XM_027959100.3	-0.675792	3.08653	-3.9448	0.0044281	0.204105	-1.90079	NOT
XM_027961864.2	-0.675792	3.08653	-3.9448	0.0044281	0.204105	-1.90079	NOT
XM_027964737.3	-0.675792	3.08653	-3.9448	0.0044281	0.204105	-1.90079	NOT
XM_027966220.2	-0.675792	3.08653	-3.9448	0.0044281	0.204105	-1.90079	NOT
XM_042231541.2	-0.675792	3.08653	-3.9448	0.0044281	0.204105	-1.90079	NOT
XM_042252298.2	-0.675792	3.08653	-3.9448	0.0044281	0.204105	-1.90079	NOT
XM_042254140.2	-0.675792	3.08653	-3.9448	0.0044281	0.204105	-1.90079	NOT
XM_060394686.1	-0.675792	3.08653	-3.9448	0.0044281	0.204105	-1.90079	NOT
XM_060410706.1	-0.675792	3.08653	-3.9448	0.0044281	0.204105	-1.90079	NOT
XM_060419586.1	-0.675792	3.08653	-3.9448	0.0044281	0.204105	-1.90079	NOT
XM_012102151.5	-0.839274	6.22896	-3.94407	0.00443258	0.204105	-2.49342	NOT
XM_004018214.6	-0.838743	2.89482	-3.93966	0.00445973	0.205014	-1.91922	NOT
XM_027962447.3	1.81385	3.04429	3.93135	0.00451144	0.207048	-1.86642	NOT
XM_027977117.3	2.94804	4.66301	3.92938	0.0045238	0.207155	-2.04485	NOT
XM_015103578.4	-1.67508	3.39208	-3.92859	0.00452877	0.207155	-1.98491	NOT
XM_027979989.2	-1.22962	3.74546	-3.91471	0.00461699	0.210843	-2.1048	NOT
XM_042239773.1	2.133	1.96034	3.90459	0.00468248	0.213481	-1.90766	NOT
XM_060397349.1	-2.38917	2.00485	-3.89778	0.00472709	0.21516	-1.94079	NOT
XM_027956801.2	1.93635	3.46342	3.89264	0.00476105	0.215275	-1.96889	NOT
XM_012100410.4	0.785188	4.71273	3.89048	0.0047754	0.215275	-2.35155	NOT
XM_027974777.2	-0.980425	3.94023	-3.89034	0.00477637	0.215275	-2.17667	NOT
XM_042249949.1	0.881989	4.5598	3.88705	0.00479827	0.215275	-2.3677	NOT
XM_004002230.5	-0.998258	3.30228	-3.88635	0.00480296	0.215275	-2.00568	NOT
XM_004011651.4	-0.998258	3.30228	-3.88635	0.00480296	0.215275	-2.00568	NOT
XM_004019542.5	-0.998258	3.30228	-3.88635	0.00480296	0.215275	-2.00568	NOT
XM_027973241.3	-0.998258	3.30228	-3.88635	0.00480296	0.215275	-2.00568	NOT
XM_027978959.2	-0.998258	3.30228	-3.88635	0.00480296	0.215275	-2.00568	NOT
XM_060406278.1	2.01669	2.19039	3.88414	0.0048178	0.215275	-1.93439	NOT
XM_004004804.5	-0.838057	3.14047	-3.87992	0.0048463	0.215275	-2.00386	NOT
XM_012129964.5	-0.838057	3.14047	-3.87992	0.0048463	0.215275	-2.00386	NOT
XM_012187308.4	-0.838057	3.14047	-3.87992	0.0048463	0.215275	-2.00386	NOT
XM_015100542.4	-0.838057	3.14047	-3.87992	0.0048463	0.215275	-2.00386	NOT
XM_027979151.2	-0.838057	3.14047	-3.87992	0.0048463	0.215275	-2.00386	NOT
XM_004011255.6	0.593946	4.11555	3.87627	0.00487102	0.216027	-2.29213	NOT
XM_027963380.3	2.17663	2.85453	3.87361	0.00488915	0.216484	-1.95739	NOT
XM_027958793.3	-1.03162	3.42445	-3.87013	0.00491299	0.217192	-2.09705	NOT
XM_027963301.2	1.15982	3.20674	3.86413	0.00495433	0.21867	-2.10562	NOT
XM_004013870.5	-1.27033	4.20459	-3.85022	0.00505171	0.222613	-2.26096	NOT
XM_004008761.5	0.460537	9.67249	3.84559	0.00508456	0.223705	-2.86215	NOT
XM_042238848.1	1.85231	2.31256	3.84345	0.00509981	0.223833	-1.98307	NOT
XM_042252443.2	0.932848	6.88182	3.84291	0.00510366	0.223833	-2.70046	NOT
XM_042231543.1	1.4885	2.19039	3.83477	0.00516226	0.226045	-1.98709	NOT
XM_027978567.3	1.18532	4.12961	3.82569	0.00522845	0.228265	-2.34526	NOT
XM_060414791.1	-1.93384	1.85051	-3.82227	0.0052536	0.228265	-2.01704	NOT
XM_042255538.1	1.61716	1.87846	3.82138	0.00526015	0.228265	-2.00014	NOT
XM_060405884.1	1.61716	1.87846	3.82138	0.00526015	0.228265	-2.00014	NOT
XM_060413869.1	1.61716	1.87846	3.82138	0.00526015	0.228265	-2.00014	NOT
XM_027967503.3	-2.01361	2.13645	-3.81618	0.00529875	0.228265	-2.03216	NOT
XM_027977115.3	-1.9824	4.22937	-3.8128	0.00532397	0.228265	-2.43159	NOT
XM_012180259.5	-0.63492	5.49615	-3.80842	0.0053568	0.228265	-2.61042	NOT
XM_004010220.5	-0.432296	5.58371	-3.8079	0.00536074	0.228265	-2.62913	NOT
XM_027960552.2	-1.93187	1.85051	-3.80533	0.00538012	0.228265	-2.04097	NOT
XM_042231873.2	-2.0124	2.13645	-3.8046	0.0053857	0.228265	-2.04855	NOT
XM_027963600.3	1.93717	2.92408	3.80243	0.00540215	0.228265	-2.04365	NOT
XM_027969495.2	-2.11597	3.2896	-3.80139	0.00541008	0.228265	-2.06228	NOT
XM_004006581.5	-1.52306	1.71469	-3.80128	0.00541093	0.228265	-2.00692	NOT
XM_027967382.3	-1.52306	1.71469	-3.80128	0.00541093	0.228265	-2.00692	NOT
XM_027972693.3	-1.52306	1.71469	-3.80128	0.00541093	0.228265	-2.00692	NOT
XM_027975753.3	-1.52306	1.71469	-3.80128	0.00541093	0.228265	-2.00692	NOT
XM_042229652.2	-1.52306	1.71469	-3.80128	0.00541093	0.228265	-2.00692	NOT
XM_042236597.1	-1.52306	1.71469	-3.80128	0.00541093	0.228265	-2.00692	NOT
XM_042238950.2	-1.52306	1.71469	-3.80128	0.00541093	0.228265	-2.00692	NOT
XM_042250583.2	-1.52306	1.71469	-3.80128	0.00541093	0.228265	-2.00692	NOT
XM_042253272.2	-1.52306	1.71469	-3.80128	0.00541093	0.228265	-2.00692	NOT
XM_060397723.1	-1.52306	1.71469	-3.80128	0.00541093	0.228265	-2.00692	NOT
XM_060407525.1	-1.52306	1.71469	-3.80128	0.00541093	0.228265	-2.00692	NOT
XM_060407287.1	1.61607	2.40678	3.79991	0.00542137	0.228358	-2.03038	NOT
XM_042239287.1	-0.900807	3.86778	-3.79795	0.00543628	0.228638	-2.34056	NOT
XM_004005084.5	-0.998258	3.3965	-3.79512	0.00545804	0.228903	-2.13603	NOT
XM_027965791.3	0.528	5.05895	3.79497	0.00545913	0.228903	-2.57851	NOT
XM_027968919.2	-0.836002	2.89482	-3.79164	0.0054848	0.229092	-2.12982	NOT
XM_015103178.3	0.516973	5.75078	3.78562	0.00553155	0.229092	-2.67292	NOT
XM_042255558.2	-2.57494	5.62363	-3.78449	0.00554038	0.229092	-2.54059	NOT
XM_027976777.3	1.79131	4.47761	3.78367	0.00554675	0.229092	-2.4111	NOT
NM_001163594.2	0.470415	6.06163	3.78356	0.00554761	0.229092	-2.72618	NOT
XM_042247123.2	1.23567	3.65318	3.78224	0.00555792	0.229092	-2.2697	NOT
XM_004019404.5	-1.92597	2.02662	-3.77894	0.00558388	0.229092	-2.07835	NOT
XM_027962769.3	1.28382	3.13851	3.77733	0.00559659	0.229092	-2.17239	NOT
XM_027960940.3	-1.54496	3.94835	-3.77432	0.00562039	0.229092	-2.26778	NOT
NM_001174110.1	-0.902874	4.13368	-3.77422	0.00562117	0.229092	-2.37537	NOT
XM_004006425.6	-0.836002	3.14047	-3.77217	0.00563749	0.229092	-2.15776	NOT
XM_004008781.6	-0.836002	3.14047	-3.77217	0.00563749	0.229092	-2.15776	NOT
XM_004014203.5	-0.836002	3.14047	-3.77217	0.00563749	0.229092	-2.15776	NOT
XM_012159004.3	-0.836002	3.14047	-3.77217	0.00563749	0.229092	-2.15776	NOT
XM_027959569.3	-0.836002	3.14047	-3.77217	0.00563749	0.229092	-2.15776	NOT
XM_027978301.2	-0.836002	3.14047	-3.77217	0.00563749	0.229092	-2.15776	NOT
XM_027978302.2	-0.836002	3.14047	-3.77217	0.00563749	0.229092	-2.15776	NOT
XM_042243177.2	-0.836002	3.14047	-3.77217	0.00563749	0.229092	-2.15776	NOT
XM_060394384.1	-0.836002	3.14047	-3.77217	0.00563749	0.229092	-2.15776	NOT
XM_060415263.1	-0.836002	3.14047	-3.77217	0.00563749	0.229092	-2.15776	NOT
XM_060415745.1	-0.836002	3.14047	-3.77217	0.00563749	0.229092	-2.15776	NOT
XM_042230541.2	-2.34202	2.32621	-3.76858	0.0056661	0.229917	-2.12067	NOT
XM_004008114.6	2.38325	2.13645	3.76199	0.00571909	0.230632	-2.12523	NOT
XM_012098351.4	0.551986	4.26318	3.76081	0.00572865	0.230632	-2.48525	NOT
XM_060401433.1	1.88404	2.05457	3.75311	0.00579125	0.230632	-2.10123	NOT
NM_001162558.1	-0.390051	5.72608	-3.75101	0.00580848	0.230632	-2.72978	NOT
XM_015098277.3	1.61277	2.40678	3.74154	0.00588689	0.230632	-2.11291	NOT
XM_004006504.5	-0.909883	3.4381	-3.74095	0.00589174	0.230632	-2.27428	NOT
XM_004012807.6	-1.52306	1.8908	-3.74091	0.00589212	0.230632	-2.09186	NOT
XM_012102666.3	-1.52306	1.8908	-3.74091	0.00589212	0.230632	-2.09186	NOT
XM_012105536.4	-1.52306	1.8908	-3.74091	0.00589212	0.230632	-2.09186	NOT
XM_012175221.5	-1.52306	1.8908	-3.74091	0.00589212	0.230632	-2.09186	NOT
XM_015096504.4	-1.52306	1.8908	-3.74091	0.00589212	0.230632	-2.09186	NOT
XM_015096507.4	-1.52306	1.8908	-3.74091	0.00589212	0.230632	-2.09186	NOT
XM_027958366.3	-1.52306	1.8908	-3.74091	0.00589212	0.230632	-2.09186	NOT
XM_027962945.2	-1.52306	1.8908	-3.74091	0.00589212	0.230632	-2.09186	NOT
XM_027968839.3	-1.52306	1.8908	-3.74091	0.00589212	0.230632	-2.09186	NOT
XM_027977452.3	-1.52306	1.8908	-3.74091	0.00589212	0.230632	-2.09186	NOT
XM_042230351.2	-1.52306	1.8908	-3.74091	0.00589212	0.230632	-2.09186	NOT
XM_042235867.1	-1.52306	1.8908	-3.74091	0.00589212	0.230632	-2.09186	NOT
XM_042239330.2	-1.52306	1.8908	-3.74091	0.00589212	0.230632	-2.09186	NOT
XM_042241549.1	-1.52306	1.8908	-3.74091	0.00589212	0.230632	-2.09186	NOT
XM_042244296.2	-1.52306	1.8908	-3.74091	0.00589212	0.230632	-2.09186	NOT
XM_042245300.2	-1.52306	1.8908	-3.74091	0.00589212	0.230632	-2.09186	NOT
XM_042256427.2	-1.52306	1.8908	-3.74091	0.00589212	0.230632	-2.09186	NOT
XM_060394261.1	-1.52306	1.8908	-3.74091	0.00589212	0.230632	-2.09186	NOT
XM_060402725.1	-1.52306	1.8908	-3.74091	0.00589212	0.230632	-2.09186	NOT
XM_027975023.2	1.33165	3.0212	3.73992	0.0059004	0.230632	-2.23006	NOT
XM_004006604.6	1.64946	2.93641	3.72841	0.0059974	0.234093	-2.14533	NOT
XM_027969506.3	0.663097	4.84314	3.70972	0.00615854	0.238471	-2.66597	NOT
XM_004017510.4	0.734661	6.44602	3.70787	0.00617474	0.238471	-2.87388	NOT
XM_042255916.2	1.8567	2.91465	3.70728	0.00617987	0.238471	-2.17607	NOT
XM_027969865.3	1.28382	3.22039	3.70332	0.00621473	0.238471	-2.27928	NOT
XM_004010625.5	-1.52306	1.71469	-3.7006	0.00623881	0.238471	-2.14885	NOT
XM_004018408.4	-1.52306	1.71469	-3.7006	0.00623881	0.238471	-2.14885	NOT
XM_012099779.5	-1.52306	1.71469	-3.7006	0.00623881	0.238471	-2.14885	NOT
XM_015092136.4	-1.52306	1.71469	-3.7006	0.00623881	0.238471	-2.14885	NOT
XM_015092561.4	-1.52306	1.71469	-3.7006	0.00623881	0.238471	-2.14885	NOT
XM_027959927.2	-1.52306	1.71469	-3.7006	0.00623881	0.238471	-2.14885	NOT
XM_027976019.3	-1.52306	1.71469	-3.7006	0.00623881	0.238471	-2.14885	NOT
XM_027979394.2	-1.52306	1.71469	-3.7006	0.00623881	0.238471	-2.14885	NOT
XM_042230973.1	-1.52306	1.71469	-3.7006	0.00623881	0.238471	-2.14885	NOT
XM_042254386.2	-1.52306	1.71469	-3.7006	0.00623881	0.238471	-2.14885	NOT
XM_060412256.1	-1.52306	1.71469	-3.7006	0.00623881	0.238471	-2.14885	NOT
XM_012102132.4	-3.39802	2.9689	-3.69954	0.00624823	0.238501	-2.25265	NOT
XM_027978653.3	-1.15435	3.64506	-3.68863	0.00634599	0.241899	-2.36907	NOT
XM_012190187.5	-0.998258	3.11252	-3.68654	0.00636487	0.242285	-2.29261	NOT
XM_015102172.3	0.662334	6.27001	3.68235	0.00640296	0.2434	-2.89747	NOT
XM_042230532.2	-2.69958	2.1085	-3.68097	0.00641557	0.243545	-2.26826	NOT
XM_004007887.5	-0.998258	3.24834	-3.6706	0.00651104	0.245152	-2.31573	NOT
XM_004011142.6	-0.998258	3.24834	-3.6706	0.00651104	0.245152	-2.31573	NOT
XM_004012179.6	-0.998258	3.24834	-3.6706	0.00651104	0.245152	-2.31573	NOT
XM_012100320.3	-0.998258	3.24834	-3.6706	0.00651104	0.245152	-2.31573	NOT
XM_042229317.2	-0.998258	3.24834	-3.6706	0.00651104	0.245152	-2.31573	NOT
XM_042238849.1	-0.998258	3.24834	-3.6706	0.00651104	0.245152	-2.31573	NOT
XM_004018517.6	0.911266	3.56027	3.66832	0.00653223	0.245615	-2.43103	NOT
XM_042254781.2	-1.80991	2.61927	-3.66067	0.00660392	0.247974	-2.34391	NOT
XM_027968583.3	-1.03109	3.20674	-3.65609	0.00664719	0.24926	-2.4077	NOT
XM_004002396.5	0.791134	3.72273	3.65452	0.00666216	0.249484	-2.49676	NOT
XM_015099649.3	0.909435	3.58691	3.65083	0.00669727	0.250142	-2.51274	NOT
XM_060410549.1	-1.11855	3.34257	-3.65078	0.00669781	0.250142	-2.35283	NOT
XM_004002812.5	1.33098	4.60091	3.64856	0.00671907	0.250598	-2.69809	NOT
XM_004006965.6	0.788593	4.75063	3.64319	0.00677087	0.25219	-2.71788	NOT
XM_027961111.2	0.591839	4.22828	3.63904	0.00681112	0.253348	-2.64233	NOT
NM_001139445.2	0.744932	7.29057	3.6371	0.00683001	0.25371	-3.04051	NOT
XM_004018832.6	1.48674	3.12617	3.63476	0.00685298	0.254222	-2.2712	NOT
XM_004011664.6	1.50779	4.08496	3.63241	0.00687604	0.254736	-2.57936	NOT
XM_004008868.4	0.375316	8.31705	3.63127	0.00688721	0.254808	-3.10856	NOT
XM_004021354.5	0.546808	3.69609	3.62967	0.00690302	0.255052	-2.50969	NOT
XM_027971654.2	-1.11783	3.34257	-3.62761	0.00692342	0.255465	-2.38659	NOT
XM_012174798.5	0.298014	8.00111	3.62434	0.00695594	0.256323	-3.10194	NOT
XM_042235184.2	1.87245	3.65409	3.62133	0.00698591	0.257085	-2.30894	NOT
XM_027965709.2	-2.58254	2.50232	-3.61634	0.00703612	0.258589	-2.35465	NOT
XM_004017402.5	0.863765	9.2962	3.61465	0.00705313	0.258642	-3.18517	NOT
XM_042246340.2	0.794485	3.57392	3.61434	0.00705625	0.258642	-2.49943	NOT
XM_012100246.4	-0.969236	4.46616	-3.61019	0.00709835	0.259841	-2.69405	NOT
XM_027979566.2	-0.573956	4.79763	-3.60388	0.00716295	0.261859	-2.80935	NOT
XM_012106806.3	-0.913468	3.38416	-3.6006	0.00719666	0.262745	-2.47944	NOT
XM_004021551.6	-0.539307	6.40669	-3.59612	0.00724313	0.264093	-3.04389	NOT
XM_042239841.2	1.60207	1.87846	3.59449	0.00726012	0.264268	-2.32287	NOT
XM_042234731.1	0.798421	2.92276	3.59306	0.007275	0.264268	-2.40491	NOT
XM_015093062.4	1.60207	2.40678	3.59291	0.00727657	0.264268	-2.32513	NOT
XM_042257304.1	-2.12584	3.89863	-3.59178	0.00728846	0.264352	-2.48988	NOT
XM_027973099.2	-0.584146	6.13559	-3.58007	0.00741218	0.268269	-3.05998	NOT
XM_004004127.6	1.05277	6.77749	3.57972	0.00741584	0.268269	-3.07763	NOT
XM_027959364.2	0.995085	4.65951	3.57658	0.00744949	0.269135	-2.81209	NOT
XM_060393712.1	-1.52306	2.20272	-3.573	0.00748795	0.270171	-2.33072	NOT
XM_027969936.3	-0.310441	6.25064	-3.56969	0.00752362	0.271105	-3.05966	NOT
XM_004013872.6	1.62605	3.88152	3.56755	0.00754689	0.271484	-2.49865	NOT
XM_060405170.1	1.32737	2.13645	3.56692	0.00755377	0.271484	-2.36024	NOT
XM_004008520.5	-0.998258	3.11252	-3.56563	0.00756781	0.271636	-2.46877	NOT
XM_015098209.4	-0.909883	3.24834	-3.55827	0.00764848	0.274176	-2.5418	NOT
XM_042237132.1	1.89738	2.05457	3.55115	0.00772737	0.276646	-2.3903	NOT
XM_042243796.1	1.32845	2.66477	3.54819	0.0077604	0.277469	-2.38724	NOT
XM_027978204.2	-2.00382	4.0017	-3.54727	0.00777074	0.277481	-2.55011	NOT
XM_042246089.2	2.33771	2.63814	3.54587	0.00778639	0.277681	-2.43487	NOT
XM_027960844.3	-0.838057	3.19441	-3.54314	0.00781719	0.278421	-2.48999	NOT
XM_012183518.3	-1.12228	3.46895	-3.54166	0.00783384	0.278655	-2.51238	NOT
XM_042256061.2	1.89738	2.05457	3.54008	0.00785175	0.278934	-2.40629	NOT
XM_027972451.2	-1.77096	3.15281	-3.53854	0.0078692	0.279195	-2.42979	NOT
XM_004002555.5	0.549462	6.10903	3.53605	0.00789753	0.279842	-3.10412	NOT
XM_060397474.1	1.89379	2.05457	3.5292	0.00797607	0.282263	-2.42202	NOT
XM_027975899.3	-1.49286	1.87846	-3.522	0.00805951	0.284852	-2.42742	NOT
XM_004011143.6	0.875841	3.91345	3.5176	0.008111	0.286306	-2.78177	NOT
XM_004004079.5	-1.28242	3.46895	-3.51575	0.00813269	0.286583	-2.56164	NOT
XM_015098481.3	0.751972	4.17435	3.51517	0.00813955	0.286583	-2.80354	NOT
XM_027977759.3	0.565152	6.07036	3.51217	0.00817496	0.287464	-3.15069	NOT
XM_004019420.6	2.09539	2.86818	3.50883	0.00821464	0.288492	-2.47282	NOT
XM_060398472.1	-2.45655	2.16244	-3.50521	0.00825782	0.289641	-2.50874	NOT
XM_027980209.3	-0.444596	5.94496	-3.503	0.00828422	0.289855	-3.13111	NOT
XM_027971298.3	-2.46762	2.28962	-3.50295	0.00828485	0.289855	-2.51299	NOT
XM_027967268.3	1.64605	1.97268	3.49831	0.00834068	0.289931	-2.43819	NOT
XM_027978900.3	1.64605	1.97268	3.49831	0.00834068	0.289931	-2.43819	NOT
XM_042231558.1	1.64605	1.97268	3.49831	0.00834068	0.289931	-2.43819	NOT
XM_042249715.2	1.64605	1.97268	3.49831	0.00834068	0.289931	-2.43819	NOT
XM_060412586.1	1.64605	1.97268	3.49831	0.00834068	0.289931	-2.43819	NOT
XM_027964696.3	-1.05944	7.18094	-3.49614	0.00836696	0.289931	-3.24403	NOT
XM_004011646.6	0.962797	2.9767	3.49582	0.00837085	0.289931	-2.55937	NOT
XM_004018994.6	0.962797	2.9767	3.49582	0.00837085	0.289931	-2.55937	NOT
XM_015104574.3	-0.717999	4.89732	-3.49352	0.00839877	0.290535	-2.97048	NOT
XM_060400215.1	-1.76972	2.05457	-3.48464	0.00850769	0.293935	-2.48659	NOT
XM_042234859.1	-1.21327	3.26686	-3.48071	0.00855635	0.295247	-2.60894	NOT
XM_015093058.3	1.88404	2.05457	3.47188	0.00866681	0.298686	-2.50517	NOT
XM_015094220.4	-0.469205	5.28585	-3.46414	0.00876477	0.301687	-3.11038	NOT
XM_027964291.2	-1.12513	3.63694	-3.46213	0.00879048	0.301767	-2.70162	NOT
XM_004012040.4	-0.998258	3.03064	-3.46122	0.00880214	0.301767	-2.6223	NOT
XM_027973401.2	0.541479	4.93586	3.46053	0.00881091	0.301767	-3.04424	NOT
XM_004006797.6	-0.836002	3.19441	-3.45916	0.00882845	0.301767	-2.61341	NOT
XM_027976286.2	-0.912834	5.11665	-3.45903	0.00883022	0.301767	-3.05154	NOT
XM_027960974.2	1.77548	2.62449	3.45885	0.00883252	0.301767	-2.52892	NOT
XM_027974280.2	1.07708	6.09355	3.45608	0.00886814	0.302412	-3.21559	NOT
XM_042234649.2	-1.76522	2.05457	-3.45552	0.00887535	0.302412	-2.52893	NOT
XM_042241248.1	2.27002	2.76321	3.45446	0.00888904	0.302412	-2.568	NOT
XM_012185309.5	-1.34319	3.05337	-3.45399	0.0088951	0.302412	-2.72865	NOT
XM_004003332.5	0.793279	3.65449	3.45002	0.00894665	0.303108	-2.7433	NOT
XM_042235704.2	2.50465	2.31678	3.44929	0.00895614	0.303108	-2.58645	NOT
XM_060401921.1	2.50465	2.31678	3.44929	0.00895614	0.303108	-2.58645	NOT
XM_042239750.1	2.13586	2.01428	3.44887	0.00896173	0.303108	-2.56077	NOT
XM_060412344.1	-0.906314	4.68606	-3.44758	0.00897856	0.303108	-2.94768	NOT
XM_004008427.6	0.567851	5.075	3.44737	0.00898131	0.303108	-3.10528	NOT
XM_027970369.2	1.64605	1.97268	3.44413	0.00902377	0.303892	-2.51656	NOT
XM_042241462.2	1.42823	3.12987	3.44392	0.0090265	0.303892	-2.66873	NOT
XM_027972129.3	1.88404	1.87846	3.43932	0.00908719	0.305564	-2.55257	NOT
XM_060397475.1	1.61716	2.48867	3.43773	0.00910832	0.305902	-2.54974	NOT
XM_060404011.1	-1.26021	3.53719	-3.43201	0.00918454	0.308088	-2.75519	NOT
NM_001009769.1	-0.675792	3.14047	-3.42398	0.00929275	0.310964	-2.65293	NOT
XM_012181134.4	-0.675792	3.14047	-3.42398	0.00929275	0.310964	-2.65293	NOT
XM_060407289.1	1.61607	2.48867	3.42297	0.00930643	0.311046	-2.57125	NOT
XM_027972297.3	0.962797	2.9767	3.41648	0.00939502	0.31305	-2.6764	NOT
XM_027972980.2	-1.11783	3.15281	-3.41609	0.00940032	0.31305	-2.69771	NOT
XM_027978190.3	-1.11783	3.15281	-3.41609	0.00940032	0.31305	-2.69771	NOT
XM_012161685.4	1.64605	1.97268	3.41501	0.00941523	0.313169	-2.55882	NOT
XM_027966562.2	2.06121	2.5426	3.40344	0.00957566	0.318123	-2.62469	NOT
XM_027975229.2	0.713576	4.20666	3.39676	0.00966966	0.320861	-2.9885	NOT
XM_027970390.3	-0.998949	3.34257	-3.39471	0.00969863	0.321284	-2.72073	NOT
XM_027978566.3	-1.65063	2.46072	-3.39422	0.00970561	0.321284	-2.62385	NOT
XM_027961218.2	0.78967	3.51999	3.39285	0.00972509	0.321544	-2.82884	NOT
XM_012097894.5	0.794485	3.46605	3.39092	0.00975253	0.322066	-2.83173	NOT
XM_004013148.5	-0.740631	4.2645	-3.38519	0.00983468	0.324392	-3.01738	NOT
XM_012161056.4	-0.998258	3.34257	-3.37365	0.0100023	0.329298	-2.752	NOT
XM_004015437.5	0.339213	7.61113	3.37293	0.0100129	0.329298	-3.46428	NOT
XM_015094477.3	-2.30397	2.96727	-3.37251	0.0100191	0.329298	-2.69306	NOT
XM_027960226.1	1.1303	5.28681	3.36695	0.010101	0.331309	-3.27447	NOT
XM_027961699.2	-1.6209	3.79569	-3.36674	0.0101042	0.331309	-2.80279	NOT
XM_042250796.2	-1.48283	1.87846	-3.36424	0.0101413	0.332129	-2.6571	NOT
XM_027969512.3	0.414178	5.45109	3.35445	0.0102881	0.33646	-3.30581	NOT
XM_015104005.3	0.314058	6.99593	3.35222	0.0103217	0.33646	-3.45858	NOT
XM_015093676.3	1.64605	1.97268	3.35091	0.0103416	0.33646	-2.65217	NOT
XM_042255702.1	1.64605	1.97268	3.35091	0.0103416	0.33646	-2.65217	NOT
XM_060412026.1	1.64605	1.97268	3.35091	0.0103416	0.33646	-2.65217	NOT
XM_027978484.3	2.14454	3.56936	3.35027	0.0103514	0.33646	-2.7648	NOT
XM_027958462.3	2.527	2.66087	3.34913	0.0103688	0.33646	-2.72618	NOT
XM_012097179.5	-0.408254	5.35583	-3.349	0.0103708	0.33646	-3.29179	NOT
XM_027966434.3	-1.04285	3.46474	-3.3442	0.010444	0.338441	-2.8703	NOT
XM_027962302.3	-2.50324	2.69577	-3.3346	0.0105925	0.34285	-2.7514	NOT
XM_042242361.1	2.59402	3.9763	3.33061	0.0106548	0.344225	-2.80774	NOT
XM_060408518.1	1.03716	3.30228	3.33029	0.0106599	0.344225	-2.88101	NOT
XM_027977436.2	-1.42557	3.15412	-3.32904	0.0106795	0.344439	-2.76828	NOT
XM_027960009.2	0.350079	8.7222	3.32828	0.0106914	0.344439	-3.59117	NOT
NM_001009738.1	0.923225	5.09981	3.32535	0.0107377	0.345185	-3.30717	NOT
XM_004020834.5	-0.493621	4.15583	-3.32523	0.0107395	0.345185	-3.0889	NOT
XM_027969034.3	2.3042	3.45744	3.32289	0.0107766	0.345978	-2.89142	NOT
XM_042238260.2	1.64605	1.79657	3.32069	0.0108114	0.346693	-2.69634	NOT
XM_027958434.3	-0.783193	3.65449	-3.31908	0.0108371	0.346824	-2.95123	NOT
XM_004013650.5	0.95671	2.9767	3.31771	0.0108591	0.346824	-2.82301	NOT
XM_004012416.6	-1.47922	2.40678	-3.3173	0.0108657	0.346824	-2.72599	NOT
XM_060414667.1	-1.47922	2.40678	-3.3173	0.0108657	0.346824	-2.72599	NOT
XM_004015996.5	-0.838057	3.24834	-3.31048	0.0109754	0.349651	-2.83384	NOT
XM_004005430.5	2.06242	3.25204	3.31022	0.0109795	0.349651	-2.77236	NOT
XM_027961414.2	-0.545751	3.69609	-3.30568	0.0110533	0.351596	-3.00681	NOT
XM_012189126.4	0.307751	8.2094	3.30357	0.0110877	0.352211	-3.60288	NOT
XM_042256147.1	-1.77123	2.05457	-3.30293	0.0110981	0.352211	-2.75238	NOT
XM_015095159.3	0.908261	5.46913	3.29952	0.0111541	0.353585	-3.37536	NOT
XM_012183179.5	-1.64229	2.46072	-3.29651	0.0112036	0.354394	-2.76741	NOT
XM_042246174.1	0.342608	6.22993	3.29642	0.0112053	0.354394	-3.48248	NOT
XM_027968687.3	-1.76972	2.05457	-3.29423	0.0112414	0.354726	-2.76519	NOT
XM_060417191.1	-1.76972	2.05457	-3.29423	0.0112414	0.354726	-2.76519	NOT
XM_027961735.3	-0.635179	4.76395	-3.29208	0.0112771	0.355378	-3.27181	NOT
XM_060411147.1	-1.49286	2.48867	-3.29145	0.0112877	0.355378	-2.76402	NOT
XM_004004416.5	0.78967	3.51999	3.29021	0.0113083	0.355619	-2.98322	NOT
XM_027961092.3	0.413683	6.06211	3.28609	0.0113773	0.357386	-3.48219	NOT
XM_027970360.3	-1.76972	2.05457	-3.28408	0.0114112	0.357725	-2.78016	NOT
XM_027974281.2	-1.58203	3.04798	-3.28309	0.0114279	0.357725	-2.92583	NOT
XM_027972131.3	1.76129	2.94875	3.28188	0.0114482	0.357725	-2.78897	NOT
XM_027964435.3	-1.76209	3.71042	-3.2818	0.0114496	0.357725	-2.85647	NOT
XM_004015056.5	0.911441	3.50634	3.28107	0.0114619	0.357725	-3.00858	NOT
XM_060412938.1	2.46056	2.73236	3.28085	0.0114657	0.357725	-2.83078	NOT
XM_027977676.2	-0.480946	4.91069	-3.27476	0.0115694	0.360554	-3.32045	NOT
XM_004013725.4	-0.531715	4.73008	-3.2707	0.011639	0.361445	-3.29738	NOT
XM_004004143.6	-1.92421	2.55494	-3.27068	0.0116392	0.361445	-2.82293	NOT
XM_027979347.3	-0.545224	3.69609	-3.27048	0.0116428	0.361445	-3.06011	NOT
XM_027957658.3	1.00636	3.55896	3.27004	0.0116503	0.361445	-2.968	NOT
XM_042236133.1	-2.05323	2.41912	-3.26891	0.0116698	0.361647	-2.82883	NOT
XM_012188698.5	-0.573369	4.15044	-3.26806	0.0116845	0.361698	-3.18296	NOT
XM_060419017.1	2.05318	3.50332	3.26644	0.0117125	0.362159	-3.03923	NOT
XM_004006173.6	-0.838057	2.9767	-3.26367	0.0117606	0.362484	-2.9037	NOT
XM_060418717.1	-0.838057	2.9767	-3.26367	0.0117606	0.362484	-2.9037	NOT
XM_004016904.5	0.575132	6.41139	3.26288	0.0117744	0.362484	-3.54333	NOT
XM_027957657.3	1.22604	3.73064	3.26282	0.0117754	0.362484	-2.99713	NOT
XM_027970217.3	1.01379	4.74592	3.26049	0.0118161	0.362836	-3.34246	NOT
XM_012097890.3	-2.26317	2.98092	-3.25983	0.0118276	0.362836	-2.85855	NOT
XM_060419919.1	1.57372	2.99035	3.25917	0.0118391	0.362836	-2.87198	NOT
XM_012188380.5	0.681591	4.06973	3.25916	0.0118393	0.362836	-3.15681	NOT
NM_001162555.1	-1.92216	2.55494	-3.25628	0.0118898	0.363981	-2.84427	NOT
XM_012098909.4	2.79558	4.91432	3.25468	0.0119181	0.364445	-3.20351	NOT
XM_027972877.3	-1.76522	2.32489	-3.25249	0.0119568	0.364861	-2.82678	NOT
XM_012102716.4	1.76129	2.62449	3.25242	0.0119581	0.364861	-2.83251	NOT
XM_060408634.1	1.03715	6.61219	3.24912	0.0120167	0.366005	-3.57703	NOT
XM_060411844.1	0.95671	2.9767	3.24881	0.012022	0.366005	-2.92585	NOT
XM_027968051.3	-0.836002	3.24834	-3.2407	0.0121674	0.369397	-2.93805	NOT
XM_060412607.1	-0.836002	3.24834	-3.2407	0.0121674	0.369397	-2.93805	NOT
XM_027964354.3	-1.33456	3.70386	-3.24036	0.0121735	0.369397	-2.97534	NOT
XM_027979834.3	-1.76522	1.87846	-3.23777	0.0122203	0.370411	-2.84853	NOT
XM_027974498.2	-0.374578	5.34325	-3.23662	0.0122412	0.370519	-3.46263	NOT
XM_012174000.3	0.793279	3.51999	3.2361	0.0122507	0.370519	-3.065	NOT
XM_004018825.6	-0.472156	5.61789	-3.23433	0.0122828	0.371085	-3.50031	NOT
XM_004010617.6	1.28382	3.17879	3.23014	0.0123594	0.372993	-2.97816	NOT
XM_015102572.4	0.25496	8.12202	3.22161	0.0125169	0.377334	-3.72429	NOT
XM_015104656.4	1.52368	3.37342	3.21847	0.0125754	0.378684	-3.01244	NOT
XM_027969497.3	-1.77123	1.87846	-3.2105	0.012725	0.382719	-2.8889	NOT
XM_015096480.3	-1.92597	1.9324	-3.20678	0.0127955	0.382719	-2.91023	NOT
XM_027964957.2	0.990816	3.07092	3.20469	0.0128353	0.382719	-3.06654	NOT
XM_004014171.6	0.683975	4.59596	3.20302	0.0128673	0.382719	-3.39998	NOT
XM_027960175.3	0.798421	2.92276	3.20272	0.0128731	0.382719	-2.98199	NOT
XM_027961171.3	0.798421	2.92276	3.20272	0.0128731	0.382719	-2.98199	NOT
XM_027975985.2	0.798421	2.92276	3.20272	0.0128731	0.382719	-2.98199	NOT
XM_042236618.1	0.798421	2.92276	3.20272	0.0128731	0.382719	-2.98199	NOT
XM_042250462.1	0.798421	2.92276	3.20272	0.0128731	0.382719	-2.98199	NOT
XM_042254702.2	0.798421	2.92276	3.20272	0.0128731	0.382719	-2.98199	NOT
XM_042255067.1	0.798421	2.92276	3.20272	0.0128731	0.382719	-2.98199	NOT
XM_012177592.5	-0.495024	3.89494	-3.2026	0.0128753	0.382719	-3.2761	NOT
XM_042233462.2	1.60999	2.81621	3.20148	0.0128967	0.382943	-2.89792	NOT
XM_027969375.2	-0.619256	5.45166	-3.19584	0.0130054	0.385757	-3.53571	NOT
XM_027961758.2	-1.93187	1.9324	-3.19231	0.0130739	0.387373	-2.93173	NOT
XM_027977453.2	0.66497	3.37051	3.1913	0.0130935	0.387539	-3.18039	NOT
XM_060416335.1	-0.657036	5.60299	-3.19052	0.0131087	0.387575	-3.55199	NOT
XM_015093285.3	-0.909883	3.47839	-3.18937	0.0131312	0.387586	-3.09334	NOT
XM_027970353.2	-1.21911	3.10309	-3.18907	0.0131371	0.387586	-3.04407	NOT
XM_004016384.6	-1.52306	1.97268	-3.18675	0.0131824	0.387661	-2.89318	NOT
XM_042244260.1	-1.52306	1.97268	-3.18675	0.0131824	0.387661	-2.89318	NOT
XM_004011649.5	-0.543644	3.53428	-3.18613	0.0131947	0.387661	-3.18827	NOT
NM_001038013.1	0.846	5.08696	3.18608	0.0131956	0.387661	-3.51301	NOT
XM_004016167.5	-0.668841	5.22478	-3.18166	0.0132827	0.389803	-3.51244	NOT
XM_027960036.2	0.492858	5.38796	3.18043	0.013307	0.390104	-3.57795	NOT
XM_012105225.5	1.90242	3.04798	3.17395	0.0134361	0.393471	-2.95658	NOT
XM_060406422.1	1.37084	1.79657	3.17316	0.013452	0.39352	-2.91768	NOT
XM_027974670.2	-0.895283	5.79488	-3.17179	0.0134795	0.393611	-3.57324	NOT
XM_060394436.1	1.37084	2.32489	3.17159	0.0134835	0.393611	-2.92001	NOT
XM_027968115.3	-0.965462	4.6386	-3.16978	0.0135199	0.394256	-3.36204	NOT
XM_060394778.1	-1.76326	2.8451	-3.16669	0.0135822	0.395377	-3.02852	NOT
XM_012102171.5	-0.723952	3.94334	-3.16646	0.0135869	0.395377	-3.27423	NOT
XM_060393995.1	-0.955624	3.18076	-3.16501	0.0136163	0.395816	-3.06098	NOT
XM_004004941.6	-0.70806	4.7567	-3.16053	0.0137076	0.397232	-3.47092	NOT
XM_060407522.1	-1.76712	2.501	-3.1599	0.0137205	0.397232	-2.97753	NOT
XM_027961169.3	-1.52306	1.97268	-3.15981	0.0137224	0.397232	-2.933	NOT
XM_042254730.2	-1.52306	1.97268	-3.15981	0.0137224	0.397232	-2.933	NOT
XM_042233950.2	1.60661	2.04223	3.1579	0.0137615	0.397946	-2.96256	NOT
XM_015096854.4	1.36975	1.79657	3.1562	0.0137964	0.398539	-2.94276	NOT
XM_027977225.2	1.36975	2.32489	3.15465	0.0138283	0.398717	-2.94506	NOT
XM_060395035.1	2.30707	2.14067	3.15451	0.0138313	0.398717	-3.00812	NOT
XM_042250390.2	1.32412	2.74666	3.15246	0.0138737	0.399521	-2.96701	NOT
XM_027961122.3	-1.07198	4.26683	-3.15097	0.0139044	0.399991	-3.42512	NOT
XM_004013865.5	0.564517	4.57841	3.1439	0.0140522	0.403821	-3.46613	NOT
XM_015098087.4	0.609003	4.98218	3.14232	0.0140852	0.404352	-3.53455	NOT
XM_027967565.3	2.14322	2.39866	3.14079	0.0141175	0.404593	-3.01854	NOT
XM_060412690.1	1.82383	2.99405	3.14053	0.0141229	0.404593	-3.06365	NOT
XM_042232466.1	2.14808	3.30715	3.13839	0.0141682	0.405471	-3.03082	NOT
XM_060402579.1	-1.21327	3.18497	-3.13672	0.0142035	0.405688	-3.12298	NOT
XM_015103999.3	-0.838743	3.19441	-3.13665	0.0142051	0.405688	-3.09424	NOT
XM_042244335.2	0.567371	5.2141	3.13518	0.0142363	0.406161	-3.60531	NOT
XM_042242918.2	1.64605	1.97268	3.12904	0.0143676	0.409063	-2.97858	NOT
XM_042254597.1	1.64605	1.97268	3.12904	0.0143676	0.409063	-2.97858	NOT
XM_027973564.3	-0.574185	4.21478	-3.12042	0.0145539	0.41211	-3.4092	NOT
XM_027973233.3	1.32737	2.74666	3.12009	0.0145612	0.41211	-3.01511	NOT
XM_042240632.1	1.32737	2.74666	3.12009	0.0145612	0.41211	-3.01511	NOT
XM_042249018.1	1.32737	2.74666	3.12009	0.0145612	0.41211	-3.01511	NOT
XM_027976865.2	-1.64866	2.5426	-3.11805	0.0146057	0.41211	-3.03203	NOT
XM_027960604.3	1.48674	2.88248	3.11802	0.0146063	0.41211	-3.02769	NOT
XM_027957328.3	-0.838057	3.19441	-3.11612	0.0146479	0.41211	-3.12516	NOT
XM_027966480.2	-0.838057	3.19441	-3.11612	0.0146479	0.41211	-3.12516	NOT
XM_004021456.5	-0.495024	4.08338	-3.11324	0.0147112	0.41211	-3.41324	NOT
XM_012098940.4	0.798421	2.92276	3.11178	0.0147433	0.41211	-3.11853	NOT
XM_015098173.3	0.798421	2.92276	3.11178	0.0147433	0.41211	-3.11853	NOT
XM_027969197.3	0.798421	2.92276	3.11178	0.0147433	0.41211	-3.11853	NOT
XM_004014383.5	-1.65063	2.5426	-3.10966	0.0147901	0.41211	-3.04453	NOT
XM_042240634.1	1.32845	2.74666	3.10961	0.0147913	0.41211	-3.0307	NOT
XM_004004570.6	-0.483841	4.68611	-3.10754	0.0148372	0.41211	-3.54497	NOT
XM_004016310.5	0.659386	4.20652	3.10727	0.0148431	0.41211	-3.41609	NOT
XM_012102877.5	1.36645	1.79657	3.10578	0.0148765	0.41211	-3.01751	NOT
XM_015097038.4	1.36645	1.79657	3.10578	0.0148765	0.41211	-3.01751	NOT
XM_042250104.1	1.36645	1.79657	3.10578	0.0148765	0.41211	-3.01751	NOT
XM_042251000.1	1.36645	1.79657	3.10578	0.0148765	0.41211	-3.01751	NOT
XM_060394296.1	1.36645	1.79657	3.10578	0.0148765	0.41211	-3.01751	NOT
XM_060410266.1	1.36645	1.79657	3.10578	0.0148765	0.41211	-3.01751	NOT
XM_060416929.1	1.36645	1.79657	3.10578	0.0148765	0.41211	-3.01751	NOT
XM_027962869.3	1.64605	1.79657	3.10577	0.0148767	0.41211	-3.01308	NOT
XM_042246017.2	1.64605	1.79657	3.10577	0.0148767	0.41211	-3.01308	NOT
XM_042251785.2	1.64605	1.79657	3.10577	0.0148767	0.41211	-3.01308	NOT
XM_060395566.1	1.64605	1.79657	3.10577	0.0148767	0.41211	-3.01308	NOT
XM_012143392.5	1.03565	3.51055	3.10458	0.014903	0.412426	-3.22178	NOT
XM_012183292.5	0.794877	4.34351	3.10347	0.0149279	0.412578	-3.44308	NOT
XM_027977437.2	-1.42557	3.07224	-3.103	0.0149383	0.412578	-3.10549	NOT
XM_012096235.5	1.85231	2.21834	3.10216	0.0149572	0.412688	-3.06118	NOT
XM_060408570.1	-1.52306	1.97268	-3.1005	0.0149946	0.413306	-3.02085	NOT
XM_012174474.3	-1.48925	2.48867	-3.09913	0.0150252	0.413327	-3.0489	NOT
XM_042241526.1	-1.48925	2.48867	-3.09913	0.0150252	0.413327	-3.0489	NOT
XM_027962940.3	0.413443	6.25685	3.09308	0.0151622	0.416372	-3.79637	NOT
XM_027976575.3	2.01391	2.32621	3.09291	0.015166	0.416372	-3.08526	NOT
XM_004013410.6	-0.573695	4.21478	-3.0922	0.0151821	0.416401	-3.45261	NOT
XM_004020489.5	0.424525	6.77165	3.09061	0.0152183	0.416982	-3.84895	NOT
XM_015100874.3	-2.05323	1.97268	-3.08482	0.0153511	0.420204	-3.10307	NOT
XM_027976719.2	2.01391	2.53026	3.08234	0.0154082	0.420944	-3.10106	NOT
XM_004002041.6	0.308514	6.50058	3.08233	0.0154086	0.420944	-3.84433	NOT
XM_004019653.5	0.459322	8.77202	3.08056	0.0154495	0.421336	-3.98659	NOT
XM_004021741.5	1.32737	2.74666	3.08039	0.0154534	0.421336	-3.07421	NOT
XM_012099611.4	-1.52306	1.79657	-3.07253	0.0156367	0.425915	-3.06236	NOT
XM_027975032.2	-1.47922	2.57055	-3.06966	0.0157044	0.427058	-3.09284	NOT
NM_001093781.1	2.06107	1.98633	3.06878	0.015725	0.427058	-3.11599	NOT
XM_015101645.3	1.20853	4.10292	3.06734	0.0157591	0.427058	-3.36882	NOT
NM_001139450.1	-2.03012	3.76436	-3.06715	0.0157636	0.427058	-3.23394	NOT
XM_027970922.2	0.793279	3.68666	3.06604	0.0157899	0.427058	-3.32353	NOT
XM_027969324.2	-1.66645	3.26068	-3.06545	0.0158039	0.427058	-3.17582	NOT
XM_027956943.3	-0.331213	5.38735	-3.06461	0.0158239	0.427058	-3.75001	NOT
XM_027969597.2	0.270792	9.5518	3.06442	0.0158285	0.427058	-4.04944	NOT
XM_027965062.3	0.51614	8.45208	3.06323	0.0158568	0.427058	-3.99082	NOT
XM_027971361.2	0.369226	9.7089	3.06308	0.0158604	0.427058	-4.05956	NOT
XM_012105377.3	0.350993	4.27669	3.06132	0.0159022	0.427058	-3.55432	NOT
XM_042254437.2	-2.3369	2.38015	-3.06055	0.0159206	0.427058	-3.16057	NOT
NM_001009766.1	-1.47802	2.57055	-3.05746	0.0159947	0.427058	-3.11103	NOT
XM_004012495.5	-0.836002	3.19441	-3.05689	0.0160084	0.427058	-3.21453	NOT
XM_004015461.6	-0.836002	3.19441	-3.05689	0.0160084	0.427058	-3.21453	NOT
XM_012175630.4	-0.836002	3.19441	-3.05689	0.0160084	0.427058	-3.21453	NOT
XM_012186474.4	-0.836002	3.19441	-3.05689	0.0160084	0.427058	-3.21453	NOT
XM_027966168.2	-0.836002	3.19441	-3.05689	0.0160084	0.427058	-3.21453	NOT
XM_027971165.3	-0.836002	3.19441	-3.05689	0.0160084	0.427058	-3.21453	NOT
XM_042249824.2	-0.836002	3.19441	-3.05689	0.0160084	0.427058	-3.21453	NOT
XM_060401252.1	-0.836002	3.19441	-3.05689	0.0160084	0.427058	-3.21453	NOT
XM_027964606.2	-2.84912	2.68484	-3.05649	0.0160182	0.427058	-3.18879	NOT
XM_060407179.1	1.11943	2.59654	3.0539	0.0160805	0.428307	-3.23171	NOT
XM_027971951.2	-0.665399	3.49268	-3.0506	0.0161606	0.429644	-3.40755	NOT
XM_027959686.2	-1.42557	2.99035	-3.05055	0.0161617	0.429644	-3.18433	NOT
XM_060408815.1	1.35641	1.79657	3.04795	0.016225	0.429755	-3.10345	NOT
XM_060410197.1	1.35641	1.79657	3.04795	0.016225	0.429755	-3.10345	NOT
XM_060418491.1	1.35641	1.79657	3.04795	0.016225	0.429755	-3.10345	NOT
XM_027961825.3	1.35641	2.32489	3.04653	0.0162598	0.429755	-3.10557	NOT
XM_042238097.2	1.35641	2.32489	3.04653	0.0162598	0.429755	-3.10557	NOT
XM_042250512.2	2.05761	3.22215	3.04459	0.0163074	0.429755	-3.29117	NOT
XM_027960243.3	-0.675792	2.92276	-3.04402	0.0163212	0.429755	-3.22072	NOT
XM_027974847.3	-0.675792	2.92276	-3.04402	0.0163212	0.429755	-3.22072	NOT
XM_042253962.2	-0.675792	2.92276	-3.04402	0.0163212	0.429755	-3.22072	NOT
XM_060398903.1	-0.675792	2.92276	-3.04402	0.0163212	0.429755	-3.22072	NOT
XM_004002501.6	1.77945	2.28461	3.04325	0.0163403	0.429848	-3.1437	NOT
XM_004002545.5	1.64605	1.79657	3.04035	0.0164117	0.430441	-3.11027	NOT
XM_042238562.2	1.64605	1.79657	3.04035	0.0164117	0.430441	-3.11027	NOT
XM_060411096.1	1.64605	1.79657	3.04035	0.0164117	0.430441	-3.11027	NOT
XM_004003185.5	-0.987715	3.35686	-3.03981	0.016425	0.430441	-3.32738	NOT
XM_042249953.1	-0.853921	6.0253	-3.03867	0.0164531	0.430769	-3.85903	NOT
XM_027959480.2	-1.04285	3.51867	-3.03715	0.0164907	0.431346	-3.33488	NOT
XM_042234842.1	-1.32812	3.65007	-3.036	0.0165194	0.431689	-3.35916	NOT
XM_042252799.1	0.813195	4.49673	3.03412	0.0165663	0.432505	-3.62909	NOT
XM_042235989.1	0.582571	4.49402	3.03003	0.0166685	0.434763	-3.62263	NOT
XM_004016312.5	1.77945	2.1085	3.02878	0.0166999	0.434763	-3.16535	NOT
XM_042247827.1	1.77945	2.1085	3.02878	0.0166999	0.434763	-3.16535	NOT
XM_027968289.2	0.552671	4.99652	3.02805	0.0167183	0.434833	-3.73524	NOT
XM_027956625.3	0.459995	5.06119	3.02559	0.0167802	0.436034	-3.75738	NOT
XM_027962353.2	0.817566	4.45645	3.0246	0.0168054	0.436278	-3.64382	NOT
XM_042247053.1	-2.75303	2.29919	-3.023	0.016846	0.436922	-3.24504	NOT
XM_042236832.2	0.595288	5.93851	3.02175	0.0168778	0.437337	-3.87835	NOT
XM_004020915.5	-0.424014	3.65581	-3.01897	0.0169486	0.43876	-3.43066	NOT
XM_042252436.2	-1.93187	1.98633	-3.01701	0.0169986	0.439039	-3.19351	NOT
XM_012102688.4	-0.621045	8.00987	-3.01681	0.0170037	0.439039	-4.03344	NOT
XM_012098356.4	1.60537	2.05457	3.01669	0.0170069	0.439039	-3.17193	NOT
XM_027956622.2	-1.76972	2.1085	-3.01182	0.0171322	0.441861	-3.18484	NOT
XM_027978652.3	1.48566	2.93641	3.01097	0.017154	0.442012	-3.18755	NOT
XM_042249404.2	1.12524	3.43679	3.0101	0.0171765	0.442179	-3.41692	NOT
XM_042254445.2	0.484654	10.3278	3.00737	0.0172476	0.443596	-4.1795	NOT
XM_004002553.5	-1.11942	3.42314	-3.00258	0.0173726	0.444554	-3.31876	NOT
XM_027969699.2	0.342282	6.49918	3.00204	0.0173868	0.444554	-3.96313	NOT
XM_004011798.6	-0.493621	4.08338	-3.00163	0.0173974	0.444554	-3.5852	NOT
XM_042246474.1	1.35311	1.79657	3.00117	0.0174096	0.444554	-3.17316	NOT
XM_060401382.1	1.35311	1.79657	3.00117	0.0174096	0.444554	-3.17316	NOT
XM_060412551.1	1.35311	1.79657	3.00117	0.0174096	0.444554	-3.17316	NOT
XM_060412552.1	1.35311	1.79657	3.00117	0.0174096	0.444554	-3.17316	NOT
XM_015102465.4	-1.63863	2.5426	-3.00046	0.0174282	0.444554	-3.20779	NOT
XM_042254524.2	-0.838743	3.41502	-3.00004	0.0174391	0.444554	-3.30051	NOT
XM_004005753.5	1.35311	2.32489	2.9998	0.0174455	0.444554	-3.1752	NOT
XM_015099650.4	1.00036	3.15281	2.99847	0.0174806	0.444717	-3.37961	NOT
XM_004018411.6	0.472692	4.30074	2.99834	0.017484	0.444717	-3.63525	NOT
XM_042230534.2	1.44894	3.48208	2.9962	0.0175407	0.445749	-3.4199	NOT
XM_004018839.5	2.35672	4.32396	2.99552	0.0175587	0.445797	-3.50635	NOT
XM_060395323.1	1.67056	3.5316	2.99415	0.017595	0.446145	-3.43625	NOT
XM_004016125.5	0.735743	4.44945	2.99378	0.0176049	0.446145	-3.65882	NOT
XM_012175491.5	1.09899	7.81259	2.99318	0.0176208	0.446145	-4.07183	NOT
XM_042247203.1	2.80152	3.33444	2.98815	0.0177551	0.449136	-3.28526	NOT
XM_027969541.2	1.65855	3.18497	2.98703	0.017785	0.449482	-3.35922	NOT
XM_012132979.4	1.57372	2.73236	2.98586	0.0178165	0.449867	-3.28178	NOT
XM_004017953.5	0.419484	6.7683	2.98496	0.0178408	0.450069	-4.00815	NOT
XM_027972997.2	-1.22214	6.71358	-2.98421	0.017861	0.450168	-4.00595	NOT
XM_060414397.1	0.830319	5.96072	2.98292	0.0178957	0.450634	-3.92063	NOT
XM_004021571.4	-0.814896	5.62885	-2.98005	0.0179736	0.452184	-3.89071	NOT
XM_012177809.5	-1.77595	2.84088	-2.97691	0.0180591	0.453559	-3.25119	NOT
XM_004018270.5	-0.959265	3.28863	-2.97668	0.0180653	0.453559	-3.34558	NOT
XM_015100425.3	-0.904948	3.72695	-2.97624	0.0180774	0.453559	-3.48395	NOT
XM_042253613.2	-1.76972	2.1085	-2.97361	0.0181493	0.453682	-3.24207	NOT
XM_027973064.3	-1.00152	4.54263	-2.97341	0.0181547	0.453682	-3.68057	NOT
XM_042247616.2	1.34674	3.29285	2.97335	0.0181564	0.453682	-3.37042	NOT
XM_027979366.3	-0.47156	4.55164	-2.97279	0.0181718	0.453682	-3.7531	NOT
XM_060394480.1	0.681591	3.67301	2.97196	0.0181945	0.453682	-3.5975	NOT
XM_027979428.2	1.12856	7.94302	2.96989	0.0182516	0.453682	-4.10145	NOT
XM_027978778.2	0.345766	6.63113	2.96976	0.0182554	0.453682	-4.03112	NOT
XM_060397164.1	0.737532	5.63238	2.96922	0.0182701	0.453682	-3.89954	NOT
XM_012098574.5	1.90242	2.14879	2.96853	0.0182892	0.453682	-3.26372	NOT
XM_015094544.4	-0.78544	4.45874	-2.96829	0.0182959	0.453682	-3.7022	NOT
XM_004002354.5	-0.836002	3.05859	-2.96771	0.0183119	0.453682	-3.3495	NOT
XM_004013884.5	-0.836002	3.05859	-2.96771	0.0183119	0.453682	-3.3495	NOT
XM_012176405.5	-0.836002	3.05859	-2.96771	0.0183119	0.453682	-3.3495	NOT
XM_027966726.2	-0.836002	3.05859	-2.96771	0.0183119	0.453682	-3.3495	NOT
XM_004017466.5	0.487376	9.07181	2.96703	0.0183308	0.453744	-4.17713	NOT
XM_015102079.3	-0.675792	3.14047	-2.96517	0.0183823	0.454208	-3.33994	NOT
XM_042244909.1	-0.675792	3.14047	-2.96517	0.0183823	0.454208	-3.33994	NOT
XM_027976718.2	-1.49303	4.92061	-2.96281	0.0184482	0.454405	-3.85196	NOT
XM_027976487.2	0.992833	3.68113	2.95798	0.0185833	0.454405	-3.54816	NOT
XM_060407716.1	1.61607	2.23067	2.95722	0.0186048	0.454405	-3.26095	NOT
XM_027977344.3	1.32737	2.82854	2.95695	0.0186125	0.454405	-3.25869	NOT
XM_027972641.3	0.805751	5.17793	2.95677	0.0186174	0.454405	-3.89105	NOT
XM_060402109.1	1.60207	2.23067	2.95669	0.0186197	0.454405	-3.26174	NOT
XM_027974118.3	0.553994	4.45912	2.95548	0.0186537	0.454405	-3.70873	NOT
XM_015097084.3	-0.998258	3.16646	-2.95526	0.0186601	0.454405	-3.38131	NOT
NM_001009226.2	-0.93435	3.95796	-2.95506	0.0186657	0.454405	-3.55874	NOT
XM_012174663.5	-0.747618	3.03064	-2.95241	0.0187407	0.454405	-3.43902	NOT
XM_027961836.3	0.346939	8.27182	2.9523	0.0187437	0.454405	-4.15564	NOT
XM_012104077.4	0.546808	3.54793	2.94837	0.0188557	0.454405	-3.53897	NOT
XM_027968939.2	0.546808	3.54793	2.94837	0.0188557	0.454405	-3.53897	NOT
XM_042232462.1	-0.838743	2.9767	-2.94664	0.0189051	0.454405	-3.38146	NOT
XM_027977295.3	1.23748	3.20674	2.94414	0.0189768	0.454405	-3.40746	NOT
XM_027971058.2	-0.884289	3.07092	-2.94179	0.0190446	0.454405	-3.46614	NOT
XM_004018551.6	0.295245	6.792	2.93991	0.0190987	0.454405	-4.08372	NOT
XM_042252192.1	1.80258	2.71871	2.93808	0.0191519	0.454405	-3.36811	NOT
XM_060417128.1	1.37084	2.62449	2.93697	0.0191839	0.454405	-3.26903	NOT
XM_004017205.5	2.03663	6.13451	2.93408	0.0192682	0.454405	-3.98295	NOT
XM_004018314.6	0.728617	5.0999	2.93224	0.019322	0.454405	-3.89934	NOT
NM_001134306.1	1.93212	2.5842	2.93143	0.0193457	0.454405	-3.32032	NOT
XM_042244060.1	-1.81084	2.16244	-2.93113	0.0193545	0.454405	-3.32267	NOT
XM_027965212.2	-1.73195	3.18249	-2.93082	0.0193635	0.454405	-3.46574	NOT
XM_015095234.4	1.04166	3.22039	2.92931	0.0194079	0.454405	-3.48886	NOT
XM_004015188.5	0.62764	5.1703	2.92814	0.0194423	0.454405	-3.91592	NOT
XM_012095246.5	-1.82253	3.50502	-2.92768	0.0194559	0.454405	-3.39009	NOT
XM_004005936.6	1.61277	2.23067	2.92713	0.019472	0.454405	-3.30606	NOT
XM_042233732.2	1.76459	2.28461	2.92608	0.0195032	0.454405	-3.31938	NOT
XM_027960022.3	-1.65232	2.28461	-2.92599	0.0195059	0.454405	-3.31954	NOT
XM_004012750.6	0.729195	5.43756	2.92582	0.0195109	0.454405	-3.95796	NOT
XM_004018440.5	0.949436	4.49818	2.92381	0.0195704	0.454405	-3.77346	NOT
XM_004019127.6	2.14282	4.29265	2.9227	0.0196034	0.454405	-3.66806	NOT
XM_027958408.3	2.49151	4.083	2.92255	0.019608	0.454405	-3.69149	NOT
NM_001009266.1	1.55825	2.55625	2.92181	0.0196299	0.454405	-3.37852	NOT
XM_027971594.2	-0.746927	3.27629	-2.9208	0.0196598	0.454405	-3.48725	NOT
XM_027972936.3	-0.62222	3.94334	-2.92012	0.0196802	0.454405	-3.64397	NOT
XM_004019634.4	-1.12282	3.63141	-2.91479	0.0198401	0.454405	-3.45216	NOT
XM_027960330.3	1.23067	4.47602	2.91429	0.019855	0.454405	-3.82068	NOT
XM_027972094.2	0.706648	5.65632	2.91427	0.0198557	0.454405	-3.9979	NOT
XM_004020844.6	-1.01229	3.9204	-2.91367	0.0198738	0.454405	-3.65706	NOT
XM_060407189.1	0.878935	3.42445	2.91211	0.0199209	0.454405	-3.50047	NOT
XM_004021700.4	0.43172	4.39458	2.9102	0.0199785	0.454405	-3.79576	NOT
XM_015093093.3	-0.750512	3.03064	-2.90819	0.0200395	0.454405	-3.50651	NOT
XM_060397476.1	1.60646	2.05457	2.90789	0.0200487	0.454405	-3.33494	NOT
XM_060419923.1	1.60646	2.05457	2.90789	0.0200487	0.454405	-3.33494	NOT
XM_042240549.1	-2.0124	2.61505	-2.90718	0.0200705	0.454405	-3.36655	NOT
XM_060404180.1	-1.79476	3.4002	-2.90618	0.0201008	0.454405	-3.47064	NOT
XM_004010694.6	-1.52306	1.97268	-2.90545	0.0201232	0.454405	-3.3115	NOT
XM_012098495.5	-1.52306	1.97268	-2.90545	0.0201232	0.454405	-3.3115	NOT
XM_027967729.2	-1.52306	1.97268	-2.90545	0.0201232	0.454405	-3.3115	NOT
XM_060404161.1	-1.52306	1.97268	-2.90545	0.0201232	0.454405	-3.3115	NOT
XM_004014623.5	-0.955624	3.28863	-2.90544	0.0201235	0.454405	-3.45377	NOT
XM_004010183.6	-1.73572	2.21834	-2.90201	0.0202285	0.454405	-3.36129	NOT
XM_015104252.3	0.478466	9.47597	2.89833	0.020342	0.454405	-4.30592	NOT
XM_042238512.2	-1.24687	1.79657	-2.89705	0.0203813	0.454405	-3.32876	NOT
XM_012107620.4	-1.24687	2.32489	-2.89561	0.0204261	0.454405	-3.33093	NOT
XM_027978513.3	-1.24687	2.32489	-2.89561	0.0204261	0.454405	-3.33093	NOT
XM_042242128.2	-1.24687	2.32489	-2.89561	0.0204261	0.454405	-3.33093	NOT
XM_027969465.2	0.962797	2.71871	2.89439	0.0204641	0.454405	-3.46072	NOT
XM_015102829.4	-0.573695	4.24156	-2.89424	0.0204685	0.454405	-3.75834	NOT
XM_042254916.1	0.584207	3.77666	2.89264	0.0205183	0.454405	-3.71058	NOT
XM_012102857.3	-1.19809	2.74666	-2.88884	0.0206371	0.454405	-3.36083	NOT
XM_015103690.3	-0.998258	3.08457	-2.88872	0.0206409	0.454405	-3.48243	NOT
XM_027956864.3	-0.998949	3.28863	-2.88719	0.0206891	0.454405	-3.48477	NOT
XM_042234679.1	-0.998949	3.28863	-2.88719	0.0206891	0.454405	-3.48477	NOT
XM_060398088.1	-1.24537	1.79657	-2.88493	0.0207604	0.454405	-3.34692	NOT
XM_027956857.3	-0.906512	4.26683	-2.88468	0.020768	0.454405	-3.82693	NOT
XM_015104270.3	-1.24537	2.32489	-2.88349	0.0208056	0.454405	-3.34907	NOT
XM_027957070.3	-1.24537	2.32489	-2.88349	0.0208056	0.454405	-3.34907	NOT
XM_042250401.1	-1.24537	2.32489	-2.88349	0.0208056	0.454405	-3.34907	NOT
XM_060412652.1	-1.24537	2.32489	-2.88349	0.0208056	0.454405	-3.34907	NOT
XM_060417383.1	-1.24537	2.32489	-2.88349	0.0208056	0.454405	-3.34907	NOT
XM_004020043.6	1.24354	3.86529	2.88252	0.0208365	0.454405	-3.62237	NOT
XM_060414235.1	1.89871	3.16646	2.88202	0.0208523	0.454405	-3.39415	NOT
XM_042241691.2	1.17249	4.14871	2.88128	0.0208756	0.454405	-3.7754	NOT
XM_015104171.3	2.38325	2.82567	2.87978	0.0209233	0.454405	-3.42736	NOT
XM_042255559.2	2.26844	2.85875	2.87938	0.0209362	0.454405	-3.41724	NOT
XM_004004393.6	-0.836002	2.9767	-2.87916	0.020943	0.454405	-3.48392	NOT
XM_012101368.4	-0.836002	2.9767	-2.87916	0.020943	0.454405	-3.48392	NOT
XM_027961897.3	-0.836002	2.9767	-2.87916	0.020943	0.454405	-3.48392	NOT
XM_012174611.5	-1.24537	2.57055	-2.87811	0.0209766	0.454405	-3.35714	NOT
XM_027961920.2	0.444544	5.40136	2.87808	0.0209776	0.454405	-4.02446	NOT
XM_042247116.2	1.64605	2.05457	2.87747	0.0209969	0.454405	-3.35341	NOT
XM_004017408.6	-0.675792	3.00465	-2.87596	0.0210453	0.454405	-3.4752	NOT
XM_042233100.2	-0.675792	3.00465	-2.87596	0.0210453	0.454405	-3.4752	NOT
XM_060393623.1	-0.675792	3.00465	-2.87596	0.0210453	0.454405	-3.4752	NOT
XM_060413139.1	-0.675792	3.00465	-2.87596	0.0210453	0.454405	-3.4752	NOT
XM_027962465.2	0.628869	3.90305	2.87405	0.0211064	0.454405	-3.7029	NOT
XM_004004436.6	-0.590713	4.14771	-2.87367	0.0211187	0.454405	-3.79158	NOT
XM_004006041.5	-0.998258	3.28863	-2.87365	0.0211192	0.454405	-3.50536	NOT
XM_004021039.4	-0.998258	3.28863	-2.87365	0.0211192	0.454405	-3.50536	NOT
XM_027957931.2	-0.998258	3.28863	-2.87365	0.0211192	0.454405	-3.50536	NOT
XM_012102873.3	-1.52306	1.79657	-2.87365	0.0211193	0.454405	-3.35908	NOT
XM_012187747.5	-1.52306	1.79657	-2.87365	0.0211193	0.454405	-3.35908	NOT
XM_027972530.2	-1.52306	1.79657	-2.87365	0.0211193	0.454405	-3.35908	NOT
XM_060406252.1	-1.52306	1.79657	-2.87365	0.0211193	0.454405	-3.35908	NOT
XM_060416528.1	-1.52306	1.79657	-2.87365	0.0211193	0.454405	-3.35908	NOT
XM_042238819.2	-1.41546	3.64064	-2.87297	0.0211413	0.454405	-3.53756	NOT
XM_042253865.1	-1.4694	4.44821	-2.87283	0.0211455	0.454405	-3.84031	NOT
XM_060414415.1	-2.67543	2.51023	-2.87202	0.0211717	0.454405	-3.46869	NOT
XM_027961475.2	0.815775	5.76114	2.87155	0.0211867	0.454405	-4.08709	NOT
XM_042238430.2	-1.92236	4.53061	-2.86913	0.0212648	0.454405	-3.77453	NOT
XM_004002295.5	0.604193	5.77851	2.86829	0.021292	0.454405	-4.12253	NOT
XM_027976147.3	1.3575	2.40678	2.86829	0.0212923	0.454405	-3.37184	NOT
XM_042230695.1	-0.760956	3.27629	-2.86606	0.0213646	0.454405	-3.57089	NOT
XM_027960863.2	0.388958	5.54725	2.8658	0.021373	0.454405	-4.08097	NOT
XM_027970438.2	0.296131	5.09102	2.86444	0.0214172	0.454405	-3.9976	NOT
XM_060400438.1	1.85231	2.44838	2.86149	0.0215137	0.454405	-3.42227	NOT
XM_027961212.2	-0.675792	3.14047	-2.85837	0.0216158	0.454405	-3.5019	NOT
XM_027972421.2	-0.675792	3.14047	-2.85837	0.0216158	0.454405	-3.5019	NOT
XM_012180650.5	1.23791	4.06395	2.85764	0.0216401	0.454405	-3.81586	NOT
XM_042230186.1	-1.48925	2.23067	-2.85676	0.021669	0.454405	-3.41177	NOT
XM_042256021.1	1.35641	2.40678	2.8551	0.0217237	0.454405	-3.3916	NOT
XM_004005100.5	0.798421	3.00465	2.85407	0.0217581	0.454405	-3.50838	NOT
XM_012185255.4	0.798421	3.00465	2.85407	0.0217581	0.454405	-3.50838	NOT
XM_015095152.4	0.798421	3.00465	2.85407	0.0217581	0.454405	-3.50838	NOT
XM_060402981.1	0.798421	3.00465	2.85407	0.0217581	0.454405	-3.50838	NOT
XM_015104607.4	0.95671	3.11252	2.85318	0.0217875	0.454405	-3.52336	NOT
XM_012188444.4	-1.24087	1.79657	-2.84961	0.0219061	0.454405	-3.39983	NOT
XM_060397472.1	1.37084	2.40678	2.84951	0.0219094	0.454405	-3.39998	NOT
XM_004004386.6	-1.24087	2.32489	-2.84822	0.0219525	0.454405	-3.40192	NOT
XM_012177885.4	-1.24087	2.32489	-2.84822	0.0219525	0.454405	-3.40192	NOT
XM_012189891.5	-1.24087	2.32489	-2.84822	0.0219525	0.454405	-3.40192	NOT
XM_027965388.2	-1.24087	2.32489	-2.84822	0.0219525	0.454405	-3.40192	NOT
XM_060395773.1	-1.24087	2.32489	-2.84822	0.0219525	0.454405	-3.40192	NOT
XM_012189398.4	0.714631	2.9767	2.84505	0.0220589	0.454405	-3.58769	NOT
XM_060394213.1	0.714631	2.9767	2.84505	0.0220589	0.454405	-3.58769	NOT
XM_004011129.5	-0.781327	5.35478	-2.84441	0.0220803	0.454405	-4.03571	NOT
XM_012182486.4	-0.985315	3.90806	-2.84434	0.0220829	0.454405	-3.82797	NOT
XM_027970266.3	0.546808	3.54793	2.84254	0.0221433	0.454405	-3.70167	NOT
XM_015098228.3	0.920445	5.10249	2.84013	0.0222249	0.454405	-4.05194	NOT
XM_027979319.2	-0.736882	7.27138	-2.84013	0.0222249	0.454405	-4.26632	NOT
XM_060415367.1	1.64605	2.02662	2.83707	0.0223287	0.454405	-3.41393	NOT
XM_060398619.1	0.716138	2.9767	2.83525	0.0223906	0.454405	-3.60265	NOT
XM_027969661.3	0.714631	3.22236	2.83509	0.0223962	0.454405	-3.6029	NOT
XM_027958489.3	-0.749689	3.33023	-2.83498	0.0223998	0.454405	-3.61841	NOT
XM_027962987.3	1.49175	2.85453	2.83392	0.0224363	0.454405	-3.45343	NOT
XM_042248868.1	-1.29289	3.4418	-2.83093	0.0225385	0.454405	-3.59332	NOT
XM_004005972.4	1.48566	2.36649	2.83081	0.0225428	0.454405	-3.45811	NOT
XM_027969400.2	0.45438	5.45704	2.82985	0.0225759	0.454405	-4.127	NOT
XM_027972896.3	1.61277	2.67842	2.82978	0.0225782	0.454405	-3.45232	NOT
XM_015104399.4	-0.773309	4.28301	-2.8262	0.0227016	0.454405	-3.89208	NOT
XM_027964569.2	1.32845	2.88248	2.82538	0.0227301	0.454405	-3.4562	NOT
XM_060418578.1	1.88262	2.96727	2.82517	0.0227374	0.454405	-3.47952	NOT
XM_012180810.4	-0.998949	3.16646	-2.82509	0.0227401	0.454405	-3.57929	NOT
XM_027972751.2	0.839936	6.08067	2.82331	0.0228021	0.454405	-4.19685	NOT
XM_015092545.3	-1.55106	3.20674	-2.82323	0.0228048	0.454405	-3.58099	NOT
XM_060406322.1	1.93717	2.40809	2.82007	0.0229151	0.454405	-3.48806	NOT
XM_027957129.3	1.67198	3.83561	2.81895	0.0229543	0.454405	-3.77889	NOT
XM_060400766.1	1.35327	3.64084	2.81813	0.0229831	0.454405	-3.6862	NOT
XM_042253366.1	-1.92216	2.77264	-2.81684	0.0230283	0.454405	-3.5028	NOT
XM_004020249.5	-0.753274	3.33023	-2.81589	0.0230616	0.454405	-3.64762	NOT
XM_060405275.1	1.35311	2.40678	2.81572	0.0230676	0.454405	-3.45066	NOT
XM_042238113.2	0.961176	3.11252	2.81546	0.0230768	0.454405	-3.58073	NOT
XM_004020433.6	-0.811153	5.10694	-2.81517	0.0230871	0.454405	-4.03744	NOT
XM_060417095.1	0.872771	3.11252	2.81337	0.0231505	0.454405	-3.65142	NOT
XM_012137196.5	-1.52306	1.79657	-2.81311	0.0231595	0.454405	-3.44978	NOT
XM_042236888.2	-1.52306	1.79657	-2.81311	0.0231595	0.454405	-3.44978	NOT
XM_015099784.3	0.659121	4.50884	2.81263	0.0231765	0.454405	-3.98187	NOT
XM_027971650.2	-0.960592	4.3958	-2.81213	0.0231943	0.454405	-3.92728	NOT
XM_027968119.2	0.407834	7.16535	2.80985	0.0232753	0.454405	-4.31195	NOT
XM_004010279.5	0.438165	8.89701	2.80892	0.0233083	0.454405	-4.41895	NOT
XM_027976604.2	0.311251	4.97447	2.80864	0.023318	0.454405	-4.07383	NOT
XM_027971234.2	-1.38061	3.78575	-2.80782	0.0233473	0.454405	-3.77719	NOT
XM_042254159.1	0.720637	2.9767	2.80772	0.0233508	0.454405	-3.64472	NOT
XM_060395081.1	0.720637	2.9767	2.80772	0.0233508	0.454405	-3.64472	NOT
XM_012100294.5	1.12479	4.76687	2.80743	0.0233611	0.454405	-3.94826	NOT
XM_012188764.4	1.36975	2.40678	2.80715	0.0233712	0.454405	-3.46351	NOT
XM_012102251.5	-0.861512	6.53103	-2.80544	0.0234325	0.454405	-4.27268	NOT
XM_027957235.2	-0.836002	3.28863	-2.80501	0.0234475	0.454405	-3.59668	NOT
XM_027977153.2	-0.836002	3.28863	-2.80501	0.0234475	0.454405	-3.59668	NOT
XM_027966614.2	0.793279	3.50634	2.80419	0.0234773	0.454405	-3.72475	NOT
XM_004009820.5	0.641287	3.931	2.80375	0.023493	0.454405	-3.92356	NOT
XM_004019699.5	-1.33456	3.48747	-2.80335	0.0235071	0.454405	-3.63835	NOT
XM_027970479.2	-0.518612	6.41924	-2.80331	0.0235087	0.454405	-4.26829	NOT
XM_015098193.3	-0.493972	4.04309	-2.80323	0.0235115	0.454405	-3.89218	NOT
XM_004016568.5	0.834989	4.31805	2.80245	0.0235395	0.454405	-3.94039	NOT
XM_027959173.3	1.53344	2.5426	2.80236	0.0235427	0.454405	-3.48621	NOT
NM_001126353.1	-1.5034	3.23469	-2.80048	0.0236104	0.454405	-3.56732	NOT
XM_004006097.5	1.02213	6.01702	2.79981	0.0236345	0.454405	-4.22859	NOT
NM_001278567.1	-0.322383	7.31432	-2.7988	0.0236712	0.454405	-4.33719	NOT
XM_027959966.3	1.36645	2.40678	2.79873	0.0236735	0.454405	-3.47615	NOT
XM_027976892.2	-2.38571	2.79116	-2.79822	0.023692	0.454405	-3.55907	NOT
XM_060401465.1	-0.955624	3.42314	-2.79802	0.0236994	0.454405	-3.61725	NOT
XM_042249797.2	0.624748	3.70908	2.79635	0.0237599	0.454405	-3.8533	NOT
XM_027966174.2	0.363827	6.24063	2.79591	0.0237757	0.454405	-4.26766	NOT
XM_027979167.3	0.327409	5.94435	2.79531	0.0237977	0.454405	-4.23968	NOT
XM_012186225.5	1.73398	2.97299	2.79473	0.0238188	0.454405	-3.6682	NOT
XM_027969640.2	-0.547644	4.31401	-2.79072	0.0239649	0.454405	-3.94613	NOT
XM_027959355.3	-1.0704	4.00767	-2.78956	0.0240076	0.454405	-3.82311	NOT
XM_004005082.5	0.918502	5.07336	2.78874	0.0240375	0.454405	-4.10996	NOT
XM_042252881.1	1.28149	3.47707	2.78508	0.0241724	0.454405	-3.73045	NOT
XM_004006522.6	1.7675	3.07092	2.78497	0.0241766	0.454405	-3.54378	NOT
XM_060418252.1	0.880911	3.4381	2.78438	0.0241983	0.454405	-3.74065	NOT
XM_060403318.1	-2.25515	4.32547	-2.7829	0.024253	0.454405	-3.85612	NOT
XM_004012696.5	1.77945	2.36649	2.77895	0.0243999	0.454405	-3.54087	NOT
XM_042240792.1	-2.01919	2.89983	-2.77767	0.0244478	0.454405	-3.56736	NOT
XM_015100465.3	2.59351	4.2046	2.77696	0.0244744	0.454405	-3.67582	NOT
XM_012175760.5	-0.508061	5.31542	-2.77442	0.0245696	0.454405	-4.16167	NOT
XM_015100612.4	-1.15999	4.03586	-2.77419	0.024578	0.454405	-3.88124	NOT
XM_027956626.2	-0.628849	4.78252	-2.77311	0.0246187	0.454405	-4.0811	NOT
XM_015094481.4	1.39332	3.60035	2.77293	0.0246256	0.454405	-3.80203	NOT
NM_001161857.1	1.1195	1.71469	2.77264	0.0246364	0.454405	-3.48459	NOT
XM_004004053.6	1.1195	1.71469	2.77264	0.0246364	0.454405	-3.48459	NOT
XM_012096119.5	1.1195	1.71469	2.77264	0.0246364	0.454405	-3.48459	NOT
XM_027957731.2	1.1195	1.71469	2.77264	0.0246364	0.454405	-3.48459	NOT
XM_027965325.2	1.1195	1.71469	2.77264	0.0246364	0.454405	-3.48459	NOT
XM_027968488.3	1.1195	1.71469	2.77264	0.0246364	0.454405	-3.48459	NOT
XM_027975700.2	1.1195	1.71469	2.77264	0.0246364	0.454405	-3.48459	NOT
XM_027977625.2	1.1195	1.71469	2.77264	0.0246364	0.454405	-3.48459	NOT
XM_027978161.3	1.1195	1.71469	2.77264	0.0246364	0.454405	-3.48459	NOT
XM_042231186.1	1.1195	1.71469	2.77264	0.0246364	0.454405	-3.48459	NOT
XM_042242402.2	1.1195	1.71469	2.77264	0.0246364	0.454405	-3.48459	NOT
XM_042244152.1	1.1195	1.71469	2.77264	0.0246364	0.454405	-3.48459	NOT
XM_042245922.1	1.1195	1.71469	2.77264	0.0246364	0.454405	-3.48459	NOT
XM_042252228.2	1.1195	1.71469	2.77264	0.0246364	0.454405	-3.48459	NOT
XM_060398531.1	1.1195	1.71469	2.77264	0.0246364	0.454405	-3.48459	NOT
XM_060406425.1	1.1195	1.71469	2.77264	0.0246364	0.454405	-3.48459	NOT
XM_060414140.1	1.1195	1.71469	2.77264	0.0246364	0.454405	-3.48459	NOT
XM_060418443.1	1.1195	1.71469	2.77264	0.0246364	0.454405	-3.48459	NOT
XM_027956896.2	0.604104	4.17027	2.77251	0.0246412	0.454405	-4.01898	NOT
XM_004004364.6	1.1195	2.24301	2.77094	0.0247008	0.454405	-3.48714	NOT
XM_004008912.6	1.1195	2.24301	2.77094	0.0247008	0.454405	-3.48714	NOT
XM_004016017.6	1.1195	2.24301	2.77094	0.0247008	0.454405	-3.48714	NOT
XM_012182177.5	1.1195	2.24301	2.77094	0.0247008	0.454405	-3.48714	NOT
XM_015100604.3	1.1195	2.24301	2.77094	0.0247008	0.454405	-3.48714	NOT
XM_027962737.3	1.1195	2.24301	2.77094	0.0247008	0.454405	-3.48714	NOT
XM_027970960.3	1.1195	2.24301	2.77094	0.0247008	0.454405	-3.48714	NOT
XM_027971567.2	1.1195	2.24301	2.77094	0.0247008	0.454405	-3.48714	NOT
XM_027975605.3	1.1195	2.24301	2.77094	0.0247008	0.454405	-3.48714	NOT
XM_042233409.2	1.1195	2.24301	2.77094	0.0247008	0.454405	-3.48714	NOT
XM_042246232.2	1.1195	2.24301	2.77094	0.0247008	0.454405	-3.48714	NOT
XM_042247423.1	1.1195	2.24301	2.77094	0.0247008	0.454405	-3.48714	NOT
XM_042247806.2	1.1195	2.24301	2.77094	0.0247008	0.454405	-3.48714	NOT
XM_042255851.2	1.1195	2.24301	2.77094	0.0247008	0.454405	-3.48714	NOT
XM_060396594.1	1.1195	2.24301	2.77094	0.0247008	0.454405	-3.48714	NOT
XM_060409429.1	1.1195	2.24301	2.77094	0.0247008	0.454405	-3.48714	NOT
XM_060417512.1	1.1195	2.24301	2.77094	0.0247008	0.454405	-3.48714	NOT
XM_060418347.1	1.1195	2.24301	2.77094	0.0247008	0.454405	-3.48714	NOT
XM_027969371.3	1.53173	3.46474	2.77023	0.0247273	0.454405	-3.73267	NOT
XM_012188716.3	-1.73318	2.47633	-2.76943	0.0247577	0.454405	-3.56109	NOT
XM_060398504.1	1.32845	2.31256	2.76931	0.0247622	0.454405	-3.54056	NOT
XM_004006116.6	0.793279	3.33023	2.76767	0.0248245	0.454405	-3.78085	NOT
XM_042244030.2	-1.64462	2.1085	-2.7664	0.0248728	0.454405	-3.55982	NOT
XM_012107219.5	0.343635	6.41067	2.7646	0.0249415	0.454405	-4.3276	NOT
XM_027965274.2	1.3575	2.40678	2.76444	0.0249475	0.454405	-3.52762	NOT
XM_027965279.2	1.3575	2.40678	2.76444	0.0249475	0.454405	-3.52762	NOT
XM_042247864.2	1.3575	2.40678	2.76444	0.0249475	0.454405	-3.52762	NOT
XM_027959471.2	-0.641989	3.62039	-2.76425	0.0249547	0.454405	-3.8458	NOT
XM_004002964.6	1.35641	2.48867	2.7635	0.0249834	0.454405	-3.52903	NOT
XM_012100850.5	-1.64866	2.1085	-2.7621	0.0250369	0.454405	-3.5663	NOT
XM_004007950.5	1.05251	5.48688	2.75987	0.0251223	0.454405	-4.23514	NOT
XM_012097700.5	-1.23685	2.32489	-2.75925	0.0251465	0.454405	-3.53542	NOT
XM_027980211.3	-1.23685	2.32489	-2.75925	0.0251465	0.454405	-3.53542	NOT
XM_060411600.1	-1.23685	2.32489	-2.75925	0.0251465	0.454405	-3.53542	NOT
XM_027960865.2	-1.49286	2.05457	-2.75915	0.02515	0.454405	-3.55864	NOT
XM_004015956.6	-0.746927	3.33023	-2.75885	0.0251616	0.454405	-3.73491	NOT
XM_004002678.6	2.13628	2.85875	2.7585	0.0251753	0.454405	-3.59711	NOT
XM_004004734.6	1.12375	1.36248	2.75801	0.0251941	0.454405	-3.46447	NOT
XM_012104152.4	1.12375	1.36248	2.75801	0.0251941	0.454405	-3.46447	NOT
XM_012117375.4	1.12375	1.36248	2.75801	0.0251941	0.454405	-3.46447	NOT
XM_012174038.5	1.12375	1.36248	2.75801	0.0251941	0.454405	-3.46447	NOT
XM_012178990.4	1.12375	1.36248	2.75801	0.0251941	0.454405	-3.46447	NOT
XM_015098548.4	1.12375	1.36248	2.75801	0.0251941	0.454405	-3.46447	NOT
XM_027960213.3	1.12375	1.36248	2.75801	0.0251941	0.454405	-3.46447	NOT
XM_027962986.3	1.12375	1.36248	2.75801	0.0251941	0.454405	-3.46447	NOT
XM_027963522.3	1.12375	1.36248	2.75801	0.0251941	0.454405	-3.46447	NOT
XM_027964050.3	1.12375	1.36248	2.75801	0.0251941	0.454405	-3.46447	NOT
XM_027966760.2	1.12375	1.36248	2.75801	0.0251941	0.454405	-3.46447	NOT
XM_027967036.3	1.12375	1.36248	2.75801	0.0251941	0.454405	-3.46447	NOT
XM_027969098.2	1.12375	1.36248	2.75801	0.0251941	0.454405	-3.46447	NOT
XM_027969099.2	1.12375	1.36248	2.75801	0.0251941	0.454405	-3.46447	NOT
XM_027971160.3	1.12375	1.36248	2.75801	0.0251941	0.454405	-3.46447	NOT
XM_027972265.2	1.12375	1.36248	2.75801	0.0251941	0.454405	-3.46447	NOT
XM_042231945.2	1.12375	1.36248	2.75801	0.0251941	0.454405	-3.46447	NOT
XM_042233960.2	1.12375	1.36248	2.75801	0.0251941	0.454405	-3.46447	NOT
XM_042234531.1	1.12375	1.36248	2.75801	0.0251941	0.454405	-3.46447	NOT
XM_042234534.1	1.12375	1.36248	2.75801	0.0251941	0.454405	-3.46447	NOT
XM_042234538.1	1.12375	1.36248	2.75801	0.0251941	0.454405	-3.46447	NOT
XM_042237131.2	1.12375	1.36248	2.75801	0.0251941	0.454405	-3.46447	NOT
XM_042239076.2	1.12375	1.36248	2.75801	0.0251941	0.454405	-3.46447	NOT
XM_042239826.1	1.12375	1.36248	2.75801	0.0251941	0.454405	-3.46447	NOT
XM_042244255.2	1.12375	1.36248	2.75801	0.0251941	0.454405	-3.46447	NOT
XM_042245896.2	1.12375	1.36248	2.75801	0.0251941	0.454405	-3.46447	NOT
XM_042247964.1	1.12375	1.36248	2.75801	0.0251941	0.454405	-3.46447	NOT
XM_042250076.2	1.12375	1.36248	2.75801	0.0251941	0.454405	-3.46447	NOT
XM_042257219.2	1.12375	1.36248	2.75801	0.0251941	0.454405	-3.46447	NOT
XM_060394897.1	1.12375	1.36248	2.75801	0.0251941	0.454405	-3.46447	NOT
XM_060396954.1	1.12375	1.36248	2.75801	0.0251941	0.454405	-3.46447	NOT
XM_060398018.1	1.12375	1.36248	2.75801	0.0251941	0.454405	-3.46447	NOT
XM_060399498.1	1.12375	1.36248	2.75801	0.0251941	0.454405	-3.46447	NOT
XM_060400715.1	1.12375	1.36248	2.75801	0.0251941	0.454405	-3.46447	NOT
XM_060401345.1	1.12375	1.36248	2.75801	0.0251941	0.454405	-3.46447	NOT
XM_060401448.1	1.12375	1.36248	2.75801	0.0251941	0.454405	-3.46447	NOT
XM_060404517.1	1.12375	1.36248	2.75801	0.0251941	0.454405	-3.46447	NOT
XM_060404519.1	1.12375	1.36248	2.75801	0.0251941	0.454405	-3.46447	NOT
XM_060406041.1	1.12375	1.36248	2.75801	0.0251941	0.454405	-3.46447	NOT
XM_060408309.1	1.12375	1.36248	2.75801	0.0251941	0.454405	-3.46447	NOT
XM_060411094.1	1.12375	1.36248	2.75801	0.0251941	0.454405	-3.46447	NOT
XM_060411324.1	1.12375	1.36248	2.75801	0.0251941	0.454405	-3.46447	NOT
XM_060411946.1	1.12375	1.36248	2.75801	0.0251941	0.454405	-3.46447	NOT
XM_060415204.1	1.12375	1.36248	2.75801	0.0251941	0.454405	-3.46447	NOT
XM_060416422.1	1.12375	1.36248	2.75801	0.0251941	0.454405	-3.46447	NOT
XM_060418214.1	1.12375	1.36248	2.75801	0.0251941	0.454405	-3.46447	NOT
XM_060419477.1	1.12375	1.36248	2.75801	0.0251941	0.454405	-3.46447	NOT
XM_027964087.2	1.89591	2.42043	2.75754	0.0252123	0.454405	-3.58186	NOT
XM_027960694.2	0.28984	6.52512	2.75702	0.0252322	0.454405	-4.35247	NOT
XM_027961821.3	2.36415	4.36745	2.75673	0.0252435	0.454405	-3.87454	NOT
XM_027967623.2	-0.881432	3.37051	-2.75657	0.0252495	0.454405	-3.74954	NOT
XM_012189700.4	0.877427	3.19441	2.75643	0.025255	0.454405	-3.73856	NOT
XM_027968481.2	1.12375	1.8908	2.75614	0.0252662	0.454405	-3.46724	NOT
NM_001145184.2	0.317351	7.44345	2.75471	0.0253215	0.454405	-4.41664	NOT
XM_004004552.6	1.11842	1.71469	2.75431	0.0253372	0.454405	-3.512	NOT
XM_004015275.5	1.11842	1.71469	2.75431	0.0253372	0.454405	-3.512	NOT
XM_004015426.5	1.11842	1.71469	2.75431	0.0253372	0.454405	-3.512	NOT
XM_012162841.5	1.11842	1.71469	2.75431	0.0253372	0.454405	-3.512	NOT
XM_012186925.4	1.11842	1.71469	2.75431	0.0253372	0.454405	-3.512	NOT
XM_012189177.5	1.11842	1.71469	2.75431	0.0253372	0.454405	-3.512	NOT
XM_015101935.4	1.11842	1.71469	2.75431	0.0253372	0.454405	-3.512	NOT
XM_027966694.2	1.11842	1.71469	2.75431	0.0253372	0.454405	-3.512	NOT
XM_027968228.3	1.11842	1.71469	2.75431	0.0253372	0.454405	-3.512	NOT
XM_027978095.3	1.11842	1.71469	2.75431	0.0253372	0.454405	-3.512	NOT
XM_042236191.1	1.11842	1.71469	2.75431	0.0253372	0.454405	-3.512	NOT
XM_042240195.2	1.11842	1.71469	2.75431	0.0253372	0.454405	-3.512	NOT
XM_042249903.2	1.11842	1.71469	2.75431	0.0253372	0.454405	-3.512	NOT
XM_042255814.2	1.11842	1.71469	2.75431	0.0253372	0.454405	-3.512	NOT
XM_042257030.2	1.11842	1.71469	2.75431	0.0253372	0.454405	-3.512	NOT
XM_060395286.1	1.11842	1.71469	2.75431	0.0253372	0.454405	-3.512	NOT
XM_060403802.1	1.11842	1.71469	2.75431	0.0253372	0.454405	-3.512	NOT
XM_060405493.1	1.11842	1.71469	2.75431	0.0253372	0.454405	-3.512	NOT
XM_060407779.1	1.11842	1.71469	2.75431	0.0253372	0.454405	-3.512	NOT
XM_060408770.1	1.11842	1.71469	2.75431	0.0253372	0.454405	-3.512	NOT
XM_060412215.1	1.11842	1.71469	2.75431	0.0253372	0.454405	-3.512	NOT
XM_004009632.5	-0.776738	3.92171	-2.75427	0.0253388	0.454405	-3.91379	NOT
XM_012096156.5	-0.783193	3.60056	-2.75354	0.025367	0.454405	-3.81481	NOT
XM_004015240.6	0.452095	5.39377	2.75309	0.0253844	0.454405	-4.24122	NOT
NM_001252180.1	1.11842	2.24301	2.75263	0.0254022	0.454405	-3.5145	NOT
XM_004012228.6	1.11842	2.24301	2.75263	0.0254022	0.454405	-3.5145	NOT
XM_004017434.5	1.11842	2.24301	2.75263	0.0254022	0.454405	-3.5145	NOT
XM_012180634.5	1.11842	2.24301	2.75263	0.0254022	0.454405	-3.5145	NOT
XM_012181200.5	1.11842	2.24301	2.75263	0.0254022	0.454405	-3.5145	NOT
XM_012187245.5	1.11842	2.24301	2.75263	0.0254022	0.454405	-3.5145	NOT
XM_012190695.5	1.11842	2.24301	2.75263	0.0254022	0.454405	-3.5145	NOT
XM_015100841.3	1.11842	2.24301	2.75263	0.0254022	0.454405	-3.5145	NOT
XM_015101724.3	1.11842	2.24301	2.75263	0.0254022	0.454405	-3.5145	NOT
XM_027962371.2	1.11842	2.24301	2.75263	0.0254022	0.454405	-3.5145	NOT
XM_027963616.3	1.11842	2.24301	2.75263	0.0254022	0.454405	-3.5145	NOT
XM_027965713.2	1.11842	2.24301	2.75263	0.0254022	0.454405	-3.5145	NOT
XM_027966649.3	1.11842	2.24301	2.75263	0.0254022	0.454405	-3.5145	NOT
XM_027967658.3	1.11842	2.24301	2.75263	0.0254022	0.454405	-3.5145	NOT
XM_027970448.3	1.11842	2.24301	2.75263	0.0254022	0.454405	-3.5145	NOT
XM_027972295.3	1.11842	2.24301	2.75263	0.0254022	0.454405	-3.5145	NOT
XM_042242200.2	1.11842	2.24301	2.75263	0.0254022	0.454405	-3.5145	NOT
XM_042250426.2	1.11842	2.24301	2.75263	0.0254022	0.454405	-3.5145	NOT
XM_042253329.2	1.11842	2.24301	2.75263	0.0254022	0.454405	-3.5145	NOT
XM_042254610.2	1.11842	2.24301	2.75263	0.0254022	0.454405	-3.5145	NOT
XM_060404678.1	1.11842	2.24301	2.75263	0.0254022	0.454405	-3.5145	NOT
XM_060407286.1	1.11842	2.24301	2.75263	0.0254022	0.454405	-3.5145	NOT
XM_060409192.1	1.11842	2.24301	2.75263	0.0254022	0.454405	-3.5145	NOT
XM_060413166.1	1.11842	2.24301	2.75263	0.0254022	0.454405	-3.5145	NOT
XM_060414758.1	1.11842	2.24301	2.75263	0.0254022	0.454405	-3.5145	NOT
XM_060396558.1	1.35641	2.40678	2.75247	0.0254084	0.454405	-3.54559	NOT
XM_042241083.1	-1.23534	1.79657	-2.74956	0.0255218	0.454405	-3.54996	NOT
XM_060394240.1	-1.23534	1.79657	-2.74956	0.0255218	0.454405	-3.54996	NOT
XM_060394947.1	-1.23534	1.79657	-2.74956	0.0255218	0.454405	-3.54996	NOT
XM_027968759.3	-0.599259	3.94334	-2.74895	0.0255458	0.454405	-3.90594	NOT
XM_004013714.5	-0.258319	5.99348	-2.74841	0.0255672	0.454405	-4.30401	NOT
XM_004012567.6	-1.23534	2.32489	-2.74831	0.0255711	0.454405	-3.55185	NOT
XM_012187270.5	-1.23534	2.32489	-2.74831	0.0255711	0.454405	-3.55185	NOT
XM_027963624.3	-1.23534	2.32489	-2.74831	0.0255711	0.454405	-3.55185	NOT
XM_027978385.3	-1.23534	2.32489	-2.74831	0.0255711	0.454405	-3.55185	NOT
XM_060393865.1	-1.23534	2.32489	-2.74831	0.0255711	0.454405	-3.55185	NOT
XM_060399414.1	-1.04443	3.3965	-2.74731	0.0256103	0.454405	-3.77838	NOT
XM_060412706.1	-0.770557	4.42967	-2.74691	0.0256258	0.454405	-4.03104	NOT
XM_027976725.3	1.33816	4.53482	2.7469	0.025626	0.454405	-4.09097	NOT
XM_060395867.1	1.97159	3.53198	2.7465	0.0256417	0.454405	-3.7148	NOT
XM_042255508.1	-2.18546	2.28461	-2.74523	0.0256917	0.454405	-3.62649	NOT
XM_004002193.6	-0.675792	3.00465	-2.74488	0.0257055	0.454405	-3.67439	NOT
XM_015104559.3	-0.675792	3.00465	-2.74488	0.0257055	0.454405	-3.67439	NOT
XM_015098926.3	0.287194	6.53507	2.74472	0.0257119	0.454405	-4.36345	NOT
XM_004002654.5	1.89912	2.40678	2.7444	0.0257244	0.454405	-3.60139	NOT
XM_015091836.3	-1.02951	3.3965	-2.74307	0.0257769	0.454405	-3.78487	NOT
XM_027965029.3	-1.11286	3.96584	-2.74151	0.0258387	0.454405	-3.90021	NOT
XM_060403807.1	2.02	2.36649	2.74132	0.0258459	0.454405	-3.61442	NOT
XM_042247642.2	0.551986	4.32213	2.74075	0.0258687	0.454405	-4.04196	NOT
XM_042247923.1	-1.47922	2.62449	-2.73975	0.0259081	0.454405	-3.58786	NOT
XM_042245438.1	0.883433	3.19441	2.73927	0.0259274	0.454405	-3.76483	NOT
XM_042240257.1	-1.00125	3.74546	-2.73916	0.0259318	0.454405	-3.85681	NOT
XM_012190104.5	0.284659	7.42701	2.73849	0.0259582	0.454405	-4.43969	NOT
XM_042253494.2	0.575866	4.84286	2.73685	0.0260236	0.454405	-4.15869	NOT
XM_027971724.3	1.32845	2.48867	2.73673	0.0260284	0.454405	-3.58961	NOT
XM_012181209.4	1.48566	2.85453	2.73647	0.0260387	0.454405	-3.60023	NOT
XM_004004356.5	-0.838057	3.05859	-2.73542	0.0260807	0.454405	-3.70263	NOT
XM_004017301.6	-0.838057	3.05859	-2.73542	0.0260807	0.454405	-3.70263	NOT
XM_042248842.2	2.27344	2.72293	2.73361	0.026153	0.454405	-3.63758	NOT
XM_027977899.2	1.32348	4.79981	2.73272	0.026189	0.454405	-4.18657	NOT
XM_027978189.3	-0.622402	5.76742	-2.73157	0.0262348	0.454405	-4.28408	NOT
XM_004023488.5	2.1645	2.89903	2.73065	0.0262719	0.454405	-3.63923	NOT
XM_027965423.2	0.546808	3.41211	2.73004	0.0262965	0.454405	-3.8749	NOT
XM_015092182.3	1.39243	3.36987	2.72791	0.0263824	0.454405	-3.70978	NOT
NM_001291506.2	-0.540817	5.30028	-2.72738	0.0264041	0.454405	-4.25464	NOT
XM_027973826.3	1.37084	2.48867	2.72501	0.0265001	0.454405	-3.58683	NOT
XM_060393642.1	1.37084	2.48867	2.72501	0.0265001	0.454405	-3.58683	NOT
XM_027978045.2	-1.40162	2.37883	-2.72439	0.0265253	0.454405	-3.60353	NOT
XM_042241177.2	-1.40162	2.37883	-2.72439	0.0265253	0.454405	-3.60353	NOT
XM_012184390.5	-1.48804	2.05457	-2.7231	0.0265776	0.454405	-3.61293	NOT
NM_001163048.1	0.521885	3.95699	2.72302	0.0265809	0.454405	-4.00716	NOT
XM_042229307.2	-1.47802	2.23067	-2.72088	0.0266681	0.454405	-3.61628	NOT
XM_004007264.5	-1.3102	5.64764	-2.71938	0.0267299	0.454405	-4.28152	NOT
XM_004018967.6	-0.706517	4.16084	-2.71897	0.0267466	0.454405	-4.03137	NOT
XM_012117904.4	-1.23084	1.79657	-2.71763	0.0268015	0.454405	-3.59792	NOT
XM_004019550.5	-1.23084	2.32489	-2.71641	0.0268519	0.454405	-3.59976	NOT
XM_060411841.1	-1.23084	2.32489	-2.71641	0.0268519	0.454405	-3.59976	NOT
XM_060415744.1	-1.23084	2.32489	-2.71641	0.0268519	0.454405	-3.59976	NOT
XM_042249099.2	-1.52055	2.67842	-2.71617	0.0268614	0.454405	-3.64064	NOT
XM_060412992.1	0.256633	7.39991	2.71603	0.0268675	0.454405	-4.47501	NOT
XM_012182826.5	-0.923221	3.51055	-2.71589	0.0268732	0.454405	-3.81567	NOT
XM_042230415.1	-2.07255	3.61892	-2.71364	0.026966	0.454405	-3.72739	NOT
XM_027972972.2	-0.675792	2.92276	-2.71285	0.0269989	0.454405	-3.72311	NOT
NM_001135060.2	1.38169	1.44436	2.71167	0.0270476	0.454405	-3.55945	NOT
NM_001135932.1	1.38169	1.44436	2.71167	0.0270476	0.454405	-3.55945	NOT
XM_004003362.5	1.38169	1.44436	2.71167	0.0270476	0.454405	-3.55945	NOT
XM_004006831.4	1.38169	1.44436	2.71167	0.0270476	0.454405	-3.55945	NOT
XM_004006920.5	1.38169	1.44436	2.71167	0.0270476	0.454405	-3.55945	NOT
XM_004021467.5	1.38169	1.44436	2.71167	0.0270476	0.454405	-3.55945	NOT
XM_012095813.5	1.38169	1.44436	2.71167	0.0270476	0.454405	-3.55945	NOT
XM_012100976.5	1.38169	1.44436	2.71167	0.0270476	0.454405	-3.55945	NOT
XM_027957082.2	1.38169	1.44436	2.71167	0.0270476	0.454405	-3.55945	NOT
XM_027958097.3	1.38169	1.44436	2.71167	0.0270476	0.454405	-3.55945	NOT
XM_027962810.3	1.38169	1.44436	2.71167	0.0270476	0.454405	-3.55945	NOT
XM_027963270.3	1.38169	1.44436	2.71167	0.0270476	0.454405	-3.55945	NOT
XM_027968116.3	1.38169	1.44436	2.71167	0.0270476	0.454405	-3.55945	NOT
XM_027968619.3	1.38169	1.44436	2.71167	0.0270476	0.454405	-3.55945	NOT
XM_027971699.2	1.38169	1.44436	2.71167	0.0270476	0.454405	-3.55945	NOT
XM_027971866.2	1.38169	1.44436	2.71167	0.0270476	0.454405	-3.55945	NOT
XM_027972487.3	1.38169	1.44436	2.71167	0.0270476	0.454405	-3.55945	NOT
XM_027973527.3	1.38169	1.44436	2.71167	0.0270476	0.454405	-3.55945	NOT
XM_027975080.2	1.38169	1.44436	2.71167	0.0270476	0.454405	-3.55945	NOT
XM_027978031.3	1.38169	1.44436	2.71167	0.0270476	0.454405	-3.55945	NOT
XM_027978800.2	1.38169	1.44436	2.71167	0.0270476	0.454405	-3.55945	NOT
XM_042229121.1	1.38169	1.44436	2.71167	0.0270476	0.454405	-3.55945	NOT
XM_042230060.2	1.38169	1.44436	2.71167	0.0270476	0.454405	-3.55945	NOT
XM_042230068.2	1.38169	1.44436	2.71167	0.0270476	0.454405	-3.55945	NOT
XM_042230640.1	1.38169	1.44436	2.71167	0.0270476	0.454405	-3.55945	NOT
XM_042233547.2	1.38169	1.44436	2.71167	0.0270476	0.454405	-3.55945	NOT
XM_042233975.2	1.38169	1.44436	2.71167	0.0270476	0.454405	-3.55945	NOT
XM_042234070.2	1.38169	1.44436	2.71167	0.0270476	0.454405	-3.55945	NOT
XM_042234535.1	1.38169	1.44436	2.71167	0.0270476	0.454405	-3.55945	NOT
XM_042234702.2	1.38169	1.44436	2.71167	0.0270476	0.454405	-3.55945	NOT
XM_042238442.1	1.38169	1.44436	2.71167	0.0270476	0.454405	-3.55945	NOT
XM_042240103.2	1.38169	1.44436	2.71167	0.0270476	0.454405	-3.55945	NOT
XM_042242987.2	1.38169	1.44436	2.71167	0.0270476	0.454405	-3.55945	NOT
XM_042243283.1	1.38169	1.44436	2.71167	0.0270476	0.454405	-3.55945	NOT
XM_042244546.2	1.38169	1.44436	2.71167	0.0270476	0.454405	-3.55945	NOT
XM_042245120.1	1.38169	1.44436	2.71167	0.0270476	0.454405	-3.55945	NOT
XM_042245793.2	1.38169	1.44436	2.71167	0.0270476	0.454405	-3.55945	NOT
XM_042247238.2	1.38169	1.44436	2.71167	0.0270476	0.454405	-3.55945	NOT
XM_042247239.2	1.38169	1.44436	2.71167	0.0270476	0.454405	-3.55945	NOT
XM_042247335.2	1.38169	1.44436	2.71167	0.0270476	0.454405	-3.55945	NOT
XM_042251007.2	1.38169	1.44436	2.71167	0.0270476	0.454405	-3.55945	NOT
XM_042251422.1	1.38169	1.44436	2.71167	0.0270476	0.454405	-3.55945	NOT
XM_042251728.2	1.38169	1.44436	2.71167	0.0270476	0.454405	-3.55945	NOT
XM_042253438.1	1.38169	1.44436	2.71167	0.0270476	0.454405	-3.55945	NOT
XM_042253663.1	1.38169	1.44436	2.71167	0.0270476	0.454405	-3.55945	NOT
XM_042253690.2	1.38169	1.44436	2.71167	0.0270476	0.454405	-3.55945	NOT
XM_042253951.1	1.38169	1.44436	2.71167	0.0270476	0.454405	-3.55945	NOT
XM_042254269.2	1.38169	1.44436	2.71167	0.0270476	0.454405	-3.55945	NOT
XM_042254992.2	1.38169	1.44436	2.71167	0.0270476	0.454405	-3.55945	NOT
XM_042255238.2	1.38169	1.44436	2.71167	0.0270476	0.454405	-3.55945	NOT
XM_042256653.2	1.38169	1.44436	2.71167	0.0270476	0.454405	-3.55945	NOT
XM_042257217.1	1.38169	1.44436	2.71167	0.0270476	0.454405	-3.55945	NOT
XM_060394702.1	1.38169	1.44436	2.71167	0.0270476	0.454405	-3.55945	NOT
XM_060395631.1	1.38169	1.44436	2.71167	0.0270476	0.454405	-3.55945	NOT
XM_060395632.1	1.38169	1.44436	2.71167	0.0270476	0.454405	-3.55945	NOT
XM_060396302.1	1.38169	1.44436	2.71167	0.0270476	0.454405	-3.55945	NOT
XM_060397585.1	1.38169	1.44436	2.71167	0.0270476	0.454405	-3.55945	NOT
XM_060401234.1	1.38169	1.44436	2.71167	0.0270476	0.454405	-3.55945	NOT
XM_060404508.1	1.38169	1.44436	2.71167	0.0270476	0.454405	-3.55945	NOT
XM_060406849.1	1.38169	1.44436	2.71167	0.0270476	0.454405	-3.55945	NOT
XM_060407460.1	1.38169	1.44436	2.71167	0.0270476	0.454405	-3.55945	NOT
XM_060408384.1	1.38169	1.44436	2.71167	0.0270476	0.454405	-3.55945	NOT
XM_060409156.1	1.38169	1.44436	2.71167	0.0270476	0.454405	-3.55945	NOT
XM_060409376.1	1.38169	1.44436	2.71167	0.0270476	0.454405	-3.55945	NOT
XM_060413250.1	1.38169	1.44436	2.71167	0.0270476	0.454405	-3.55945	NOT
XM_060413362.1	1.38169	1.44436	2.71167	0.0270476	0.454405	-3.55945	NOT
XM_060413582.1	1.38169	1.44436	2.71167	0.0270476	0.454405	-3.55945	NOT
XM_060414446.1	1.38169	1.44436	2.71167	0.0270476	0.454405	-3.55945	NOT
XM_060414508.1	1.38169	1.44436	2.71167	0.0270476	0.454405	-3.55945	NOT
XM_060417837.1	1.38169	1.44436	2.71167	0.0270476	0.454405	-3.55945	NOT
XM_060418646.1	1.38169	1.44436	2.71167	0.0270476	0.454405	-3.55945	NOT
XM_060419734.1	1.38169	1.44436	2.71167	0.0270476	0.454405	-3.55945	NOT
XM_060419782.1	1.38169	1.44436	2.71167	0.0270476	0.454405	-3.55945	NOT
XM_060405403.1	-0.379258	5.01818	-2.71066	0.0270896	0.454405	-4.21719	NOT
XM_042255896.1	1.38169	1.97268	2.71057	0.0270931	0.454405	-3.56108	NOT
XM_042240633.1	-0.696354	3.89494	-2.71053	0.027095	0.454405	-3.97441	NOT
XM_004019677.5	0.774605	4.59347	2.70993	0.02712	0.454405	-4.09295	NOT
XM_042234970.2	-1.69812	7.71864	-2.70981	0.027125	0.454405	-4.4867	NOT
XM_060405169.1	-1.42155	3.24834	-2.70503	0.0273246	0.454405	-3.70436	NOT
XM_027978279.2	0.689094	5.66977	2.70293	0.0274127	0.454405	-4.35383	NOT
XM_015101343.3	-0.558465	4.59169	-2.70284	0.0274165	0.454405	-4.13387	NOT
XM_027969999.3	0.880911	3.49204	2.70149	0.0274733	0.454405	-3.86792	NOT
XM_004002146.6	1.11511	1.71469	2.70012	0.0275312	0.454405	-3.59305	NOT
XM_004010416.6	1.11511	1.71469	2.70012	0.0275312	0.454405	-3.59305	NOT
XM_012097731.5	1.11511	1.71469	2.70012	0.0275312	0.454405	-3.59305	NOT
XM_012103638.4	1.11511	1.71469	2.70012	0.0275312	0.454405	-3.59305	NOT
XM_012134590.4	1.11511	1.71469	2.70012	0.0275312	0.454405	-3.59305	NOT
XM_012190493.5	1.11511	1.71469	2.70012	0.0275312	0.454405	-3.59305	NOT
XM_015092012.4	1.11511	1.71469	2.70012	0.0275312	0.454405	-3.59305	NOT
XM_015092167.4	1.11511	1.71469	2.70012	0.0275312	0.454405	-3.59305	NOT
XM_015098856.3	1.11511	1.71469	2.70012	0.0275312	0.454405	-3.59305	NOT
XM_027957750.2	1.11511	1.71469	2.70012	0.0275312	0.454405	-3.59305	NOT
XM_027961333.3	1.11511	1.71469	2.70012	0.0275312	0.454405	-3.59305	NOT
XM_027961855.3	1.11511	1.71469	2.70012	0.0275312	0.454405	-3.59305	NOT
XM_027962230.3	1.11511	1.71469	2.70012	0.0275312	0.454405	-3.59305	NOT
XM_027970362.2	1.11511	1.71469	2.70012	0.0275312	0.454405	-3.59305	NOT
XM_027971149.3	1.11511	1.71469	2.70012	0.0275312	0.454405	-3.59305	NOT
XM_027972423.3	1.11511	1.71469	2.70012	0.0275312	0.454405	-3.59305	NOT
XM_042234320.1	1.11511	1.71469	2.70012	0.0275312	0.454405	-3.59305	NOT
XM_042240508.2	1.11511	1.71469	2.70012	0.0275312	0.454405	-3.59305	NOT
XM_042240729.2	1.11511	1.71469	2.70012	0.0275312	0.454405	-3.59305	NOT
XM_042242528.2	1.11511	1.71469	2.70012	0.0275312	0.454405	-3.59305	NOT
XM_042246268.2	1.11511	1.71469	2.70012	0.0275312	0.454405	-3.59305	NOT
XM_042255279.2	1.11511	1.71469	2.70012	0.0275312	0.454405	-3.59305	NOT
XM_060394202.1	1.11511	1.71469	2.70012	0.0275312	0.454405	-3.59305	NOT
XM_060395759.1	1.11511	1.71469	2.70012	0.0275312	0.454405	-3.59305	NOT
XM_060398675.1	1.11511	1.71469	2.70012	0.0275312	0.454405	-3.59305	NOT
XM_060401327.1	1.11511	1.71469	2.70012	0.0275312	0.454405	-3.59305	NOT
XM_060402871.1	1.11511	1.71469	2.70012	0.0275312	0.454405	-3.59305	NOT
XM_060403648.1	1.11511	1.71469	2.70012	0.0275312	0.454405	-3.59305	NOT
XM_060408976.1	1.11511	1.71469	2.70012	0.0275312	0.454405	-3.59305	NOT
XM_060414453.1	1.11511	1.71469	2.70012	0.0275312	0.454405	-3.59305	NOT
XM_060414468.1	1.11511	1.71469	2.70012	0.0275312	0.454405	-3.59305	NOT
XM_060415344.1	1.11511	1.71469	2.70012	0.0275312	0.454405	-3.59305	NOT
XM_060417592.1	1.11511	1.71469	2.70012	0.0275312	0.454405	-3.59305	NOT
XM_027961481.3	2.20163	3.53192	2.69966	0.0275505	0.454405	-3.98184	NOT
XM_027965424.2	0.446035	9.21722	2.69908	0.0275752	0.454405	-4.60619	NOT
XM_027961116.3	-0.424014	3.73638	-2.69868	0.0275922	0.454405	-3.92321	NOT
XM_004011326.6	1.11511	2.24301	2.69853	0.0275983	0.454405	-3.59543	NOT
XM_004023243.6	1.11511	2.24301	2.69853	0.0275983	0.454405	-3.59543	NOT
XM_012104947.3	1.11511	2.24301	2.69853	0.0275983	0.454405	-3.59543	NOT
XM_012162172.4	1.11511	2.24301	2.69853	0.0275983	0.454405	-3.59543	NOT
XM_012177651.4	1.11511	2.24301	2.69853	0.0275983	0.454405	-3.59543	NOT
XM_012177713.4	1.11511	2.24301	2.69853	0.0275983	0.454405	-3.59543	NOT
XM_012179346.4	1.11511	2.24301	2.69853	0.0275983	0.454405	-3.59543	NOT
XM_012183582.5	1.11511	2.24301	2.69853	0.0275983	0.454405	-3.59543	NOT
XM_015100726.3	1.11511	2.24301	2.69853	0.0275983	0.454405	-3.59543	NOT
XM_027959907.3	1.11511	2.24301	2.69853	0.0275983	0.454405	-3.59543	NOT
XM_027962414.2	1.11511	2.24301	2.69853	0.0275983	0.454405	-3.59543	NOT
XM_027965596.3	1.11511	2.24301	2.69853	0.0275983	0.454405	-3.59543	NOT
XM_027968031.3	1.11511	2.24301	2.69853	0.0275983	0.454405	-3.59543	NOT
XM_027974305.2	1.11511	2.24301	2.69853	0.0275983	0.454405	-3.59543	NOT
XM_027978917.3	1.11511	2.24301	2.69853	0.0275983	0.454405	-3.59543	NOT
XM_027979144.2	1.11511	2.24301	2.69853	0.0275983	0.454405	-3.59543	NOT
XM_042239356.1	1.11511	2.24301	2.69853	0.0275983	0.454405	-3.59543	NOT
XM_042240280.2	1.11511	2.24301	2.69853	0.0275983	0.454405	-3.59543	NOT
XM_042245753.2	1.11511	2.24301	2.69853	0.0275983	0.454405	-3.59543	NOT
XM_060394674.1	1.11511	2.24301	2.69853	0.0275983	0.454405	-3.59543	NOT
XM_060409379.1	1.11511	2.24301	2.69853	0.0275983	0.454405	-3.59543	NOT
XM_060417380.1	1.11511	2.24301	2.69853	0.0275983	0.454405	-3.59543	NOT
XM_027977269.2	-0.67122	4.22421	-2.69845	0.0276019	0.454405	-4.06988	NOT
XM_004014564.5	-1.0321	4.02502	-2.69628	0.0276939	0.455406	-3.99285	NOT
XM_060409032.1	-3.00957	2.64183	-2.69611	0.027701	0.455406	-3.75706	NOT
XM_042244023.2	-0.793891	3.75911	-2.69585	0.0277121	0.455406	-3.90354	NOT
XM_004017237.5	-0.836002	3.05859	-2.69362	0.0278071	0.456156	-3.76628	NOT
XM_004020682.4	-0.836002	3.05859	-2.69362	0.0278071	0.456156	-3.76628	NOT
XM_060405734.1	-0.836002	3.05859	-2.69362	0.0278071	0.456156	-3.76628	NOT
XM_060405270.1	0.486927	4.44969	2.69205	0.0278743	0.456986	-4.16038	NOT
XM_042245439.2	1.45577	5.16467	2.69079	0.0279281	0.457597	-4.29517	NOT
XM_042237834.1	2.09651	2.73236	2.6877	0.0280611	0.459504	-3.69743	NOT
XM_012186111.3	-1.91462	3.58403	-2.682	0.0283075	0.463104	-3.85511	NOT
XM_042229884.2	-1.48925	2.5426	-2.68184	0.0283144	0.463104	-3.67509	NOT
XM_060414673.1	0.66497	3.841	2.67977	0.0284047	0.464308	-3.96584	NOT
XM_042252987.1	0.71005	2.9767	2.67917	0.0284308	0.464458	-3.84127	NOT
XM_042255269.1	0.310468	4.93146	2.67824	0.0284716	0.464584	-4.27719	NOT
XM_027957350.2	-0.875071	3.23469	-2.67823	0.028472	0.464584	-3.86957	NOT
XM_060415381.1	0.807968	4.69315	2.67672	0.0285382	0.465389	-4.25142	NOT
XM_015094833.4	-1.96027	3.59092	-2.67401	0.0286573	0.466438	-3.82989	NOT
XM_004009744.6	0.881898	4.20517	2.67378	0.0286671	0.466438	-4.10527	NOT
XM_015093525.4	-1.48804	2.5426	-2.67329	0.0286889	0.466438	-3.68798	NOT
XM_027957541.3	1.68502	3.7872	2.67282	0.0287095	0.466438	-3.97415	NOT
NM_001162559.1	-1.24192	4.26683	-2.67218	0.0287377	0.466438	-4.01602	NOT
XM_004019429.6	0.496102	4.12366	2.67195	0.0287481	0.466438	-4.11438	NOT
XM_027966660.3	0.507388	3.58822	2.67184	0.0287526	0.466438	-4.00164	NOT
XM_027965060.3	0.659011	6.83626	2.67167	0.0287604	0.466438	-4.49936	NOT
XM_027977154.3	-0.870081	3.51867	-2.67156	0.0287651	0.466438	-3.87978	NOT
XM_012101261.5	1.5494	3.43236	2.67131	0.0287764	0.466438	-3.84554	NOT
XM_012098272.5	-1.2788	3.86646	-2.67105	0.0287879	0.466438	-4.04797	NOT
XM_060395990.1	-1.39749	2.37883	-2.67003	0.0288327	0.466891	-3.68534	NOT
XM_015102506.4	-0.971514	4.36823	-2.66913	0.0288729	0.467268	-4.1698	NOT
XM_027959954.3	1.48901	4.85915	2.66527	0.0290444	0.469521	-4.20457	NOT
XM_042255151.2	0.721765	4.29939	2.66523	0.029046	0.469521	-4.14499	NOT
XM_027968495.2	-0.419912	4.92852	-2.66443	0.0290821	0.46983	-4.26286	NOT
XM_027967372.3	-1.80043	4.30407	-2.66276	0.0291566	0.470759	-4.02448	NOT
XM_027977733.3	0.488606	6.95814	2.6617	0.0292045	0.471256	-4.52787	NOT
XM_027973944.3	0.47125	6.69518	2.65908	0.029322	0.472878	-4.51346	NOT
XM_042230096.2	-1.57689	4.30769	-2.65774	0.0293826	0.473161	-4.08595	NOT
XM_027968123.3	-0.286862	5.31408	-2.65745	0.0293956	0.473161	-4.35839	NOT
XM_027975022.2	0.714549	2.9767	2.65714	0.0294096	0.473161	-3.87495	NOT
XM_027969466.2	-0.573369	4.24156	-2.65693	0.0294191	0.473161	-4.12611	NOT
XM_042231764.1	-0.838057	3.28863	-2.65659	0.0294344	0.473161	-3.82266	NOT
XM_012107691.3	-1.37453	3.45044	-2.65642	0.0294422	0.473161	-3.82726	NOT
XM_004002621.4	0.592045	5.82917	2.65372	0.0295648	0.474855	-4.44087	NOT
XM_012184734.5	-0.397957	4.01093	-2.65278	0.0296075	0.475265	-4.11603	NOT
XM_027971122.2	-0.763028	3.38416	-2.65175	0.0296546	0.475593	-3.89886	NOT
XM_042251723.1	-1.19165	3.86336	-2.65158	0.0296622	0.475593	-4.00539	NOT
XM_042231433.1	-1.47922	2.05457	-2.64933	0.0297651	0.476847	-3.72407	NOT
XM_060401519.1	1.28382	2.9624	2.64909	0.0297758	0.476847	-3.86043	NOT
XM_027963385.3	1.60537	2.66477	2.64874	0.0297921	0.476847	-3.72494	NOT
XM_027963875.3	1.14198	6.36621	2.64742	0.0298523	0.477188	-4.49031	NOT
XM_004003720.5	-1.00771	5.65051	-2.64502	0.0299629	0.477188	-4.42446	NOT
XM_027973677.2	0.697801	5.58384	2.64441	0.0299909	0.477188	-4.43107	NOT
XM_004019430.5	0.312019	8.09281	2.64369	0.0300242	0.477188	-4.62794	NOT
XM_027972108.2	-0.844832	3.78167	-2.64254	0.0300775	0.477188	-4.05248	NOT
XM_004022109.5	-1.79693	2.80481	-2.64221	0.0300925	0.477188	-3.82238	NOT
XM_060397736.1	0.428251	4.66701	2.64209	0.030098	0.477188	-4.28886	NOT
XM_027966550.3	0.670164	4.5614	2.64088	0.0301543	0.477188	-4.20635	NOT
XM_004017765.5	-1.49774	3.43236	-2.64008	0.0301914	0.477188	-3.89872	NOT
XM_012106654.4	-1.75922	2.71871	-2.63957	0.0302153	0.477188	-3.75972	NOT
XM_027976991.2	0.278052	9.7982	2.63861	0.0302598	0.477188	-4.73025	NOT
XM_027959935.2	-1.09868	4.5171	-2.63711	0.0303298	0.477188	-4.18551	NOT
XM_027965600.3	0.262417	9.43443	2.63704	0.0303329	0.477188	-4.71413	NOT
XM_027958827.3	1.39505	3.04429	2.63627	0.0303687	0.477188	-3.84927	NOT
XM_012176230.4	-1.92421	2.86687	-2.63619	0.0303726	0.477188	-3.77581	NOT
XM_004009890.5	-0.675792	2.92276	-2.63572	0.0303947	0.477188	-3.84041	NOT
XM_027961870.2	-0.675792	2.92276	-2.63572	0.0303947	0.477188	-3.84041	NOT
XM_027964472.2	-0.675792	2.92276	-2.63572	0.0303947	0.477188	-3.84041	NOT
XM_027973510.2	-0.675792	2.92276	-2.63572	0.0303947	0.477188	-3.84041	NOT
XM_027975823.3	-0.675792	2.92276	-2.63572	0.0303947	0.477188	-3.84041	NOT
XM_027978367.3	-0.675792	2.92276	-2.63572	0.0303947	0.477188	-3.84041	NOT
XM_042250799.2	-0.675792	2.92276	-2.63572	0.0303947	0.477188	-3.84041	NOT
XM_060394607.1	-0.675792	2.92276	-2.63572	0.0303947	0.477188	-3.84041	NOT
XM_060406910.1	-0.675792	2.92276	-2.63572	0.0303947	0.477188	-3.84041	NOT
XM_027979752.3	-1.40751	2.46072	-2.63453	0.0304505	0.477188	-3.73878	NOT
XM_027973154.3	0.407773	7.05593	2.63405	0.0304728	0.477188	-4.57994	NOT
XM_012180482.5	0.410488	5.13437	2.63322	0.0305115	0.477188	-4.36556	NOT
XM_004018188.5	0.60101	4.70903	2.633	0.0305219	0.477188	-4.3165	NOT
XM_027973355.3	1.77945	2.19039	2.63296	0.0305237	0.477188	-3.76106	NOT
XM_004008468.6	0.296715	8.3201	2.63042	0.0306436	0.477188	-4.66561	NOT
XM_004003062.4	1.93846	3.67951	2.62887	0.0307164	0.477188	-4.1549	NOT
XM_004019422.6	1.59276	3.92137	2.62717	0.0307971	0.477188	-3.99496	NOT
XM_027976623.3	1.41273	3.66091	2.62561	0.0308709	0.477188	-3.98608	NOT
XM_027961527.3	1.08949	3.44297	2.62513	0.030894	0.477188	-3.95983	NOT
NM_001308560.1	-1.13395	3.63141	-2.62246	0.0310209	0.477188	-4.04614	NOT
XM_004019433.5	0.39264	7.42069	2.61879	0.031197	0.477188	-4.63005	NOT
XM_015102080.3	-0.998258	3.16646	-2.61845	0.0312132	0.477188	-3.89423	NOT
NM_001163043.1	2.85456	4.52328	2.61832	0.0312196	0.477188	-4.00196	NOT
XM_027962523.2	-0.632822	4.3005	-2.61822	0.0312244	0.477188	-4.22011	NOT
XM_004002985.6	1.64605	1.85051	2.6158	0.0313406	0.477188	-3.74596	NOT
XM_042256335.2	1.64605	1.85051	2.6158	0.0313406	0.477188	-3.74596	NOT
XM_027957816.3	-1.24087	2.48867	-2.61461	0.0313984	0.477188	-3.75268	NOT
XM_027967344.2	-1.24345	3.68113	-2.61383	0.0314358	0.477188	-3.99986	NOT
XM_027969866.2	-0.599259	3.71461	-2.61339	0.0314574	0.477188	-4.11531	NOT
XM_027974766.2	0.293959	5.36432	2.61322	0.0314653	0.477188	-4.44414	NOT
XM_027972549.3	0.294852	5.05536	2.61296	0.031478	0.477188	-4.38977	NOT
XM_004008077.4	0.457629	6.55401	2.61258	0.0314964	0.477188	-4.57992	NOT
XM_004010458.5	0.631443	3.35818	2.61251	0.0314999	0.477188	-4.00224	NOT
NM_001280713.1	0.359186	11.8857	2.60883	0.0316792	0.477188	-4.87774	NOT
XM_015097152.4	0.546455	4.9675	2.60865	0.0316875	0.477188	-4.38962	NOT
XM_060415549.1	1.99945	2.16745	2.60862	0.0316893	0.477188	-3.8104	NOT
XM_012102060.4	0.527672	5.55821	2.60838	0.031701	0.477188	-4.47169	NOT
XM_060417483.1	1.0599	3.98231	2.6075	0.0317439	0.477188	-4.32587	NOT
XM_027956550.3	1.24795	2.1085	2.60667	0.0317844	0.477188	-3.77982	NOT
XM_042237825.2	1.24795	2.63682	2.60566	0.0318339	0.477188	-3.78135	NOT
XM_004012055.6	0.586278	3.99728	2.60422	0.0319045	0.477188	-4.15654	NOT
XM_027974203.2	-0.536354	5.13051	-2.60386	0.0319225	0.477188	-4.42814	NOT
XM_012149467.4	-0.308188	6.07917	-2.60294	0.0319677	0.477188	-4.54905	NOT
XM_015095386.4	-0.41091	4.97518	-2.60226	0.0320011	0.477188	-4.40074	NOT
XM_004002430.6	1.11413	1.36248	2.60185	0.0320214	0.477188	-3.69661	NOT
XM_012099048.5	1.11413	1.36248	2.60185	0.0320214	0.477188	-3.69661	NOT
XM_012141945.5	1.11413	1.36248	2.60185	0.0320214	0.477188	-3.69661	NOT
XM_012176842.5	1.11413	1.36248	2.60185	0.0320214	0.477188	-3.69661	NOT
XM_012178079.5	1.11413	1.36248	2.60185	0.0320214	0.477188	-3.69661	NOT
XM_015105083.4	1.11413	1.36248	2.60185	0.0320214	0.477188	-3.69661	NOT
XM_027957091.3	1.11413	1.36248	2.60185	0.0320214	0.477188	-3.69661	NOT
XM_027960378.2	1.11413	1.36248	2.60185	0.0320214	0.477188	-3.69661	NOT
XM_027961344.2	1.11413	1.36248	2.60185	0.0320214	0.477188	-3.69661	NOT
XM_027963039.2	1.11413	1.36248	2.60185	0.0320214	0.477188	-3.69661	NOT
XM_027971814.2	1.11413	1.36248	2.60185	0.0320214	0.477188	-3.69661	NOT
XM_027975040.2	1.11413	1.36248	2.60185	0.0320214	0.477188	-3.69661	NOT
XM_027975121.2	1.11413	1.36248	2.60185	0.0320214	0.477188	-3.69661	NOT
XM_027976227.2	1.11413	1.36248	2.60185	0.0320214	0.477188	-3.69661	NOT
XM_027977311.3	1.11413	1.36248	2.60185	0.0320214	0.477188	-3.69661	NOT
XM_042229987.2	1.11413	1.36248	2.60185	0.0320214	0.477188	-3.69661	NOT
XM_042231548.1	1.11413	1.36248	2.60185	0.0320214	0.477188	-3.69661	NOT
XM_042233761.1	1.11413	1.36248	2.60185	0.0320214	0.477188	-3.69661	NOT
XM_042237001.2	1.11413	1.36248	2.60185	0.0320214	0.477188	-3.69661	NOT
XM_042237021.2	1.11413	1.36248	2.60185	0.0320214	0.477188	-3.69661	NOT
XM_042237415.2	1.11413	1.36248	2.60185	0.0320214	0.477188	-3.69661	NOT
XM_042238339.2	1.11413	1.36248	2.60185	0.0320214	0.477188	-3.69661	NOT
XM_042240304.2	1.11413	1.36248	2.60185	0.0320214	0.477188	-3.69661	NOT
XM_042240857.2	1.11413	1.36248	2.60185	0.0320214	0.477188	-3.69661	NOT
XM_042242276.1	1.11413	1.36248	2.60185	0.0320214	0.477188	-3.69661	NOT
XM_042243010.2	1.11413	1.36248	2.60185	0.0320214	0.477188	-3.69661	NOT
XM_042243099.1	1.11413	1.36248	2.60185	0.0320214	0.477188	-3.69661	NOT
XM_042243416.2	1.11413	1.36248	2.60185	0.0320214	0.477188	-3.69661	NOT
XM_042244285.1	1.11413	1.36248	2.60185	0.0320214	0.477188	-3.69661	NOT
XM_042246397.1	1.11413	1.36248	2.60185	0.0320214	0.477188	-3.69661	NOT
XM_042246834.2	1.11413	1.36248	2.60185	0.0320214	0.477188	-3.69661	NOT
XM_042247155.1	1.11413	1.36248	2.60185	0.0320214	0.477188	-3.69661	NOT
XM_042248050.2	1.11413	1.36248	2.60185	0.0320214	0.477188	-3.69661	NOT
XM_042249823.2	1.11413	1.36248	2.60185	0.0320214	0.477188	-3.69661	NOT
XM_042250154.2	1.11413	1.36248	2.60185	0.0320214	0.477188	-3.69661	NOT
XM_042251985.2	1.11413	1.36248	2.60185	0.0320214	0.477188	-3.69661	NOT
XM_042252426.1	1.11413	1.36248	2.60185	0.0320214	0.477188	-3.69661	NOT
XM_042255250.2	1.11413	1.36248	2.60185	0.0320214	0.477188	-3.69661	NOT
XM_042255544.2	1.11413	1.36248	2.60185	0.0320214	0.477188	-3.69661	NOT
XM_042256150.2	1.11413	1.36248	2.60185	0.0320214	0.477188	-3.69661	NOT
XM_042256273.1	1.11413	1.36248	2.60185	0.0320214	0.477188	-3.69661	NOT
XM_042256405.2	1.11413	1.36248	2.60185	0.0320214	0.477188	-3.69661	NOT
XM_042257381.2	1.11413	1.36248	2.60185	0.0320214	0.477188	-3.69661	NOT
XM_060397156.1	1.11413	1.36248	2.60185	0.0320214	0.477188	-3.69661	NOT
XM_060399876.1	1.11413	1.36248	2.60185	0.0320214	0.477188	-3.69661	NOT
XM_060401360.1	1.11413	1.36248	2.60185	0.0320214	0.477188	-3.69661	NOT
XM_060401419.1	1.11413	1.36248	2.60185	0.0320214	0.477188	-3.69661	NOT
XM_060402082.1	1.11413	1.36248	2.60185	0.0320214	0.477188	-3.69661	NOT
XM_060402374.1	1.11413	1.36248	2.60185	0.0320214	0.477188	-3.69661	NOT
XM_060403581.1	1.11413	1.36248	2.60185	0.0320214	0.477188	-3.69661	NOT
XM_060404524.1	1.11413	1.36248	2.60185	0.0320214	0.477188	-3.69661	NOT
XM_060405247.1	1.11413	1.36248	2.60185	0.0320214	0.477188	-3.69661	NOT
XM_060405387.1	1.11413	1.36248	2.60185	0.0320214	0.477188	-3.69661	NOT
XM_060405907.1	1.11413	1.36248	2.60185	0.0320214	0.477188	-3.69661	NOT
XM_060406657.1	1.11413	1.36248	2.60185	0.0320214	0.477188	-3.69661	NOT
XM_060406948.1	1.11413	1.36248	2.60185	0.0320214	0.477188	-3.69661	NOT
XM_060408305.1	1.11413	1.36248	2.60185	0.0320214	0.477188	-3.69661	NOT
XM_060408577.1	1.11413	1.36248	2.60185	0.0320214	0.477188	-3.69661	NOT
XM_060408829.1	1.11413	1.36248	2.60185	0.0320214	0.477188	-3.69661	NOT
XM_060410374.1	1.11413	1.36248	2.60185	0.0320214	0.477188	-3.69661	NOT
XM_060411289.1	1.11413	1.36248	2.60185	0.0320214	0.477188	-3.69661	NOT
XM_060411490.1	1.11413	1.36248	2.60185	0.0320214	0.477188	-3.69661	NOT
XM_060412557.1	1.11413	1.36248	2.60185	0.0320214	0.477188	-3.69661	NOT
XM_060413132.1	1.11413	1.36248	2.60185	0.0320214	0.477188	-3.69661	NOT
XM_060414212.1	1.11413	1.36248	2.60185	0.0320214	0.477188	-3.69661	NOT
XM_060414516.1	1.11413	1.36248	2.60185	0.0320214	0.477188	-3.69661	NOT
XM_060418195.1	1.11413	1.36248	2.60185	0.0320214	0.477188	-3.69661	NOT
XM_060418351.1	1.11413	1.36248	2.60185	0.0320214	0.477188	-3.69661	NOT
XM_060419963.1	1.11413	1.36248	2.60185	0.0320214	0.477188	-3.69661	NOT
XM_004009719.5	-0.607192	4.49842	-2.60151	0.0320379	0.477188	-4.32056	NOT
XM_027960807.2	1.03565	2.99035	2.59932	0.0321465	0.478549	-3.9942	NOT
XM_004010751.4	0.227971	8.15467	2.59757	0.0322332	0.479428	-4.70516	NOT
XM_027978506.3	-0.749689	3.19441	-2.59743	0.0322402	0.479428	-3.98196	NOT
XM_027964695.3	-1.24027	3.28731	-2.59577	0.0323227	0.480397	-3.94815	NOT
XM_042249762.2	1.32845	2.31256	2.5944	0.0323911	0.481155	-3.80392	NOT
XM_015103414.4	0.852721	3.78088	2.59389	0.0324163	0.481271	-4.09552	NOT
XM_015094160.4	0.745369	3.66814	2.59097	0.0325625	0.483182	-4.09009	NOT
XM_027975713.2	-1.05115	3.26686	-2.58859	0.0326822	0.484699	-3.94421	NOT
XM_027965101.3	-1.52306	2.02662	-2.58782	0.032721	0.484801	-3.7879	NOT
XM_004002405.6	-0.459423	3.96511	-2.5877	0.0327269	0.484801	-4.18207	NOT
XM_012185353.5	-1.65063	2.83276	-2.5868	0.0327727	0.484801	-3.8307	NOT
XM_004020079.5	0.424013	4.05121	2.58649	0.0327881	0.484801	-4.20834	NOT
XM_027977329.3	0.424013	4.05121	2.58649	0.0327881	0.484801	-4.20834	NOT
XM_004018316.6	-1.86857	2.99944	-2.58637	0.0327942	0.484801	-3.84667	NOT
XM_004017379.6	-1.33528	7.70703	-2.58513	0.0328568	0.485432	-4.7031	NOT
XM_027980091.2	-0.701189	8.6316	-2.58415	0.0329064	0.485432	-4.74854	NOT
XM_015101732.3	-1.05605	3.13104	-2.58349	0.0329399	0.485432	-3.95198	NOT
XM_042233645.1	0.410216	6.47029	2.58146	0.0330434	0.485432	-4.61984	NOT
XM_060396965.1	-1.03177	4.0518	-2.58099	0.0330673	0.485432	-4.17086	NOT
XM_015103109.3	0.45384	4.8728	2.58027	0.0331041	0.485432	-4.41426	NOT
XM_027965578.2	1.25227	2.63682	2.58023	0.0331062	0.485432	-3.8196	NOT
XM_060394973.1	1.25227	2.63682	2.58023	0.0331062	0.485432	-3.8196	NOT
XM_004018850.6	0.416058	6.25847	2.5792	0.0331588	0.485432	-4.60813	NOT
XM_027978873.3	-1.23534	2.40678	-2.57858	0.0331903	0.485432	-3.80677	NOT
XM_027978874.3	-1.23534	2.40678	-2.57858	0.0331903	0.485432	-3.80677	NOT
XM_004008480.6	-1.29204	7.11031	-2.57742	0.0332496	0.485432	-4.65521	NOT
XM_015095306.4	-0.596161	3.86277	-2.57714	0.0332641	0.485432	-4.17122	NOT
XM_004010189.5	0.634994	6.51975	2.57703	0.0332697	0.485432	-4.62254	NOT
XM_004008565.4	0.452215	7.7113	2.57574	0.0333361	0.485432	-4.71499	NOT
XM_027962190.2	0.974575	4.41616	2.57493	0.0333777	0.485432	-4.3536	NOT
XM_027974244.3	-1.42938	3.16646	-2.57468	0.0333908	0.485432	-3.95169	NOT
XM_027977336.3	-0.367798	4.98253	-2.57386	0.0334326	0.485432	-4.42927	NOT
XM_060406892.1	1.53344	2.20272	2.57352	0.0334506	0.485432	-3.83054	NOT
XM_060405605.1	0.389796	4.5408	2.57073	0.0335944	0.485432	-4.36078	NOT
XM_012181884.5	0.373574	5.32297	2.57049	0.0336069	0.485432	-4.4903	NOT
XM_027977677.2	1.53474	3.11252	2.56958	0.0336543	0.485432	-3.90968	NOT
XM_004008050.6	0.507388	3.79031	2.56883	0.0336932	0.485432	-4.16044	NOT
XM_027961820.3	1.64845	3.63296	2.56645	0.0338172	0.485432	-3.97217	NOT
XM_015092705.4	1.6568	2.05457	2.56527	0.0338785	0.485432	-3.85431	NOT
XM_060419817.1	-1.26537	3.0183	-2.56489	0.0338985	0.485432	-3.90873	NOT
XM_015098945.4	0.961467	4.70242	2.56482	0.033902	0.485432	-4.3993	NOT
XM_015095737.4	0.593946	4.17449	2.56432	0.0339282	0.485432	-4.29014	NOT
XM_027958386.3	1.05519	3.65819	2.56415	0.0339373	0.485432	-4.18941	NOT
XM_027979555.3	0.267985	4.84833	2.56407	0.0339413	0.485432	-4.4266	NOT
XM_012097706.4	-1.24537	2.40678	-2.56301	0.0339968	0.485432	-3.83014	NOT
XM_042241200.1	-1.24087	2.40678	-2.56288	0.0340037	0.485432	-3.83034	NOT
XM_060398825.1	-1.24087	2.40678	-2.56288	0.0340037	0.485432	-3.83034	NOT
XM_027975216.3	0.49215	5.05913	2.5625	0.0340234	0.485432	-4.46788	NOT
XM_027972076.3	-1.36792	2.36649	-2.56249	0.0340239	0.485432	-3.86247	NOT
XM_004020216.4	1.08458	2.58289	2.56056	0.0341254	0.485432	-3.83742	NOT
XM_015104557.4	-0.718981	4.00228	-2.56	0.034155	0.485432	-4.20909	NOT
NM_001078654.1	-1.29975	3.15412	-2.55858	0.0342298	0.485432	-3.91827	NOT
NM_001104929.1	0.399564	7.12734	2.5581	0.0342551	0.485432	-4.7006	NOT
XM_027971493.3	-0.854662	3.85334	-2.55792	0.0342649	0.485432	-4.16247	NOT
XM_004021350.3	0.636257	3.35818	2.55789	0.0342666	0.485432	-4.08597	NOT
XM_042234205.2	0.869202	3.68113	2.55764	0.0342798	0.485432	-4.18418	NOT
XM_004009947.6	-1.64529	2.36649	-2.55752	0.0342861	0.485432	-3.87482	NOT
XM_060417297.1	1.37084	2.14879	2.55694	0.0343166	0.485432	-3.83924	NOT
NM_001093789.1	1.55235	1.4983	2.55654	0.034338	0.485432	-3.81554	NOT
NM_001185017.2	1.55235	1.4983	2.55654	0.034338	0.485432	-3.81554	NOT
XM_012187700.3	1.55235	1.4983	2.55654	0.034338	0.485432	-3.81554	NOT
XM_027969873.1	1.55235	1.4983	2.55654	0.034338	0.485432	-3.81554	NOT
XM_027970067.2	1.55235	1.4983	2.55654	0.034338	0.485432	-3.81554	NOT
XM_027971864.2	1.55235	1.4983	2.55654	0.034338	0.485432	-3.81554	NOT
XM_042230244.2	1.55235	1.4983	2.55654	0.034338	0.485432	-3.81554	NOT
XM_042234539.1	1.55235	1.4983	2.55654	0.034338	0.485432	-3.81554	NOT
XM_042243831.1	1.55235	1.4983	2.55654	0.034338	0.485432	-3.81554	NOT
XM_042248331.1	1.55235	1.4983	2.55654	0.034338	0.485432	-3.81554	NOT
XM_042248419.1	1.55235	1.4983	2.55654	0.034338	0.485432	-3.81554	NOT
XM_042248812.1	1.55235	1.4983	2.55654	0.034338	0.485432	-3.81554	NOT
XM_042248813.1	1.55235	1.4983	2.55654	0.034338	0.485432	-3.81554	NOT
XM_042249049.1	1.55235	1.4983	2.55654	0.034338	0.485432	-3.81554	NOT
XM_042254289.1	1.55235	1.4983	2.55654	0.034338	0.485432	-3.81554	NOT
XM_042256704.2	1.55235	1.4983	2.55654	0.034338	0.485432	-3.81554	NOT
XM_060406260.1	1.55235	1.4983	2.55654	0.034338	0.485432	-3.81554	NOT
XM_060412610.1	1.55235	1.4983	2.55654	0.034338	0.485432	-3.81554	NOT
XM_060416277.1	1.55235	1.4983	2.55654	0.034338	0.485432	-3.81554	NOT
XM_027963671.2	0.798421	3.27498	2.55548	0.0343942	0.485432	-3.96227	NOT
XM_012102856.3	-1.20826	4.33997	-2.55446	0.0344483	0.485432	-4.21564	NOT
XM_004014365.6	1.69289	2.73236	2.55428	0.0344575	0.485432	-3.94336	NOT
XM_027960048.3	1.25442	4.27442	2.55383	0.0344819	0.485432	-4.30111	NOT
XM_012102153.5	-0.548374	4.24156	-2.55263	0.0345458	0.485432	-4.31533	NOT
XM_004002484.5	-0.915141	4.00097	-2.55258	0.0345482	0.485432	-4.20724	NOT
XM_027962356.3	1.36645	2.14879	2.55204	0.0345768	0.485432	-3.84659	NOT
XM_042245030.2	1.36645	2.14879	2.55204	0.0345768	0.485432	-3.84659	NOT
XM_027974751.2	-0.747618	3.19441	-2.55189	0.0345851	0.485432	-4.05156	NOT
XM_027962484.3	0.721033	3.80883	2.55188	0.0345857	0.485432	-4.21009	NOT
XM_004017861.5	-1.23084	2.40678	-2.55109	0.034628	0.485432	-3.84804	NOT
XM_060411542.1	-0.763443	4.63047	-2.55048	0.0346604	0.485432	-4.36782	NOT
XM_042241823.2	0.824576	4.49722	2.54887	0.0347468	0.485432	-4.3834	NOT
XM_027972953.3	-0.623354	5.01057	-2.5485	0.0347662	0.485432	-4.46758	NOT
XM_015095429.3	1.1195	2.32489	2.54805	0.0347905	0.485432	-3.8205	NOT
XM_012188475.4	0.961321	4.76444	2.5475	0.0348201	0.485432	-4.44074	NOT
XM_004017042.5	1.36975	2.14879	2.54734	0.0348286	0.485432	-3.85365	NOT
XM_042234370.1	1.36975	2.14879	2.54734	0.0348286	0.485432	-3.85365	NOT
XM_027960030.3	-1.76593	2.40678	-2.5458	0.0349115	0.485432	-3.90119	NOT
XM_027971865.2	-0.628139	4.26834	-2.54543	0.0349317	0.485432	-4.33285	NOT
XM_042239749.2	-2.11204	3.23988	-2.54494	0.0349581	0.485432	-3.98425	NOT
XM_060405589.1	-1.40306	4.35013	-2.54467	0.0349727	0.485432	-4.28025	NOT
XM_042253236.1	1.36645	1.97268	2.54375	0.0350219	0.485432	-3.85903	NOT
XM_004012545.6	-0.733617	5.35478	-2.54332	0.0350452	0.485432	-4.54186	NOT
XM_004021523.6	0.581375	6.02365	2.54256	0.0350864	0.485432	-4.63656	NOT
XM_027960633.2	-1.40751	2.46072	-2.54177	0.0351293	0.485432	-3.87828	NOT
XM_004023338.5	0.279744	8.08575	2.54126	0.0351569	0.485432	-4.78705	NOT
XM_042236765.2	-0.479218	7.61036	-2.5408	0.0351817	0.485432	-4.7682	NOT
XM_004012763.5	-0.474824	5.19262	-2.54004	0.0352231	0.485432	-4.51371	NOT
XM_027959535.3	0.960558	4.60705	2.53943	0.0352565	0.485432	-4.3773	NOT
XM_027975991.3	-1.38811	4.37067	-2.53776	0.0353477	0.485432	-4.29012	NOT
XM_027956877.2	1.6073	2.57477	2.53774	0.0353485	0.485432	-3.96429	NOT
XM_042250429.1	-0.746927	3.19441	-2.53706	0.0353858	0.485432	-4.07421	NOT
XM_027974290.2	0.421365	6.36365	2.53639	0.0354224	0.485432	-4.68964	NOT
XM_015103193.3	0.350993	4.3678	2.53627	0.0354289	0.485432	-4.36869	NOT
XM_042239393.2	-1.24087	2.40678	-2.53625	0.0354298	0.485432	-3.87029	NOT
XM_012179902.5	2.20978	2.77906	2.53601	0.035443	0.485432	-3.94222	NOT
XM_060395902.1	-1.77437	4.21794	-2.53596	0.0354458	0.485432	-4.30504	NOT
XM_027973950.2	-1.02812	3.872	-2.53537	0.0354783	0.485432	-4.21199	NOT
XM_004006369.6	-1.23534	2.48867	-2.53499	0.0354988	0.485432	-3.87218	NOT
XM_015103910.4	-1.89827	4.67102	-2.53465	0.0355176	0.485432	-4.29033	NOT
XM_027978622.2	-0.501023	3.8306	-2.53393	0.0355569	0.485432	-4.22772	NOT
XM_027957543.2	1.90242	2.28461	2.53315	0.0355998	0.485432	-3.92021	NOT
XM_012104029.5	-0.224387	5.87467	-2.53215	0.0356548	0.485432	-4.62225	NOT
XM_004019101.6	0.400675	4.13178	2.53205	0.0356602	0.485432	-4.32113	NOT
XM_004022064.5	0.274871	7.3908	2.53084	0.0357271	0.485432	-4.76304	NOT
XM_004010726.5	-0.749689	3.19441	-2.53084	0.0357273	0.485432	-4.08371	NOT
XM_012106862.5	-0.749689	3.19441	-2.53084	0.0357273	0.485432	-4.08371	NOT
XM_027966219.2	-0.749689	3.19441	-2.53084	0.0357273	0.485432	-4.08371	NOT
XM_027973275.3	0.498331	4.14771	2.52923	0.0358158	0.485432	-4.35917	NOT
XM_042252194.1	2.23597	3.48981	2.52904	0.0358262	0.485432	-4.1388	NOT
XM_027959607.2	-0.746927	3.33023	-2.52889	0.0358346	0.485432	-4.08668	NOT
XM_027978899.3	-0.641989	3.62039	-2.52715	0.0359313	0.485432	-4.21108	NOT
XM_027969089.2	1.0889	2.58289	2.52643	0.035971	0.485432	-3.88864	NOT
XM_060409113.1	1.0889	2.58289	2.52643	0.035971	0.485432	-3.88864	NOT
XM_027970184.2	-0.518626	6.15821	-2.52602	0.035994	0.485432	-4.65981	NOT
XM_012146668.4	2.30572	2.69577	2.52593	0.0359989	0.485432	-3.95833	NOT
XM_012105586.5	0.376201	10.3956	2.52583	0.0360046	0.485432	-4.9319	NOT
XM_027957655.3	0.509443	3.93522	2.52531	0.0360336	0.485432	-4.22741	NOT
XM_015104912.4	0.960112	4.86484	2.52528	0.0360349	0.485432	-4.49606	NOT
XM_027977898.2	1.03564	4.86105	2.52518	0.0360404	0.485432	-4.54929	NOT
XM_012173775.3	0.357771	5.10419	2.52461	0.0360726	0.485432	-4.5306	NOT
XM_027973792.2	0.610368	6.01128	2.5235	0.0361344	0.485432	-4.67707	NOT
XM_042239329.2	-2.07669	3.44849	-2.52338	0.0361411	0.485432	-4.10557	NOT
[truncated: 25,675 more rows]

## Sheet: Prepuberty_VS_Postpuberty
ID	logFC	AveExpr	t	P.Value	adj.P.Val	B	change
XM_042239101.1	-2.95828	1.98633	-14.5453	5.8703e-07	0.0012505	5.83087	DOWN
XM_027966517.3	-3.17353	3.07514	-11.375	3.73756e-06	0.00154206	4.60414	DOWN
NM_001195316.1	-3.05179	2.0185	-10.8389	5.35009e-06	0.00154682	4.3194	DOWN
XM_027957635.3	1.7961	4.9975	9.84251	1.08869e-05	0.00157963	4.0525	UP
XM_060410418.1	-2.63581	1.87846	-8.56477	2.98299e-05	0.0015879	2.8936	DOWN
XM_012157964.3	-1.61411	1.53858	-8.17799	4.14894e-05	0.0015922	2.49018	DOWN
XM_012182574.5	-1.61411	1.53858	-8.17799	4.14894e-05	0.00159309	2.49018	DOWN
XM_012187540.4	-1.61411	1.53858	-8.17799	4.14894e-05	0.00159929	2.49018	DOWN
XM_015098646.3	-1.61411	1.53858	-8.17799	4.14894e-05	0.00160485	2.49018	DOWN
XM_027956300.3	-1.61411	1.53858	-8.17799	4.14894e-05	0.00162807	2.49018	DOWN
XM_027956381.2	-1.61411	1.53858	-8.17799	4.14894e-05	0.00163724	2.49018	DOWN
XM_027971665.2	-1.61411	1.53858	-8.17799	4.14894e-05	0.00164123	2.49018	DOWN
XM_027972299.3	-1.61411	1.53858	-8.17799	4.14894e-05	0.00164128	2.49018	DOWN
XM_027977330.2	-1.61411	1.53858	-8.17799	4.14894e-05	0.00164346	2.49018	DOWN
XM_027978563.3	-1.61411	1.53858	-8.17799	4.14894e-05	0.00164817	2.49018	DOWN
XM_027979644.3	-1.61411	1.53858	-8.17799	4.14894e-05	0.00165368	2.49018	DOWN
XM_042237714.1	-1.61411	1.53858	-8.17799	4.14894e-05	0.00166058	2.49018	DOWN
XM_042241984.1	-1.61411	1.53858	-8.17799	4.14894e-05	0.00167291	2.49018	DOWN
XM_042247615.2	-1.61411	1.53858	-8.17799	4.14894e-05	0.00168618	2.49018	DOWN
XM_042254065.2	-1.61411	1.53858	-8.17799	4.14894e-05	0.00170345	2.49018	DOWN
XM_042256756.1	-1.61411	1.53858	-8.17799	4.14894e-05	0.00170945	2.49018	DOWN
XM_060398474.1	-1.61411	1.53858	-8.17799	4.14894e-05	0.00171665	2.49018	DOWN
XM_060400689.1	-1.61411	1.53858	-8.17799	4.14894e-05	0.00172345	2.49018	DOWN
XM_060403319.1	-1.61411	1.53858	-8.17799	4.14894e-05	0.00172979	2.49018	DOWN
XM_060403935.1	-1.61411	1.53858	-8.17799	4.14894e-05	0.00173487	2.49018	DOWN
XM_060409404.1	-1.61411	1.53858	-8.17799	4.14894e-05	0.00174726	2.49018	DOWN
XM_060414434.1	-1.61411	1.53858	-8.17799	4.14894e-05	0.00177037	2.49018	DOWN
XM_060415168.1	-1.61411	1.53858	-8.17799	4.14894e-05	0.00177487	2.49018	DOWN
XM_004006187.5	-1.61411	2.0669	-8.17482	4.16038e-05	0.00178158	2.48797	DOWN
XM_012099865.4	-1.61411	2.0669	-8.17482	4.16038e-05	0.00178502	2.48797	DOWN
XM_012182573.5	-1.61411	2.0669	-8.17482	4.16038e-05	0.00179436	2.48797	DOWN
XM_027956893.2	-1.61411	2.0669	-8.17482	4.16038e-05	0.0017956	2.48797	DOWN
XM_027965580.2	-1.61411	2.0669	-8.17482	4.16038e-05	0.0018304	2.48797	DOWN
XM_027974879.2	-1.61411	2.0669	-8.17482	4.16038e-05	0.00183326	2.48797	DOWN
XM_027975355.2	-1.61411	2.0669	-8.17482	4.16038e-05	0.00183629	2.48797	DOWN
XM_042235378.2	-1.61411	2.0669	-8.17482	4.16038e-05	0.00184043	2.48797	DOWN
XM_042240260.1	-1.61411	2.0669	-8.17482	4.16038e-05	0.00184771	2.48797	DOWN
XM_042243207.2	-1.61411	2.0669	-8.17482	4.16038e-05	0.00185004	2.48797	DOWN
XM_042252989.2	-1.61411	2.0669	-8.17482	4.16038e-05	0.00187883	2.48797	DOWN
XM_042253080.1	-1.61411	2.0669	-8.17482	4.16038e-05	0.00187914	2.48797	DOWN
XM_060399418.1	-1.61411	2.0669	-8.17482	4.16038e-05	0.00188813	2.48797	DOWN
XM_060399771.1	-1.61411	2.0669	-8.17482	4.16038e-05	0.00190521	2.48797	DOWN
XM_060400579.1	-1.61411	2.0669	-8.17482	4.16038e-05	0.00190877	2.48797	DOWN
XM_060406679.1	-1.61411	2.0669	-8.17482	4.16038e-05	0.0019184	2.48797	DOWN
XM_060406688.1	-1.61411	2.0669	-8.17482	4.16038e-05	0.00192837	2.48797	DOWN
XM_042233794.2	2.05401	1.70235	8.09108	4.47604e-05	0.00193769	2.50535	UP
XM_027976978.2	-2.10826	1.70235	-7.86672	5.46143e-05	0.00194448	2.33696	DOWN
XM_012103095.4	1.55241	1.53858	7.84784	5.5548e-05	0.00194511	2.25296	UP
XM_012176726.5	1.55241	1.53858	7.84784	5.5548e-05	0.0019562	2.25296	UP
XM_012185411.5	1.55241	1.53858	7.84784	5.5548e-05	0.0019649	2.25296	UP
XM_012186921.5	1.55241	1.53858	7.84784	5.5548e-05	0.0019655	2.25296	UP
XM_015102664.4	1.55241	1.53858	7.84784	5.5548e-05	0.00197231	2.25296	UP
XM_027968036.3	1.55241	1.53858	7.84784	5.5548e-05	0.0020008	2.25296	UP
XM_027980280.3	1.55241	1.53858	7.84784	5.5548e-05	0.00200543	2.25296	UP
XM_042231618.1	1.55241	1.53858	7.84784	5.5548e-05	0.00201287	2.25296	UP
XM_042251298.1	1.55241	1.53858	7.84784	5.5548e-05	0.00202012	2.25296	UP
XM_042252819.2	1.55241	1.53858	7.84784	5.5548e-05	0.00204843	2.25296	UP
XM_042255065.1	1.55241	1.53858	7.84784	5.5548e-05	0.00204857	2.25296	UP
XM_042255066.1	1.55241	1.53858	7.84784	5.5548e-05	0.0020553	2.25296	UP
XM_042257014.2	1.55241	1.53858	7.84784	5.5548e-05	0.00206022	2.25296	UP
XM_060397793.1	1.55241	1.53858	7.84784	5.5548e-05	0.00207341	2.25296	UP
XM_060400367.1	1.55241	1.53858	7.84784	5.5548e-05	0.00207804	2.25296	UP
XM_060411657.1	1.55241	1.53858	7.84784	5.5548e-05	0.00208782	2.25296	UP
XM_060418753.1	1.55241	1.53858	7.84784	5.5548e-05	0.0021134	2.25296	UP
XM_004008919.5	1.55241	2.0669	7.84482	5.56992e-05	0.00212337	2.25073	UP
XM_012175210.4	1.55241	2.0669	7.84482	5.56992e-05	0.0021503	2.25073	UP
XM_027958831.3	1.55241	2.0669	7.84482	5.56992e-05	0.00215337	2.25073	UP
XM_027964278.3	1.55241	2.0669	7.84482	5.56992e-05	0.00217423	2.25073	UP
XM_027965650.2	1.55241	2.0669	7.84482	5.56992e-05	0.00217497	2.25073	UP
XM_027973093.3	1.55241	2.0669	7.84482	5.56992e-05	0.00219769	2.25073	UP
XM_027975302.3	1.55241	2.0669	7.84482	5.56992e-05	0.0022008	2.25073	UP
XM_027976461.3	1.55241	2.0669	7.84482	5.56992e-05	0.00221971	2.25073	UP
XM_042232749.1	1.55241	2.0669	7.84482	5.56992e-05	0.00224884	2.25073	UP
XM_042233962.2	1.55241	2.0669	7.84482	5.56992e-05	0.00224901	2.25073	UP
XM_042250866.1	1.55241	2.0669	7.84482	5.56992e-05	0.00229543	2.25073	UP
XM_060400352.1	1.55241	2.0669	7.84482	5.56992e-05	0.00232204	2.25073	UP
XM_060408732.1	1.55241	2.0669	7.84482	5.56992e-05	0.00232717	2.25073	UP
XM_060409150.1	-2.10465	1.70235	-7.64051	6.70586e-05	0.00274053	2.16116	DOWN
XM_004006732.5	-2.10465	2.23067	-7.6392	6.71389e-05	0.00274453	2.16013	DOWN
XM_042237813.1	-2.63581	2.48867	-7.28433	9.35668e-05	0.00379092	1.89967	DOWN
XM_012116602.4	1.19093	3.41015	7.22093	9.94129e-05	0.00403279	1.87424	UP
XM_027967938.2	-1.37606	2.51465	-7.09346	0.000112437	0.004508	1.76335	DOWN
XM_027956911.3	-0.901038	5.69335	-7.00962	0.000122032	0.00499753	1.54278	NOT
XM_042253295.2	-1.86227	1.62047	-6.9638	0.000127657	0.00505326	1.58033	DOWN
XM_004006530.6	-1.86077	1.62047	-6.90862	0.000134818	0.00511084	1.53238	DOWN
XM_027974930.2	-1.86077	1.62047	-6.90862	0.000134818	0.00511399	1.53238	DOWN
XM_042246491.2	-1.86077	1.62047	-6.90862	0.000134818	0.00519832	1.53238	DOWN
XM_060400239.1	-1.86077	2.14879	-6.9073	0.000134995	0.00552334	1.53124	DOWN
XM_027979269.2	-1.61411	2.74528	-6.8389	0.000144509	0.00575523	1.4458	DOWN
XM_004013811.5	-1.85627	1.62047	-6.75219	0.000157657	0.00578982	1.39424	DOWN
XM_015099811.4	-1.85627	1.62047	-6.75219	0.000157657	0.00580433	1.39424	DOWN
XM_012103245.4	-2.35112	1.96034	-6.74913	0.000158145	0.00580613	1.41622	DOWN
XM_060416938.1	-2.35112	1.96034	-6.74913	0.000158145	0.00582041	1.41622	DOWN
XM_060416315.1	-1.85627	2.39444	-6.74506	0.000158795	0.00603957	1.38787	DOWN
XM_042254781.2	-3.39155	2.61927	-6.70316	0.000165674	0.0482616	1.39593	DOWN
XM_042234883.2	2.82766	3.61327	6.57723	0.000188418	0.0543153	1.24587	NOT
XM_042249053.2	1.79396	1.62047	6.45213	0.000214483	0.0611917	1.11953	NOT
XM_027968235.2	2.58606	2.76321	6.37686	0.000232074	0.0652461	1.07085	NOT
XM_027973099.2	-1.06765	6.13559	-6.37141	0.000233409	0.0652461	0.817591	NOT
XM_042229230.2	2.05401	2.31256	6.35258	0.000238087	0.0658882	1.03608	NOT
XM_060403324.1	-2.23564	3.60443	-6.25887	0.000262955	0.0691832	0.950704	NOT
XM_015103248.3	1.7869	1.62047	6.24388	0.000267192	0.0691832	0.921355	NOT
XM_027958140.3	1.7869	1.62047	6.24388	0.000267192	0.0691832	0.921355	NOT
XM_027975066.3	1.7869	1.62047	6.24388	0.000267192	0.0691832	0.921355	NOT
XM_060400885.1	1.7869	1.62047	6.24388	0.000267192	0.0691832	0.921355	NOT
XM_004006650.6	1.7869	2.14879	6.24283	0.000267493	0.0691832	0.920336	NOT
XM_060406112.1	1.7869	2.14879	6.24283	0.000267493	0.0691832	0.920336	NOT
XM_015100530.3	-2.10465	2.31256	-6.18034	0.000286015	0.0732887	0.868204	NOT
XM_027962346.2	-2.10344	2.31256	-6.14085	0.000298449	0.0750844	0.829081	NOT
XM_042255302.1	-2.10344	2.31256	-6.14085	0.000298449	0.0750844	0.829081	NOT
XM_060413895.1	-2.42624	2.33855	-5.9807	0.000355364	0.0885977	0.672337	NOT
XM_042235184.2	2.92449	3.65409	5.95416	0.000365909	0.0904121	0.646357	NOT
XM_004016143.6	1.21595	8.64143	5.90148	0.00038787	0.0949905	0.12527	NOT
XM_060406805.1	-1.61411	2.14879	-5.86226	0.000405164	0.0975002	0.531293	NOT
XM_060414482.1	-1.61411	2.14879	-5.86226	0.000405164	0.0975002	0.531293	NOT
XM_027972591.3	2.0314	2.31256	5.79424	0.000437214	0.104306	0.475458	NOT
XM_042239976.2	-1.61411	2.23067	-5.73037	0.000469862	0.111136	0.396654	NOT
XM_027957567.2	-1.98214	4.02101	-5.69073	0.000491474	0.115263	0.200985	NOT
XM_027958909.3	1.55241	2.14879	5.63194	0.000525569	0.122223	0.29436	NOT
XM_060419821.1	-2.01919	2.37883	-5.53194	0.000589697	0.135703	0.195471	NOT
XM_012177592.5	-0.903484	3.89494	-5.52662	0.000593339	0.135703	0.0960978	NOT
XM_042248370.1	-1.61411	2.14879	-5.51572	0.000600889	0.136284	0.171525	NOT
XM_027972410.3	-1.86227	2.23067	-5.50881	0.000605727	0.136284	0.168829	NOT
XM_060395704.1	2.08876	3.004	5.37246	0.000710518	0.158572	0.019232	NOT
XM_027974976.2	-2.02291	1.6744	-5.3425	0.000736118	0.162971	-0.0135392	NOT
XM_042256907.2	1.55241	2.14879	5.29973	0.000774439	0.170094	-0.0626368	NOT
XM_004013872.6	2.27368	3.88152	5.19077	0.000882334	0.192265	-0.228752	NOT
XM_027975899.3	-2.10826	1.87846	-5.17617	0.000898	0.194151	-0.202419	NOT
XM_042254745.1	-0.855969	4.54121	-5.13849	0.000939871	0.201628	-0.438915	NOT
XM_027967391.3	1.95383	1.6744	5.0234	0.00108156	0.228605	-0.378363	NOT
XM_042239565.1	1.95383	2.20272	5.02296	0.00108215	0.228605	-0.378877	NOT
XM_042250796.2	-2.10826	1.87846	-4.97775	0.0011441	0.239861	-0.43339	NOT
XM_042250733.2	1.98351	2.36649	4.96185	0.00116679	0.242781	-0.450682	NOT
XM_027972131.3	2.48081	2.94875	4.92849	0.00121606	0.251144	-0.499383	NOT
XM_015099913.4	1.81483	4.31562	4.89881	0.00126178	0.256775	-0.7	NOT
XM_060403183.1	1.03156	3.35622	4.88852	0.00127808	0.256775	-0.566953	NOT
XM_060413825.1	-1.97865	2.01428	-4.88743	0.00127982	0.256775	-0.540203	NOT
XM_042231705.2	-1.97865	2.5426	-4.88704	0.00128044	0.256775	-0.540667	NOT
XM_042239545.2	2.04831	1.87846	4.8503	0.00134064	0.266141	-0.585216	NOT
XM_015091601.4	-1.99732	2.62449	-4.84689	0.00134638	0.266141	-0.58879	NOT
XM_027961282.2	1.57383	5.44421	4.82215	0.00138885	0.272588	-1.01943	NOT
XM_042255916.2	2.3074	2.91465	4.81278	0.00140531	0.273877	-0.63624	NOT
XM_042240603.2	-3.86646	3.88636	-4.78865	0.00144871	0.280361	-0.695951	NOT
XM_004012454.6	0.962058	5.78181	4.77485	0.00147417	0.283307	-1.10963	NOT
XM_012105225.5	2.67857	3.04798	4.76378	0.00149496	0.285322	-0.702212	NOT
XM_027961280.3	-1.07445	6.67199	-4.75327	0.00151499	0.285857	-1.20518	NOT
XM_027965473.2	1.76283	2.73432	4.75148	0.00151843	0.285857	-0.701406	NOT
XM_012185309.5	-2.22939	3.05337	-4.63962	0.00175129	0.327468	-0.847995	NOT
XM_015101645.3	1.74749	4.10292	4.62758	0.00177859	0.329622	-1.00711	NOT
XM_060400296.1	-1.86077	1.97268	-4.60233	0.00183737	0.329622	-0.880861	NOT
XM_012096778.4	2.20472	1.9324	4.59987	0.0018432	0.329622	-0.896192	NOT
XM_060397481.1	2.19259	2.50232	4.59691	0.00185024	0.329622	-0.899886	NOT
XM_027967836.2	2.34472	1.97268	4.59257	0.00186065	0.329622	-0.908665	NOT
XM_027977115.3	-2.76174	4.22937	-4.58808	0.00187146	0.329622	-1.07567	NOT
XM_042254390.1	2.72056	4.2962	4.58354	0.00188248	0.329622	-0.985479	NOT
XM_042244207.1	-3.0068	3.99921	-4.55824	0.00194511	0.329622	-0.958734	NOT
XM_027969379.3	1.0035	3.94465	4.54773	0.00197179	0.329622	-1.14077	NOT
XM_027977793.2	-2.14665	1.71469	-4.53203	0.0020124	0.329622	-0.977682	NOT
XM_004005943.4	-0.769427	2.84088	-4.53182	0.00201294	0.329622	-1.0019	NOT
XM_004019616.5	-0.769427	2.84088	-4.53182	0.00201294	0.329622	-1.0019	NOT
XM_012148618.4	-0.769427	2.84088	-4.53182	0.00201294	0.329622	-1.0019	NOT
XM_027963140.3	-0.769427	2.84088	-4.53182	0.00201294	0.329622	-1.0019	NOT
XM_027963345.3	-0.769427	2.84088	-4.53182	0.00201294	0.329622	-1.0019	NOT
XM_027966264.2	-0.769427	2.84088	-4.53182	0.00201294	0.329622	-1.0019	NOT
XM_042234840.2	-0.769427	2.84088	-4.53182	0.00201294	0.329622	-1.0019	NOT
XM_042255353.2	-0.769427	2.84088	-4.53182	0.00201294	0.329622	-1.0019	NOT
XM_060402543.1	-0.769427	2.84088	-4.53182	0.00201294	0.329622	-1.0019	NOT
XM_060406253.1	-0.769427	2.84088	-4.53182	0.00201294	0.329622	-1.0019	NOT
XM_060415850.1	-0.769427	2.84088	-4.53182	0.00201294	0.329622	-1.0019	NOT
XM_012097525.5	-0.769427	3.08653	-4.52351	0.00203481	0.331117	-1.01252	NOT
XM_060418194.1	1.3083	3.90914	4.51477	0.0020581	0.331117	-1.22638	NOT
XM_012101836.4	1.81435	1.79657	4.51037	0.00206993	0.331117	-0.995043	NOT
XM_027973066.2	1.81435	1.79657	4.51037	0.00206993	0.331117	-0.995043	NOT
XM_027977240.3	-2.14427	1.71469	-4.50379	0.00208774	0.332047	-1.01325	NOT
XM_042238512.2	-1.86227	1.79657	-4.49208	0.00211988	0.333532	-1.01802	NOT
XM_042235605.1	-0.941134	5.78411	-4.49161	0.00212119	0.333532	-1.46592	NOT
XM_027961804.3	-0.915962	4.04796	-4.47528	0.00216692	0.336994	-1.22978	NOT
XM_060398088.1	-1.86077	1.79657	-4.47506	0.00216756	0.336994	-1.03938	NOT
XM_060400566.1	-1.83437	2.65244	-4.47069	0.00218	0.337035	-1.049	NOT
XM_027973812.3	-1.02036	3.08457	-4.46147	0.00220646	0.339231	-1.14305	NOT
XM_042248532.2	-1.86227	1.97268	-4.44325	0.00225982	0.345516	-1.07944	NOT
XM_027957655.3	0.852566	3.93522	4.43254	0.00229184	0.348485	-1.28717	NOT
XM_012188444.4	-1.85627	1.79657	-4.42559	0.00231287	0.349762	-1.10175	NOT
XM_042238215.2	-1.79193	3.77869	-4.41673	0.00233999	0.350661	-1.34786	NOT
XM_027968452.3	-1.9807	2.62449	-4.41538	0.00234416	0.350661	-1.12317	NOT
XM_060417128.1	1.92337	2.62449	4.4051	0.00237611	0.35353	-1.13624	NOT
XM_027971951.2	-1.00034	3.49268	-4.38912	0.00242676	0.357953	-1.2818	NOT
XM_027957872.2	-1.46188	5.71207	-4.3828	0.00244708	0.357953	-1.60728	NOT
XM_027958361.3	1.88865	7.09868	4.38113	0.00245252	0.357953	-1.77204	NOT
XM_004018214.6	-0.932377	2.89482	-4.37957	0.00245758	0.357953	-1.20511	NOT
XM_027975612.3	-0.816693	3.86277	-4.36038	0.00252078	0.365236	-1.37917	NOT
XM_012188424.4	0.944269	3.08457	4.34954	0.00255728	0.368595	-1.29144	NOT
XM_004014241.5	-1.81844	2.57055	-4.34282	0.00258017	0.369966	-1.21168	NOT
XM_042249272.1	2.64699	3.99885	4.32636	0.00263725	0.3749	-1.47384	NOT
XM_027957634.3	-1.26174	3.68535	-4.32215	0.00265205	0.3749	-1.34066	NOT
XM_027963671.2	1.27503	3.27498	4.31363	0.00268228	0.3749	-1.30923	NOT
XM_004018832.6	1.72095	3.12617	4.31085	0.00269224	0.3749	-1.25628	NOT
XM_060405642.1	1.7869	2.36649	4.30649	0.00270793	0.3749	-1.25345	NOT
XM_042241083.1	-1.86077	1.79657	-4.29971	0.00273253	0.3749	-1.26228	NOT
XM_060394240.1	-1.86077	1.79657	-4.29971	0.00273253	0.3749	-1.26228	NOT
XM_060394947.1	-1.86077	1.79657	-4.29971	0.00273253	0.3749	-1.26228	NOT
XM_042251892.2	-1.33268	2.501	-4.29536	0.00274842	0.3749	-1.3335	NOT
XM_015103636.4	-1.33268	3.02932	-4.29492	0.00275004	0.3749	-1.33409	NOT
XM_015101825.4	2.05401	2.13645	4.28014	0.00280489	0.380503	-1.29806	NOT
XM_060406103.1	1.29565	3.36108	4.26749	0.00285276	0.385109	-1.41932	NOT
XM_012117904.4	-1.85627	1.79657	-4.25499	0.00290091	0.388691	-1.31995	NOT
XM_042251553.1	0.604583	4.70079	4.23223	0.00299093	0.388691	-1.68995	NOT
XM_004003332.5	0.946409	3.65449	4.22897	0.00300406	0.388691	-1.49855	NOT
XM_027956885.2	2.45053	6.72595	4.21677	0.00305374	0.388691	-1.87861	NOT
XM_027968919.2	-0.929637	2.89482	-4.21641	0.00305526	0.388691	-1.42026	NOT
XM_012176664.3	-0.929637	3.14047	-4.21196	0.00307358	0.388691	-1.42617	NOT
XM_027970922.2	1.04485	3.68666	4.18874	0.00317137	0.388691	-1.55943	NOT
XM_015098899.3	-1.61411	1.71469	-4.18867	0.00317169	0.388691	-1.39252	NOT
XM_027960164.2	-1.61411	1.71469	-4.18867	0.00317169	0.388691	-1.39252	NOT
XM_027974296.2	-1.61411	1.71469	-4.18867	0.00317169	0.388691	-1.39252	NOT
XM_027976636.3	-1.61411	1.71469	-4.18867	0.00317169	0.388691	-1.39252	NOT
XM_027980300.3	-1.61411	1.71469	-4.18867	0.00317169	0.388691	-1.39252	NOT
XM_042234909.2	-1.61411	1.71469	-4.18867	0.00317169	0.388691	-1.39252	NOT
XM_042238510.2	-1.61411	1.71469	-4.18867	0.00317169	0.388691	-1.39252	NOT
XM_042254840.2	-1.61411	1.71469	-4.18867	0.00317169	0.388691	-1.39252	NOT
XM_060395467.1	-1.61411	1.71469	-4.18867	0.00317169	0.388691	-1.39252	NOT
XM_060402171.1	-1.61411	1.71469	-4.18867	0.00317169	0.388691	-1.39252	NOT
XM_060404699.1	-1.61411	1.71469	-4.18867	0.00317169	0.388691	-1.39252	NOT
XM_060412614.1	-1.61411	1.71469	-4.18867	0.00317169	0.388691	-1.39252	NOT
XM_060415651.1	-1.61411	1.71469	-4.18867	0.00317169	0.388691	-1.39252	NOT
XM_004003295.5	1.7869	1.79657	4.1848	0.0031883	0.388691	-1.41101	NOT
XM_060410650.1	1.7869	1.79657	4.1848	0.0031883	0.388691	-1.41101	NOT
XM_004005059.6	2.55239	7.7618	4.17953	0.00321111	0.389298	-2.10611	NOT
XM_004006107.6	-1.0443	3.78088	-4.17716	0.00322141	0.389298	-1.60196	NOT
XM_027968481.2	1.55241	1.8908	4.17351	0.00323734	0.389523	-1.41214	NOT
XM_027959888.2	-0.597854	4.1691	-4.15942	0.00329966	0.395078	-1.74879	NOT
XM_042249381.2	2.32068	2.31678	4.15665	0.00331206	0.395078	-1.47018	NOT
XM_060419302.1	1.7869	1.97268	4.14185	0.00337924	0.401361	-1.46721	NOT
XM_042229841.2	-1.61411	1.8908	-4.13139	0.00342759	0.405363	-1.46678	NOT
XM_015103178.3	0.559379	5.75078	4.12626	0.00345154	0.406133	-1.99904	NOT
XM_012120976.5	0.705636	2.84088	4.12062	0.00347812	0.406133	-1.54058	NOT
XM_042245551.2	0.705636	2.84088	4.12062	0.00347812	0.406133	-1.54058	NOT
XM_027966067.3	-0.730062	4.89859	-4.11717	0.0034945	0.406331	-1.8863	NOT
XM_027972102.3	0.705636	3.08653	4.11319	0.00351347	0.406828	-1.55057	NOT
XM_027957657.3	1.4959	3.73064	4.10352	0.00356006	0.410504	-1.65223	NOT
XM_027968441.3	-1.05643	4.17397	-4.09812	0.00358638	0.411505	-1.77752	NOT
XM_042238357.1	1.79396	1.79657	4.09272	0.00361291	0.411505	-1.53186	NOT
XM_042246421.2	-2.10344	2.13645	-4.09263	0.00361334	0.411505	-1.54438	NOT
XM_027977268.2	2.49186	2.68343	4.07998	0.00367632	0.416961	-1.58014	NOT
XM_015102644.4	-0.817039	3.94334	-4.06613	0.0037466	0.422712	-1.78573	NOT
XM_012174663.5	-1.09258	3.03064	-4.04368	0.0038636	0.422712	-1.66076	NOT
XM_027975962.2	-0.538228	4.74218	-4.04233	0.0038708	0.422712	-1.9836	NOT
XM_015104171.3	3.12233	2.82567	4.03437	0.00391331	0.422712	-1.6641	NOT
XM_027960779.2	1.7869	1.79657	4.02873	0.00394375	0.422712	-1.61665	NOT
XM_027965750.3	1.7869	1.79657	4.02873	0.00394375	0.422712	-1.61665	NOT
XM_027971163.2	1.7869	1.79657	4.02873	0.00394375	0.422712	-1.61665	NOT
XM_042234972.1	1.7869	1.79657	4.02873	0.00394375	0.422712	-1.61665	NOT
XM_012170683.5	1.55241	1.71469	4.02645	0.00395614	0.422712	-1.60426	NOT
XM_027969281.2	1.55241	1.71469	4.02645	0.00395614	0.422712	-1.60426	NOT
XM_027979104.3	1.55241	1.71469	4.02645	0.00395614	0.422712	-1.60426	NOT
XM_042234518.2	1.55241	1.71469	4.02645	0.00395614	0.422712	-1.60426	NOT
XM_042248981.1	1.55241	1.71469	4.02645	0.00395614	0.422712	-1.60426	NOT
XM_042254734.1	1.55241	1.71469	4.02645	0.00395614	0.422712	-1.60426	NOT
XM_060404737.1	1.55241	1.71469	4.02645	0.00395614	0.422712	-1.60426	NOT
XM_060415021.1	0.760774	4.45373	4.02316	0.00397407	0.422994	-1.95589	NOT
XM_027968583.3	-1.13451	3.20674	-4.02005	0.00399106	0.423175	-1.74564	NOT
XM_027957658.3	1.1923	3.55896	3.98726	0.00417549	0.427158	-1.79861	NOT
XM_060401354.1	1.26003	3.26686	3.98442	0.00419192	0.427158	-1.75271	NOT
XM_012174327.5	-1.61411	1.71469	-3.9833	0.00419842	0.427158	-1.66128	NOT
XM_042233918.2	-1.61411	1.71469	-3.9833	0.00419842	0.427158	-1.66128	NOT
XM_042240650.2	-1.61411	1.71469	-3.9833	0.00419842	0.427158	-1.66128	NOT
XM_042241093.1	-1.61411	1.71469	-3.9833	0.00419842	0.427158	-1.66128	NOT
XM_042245209.1	-1.61411	1.71469	-3.9833	0.00419842	0.427158	-1.66128	NOT
XM_042249135.2	-1.61411	1.71469	-3.9833	0.00419842	0.427158	-1.66128	NOT
XM_042249265.2	-1.61411	1.71469	-3.9833	0.00419842	0.427158	-1.66128	NOT
XM_060401454.1	-1.61411	1.71469	-3.9833	0.00419842	0.427158	-1.66128	NOT
XM_060419151.1	-1.61411	1.71469	-3.9833	0.00419842	0.427158	-1.66128	NOT
XM_027977117.3	2.97493	4.66301	3.97617	0.00423995	0.429804	-1.83585	NOT
XM_004011756.6	0.519077	5.19727	3.96695	0.00429435	0.433161	-2.17198	NOT
XM_015093093.3	-1.09189	3.03064	-3.96526	0.00430438	0.433161	-1.76808	NOT
XM_004020936.4	0.816756	3.53297	3.96091	0.00433037	0.434198	-1.90764	NOT
XM_012181571.5	-0.964889	4.41845	-3.95517	0.00436488	0.436079	-2.0058	NOT
XM_027956943.3	-0.426193	5.38735	-3.94154	0.0044481	0.442794	-2.23806	NOT
XM_060400603.1	2.84878	1.98191	3.93355	0.00449773	0.446129	-1.79415	NOT
XM_004021354.5	0.580937	3.69609	3.91579	0.00461004	0.455636	-1.95302	NOT
XM_027978947.3	-1.0133	3.38416	-3.87396	0.00488676	0.481268	-1.94174	NOT
XM_027958351.3	0.865085	2.89482	3.86074	0.00497792	0.488036	-1.90382	NOT
XM_027965159.2	-5.04757	9.23098	-3.84544	0.00508563	0.488036	-2.54777	NOT
XM_004019503.5	-1.09547	3.76723	-3.84517	0.00508759	0.488036	-2.03959	NOT
XM_060418578.1	2.43319	2.96727	3.83481	0.00516199	0.488036	-1.90907	NOT
XM_004004470.5	1.55241	1.71469	3.82925	0.00520238	0.488036	-1.86736	NOT
XM_015098433.4	1.55241	1.71469	3.82925	0.00520238	0.488036	-1.86736	NOT
XM_027966246.2	1.55241	1.71469	3.82925	0.00520238	0.488036	-1.86736	NOT
XM_027973572.3	1.55241	1.71469	3.82925	0.00520238	0.488036	-1.86736	NOT
XM_027974089.3	1.55241	1.71469	3.82925	0.00520238	0.488036	-1.86736	NOT
XM_042253505.1	1.55241	1.71469	3.82925	0.00520238	0.488036	-1.86736	NOT
XM_060402277.1	1.55241	1.71469	3.82925	0.00520238	0.488036	-1.86736	NOT
XM_060407614.1	1.55241	1.71469	3.82925	0.00520238	0.488036	-1.86736	NOT
XM_060408576.1	1.55241	1.71469	3.82925	0.00520238	0.488036	-1.86736	NOT
XM_060410182.1	1.55241	1.71469	3.82925	0.00520238	0.488036	-1.86736	NOT
XM_027970995.3	-1.58669	1.87846	-3.81399	0.00531504	0.494818	-1.90288	NOT
XM_042246457.1	-1.58669	2.40678	-3.81368	0.00531735	0.494818	-1.9033	NOT
XM_042249605.1	3.01604	3.11082	3.81222	0.00532831	0.494818	-1.94747	NOT
XM_012170782.4	2.16957	1.74686	3.80366	0.00539278	0.49913	-1.94166	NOT
XM_027972076.3	-1.97254	2.36649	-3.79787	0.00543695	0.500537	-1.94145	NOT
XM_027961159.3	-1.77841	3.43679	-3.79677	0.00544535	0.500537	-1.97546	NOT
XM_027974281.2	-1.994	3.04798	-3.79457	0.00546224	0.500537	-1.98441	NOT
XM_004006554.5	-0.400215	4.80014	-3.78986	0.00549861	0.502206	-2.39065	NOT
XM_027971058.2	-1.21592	3.07092	-3.78485	0.00553755	0.504099	-2.02502	NOT
XM_004009770.6	-1.45452	2.87727	-3.78094	0.00556811	0.505219	-2.0991	NOT
XM_004021752.5	1.08349	6.38271	3.77831	0.00558883	0.505442	-2.6036	NOT
XM_004019677.5	1.04914	4.59347	3.77288	0.00563182	0.506542	-2.32163	NOT
XM_012182486.4	-1.37808	3.90806	-3.77215	0.0056376	0.506542	-2.21283	NOT
XM_027957367.3	1.00226	2.9351	3.76216	0.00571772	0.512078	-2.04801	NOT
XM_027968232.2	-1.61334	2.85453	-3.74122	0.00588953	0.525764	-2.0128	NOT
XM_015098142.4	1.10299	3.92593	3.73735	0.00592188	0.526523	-2.26101	NOT
XM_012100294.5	1.45748	4.76687	3.73499	0.00594174	0.526523	-2.38207	NOT
XM_012132994.5	0.827408	3.20674	3.7334	0.00595511	0.526523	-2.18418	NOT
XM_004011649.5	-0.636429	3.53428	-3.73046	0.00597995	0.527036	-2.21783	NOT
XM_060403785.1	-1.72771	2.89482	-3.72244	0.00604834	0.53137	-2.04294	NOT
XM_060414673.1	0.891692	3.841	3.71838	0.00608328	0.532749	-2.25959	NOT
XM_027977728.3	0.861832	2.89482	3.70763	0.00617681	0.53912	-2.11782	NOT
XM_027968953.3	0.828614	3.4524	3.70556	0.00619499	0.53912	-2.22416	NOT
XM_027974118.3	0.680215	4.45912	3.69906	0.00625253	0.542421	-2.4204	NOT
XM_012177249.5	2.68778	2.70078	3.69503	0.00628848	0.542597	-2.1114	NOT
XM_027974824.3	-1.85627	2.05457	-3.69443	0.00629377	0.542597	-2.0702	NOT
XM_027961122.3	-1.2853	4.26683	-3.67488	0.00647147	0.554496	-2.43478	NOT
XM_012102058.5	0.754561	3.80883	3.67483	0.00647186	0.554496	-2.34545	NOT
XM_042243980.2	1.56491	2.85453	3.66334	0.00657878	0.561917	-2.12017	NOT
XM_060394778.1	-2.13377	2.8451	-3.64125	0.00678958	0.578138	-2.1685	NOT
XM_027963259.3	0.986452	4.74669	3.63891	0.00681239	0.578301	-2.52332	NOT
XM_027978392.3	-2.02489	2.1085	-3.63157	0.00688424	0.582613	-2.16814	NOT
XM_027976718.2	-1.92371	4.92061	-3.62513	0.006948	0.586217	-2.60945	NOT
XM_027966494.2	-0.769427	3.14047	-3.61843	0.00701508	0.589475	-2.23423	NOT
XM_042244553.2	2.22081	3.61147	3.61702	0.00702922	0.589475	-2.20589	NOT
XM_060415026.1	3.46752	3.43799	3.59967	0.00720632	0.602501	-2.26219	NOT
XM_042239287.1	-0.825952	3.86778	-3.58462	0.00736377	0.612043	-2.51206	NOT
XM_027960009.2	0.375798	8.7222	3.58454	0.00736469	0.612043	-3.00756	NOT
XM_027973803.2	1.69136	2.46072	3.58092	0.00740306	0.612626	-2.23194	NOT
XM_042253600.2	-1.86227	2.05457	-3.57793	0.00743496	0.612626	-2.2321	NOT
XM_027978611.3	-2.01702	2.1085	-3.57764	0.00743812	0.612626	-2.24363	NOT
XM_042242205.1	-1.95089	3.50482	-3.56496	0.00757504	0.619267	-2.27052	NOT
XM_004011865.5	-0.897596	3.61421	-3.56264	0.00760046	0.619267	-2.4308	NOT
XM_042242636.1	-0.844984	4.95406	-3.56238	0.00760328	0.619267	-2.78539	NOT
XM_060401273.1	2.05401	2.19039	3.56181	0.00760948	0.619267	-2.2712	NOT
XM_027979366.3	-0.564729	4.55164	-3.55989	0.00763063	0.619267	-2.67457	NOT
XM_027972651.3	1.81435	2.05457	3.55189	0.00771911	0.62121	-2.26837	NOT
XM_004017946.6	1.52068	2.40678	3.54896	0.00775182	0.62121	-2.2688	NOT
XM_027977515.3	-1.59151	2.48867	-3.54566	0.00778873	0.62121	-2.27357	NOT
XM_027975758.3	1.24103	3.26686	3.54543	0.00779136	0.62121	-2.37056	NOT
XM_027966550.3	0.87796	4.5614	3.54459	0.00780084	0.62121	-2.66136	NOT
XM_042256966.1	-1.89356	1.98633	-3.5433	0.00781534	0.62121	-2.29207	NOT
XM_027964427.3	-1.73737	2.46072	-3.54302	0.00781847	0.62121	-2.28509	NOT
XM_060401328.1	-1.57076	2.40678	-3.54163	0.00783416	0.62121	-2.27921	NOT
XM_027972617.2	-0.767436	5.02992	-3.53751	0.00788094	0.623135	-2.76495	NOT
XM_042253432.1	-1.47292	2.71871	-3.52644	0.00800796	0.631374	-2.30571	NOT
XM_012097598.3	-1.56947	2.40678	-3.51762	0.00811077	0.637522	-2.31289	NOT
XM_027976004.3	1.53229	2.75899	3.51206	0.00817632	0.637522	-2.33035	NOT
XM_027965253.3	-2.02489	2.1085	-3.51191	0.00817808	0.637522	-2.33615	NOT
XM_042239340.2	-2.02489	2.1085	-3.51191	0.00817808	0.637522	-2.33615	NOT
XM_042234136.1	3.04012	3.00887	3.49811	0.00834318	0.64813	-2.46556	NOT
XM_042229572.1	-3.7871	5.94847	-3.49663	0.008361	0.64813	-2.7013	NOT
XM_042255244.2	-1.97236	3.04915	-3.48217	0.00853828	0.659865	-2.38762	NOT
XM_027968454.3	3.79738	3.74815	3.48041	0.00856007	0.659865	-2.43555	NOT
XM_060404209.1	-1.97528	2.80059	-3.47082	0.00868012	0.665904	-2.39829	NOT
XM_060408207.1	-1.56586	2.65244	-3.47031	0.00868655	0.665904	-2.37946	NOT
XM_042236134.1	-2.24067	1.92296	-3.46763	0.00872045	0.666657	-2.41226	NOT
XM_027959764.2	-2.10191	2.48867	-3.44779	0.00897581	0.682425	-2.4365	NOT
XM_004006965.6	0.743526	4.75063	3.4469	0.00898744	0.682425	-2.83706	NOT
XM_060403838.1	1.82203	2.501	3.44589	0.0090007	0.682425	-2.42785	NOT
XM_015099259.4	-2.00363	3.72674	-3.4402	0.00907549	0.683109	-2.55428	NOT
XM_027957332.3	-1.26089	3.95374	-3.43962	0.00908323	0.683109	-2.63711	NOT
XM_027957458.3	-1.57558	2.99944	-3.43958	0.00908376	0.683109	-2.42286	NOT
XM_027967902.3	1.67817	2.46072	3.43519	0.00914206	0.684562	-2.43729	NOT
XM_015093092.3	-0.874987	3.56027	-3.43137	0.0091931	0.684562	-2.623	NOT
XM_042232754.2	-1.44794	2.80059	-3.42818	0.00923592	0.684562	-2.44444	NOT
XM_042239889.1	1.94805	2.71871	3.42406	0.00929166	0.684562	-2.46443	NOT
XM_004017028.5	0.43209	3.97064	3.41378	0.00943207	0.684562	-2.77343	NOT
XM_015104695.4	0.917511	3.61907	3.40896	0.00949876	0.684562	-2.71518	NOT
XM_012106853.4	0.606748	4.11016	3.40781	0.00951469	0.684562	-2.79695	NOT
XM_015099327.3	0.743416	4.12867	3.40202	0.0095955	0.684562	-2.80673	NOT
XM_060398387.1	-0.929637	2.9767	-3.39913	0.00963624	0.684562	-2.55864	NOT
XM_027968975.3	-1.89889	4.12725	-3.39744	0.00966006	0.684562	-2.73053	NOT
XM_042257197.1	1.81818	2.501	3.3947	0.00969879	0.684562	-2.50067	NOT
XM_027964038.2	1.84768	2.59654	3.39163	0.00974254	0.684562	-2.50703	NOT
XM_042254731.1	1.39078	2.71871	3.38802	0.00979405	0.684562	-2.50104	NOT
XM_004021551.6	-0.504306	6.40669	-3.3857	0.00982738	0.684562	-3.17963	NOT
XM_027966834.3	0.40288	6.07751	3.36948	0.0100638	0.684562	-3.16366	NOT
XM_012105586.5	0.498581	10.3956	3.36479	0.0101331	0.684562	-3.4279	NOT
XM_060414230.1	1.38215	3.2792	3.36186	0.0101768	0.684562	-2.6435	NOT
XM_027977802.3	-0.929637	2.9767	-3.35638	0.010259	0.684562	-2.62065	NOT
XM_027967686.3	-1.44863	2.80059	-3.35638	0.010259	0.684562	-2.54658	NOT
XM_027970156.2	0.874263	5.58885	3.35519	0.0102769	0.684562	-3.13006	NOT
XM_060395466.1	-1.61411	1.97268	-3.35091	0.0103416	0.684562	-2.52945	NOT
XM_060408002.1	-1.61411	1.97268	-3.35091	0.0103416	0.684562	-2.52945	NOT
XM_042229575.1	-3.5323	5.70828	-3.3465	0.0104089	0.684562	-2.89686	NOT
XM_015101338.4	0.349818	5.31319	3.34027	0.0105046	0.684562	-3.12041	NOT
XM_027972896.3	1.84329	2.67842	3.33202	0.0106327	0.684562	-2.59229	NOT
XM_027963311.3	-1.72771	3.03064	-3.32994	0.0106654	0.684562	-2.59639	NOT
XM_027978758.3	-3.0784	3.16739	-3.32527	0.0107389	0.684562	-2.64845	NOT
XM_042236765.2	-0.62832	7.61036	-3.32505	0.0107424	0.684562	-3.34752	NOT
XM_042254421.2	1.50378	1.87846	3.315	0.0109025	0.684562	-2.5998	NOT
XM_012182970.4	0.985828	4.31552	3.31304	0.010934	0.684562	-2.97714	NOT
XM_027960738.2	1.01506	4.66462	3.30073	0.0111342	0.684562	-3.05641	NOT
XM_060405557.1	-1.73542	2.62449	-3.29823	0.0111753	0.684562	-2.63227	NOT
XM_042244591.2	-1.45314	2.80059	-3.29556	0.0112195	0.684562	-2.63356	NOT
XM_015095450.3	1.23175	5.48429	3.2939	0.011247	0.684562	-3.14156	NOT
XM_060402114.1	-1.8889	2.84219	-3.28678	0.0113658	0.684562	-2.65594	NOT
XM_012098343.4	-1.57197	2.48867	-3.28156	0.0114537	0.684562	-2.64783	NOT
XM_004006247.4	2.21695	2.59654	3.27917	0.0114942	0.684562	-2.68583	NOT
XM_012104123.4	-1.93448	2.95376	-3.26587	0.0117224	0.684562	-2.69592	NOT
XM_012099456.3	-0.724546	4.72909	-3.26551	0.0117286	0.684562	-3.14417	NOT
XM_027972743.3	-1.57197	2.48867	-3.26378	0.0117587	0.684562	-2.67333	NOT
XM_004004620.6	-0.769427	2.92276	-3.2542	0.0119266	0.684562	-2.75869	NOT
XM_004020945.4	-0.769427	2.92276	-3.2542	0.0119266	0.684562	-2.75869	NOT
XM_027970348.2	-0.769427	2.92276	-3.2542	0.0119266	0.684562	-2.75869	NOT
XM_042233612.1	-1.97136	2.53317	-3.24974	0.0120056	0.684562	-2.7135	NOT
XM_042250935.2	-1.34552	1.79657	-3.24416	0.0121051	0.684562	-2.68478	NOT
XM_015093371.4	-1.34552	2.32489	-3.24388	0.0121102	0.684562	-2.68518	NOT
XM_027970515.2	-1.34552	2.32489	-3.24388	0.0121102	0.684562	-2.68518	NOT
XM_042247579.2	-1.34552	2.32489	-3.24388	0.0121102	0.684562	-2.68518	NOT
XM_004020043.6	1.37208	3.86529	3.24081	0.0121654	0.684562	-2.92488	NOT
XM_027974294.2	0.879535	3.74678	3.23795	0.0122171	0.684562	-2.96874	NOT
XM_004011987.4	0.507802	4.55164	3.23753	0.0122248	0.684562	-3.16086	NOT
XM_027962766.2	1.78573	3.0628	3.23461	0.0122777	0.684562	-2.73725	NOT
XM_004017920.5	0.453915	3.494	3.23324	0.0123027	0.684562	-2.93761	NOT
XM_027965326.2	0.453915	3.494	3.23324	0.0123027	0.684562	-2.93761	NOT
XM_027974596.2	0.453915	3.494	3.23324	0.0123027	0.684562	-2.93761	NOT
XM_042234382.2	0.453915	3.494	3.23324	0.0123027	0.684562	-2.93761	NOT
XM_004012460.6	0.580937	3.64216	3.23282	0.0123104	0.684562	-2.9499	NOT
XM_042236124.1	2.27575	2.65417	3.23164	0.0123319	0.684562	-2.75711	NOT
XM_027964020.3	-1.34401	1.79657	-3.23013	0.0123596	0.684562	-2.70485	NOT
XM_027972932.3	-1.34401	1.79657	-3.23013	0.0123596	0.684562	-2.70485	NOT
XM_042244958.2	-1.34401	1.79657	-3.23013	0.0123596	0.684562	-2.70485	NOT
XM_027959275.2	-0.897068	3.69478	-3.23004	0.0123613	0.684562	-2.92141	NOT
XM_012100566.5	-1.34401	2.32489	-3.22985	0.0123647	0.684562	-2.70525	NOT
XM_004005026.4	-0.875173	4.11502	-3.22881	0.0123839	0.684562	-3.03743	NOT
XM_027978041.3	-1.28568	2.74666	-3.22323	0.0124867	0.684562	-2.72995	NOT
XM_004020935.4	-0.792187	4.59357	-3.22311	0.012489	0.684562	-3.13607	NOT
XM_004021012.5	-1.84586	1.97268	-3.22263	0.0124979	0.684562	-2.74778	NOT
XM_042255896.1	1.55241	1.97268	3.22184	0.0125126	0.684562	-2.71321	NOT
XM_027962302.3	-2.43593	2.69577	-3.21561	0.0126289	0.684562	-2.77998	NOT
XM_004012239.6	0.489505	4.41752	3.20752	0.0127815	0.684562	-3.16764	NOT
XM_012183292.5	0.813082	4.34351	3.20436	0.0128418	0.684562	-3.11841	NOT
XM_027974687.2	-1.56465	2.48867	-3.19933	0.0129381	0.684562	-2.76601	NOT
XM_027961824.3	0.916505	3.31658	3.19787	0.0129662	0.684562	-2.91787	NOT
XM_027956679.3	2.12837	2.35721	3.19693	0.0129844	0.684562	-2.79862	NOT
XM_042244759.1	-0.519846	4.29535	-3.19669	0.0129889	0.684562	-3.15689	NOT
XM_027961332.2	-1.81233	2.39444	-3.19419	0.0130374	0.684562	-2.78697	NOT
XM_042242815.2	-1.81233	2.39444	-3.19419	0.0130374	0.684562	-2.78697	NOT
XM_042246340.2	0.701592	3.57392	3.19216	0.0130768	0.684562	-2.96771	NOT
XM_027959947.2	-1.57037	2.92276	-3.19187	0.0130823	0.684562	-2.78832	NOT
XM_004002964.6	1.52068	2.48867	3.19169	0.013086	0.684562	-2.77684	NOT
XM_015098926.3	0.331948	6.53507	3.1897	0.0131246	0.684562	-3.48069	NOT
XM_042236131.1	-1.33951	1.79657	-3.18935	0.0131315	0.684562	-2.7633	NOT
XM_060404636.1	-1.33951	1.79657	-3.18935	0.0131315	0.684562	-2.7633	NOT
XM_004013612.6	-1.33951	2.32489	-3.18908	0.0131368	0.684562	-2.76369	NOT
XM_027967590.2	-1.33951	2.32489	-3.18908	0.0131368	0.684562	-2.76369	NOT
XM_027973743.3	-1.33951	2.32489	-3.18908	0.0131368	0.684562	-2.76369	NOT
XM_060398139.1	-1.33951	2.32489	-3.18908	0.0131368	0.684562	-2.76369	NOT
XM_060400711.1	-1.33951	2.32489	-3.18908	0.0131368	0.684562	-2.76369	NOT
XM_060406134.1	-1.33951	2.32489	-3.18908	0.0131368	0.684562	-2.76369	NOT
XM_060406675.1	-1.33951	2.32489	-3.18908	0.0131368	0.684562	-2.76369	NOT
XM_060416591.1	-1.33951	2.32489	-3.18908	0.0131368	0.684562	-2.76369	NOT
NM_001142894.1	2.09016	3.11543	3.18881	0.0131421	0.684562	-2.81089	NOT
XM_027975170.2	1.71829	4.04924	3.18692	0.0131792	0.684562	-3.18391	NOT
XM_027978032.3	-0.769427	3.00465	-3.18119	0.0132921	0.684562	-2.86557	NOT
XM_042245278.2	-0.769427	3.00465	-3.18119	0.0132921	0.684562	-2.86557	NOT
XM_004020920.5	1.7613	3.78569	3.17936	0.0133282	0.684562	-2.89832	NOT
XM_027956857.3	-0.99449	4.26683	-3.17363	0.0134425	0.684562	-3.20204	NOT
XM_015091800.4	-0.409265	4.62269	-3.17296	0.013456	0.684562	-3.26565	NOT
XM_004004127.6	0.933989	6.77749	3.17286	0.0134579	0.684562	-3.50831	NOT
XM_004017814.5	-1.35827	5.74757	-3.1708	0.0134993	0.684562	-3.37345	NOT
XM_004012040.4	-0.857399	3.03064	-3.17012	0.013513	0.684562	-2.94911	NOT
XM_012175175.4	-1.29088	2.74666	-3.16473	0.0136221	0.684562	-2.81427	NOT
XM_027970420.2	-1.29088	2.74666	-3.16473	0.0136221	0.684562	-2.81427	NOT
XM_004009095.5	0.570476	3.53428	3.16095	0.013699	0.684562	-3.05774	NOT
XM_027967389.3	-0.695191	4.23329	-3.1608	0.013702	0.684562	-3.16369	NOT
XM_042249801.1	1.91511	2.00485	3.16065	0.0137051	0.684562	-2.84248	NOT
XM_027970088.2	-2.00847	3.05859	-3.15965	0.0137257	0.684562	-2.84511	NOT
XM_004012243.6	-1.69495	3.42867	-3.15833	0.0137528	0.684562	-2.92542	NOT
XM_060396518.1	0.638533	3.82248	3.15614	0.0137976	0.684562	-3.10636	NOT
XM_042249697.2	-2.31257	2.95376	-3.15466	0.0138281	0.684562	-2.86502	NOT
XM_004016310.5	0.661697	4.20652	3.14721	0.0139829	0.684562	-3.18534	NOT
XM_004006820.6	-2.05858	2.63814	-3.14435	0.0140426	0.684562	-2.86922	NOT
XM_027957767.2	-1.83518	2.49288	-3.14211	0.0140896	0.684562	-2.87202	NOT
XM_027974149.3	1.12978	3.52368	3.14203	0.0140915	0.684562	-3.07631	NOT
XM_027959850.3	-2.29775	2.99035	-3.13942	0.0141465	0.684562	-2.89098	NOT
XM_027963380.3	1.80425	2.85453	3.13596	0.0142197	0.684562	-2.8733	NOT
XM_060412438.1	-1.57318	2.99035	-3.12941	0.0143597	0.684562	-2.91957	NOT
XM_060400179.1	1.91569	3.54759	3.12459	0.0144634	0.684562	-3.04458	NOT
XM_027969787.2	2.1523	3.10323	3.11666	0.014636	0.684562	-2.9155	NOT
XM_004022109.5	-2.23951	2.80481	-3.11604	0.0146496	0.684562	-2.9187	NOT
XM_015103578.4	-1.12854	3.39208	-3.10985	0.014786	0.684562	-3.15576	NOT
XM_027976547.3	1.85346	3.93906	3.10972	0.0147889	0.684562	-3.11698	NOT
XM_004018415.5	1.94903	3.18919	3.10123	0.0149781	0.684562	-2.93779	NOT
XM_015098209.4	-0.75325	3.24834	-3.10093	0.0149848	0.684562	-3.104	NOT
XM_042239237.2	0.940313	3.64084	3.10086	0.0149864	0.684562	-3.12515	NOT
XM_027956801.2	1.57099	3.46342	3.09754	0.0150611	0.684562	-2.96998	NOT
XM_027973251.2	0.704042	8.00564	3.09409	0.0151392	0.684562	-3.71002	NOT
XM_027963314.3	-0.442403	5.04112	-3.09359	0.0151505	0.684562	-3.44358	NOT
XM_042242361.1	2.41532	3.9763	3.09228	0.0151803	0.684562	-3.00938	NOT
XM_027968316.3	-2.03315	2.9767	-3.09008	0.0152305	0.684562	-2.94643	NOT
XM_012146564.4	1.81767	2.59654	3.08985	0.0152358	0.684562	-2.94261	NOT
XM_027963078.3	1.63271	2.87305	3.08735	0.015293	0.684562	-2.94398	NOT
XM_027973826.3	1.50486	2.48867	3.08172	0.0154227	0.684562	-2.936	NOT
XM_060393642.1	1.50486	2.48867	3.08172	0.0154227	0.684562	-2.936	NOT
XM_060416182.1	-1.57316	2.81621	-3.08171	0.0154228	0.684562	-2.93712	NOT
XM_015103087.4	0.566181	4.92509	3.07785	0.0155124	0.684562	-3.46682	NOT
XM_015099658.4	1.81435	2.1085	3.07768	0.0155164	0.684562	-2.94635	NOT
XM_060407189.1	0.915339	3.42445	3.07309	0.0156236	0.684562	-3.10377	NOT
XM_060411745.1	1.78387	1.97268	3.07085	0.0156763	0.684562	-2.9681	NOT
XM_012100410.4	0.622836	4.71273	3.06947	0.0157089	0.684562	-3.40325	NOT
NM_001141955.1	-1.32276	6.24369	-3.06911	0.0157174	0.684562	-3.61231	NOT
XM_042244060.1	-1.89356	2.16244	-3.06547	0.0158035	0.684562	-2.97825	NOT
XM_042239362.1	1.55241	1.97268	3.06378	0.0158436	0.684562	-2.94054	NOT
XM_042253532.1	1.55241	1.97268	3.06378	0.0158436	0.684562	-2.94054	NOT
XM_012096427.4	-0.769427	2.92276	-3.06233	0.0158782	0.684562	-3.04059	NOT
XM_027957364.3	-0.769427	2.92276	-3.06233	0.0158782	0.684562	-3.04059	NOT
XM_060415392.1	-0.769427	2.92276	-3.06233	0.0158782	0.684562	-3.04059	NOT
XM_060415394.1	-0.769427	2.92276	-3.06233	0.0158782	0.684562	-3.04059	NOT
XM_027961904.2	-1.33906	6.97911	-3.06147	0.0158987	0.684562	-3.69622	NOT
XM_027957656.3	1.03287	3.4108	3.05957	0.015944	0.684562	-3.13351	NOT
XM_027963385.3	1.80425	2.66477	3.05604	0.016029	0.684562	-2.98972	NOT
XM_042241672.1	2.50078	3.45675	3.0543	0.016071	0.684562	-3.02416	NOT
XM_012102858.3	0.735539	4.09879	3.05322	0.0160969	0.684562	-3.27039	NOT
XM_004003414.5	-0.950243	3.42445	-3.05302	0.0161018	0.684562	-3.13322	NOT
XM_012102132.4	-2.68645	2.9689	-3.05284	0.0161061	0.684562	-3.08664	NOT
XM_015095429.3	1.28781	2.32489	3.05182	0.0161309	0.684562	-2.96129	NOT
XM_012143392.5	1.01186	3.51055	3.05139	0.0161414	0.684562	-3.14386	NOT
XM_004018249.6	-1.50813	2.37883	-3.05132	0.016143	0.684562	-2.97453	NOT
XM_042255416.1	-2.03227	2.62449	-3.04862	0.0162087	0.684562	-3.007	NOT
XM_004014974.6	-2.75012	4.77387	-3.04658	0.0162585	0.684562	-3.28523	NOT
XM_027973188.3	0.516236	6.81394	3.04645	0.0162617	0.684562	-3.72288	NOT
XM_004017823.5	-1.03597	4.97608	-3.04555	0.0162838	0.684562	-3.49468	NOT
XM_060403113.1	-0.538307	5.14754	-3.04283	0.0163505	0.684562	-3.53783	NOT
XM_012097740.5	-1.26513	5.12178	-3.03874	0.0164515	0.684562	-3.49481	NOT
XM_027965212.2	-1.79534	3.18249	-3.03818	0.0164654	0.684562	-3.14072	NOT
XM_042240229.2	-1.50616	1.85051	-3.03573	0.0165261	0.684562	-2.99719	NOT
XM_060397349.1	-1.94142	2.00485	-3.03496	0.0165453	0.684562	-3.02583	NOT
XM_060396955.1	1.28672	1.79657	3.03493	0.0165459	0.684562	-2.98575	NOT
XM_015091903.4	0.886842	3.7406	3.03412	0.0165661	0.684562	-3.25684	NOT
XM_027963379.3	1.80425	2.89482	3.03303	0.0165934	0.684562	-3.02333	NOT
XM_004012575.6	-0.51736	4.2229	-3.02494	0.0167968	0.684562	-3.41906	NOT
XM_027965563.2	0.556921	4.50513	3.02046	0.0169105	0.684562	-3.49713	NOT
XM_042233462.2	1.51721	2.81621	3.01721	0.0169936	0.684562	-3.03092	NOT
XM_027970353.2	-1.07825	3.10309	-3.01646	0.0170128	0.684562	-3.19574	NOT
XM_004008194.5	-1.29325	3.80441	-3.01215	0.0171236	0.684562	-3.27844	NOT
XM_027964174.3	0.499689	5.35542	3.00984	0.0171834	0.684562	-3.63681	NOT
XM_042236142.2	-0.581595	5.38094	-3.00709	0.0172547	0.684562	-3.64478	NOT
XM_027972001.2	-0.994636	3.46474	-3.00681	0.0172619	0.684562	-3.26666	NOT
XM_027959990.2	0.363487	6.57155	3.00651	0.0172699	0.684562	-3.7689	NOT
XM_027959339.2	-1.81104	2.65548	-2.99976	0.0174466	0.684562	-3.12508	NOT
XM_027956965.3	0.651133	4.72507	2.99972	0.0174476	0.684562	-3.56269	NOT
XM_060399374.1	1.82625	3.76703	2.99571	0.0175536	0.684562	-3.23503	NOT
XM_027969866.2	-0.686694	3.71461	-2.99522	0.0175664	0.684562	-3.35045	NOT
XM_042246544.1	-1.32959	1.79657	-2.99501	0.0175721	0.684562	-3.04399	NOT
XM_004009719.5	-0.699042	4.49842	-2.99485	0.0175764	0.684562	-3.52328	NOT
XM_012098350.4	-1.32959	2.32489	-2.99478	0.0175781	0.684562	-3.04432	NOT
XM_027957227.3	-1.32959	2.32489	-2.99478	0.0175781	0.684562	-3.04432	NOT
XM_042246572.2	-1.86227	2.1085	-2.99333	0.0176167	0.684562	-3.06952	NOT
XM_012100430.4	-1.31066	2.74666	-2.99098	0.0176793	0.684562	-3.0665	NOT
XM_027961087.3	-1.31066	2.74666	-2.99098	0.0176793	0.684562	-3.0665	NOT
XM_027957659.3	-2.43431	2.90404	-2.9893	0.0177243	0.684562	-3.1165	NOT
XM_042250941.2	-1.49486	2.89482	-2.9878	0.0177643	0.684562	-3.12568	NOT
XM_027975751.2	-0.795646	4.18762	-2.98675	0.0177925	0.684562	-3.43628	NOT
XM_027970081.3	-0.449237	4.48185	-2.98605	0.0178113	0.684562	-3.51847	NOT
XM_027973429.3	-1.32808	2.32489	-2.98301	0.0178934	0.684562	-3.06143	NOT
XM_027961820.3	1.87765	3.63296	2.98179	0.0179263	0.684562	-3.19624	NOT
XM_060403489.1	-0.979821	3.37051	-2.9815	0.0179341	0.684562	-3.24037	NOT
XM_042240194.2	1.97951	5.06678	2.98145	0.0179355	0.684562	-3.62405	NOT
XM_027959703.3	-0.775859	3.46605	-2.97979	0.0179806	0.684562	-3.28627	NOT
XM_027966252.3	-1.49414	2.89482	-2.97882	0.018007	0.684562	-3.13894	NOT
XM_015100465.3	2.75879	4.2046	2.97875	0.0180089	0.684562	-3.2138	NOT
XM_012184044.4	1.79396	2.1085	2.97571	0.0180917	0.684562	-3.09503	NOT
XM_027973307.2	2.02364	3.14469	2.97476	0.0181179	0.684562	-3.11859	NOT
XM_027972142.2	-1.36956	3.84891	-2.97411	0.0181355	0.684562	-3.37104	NOT
XM_004010541.6	1.51383	2.57055	2.97175	0.0182003	0.684562	-3.09725	NOT
XM_027957770.2	0.705636	2.92276	2.97119	0.0182158	0.684562	-3.17553	NOT
XM_027966538.3	0.705636	2.92276	2.97119	0.0182158	0.684562	-3.17553	NOT
NM_001105262.1	1.78371	4.47025	2.96956	0.0182608	0.684562	-3.48425	NOT
XM_027972445.2	0.58879	5.3908	2.96657	0.0183434	0.684562	-3.70697	NOT
XM_042247902.1	1.23459	2.74666	2.9626	0.018454	0.684562	-3.10742	NOT
XM_012103672.4	-0.803226	4.31658	-2.96109	0.018496	0.684562	-3.50301	NOT
XM_012158819.3	0.809329	7.55135	2.95875	0.0185618	0.684562	-3.90615	NOT
XM_060393702.1	1.94453	2.16244	2.95582	0.0186443	0.684562	-3.13869	NOT
XM_027958951.3	0.586969	3.85855	2.95477	0.0186738	0.684562	-3.48142	NOT
XM_060397164.1	0.730322	5.63238	2.95387	0.0186993	0.684562	-3.73604	NOT
XM_027977305.3	0.935981	3.75911	2.9535	0.0187097	0.684562	-3.41932	NOT
XM_027962465.2	0.638533	3.90305	2.95053	0.018794	0.684562	-3.41823	NOT
XM_027970818.3	0.537673	3.79031	2.95032	0.0187999	0.684562	-3.40955	NOT
XM_015094815.4	-1.32358	1.79657	-2.94891	0.0188403	0.684562	-3.11102	NOT
XM_027958349.3	-1.32358	1.79657	-2.94891	0.0188403	0.684562	-3.11102	NOT
NM_001162543.1	-1.32358	2.32489	-2.94869	0.0188465	0.684562	-3.11134	NOT
XM_042233059.1	-1.32358	2.32489	-2.94869	0.0188465	0.684562	-3.11134	NOT
XM_042241378.2	-1.32358	2.32489	-2.94869	0.0188465	0.684562	-3.11134	NOT
XM_042255744.1	-2.07771	3.3653	-2.94454	0.0189652	0.684562	-3.16384	NOT
XM_027973404.2	-1.57197	2.62449	-2.93557	0.0192248	0.684562	-3.14926	NOT
XM_042230532.2	-2.25184	2.1085	-2.93546	0.0192278	0.684562	-3.18836	NOT
XM_027969838.2	0.720878	4.15973	2.93373	0.0192784	0.684562	-3.51501	NOT
XM_027974804.2	-0.769427	3.00465	-2.93348	0.0192858	0.684562	-3.23151	NOT
XM_060396464.1	-0.769427	3.00465	-2.93348	0.0192858	0.684562	-3.23151	NOT
XM_027976011.2	0.493599	3.47707	2.93195	0.0193304	0.684562	-3.47145	NOT
XM_027972998.2	-2.31615	3.03855	-2.93042	0.0193753	0.684562	-3.20082	NOT
XM_012102156.4	-1.37458	3.10018	-2.9296	0.0193993	0.684562	-3.20498	NOT
XM_042254524.2	0.632164	3.41502	2.92908	0.0194146	0.684562	-3.4509	NOT
XM_027964707.3	-3.58851	4.6122	-2.92717	0.0194709	0.684562	-3.35261	NOT
XM_027957484.3	-0.924013	4.69669	-2.92712	0.0194725	0.684562	-3.63672	NOT
NM_001166202.1	1.01737	7.60007	2.92489	0.0195384	0.684562	-3.97229	NOT
XM_027959308.2	-1.34955	3.10018	-2.92476	0.0195422	0.684562	-3.21214	NOT
XM_027977731.2	-1.34552	2.48867	-2.92308	0.0195922	0.684562	-3.14864	NOT
XM_042244030.2	-1.73737	2.1085	-2.92282	0.0195999	0.684562	-3.17793	NOT
XM_004013737.5	-1.32348	2.32489	-2.91706	0.0197718	0.684562	-3.15741	NOT
XM_042247884.1	-1.32348	2.32489	-2.91706	0.0197718	0.684562	-3.15741	NOT
XM_060408173.1	-1.32348	2.32489	-2.91706	0.0197718	0.684562	-3.15741	NOT
XM_060408174.1	-1.32348	2.32489	-2.91706	0.0197718	0.684562	-3.15741	NOT
XM_027960865.2	-1.57558	2.05457	-2.91244	0.019911	0.684562	-3.18311	NOT
XM_027969704.3	-0.442109	4.95816	-2.9086	0.0200273	0.684562	-3.71224	NOT
XM_015092177.3	-0.601487	3.38285	-2.90847	0.0200313	0.684562	-3.47337	NOT
XM_015098087.4	0.561614	4.98218	2.90703	0.020075	0.684562	-3.71372	NOT
XM_027966150.2	0.361023	5.82979	2.90625	0.0200988	0.684562	-3.85819	NOT
XM_027966347.2	-1.32198	2.32489	-2.90592	0.0201089	0.684562	-3.17365	NOT
XM_027963600.3	1.51721	2.92408	2.90256	0.0202117	0.684562	-3.19848	NOT
XM_060406722.1	-0.974899	3.23469	-2.90174	0.0202367	0.684562	-3.36021	NOT
XM_060402553.1	0.539727	3.79031	2.89693	0.0203853	0.684562	-3.49086	NOT
XM_060396579.1	-1.09819	3.27498	-2.89133	0.0205594	0.684562	-3.38582	NOT
XM_012100850.5	-1.72527	2.1085	-2.89086	0.020574	0.684562	-3.22484	NOT
XM_060410512.1	3.05552	3.37092	2.88961	0.020613	0.684562	-3.29224	NOT
XM_060417483.1	-1.84225	3.98231	-2.88957	0.0206143	0.684562	-3.32872	NOT
XM_004011207.6	-0.638536	3.37051	-2.88893	0.0206344	0.684562	-3.46918	NOT
XM_027965549.2	0.911242	3.40268	2.88587	0.0207306	0.684562	-3.44789	NOT
XM_004007008.5	-1.09735	1.71469	-2.88428	0.0207809	0.684562	-3.18008	NOT
XM_004007971.6	-1.09735	1.71469	-2.88428	0.0207809	0.684562	-3.18008	NOT
XM_012102852.4	-1.09735	1.71469	-2.88428	0.0207809	0.684562	-3.18008	NOT
XM_015102243.4	-1.09735	1.71469	-2.88428	0.0207809	0.684562	-3.18008	NOT
XM_027956727.2	-1.09735	1.71469	-2.88428	0.0207809	0.684562	-3.18008	NOT
XM_027956729.2	-1.09735	1.71469	-2.88428	0.0207809	0.684562	-3.18008	NOT
XM_027966502.2	-1.09735	1.71469	-2.88428	0.0207809	0.684562	-3.18008	NOT
XM_027974522.2	-1.09735	1.71469	-2.88428	0.0207809	0.684562	-3.18008	NOT
XM_042231215.1	-1.09735	1.71469	-2.88428	0.0207809	0.684562	-3.18008	NOT
XM_042235017.2	-1.09735	1.71469	-2.88428	0.0207809	0.684562	-3.18008	NOT
XM_042254315.2	-1.09735	1.71469	-2.88428	0.0207809	0.684562	-3.18008	NOT
XM_060406461.1	-1.09735	1.71469	-2.88428	0.0207809	0.684562	-3.18008	NOT
XM_060411662.1	-1.09735	1.71469	-2.88428	0.0207809	0.684562	-3.18008	NOT
XM_060419725.1	-1.09735	1.71469	-2.88428	0.0207809	0.684562	-3.18008	NOT
NM_001009394.1	-1.09735	2.24301	-2.88395	0.020791	0.684562	-3.18055	NOT
XM_004001967.5	-1.09735	2.24301	-2.88395	0.020791	0.684562	-3.18055	NOT
XM_004018783.6	-1.09735	2.24301	-2.88395	0.020791	0.684562	-3.18055	NOT
XM_012096040.4	-1.09735	2.24301	-2.88395	0.020791	0.684562	-3.18055	NOT
XM_012186396.4	-1.09735	2.24301	-2.88395	0.020791	0.684562	-3.18055	NOT
XM_027961173.3	-1.09735	2.24301	-2.88395	0.020791	0.684562	-3.18055	NOT
XM_027962950.2	-1.09735	2.24301	-2.88395	0.020791	0.684562	-3.18055	NOT
XM_027965208.3	-1.09735	2.24301	-2.88395	0.020791	0.684562	-3.18055	NOT
XM_027966553.3	-1.09735	2.24301	-2.88395	0.020791	0.684562	-3.18055	NOT
XM_027969498.3	-1.09735	2.24301	-2.88395	0.020791	0.684562	-3.18055	NOT
XM_027973270.3	-1.09735	2.24301	-2.88395	0.020791	0.684562	-3.18055	NOT
XM_027974377.3	-1.09735	2.24301	-2.88395	0.020791	0.684562	-3.18055	NOT
XM_027975224.3	-1.09735	2.24301	-2.88395	0.020791	0.684562	-3.18055	NOT
XM_042231247.2	-1.09735	2.24301	-2.88395	0.020791	0.684562	-3.18055	NOT
XM_042234546.2	-1.09735	2.24301	-2.88395	0.020791	0.684562	-3.18055	NOT
XM_042239332.1	-1.09735	2.24301	-2.88395	0.020791	0.684562	-3.18055	NOT
XM_042250766.2	-1.09735	2.24301	-2.88395	0.020791	0.684562	-3.18055	NOT
XM_042252495.2	-1.09735	2.24301	-2.88395	0.020791	0.684562	-3.18055	NOT
XM_042253266.2	-1.09735	2.24301	-2.88395	0.020791	0.684562	-3.18055	NOT
XM_060396076.1	-1.09735	2.24301	-2.88395	0.020791	0.684562	-3.18055	NOT
XM_060397339.1	-1.09735	2.24301	-2.88395	0.020791	0.684562	-3.18055	NOT
XM_060400527.1	-1.09735	2.24301	-2.88395	0.020791	0.684562	-3.18055	NOT
XM_060404395.1	-1.09735	2.24301	-2.88395	0.020791	0.684562	-3.18055	NOT
XM_060407405.1	-1.09735	2.24301	-2.88395	0.020791	0.684562	-3.18055	NOT
XM_060407954.1	-1.09735	2.24301	-2.88395	0.020791	0.684562	-3.18055	NOT
XM_060414265.1	-1.09735	2.24301	-2.88395	0.020791	0.684562	-3.18055	NOT
XM_060415923.1	-1.09735	2.24301	-2.88395	0.020791	0.684562	-3.18055	NOT
XM_042233211.2	-1.57316	2.73432	-2.88245	0.0208387	0.684562	-3.22804	NOT
XM_027967064.2	0.582747	4.21478	2.88105	0.0208829	0.684562	-3.62241	NOT
XM_060411592.1	0.681993	3.48457	2.87847	0.0209652	0.684562	-3.4943	NOT
XM_027959103.3	2.65634	6.05101	2.87652	0.0210273	0.684562	-3.85054	NOT
XM_060395312.1	-0.860162	3.33023	-2.87529	0.0210667	0.684562	-3.39002	NOT
XM_012184390.5	-1.57076	2.05457	-2.87487	0.0210801	0.684562	-3.23816	NOT
XM_027975004.2	1.87555	2.00485	2.87401	0.0211076	0.684562	-3.26214	NOT
XM_027973273.3	-1.31748	2.32489	-2.87343	0.0211265	0.684562	-3.22106	NOT
XM_027978894.3	-1.31748	2.32489	-2.87343	0.0211265	0.684562	-3.22106	NOT
XM_042255042.2	-1.31748	2.32489	-2.87343	0.0211265	0.684562	-3.22106	NOT
XM_042255508.1	-2.2841	2.28461	-2.86959	0.02125	0.684562	-3.28563	NOT
XM_027956809.2	1.26742	1.79657	2.86871	0.0212786	0.684562	-3.22761	NOT
XM_004021347.4	1.26742	2.32489	2.86849	0.0212857	0.684562	-3.22793	NOT
XM_027964878.2	1.26742	2.32489	2.86849	0.0212857	0.684562	-3.22793	NOT
XM_027977089.3	1.26742	2.32489	2.86849	0.0212857	0.684562	-3.22793	NOT
XM_060408786.1	1.26742	2.32489	2.86849	0.0212857	0.684562	-3.22793	NOT
XM_060413770.1	1.26742	2.32489	2.86849	0.0212857	0.684562	-3.22793	NOT
XM_060405184.1	-0.775859	3.46605	-2.86754	0.0213164	0.684562	-3.45588	NOT
XM_042242616.2	-2.30256	5.16556	-2.85995	0.0215641	0.684562	-3.68924	NOT
XM_015093028.4	0.725583	4.083	2.8568	0.0216678	0.684562	-3.63382	NOT
XM_027956747.2	1.26634	1.79657	2.85375	0.0217684	0.684562	-3.24945	NOT
XM_012188684.5	1.26634	2.32489	2.85354	0.0217756	0.684562	-3.24977	NOT
XM_027968981.3	1.26634	2.32489	2.85354	0.0217756	0.684562	-3.24977	NOT
XM_027971657.2	1.26634	2.32489	2.85354	0.0217756	0.684562	-3.24977	NOT
XM_060407288.1	1.26634	2.32489	2.85354	0.0217756	0.684562	-3.24977	NOT
XM_060411288.1	1.26634	2.32489	2.85354	0.0217756	0.684562	-3.24977	NOT
XM_060408635.1	-2.04373	3.37895	-2.851	0.0218599	0.684562	-3.32188	NOT
XM_012096322.4	0.441425	4.53157	2.84625	0.0220185	0.684562	-3.75735	NOT
XM_027973436.3	0.839071	5.89218	2.84619	0.0220207	0.684562	-3.94703	NOT
XM_027971381.3	-0.857564	3.70843	-2.84243	0.0221472	0.684562	-3.53982	NOT
XM_027973401.2	0.44483	4.93586	2.84139	0.0221822	0.684562	-3.80963	NOT
XM_027975438.2	-1.18016	5.83952	-2.84103	0.0221943	0.684562	-3.93068	NOT
XM_042251965.2	-1.41599	2.85453	-2.83981	0.0222356	0.684562	-3.33785	NOT
XM_012185112.4	0.788991	4.61651	2.83556	0.02238	0.684562	-3.75506	NOT
XM_027958424.3	1.97072	2.46072	2.83458	0.0224137	0.684562	-3.32397	NOT
XM_042232636.2	1.7869	2.1085	2.83358	0.0224478	0.684562	-3.30341	NOT
XM_042237249.2	1.5179	3.57169	2.83056	0.0225514	0.684562	-3.5108	NOT
XM_027977430.2	1.52747	2.05457	2.82836	0.0226272	0.684562	-3.3062	NOT
XM_027977409.2	-2.84221	4.49733	-2.82818	0.0226334	0.684562	-3.49021	NOT
XM_027965439.2	-1.49486	2.9767	-2.82777	0.0226475	0.684562	-3.36257	NOT
XM_060414791.1	-1.48609	1.85051	-2.82509	0.0227401	0.684562	-3.30489	NOT
XM_015101638.4	-1.84626	2.48867	-2.82011	0.0229137	0.684562	-3.33474	NOT
XM_012188380.5	0.589741	4.06973	2.81983	0.0229234	0.684562	-3.65167	NOT
XM_042249294.2	-1.14209	3.38285	-2.81977	0.0229254	0.684562	-3.49696	NOT
XM_027960759.2	-0.636429	3.37051	-2.81858	0.0229672	0.684562	-3.57614	NOT
XM_042229319.2	1.26036	1.79657	2.81722	0.023015	0.684562	-3.30286	NOT
XM_060408759.1	1.26036	2.32489	2.81701	0.0230223	0.684562	-3.30316	NOT
XM_027974351.2	1.97019	2.46072	2.81651	0.0230399	0.684562	-3.35065	NOT
XM_042231433.1	-1.57197	2.05457	-2.81582	0.0230641	0.684562	-3.32482	NOT
XM_004007147.5	0.795537	3.71039	2.81364	0.023141	0.684562	-3.63995	NOT
XM_027960552.2	-1.48412	1.85051	-2.81171	0.0232091	0.684562	-3.32452	NOT
XM_027958322.3	-2.28905	5.02478	-2.80942	0.0232904	0.684562	-3.74647	NOT
XM_027964467.3	1.26303	1.79657	2.80923	0.0232973	0.684562	-3.31454	NOT
XM_042237409.2	1.26303	1.79657	2.80923	0.0232973	0.684562	-3.31454	NOT
XM_042255782.2	1.26303	1.79657	2.80923	0.0232973	0.684562	-3.31454	NOT
XM_060394486.1	1.26303	1.79657	2.80923	0.0232973	0.684562	-3.31454	NOT
XM_027971793.2	1.26303	2.32489	2.80902	0.0233047	0.684562	-3.31485	NOT
XM_027979373.2	1.26303	2.32489	2.80902	0.0233047	0.684562	-3.31485	NOT
XM_042252388.1	1.26303	2.32489	2.80902	0.0233047	0.684562	-3.31485	NOT
XM_027969274.2	-1.11333	6.03461	-2.80824	0.0233323	0.684562	-4.0293	NOT
XM_042246112.2	-1.50813	2.46072	-2.80779	0.0233485	0.684562	-3.33028	NOT
XM_027959173.3	1.52068	2.5426	2.80533	0.0234362	0.684562	-3.34002	NOT
XM_015099935.3	1.25928	1.79657	2.80282	0.0235263	0.684562	-3.32392	NOT
XM_042243185.1	1.25928	1.79657	2.80282	0.0235263	0.684562	-3.32392	NOT
XM_060409928.1	1.25928	1.79657	2.80282	0.0235263	0.684562	-3.32392	NOT
XM_012153155.5	1.25928	2.32489	2.80261	0.0235337	0.684562	-3.32422	NOT
XM_042252971.1	1.25928	2.32489	2.80261	0.0235337	0.684562	-3.32422	NOT
XM_042231510.1	-1.69439	3.20674	-2.80141	0.0235768	0.684562	-3.41073	NOT
XM_042257393.2	2.49528	3.2336	2.80099	0.023592	0.684562	-3.47384	NOT
XM_027973836.3	0.877824	3.57879	2.80078	0.0235997	0.684562	-3.61129	NOT
XM_012173547.5	0.705636	2.92276	2.79742	0.0237209	0.684562	-3.43407	NOT
XM_027957429.2	0.705636	2.92276	2.79742	0.0237209	0.684562	-3.43407	NOT
XM_004019422.6	1.67654	3.92137	2.79689	0.0237404	0.684562	-3.57057	NOT
XM_042248931.2	1.51383	2.65244	2.79364	0.0238585	0.684562	-3.35836	NOT
XM_060412792.1	1.51383	2.65244	2.79364	0.0238585	0.684562	-3.35836	NOT
XM_027971618.3	-0.716855	4.18762	-2.79159	0.023933	0.684562	-3.76617	NOT
XM_042233573.2	-1.04951	4.49012	-2.78556	0.0241546	0.684562	-3.8275	NOT
XM_042247203.1	2.62203	3.33444	2.78313	0.0242446	0.684562	-3.43353	NOT
XM_027966108.2	-0.517356	6.8098	-2.77959	0.0243762	0.684562	-4.13494	NOT
XM_004006173.6	-0.669755	2.9767	-2.77536	0.0245341	0.684562	-3.52638	NOT
XM_060418717.1	-0.669755	2.9767	-2.77536	0.0245341	0.684562	-3.52638	NOT
XM_004020232.4	-0.857399	3.11252	-2.77514	0.0245426	0.684562	-3.54078	NOT
XM_027975069.2	-0.37655	6.2503	-2.77505	0.0245458	0.684562	-4.08997	NOT
XM_004005653.5	-0.977687	3.15281	-2.77023	0.0247276	0.684562	-3.55838	NOT
XM_015098227.3	-0.679423	5.08368	-2.76864	0.0247878	0.684562	-4.04195	NOT
XM_060414397.1	0.769562	5.96072	2.76847	0.0247941	0.684562	-4.06263	NOT
XM_004009133.5	-0.853102	3.11252	-2.76788	0.0248167	0.684562	-3.55173	NOT
XM_060404773.1	1.85151	2.42043	2.76626	0.0248781	0.684562	-3.41788	NOT
XM_027966204.3	-1.33715	2.93641	-2.76609	0.0248844	0.684562	-3.44718	NOT
XM_015104822.4	1.25597	1.79657	2.75992	0.0251205	0.684562	-3.38671	NOT
XM_060414018.1	1.25597	2.32489	2.75972	0.0251281	0.684562	-3.387	NOT
XM_012102716.4	1.51738	2.62449	2.7585	0.0251751	0.684562	-3.40886	NOT
XM_027959034.3	-0.44007	4.26857	-2.75737	0.0252188	0.684562	-3.82331	NOT
XM_012099222.4	-0.763505	4.29497	-2.75548	0.0252919	0.684562	-3.83604	NOT
XM_027966537.3	1.42379	3.19441	2.75376	0.0253586	0.684562	-3.47204	NOT
XM_060414992.1	-1.32959	2.40678	-2.75176	0.025436	0.684562	-3.399	NOT
XM_027961123.3	1.37886	4.23457	2.75136	0.0254517	0.684562	-3.82141	NOT
XM_004002609.5	0.432766	4.58129	2.75006	0.0255024	0.684562	-3.92043	NOT
XM_027968144.3	1.95228	3.23891	2.74974	0.0255149	0.684562	-3.45533	NOT
XM_015102572.4	0.216859	8.12202	2.7445	0.0257204	0.684562	-4.27349	NOT
XM_012098500.3	1.67777	2.44838	2.74221	0.0258109	0.684562	-3.44304	NOT
XM_027975824.2	-1.32808	2.40678	-2.74214	0.0258137	0.684562	-3.41311	NOT
XM_004014506.4	-0.793973	6.92274	-2.74122	0.0258499	0.684562	-4.20416	NOT
XM_060414235.1	1.80414	3.16646	2.73875	0.025948	0.684562	-3.45634	NOT
XM_004021001.4	-0.795444	4.03984	-2.7269	0.0264234	0.684562	-3.81864	NOT
XM_015098193.3	-0.470304	4.04309	-2.72453	0.0265197	0.684562	-3.84805	NOT
XM_027976147.3	1.28781	2.40678	2.71997	0.0267054	0.684562	-3.44523	NOT
XM_027974203.2	-0.556232	5.13051	-2.71912	0.0267403	0.684562	-4.06217	NOT
XM_042235183.1	-1.63381	3.03064	-2.70975	0.0271272	0.684562	-3.49651	NOT
XM_012187340.4	-0.856058	3.74872	-2.70872	0.0271703	0.684562	-3.74334	NOT
XM_042256021.1	1.28672	2.40678	2.70736	0.0272272	0.684562	-3.46373	NOT
XM_042229573.1	-2.51953	4.89427	-2.70573	0.0272952	0.684562	-3.92615	NOT
XM_027966424.2	0.405618	4.26045	2.70547	0.0273059	0.684562	-3.87715	NOT
XM_027973641.3	1.5556	1.52625	2.70004	0.0275346	0.684562	-3.46577	NOT
XM_042231838.2	1.5556	1.52625	2.70004	0.0275346	0.684562	-3.46577	NOT
XM_042247116.2	1.5556	2.05457	2.69991	0.0275399	0.684562	-3.46595	NOT
XM_042248083.1	-1.4922	2.46072	-2.69839	0.0276045	0.684562	-3.49099	NOT
XM_004012753.5	-1.57731	2.67842	-2.69831	0.0276077	0.684562	-3.50213	NOT
XM_015094180.4	1.02117	3.16646	2.69698	0.0276639	0.684562	-3.60869	NOT
XM_042257425.1	-1.32959	2.40678	-2.69632	0.0276919	0.684562	-3.48025	NOT
XM_015101907.3	-0.818911	4.23601	-2.69473	0.0277598	0.684562	-3.90862	NOT
XM_042255475.2	-1.44317	3.82889	-2.69141	0.0279016	0.684562	-3.71306	NOT
XM_012181086.4	0.935997	3.77224	2.69051	0.02794	0.684562	-3.83977	NOT
XM_027965080.3	-1.32348	2.40678	-2.68925	0.0279942	0.684562	-3.49062	NOT
XM_027973668.3	0.783398	3.11252	2.68898	0.0280057	0.684562	-3.67118	NOT
XM_060415171.1	1.1514	3.76281	2.68754	0.0280679	0.684562	-3.83136	NOT
XM_042242003.1	1.45258	2.46072	2.68469	0.0281907	0.684562	-3.51111	NOT
XM_060397815.1	0.705636	3.00465	2.68058	0.0283692	0.684562	-3.60846	NOT
XM_004015164.6	0.452567	7.02921	2.67932	0.0284243	0.684562	-4.31215	NOT
XM_027956450.2	-0.516799	3.33023	-2.67844	0.0284627	0.684562	-3.77679	NOT
XM_027966270.2	-0.516799	3.33023	-2.67844	0.0284627	0.684562	-3.77679	NOT
XM_015093243.4	0.585597	4.18533	2.67058	0.0288086	0.684562	-3.97406	NOT
XM_027965694.2	-1.62752	2.58289	-2.67008	0.0288307	0.684562	-3.54209	NOT
XM_060405275.1	1.28342	2.40678	2.66966	0.0288493	0.684562	-3.519	NOT
XM_004018797.6	-0.640077	4.11001	-2.66948	0.0288573	0.684562	-3.90864	NOT
XM_060396554.1	-1.60786	2.41912	-2.66725	0.0289562	0.684562	-3.54626	NOT
XM_012098665.5	-1.60786	2.66477	-2.66676	0.0289779	0.684562	-3.54697	NOT
XM_042244584.2	0.580937	3.4524	2.66655	0.0289873	0.684562	-3.80756	NOT
XM_027967219.3	0.523665	7.06093	2.66562	0.0290289	0.684562	-4.34157	NOT
XM_042240363.1	-1.58863	1.52625	-2.66112	0.0292304	0.684562	-3.52252	NOT
XM_060417465.1	-1.58863	1.52625	-2.66112	0.0292304	0.684562	-3.52252	NOT
XM_060414974.1	-1.32358	2.40678	-2.6603	0.029267	0.684562	-3.53307	NOT
XM_027970242.2	0.608457	5.70552	2.65435	0.0295361	0.684562	-4.23296	NOT
XM_060407152.1	-1.31748	2.40678	-2.65317	0.0295895	0.684562	-3.54353	NOT
XM_027968741.3	0.785024	3.65449	2.65021	0.0297246	0.684562	-3.83224	NOT
XM_060400230.1	2.48439	2.90254	2.64822	0.029816	0.684562	-3.61796	NOT
XM_060415348.1	-0.931692	2.5426	-2.64559	0.0299366	0.684562	-3.67344	NOT
XM_004008841.6	3.15855	3.80128	2.64256	0.0300765	0.684562	-3.76655	NOT
XM_027956637.2	-0.651004	5.3965	-2.64078	0.0301588	0.684562	-4.19616	NOT
XM_012189279.5	-1.09594	3.53719	-2.6398	0.0302043	0.684562	-3.83137	NOT
XM_027959730.2	0.470292	4.7814	2.63955	0.0302158	0.684562	-4.10884	NOT
XM_012188317.4	2.67826	2.59212	2.63871	0.0302549	0.684562	-3.6594	NOT
XM_012185669.5	1.10093	3.29364	2.63822	0.0302777	0.684562	-3.77306	NOT
XM_027974861.3	-0.367961	4.83874	-2.63801	0.0302878	0.684562	-4.11636	NOT
XM_042240220.1	1.69502	2.36649	2.63767	0.0303034	0.684562	-3.59782	NOT
XM_027962348.2	-1.32348	2.40678	-2.63697	0.0303362	0.684562	-3.56729	NOT
XM_012178784.5	0.379777	4.2364	2.6355	0.0304047	0.684562	-4.01077	NOT
XM_012103137.5	-0.86273	3.58626	-2.63427	0.0304626	0.684562	-3.79611	NOT
XM_042240099.1	-1.65511	3.25256	-2.63388	0.0304808	0.684562	-3.70109	NOT
XM_060397472.1	1.26742	2.40678	2.63352	0.0304974	0.684562	-3.57199	NOT
XM_027958650.3	1.69306	3.69458	2.63142	0.0305961	0.684562	-3.75072	NOT
XM_060418298.1	-1.04926	3.15281	-2.63139	0.0305977	0.684562	-3.70391	NOT
XM_027968874.2	-1.40948	3.37693	-2.63077	0.0306271	0.684562	-3.80223	NOT
XM_012098272.5	-1.22162	3.86646	-2.63061	0.0306343	0.684562	-3.9538	NOT
XM_042237366.2	-1.32198	2.40678	-2.62818	0.030749	0.684562	-3.58018	NOT
XM_060406526.1	-1.32198	2.40678	-2.62818	0.030749	0.684562	-3.58018	NOT
XM_004005078.5	-1.0884	1.36248	-2.62797	0.0307593	0.684562	-3.51615	NOT
XM_012104379.5	-1.0884	1.36248	-2.62797	0.0307593	0.684562	-3.51615	NOT
XM_012130401.5	-1.0884	1.36248	-2.62797	0.0307593	0.684562	-3.51615	NOT
XM_012169237.4	-1.0884	1.36248	-2.62797	0.0307593	0.684562	-3.51615	NOT
XM_012175504.5	-1.0884	1.36248	-2.62797	0.0307593	0.684562	-3.51615	NOT
XM_012178900.5	-1.0884	1.36248	-2.62797	0.0307593	0.684562	-3.51615	NOT
XM_012180735.4	-1.0884	1.36248	-2.62797	0.0307593	0.684562	-3.51615	NOT
XM_012181723.3	-1.0884	1.36248	-2.62797	0.0307593	0.684562	-3.51615	NOT
XM_027956365.2	-1.0884	1.36248	-2.62797	0.0307593	0.684562	-3.51615	NOT
XM_027958753.3	-1.0884	1.36248	-2.62797	0.0307593	0.684562	-3.51615	NOT
XM_027958890.3	-1.0884	1.36248	-2.62797	0.0307593	0.684562	-3.51615	NOT
XM_027962526.2	-1.0884	1.36248	-2.62797	0.0307593	0.684562	-3.51615	NOT
XM_027963162.3	-1.0884	1.36248	-2.62797	0.0307593	0.684562	-3.51615	NOT
XM_027966078.2	-1.0884	1.36248	-2.62797	0.0307593	0.684562	-3.51615	NOT
XM_027967022.3	-1.0884	1.36248	-2.62797	0.0307593	0.684562	-3.51615	NOT
XM_027970035.2	-1.0884	1.36248	-2.62797	0.0307593	0.684562	-3.51615	NOT
XM_027971647.3	-1.0884	1.36248	-2.62797	0.0307593	0.684562	-3.51615	NOT
XM_027972311.3	-1.0884	1.36248	-2.62797	0.0307593	0.684562	-3.51615	NOT
XM_027974208.3	-1.0884	1.36248	-2.62797	0.0307593	0.684562	-3.51615	NOT
XM_042229707.2	-1.0884	1.36248	-2.62797	0.0307593	0.684562	-3.51615	NOT
XM_042230073.1	-1.0884	1.36248	-2.62797	0.0307593	0.684562	-3.51615	NOT
XM_042231741.1	-1.0884	1.36248	-2.62797	0.0307593	0.684562	-3.51615	NOT
XM_042232217.2	-1.0884	1.36248	-2.62797	0.0307593	0.684562	-3.51615	NOT
XM_042234388.2	-1.0884	1.36248	-2.62797	0.0307593	0.684562	-3.51615	NOT
XM_042235224.2	-1.0884	1.36248	-2.62797	0.0307593	0.684562	-3.51615	NOT
XM_042237626.2	-1.0884	1.36248	-2.62797	0.0307593	0.684562	-3.51615	NOT
XM_042237805.1	-1.0884	1.36248	-2.62797	0.0307593	0.684562	-3.51615	NOT
XM_042238906.2	-1.0884	1.36248	-2.62797	0.0307593	0.684562	-3.51615	NOT
XM_042239427.1	-1.0884	1.36248	-2.62797	0.0307593	0.684562	-3.51615	NOT
XM_042241663.1	-1.0884	1.36248	-2.62797	0.0307593	0.684562	-3.51615	NOT
XM_042241818.2	-1.0884	1.36248	-2.62797	0.0307593	0.684562	-3.51615	NOT
XM_042244406.1	-1.0884	1.36248	-2.62797	0.0307593	0.684562	-3.51615	NOT
XM_042249006.2	-1.0884	1.36248	-2.62797	0.0307593	0.684562	-3.51615	NOT
XM_042249084.1	-1.0884	1.36248	-2.62797	0.0307593	0.684562	-3.51615	NOT
XM_042250843.1	-1.0884	1.36248	-2.62797	0.0307593	0.684562	-3.51615	NOT
XM_042251703.2	-1.0884	1.36248	-2.62797	0.0307593	0.684562	-3.51615	NOT
XM_042252620.2	-1.0884	1.36248	-2.62797	0.0307593	0.684562	-3.51615	NOT
XM_042255815.2	-1.0884	1.36248	-2.62797	0.0307593	0.684562	-3.51615	NOT
XM_042256219.1	-1.0884	1.36248	-2.62797	0.0307593	0.684562	-3.51615	NOT
XM_060393906.1	-1.0884	1.36248	-2.62797	0.0307593	0.684562	-3.51615	NOT
XM_060395506.1	-1.0884	1.36248	-2.62797	0.0307593	0.684562	-3.51615	NOT
XM_060396301.1	-1.0884	1.36248	-2.62797	0.0307593	0.684562	-3.51615	NOT
XM_060397367.1	-1.0884	1.36248	-2.62797	0.0307593	0.684562	-3.51615	NOT
XM_060398263.1	-1.0884	1.36248	-2.62797	0.0307593	0.684562	-3.51615	NOT
XM_060398634.1	-1.0884	1.36248	-2.62797	0.0307593	0.684562	-3.51615	NOT
XM_060401100.1	-1.0884	1.36248	-2.62797	0.0307593	0.684562	-3.51615	NOT
XM_060402450.1	-1.0884	1.36248	-2.62797	0.0307593	0.684562	-3.51615	NOT
XM_060403287.1	-1.0884	1.36248	-2.62797	0.0307593	0.684562	-3.51615	NOT
XM_060408203.1	-1.0884	1.36248	-2.62797	0.0307593	0.684562	-3.51615	NOT
XM_060411130.1	-1.0884	1.36248	-2.62797	0.0307593	0.684562	-3.51615	NOT
XM_060411240.1	-1.0884	1.36248	-2.62797	0.0307593	0.684562	-3.51615	NOT
XM_060412699.1	-1.0884	1.36248	-2.62797	0.0307593	0.684562	-3.51615	NOT
XM_060416009.1	-1.0884	1.36248	-2.62797	0.0307593	0.684562	-3.51615	NOT
XM_060417840.1	-1.0884	1.36248	-2.62797	0.0307593	0.684562	-3.51615	NOT
XM_060418357.1	-1.0884	1.36248	-2.62797	0.0307593	0.684562	-3.51615	NOT
XM_060419050.1	-1.0884	1.36248	-2.62797	0.0307593	0.684562	-3.51615	NOT
XM_060419865.1	-1.0884	1.36248	-2.62797	0.0307593	0.684562	-3.51615	NOT
XM_004018293.5	-1.0884	1.8908	-2.62769	0.0307725	0.684562	-3.51655	NOT
XM_012101697.4	-1.0884	1.8908	-2.62769	0.0307725	0.684562	-3.51655	NOT
XM_012182799.5	-1.0884	1.8908	-2.62769	0.0307725	0.684562	-3.51655	NOT
XM_015096398.3	-1.0884	1.8908	-2.62769	0.0307725	0.684562	-3.51655	NOT
XM_015098201.3	-1.0884	1.8908	-2.62769	0.0307725	0.684562	-3.51655	NOT
XM_027967714.2	-1.0884	1.8908	-2.62769	0.0307725	0.684562	-3.51655	NOT
XM_027967715.2	-1.0884	1.8908	-2.62769	0.0307725	0.684562	-3.51655	NOT
XM_027967717.2	-1.0884	1.8908	-2.62769	0.0307725	0.684562	-3.51655	NOT
XM_027967718.2	-1.0884	1.8908	-2.62769	0.0307725	0.684562	-3.51655	NOT
XM_027974288.2	-1.0884	1.8908	-2.62769	0.0307725	0.684562	-3.51655	NOT
XM_042231381.2	-1.0884	1.8908	-2.62769	0.0307725	0.684562	-3.51655	NOT
XM_042232180.2	-1.0884	1.8908	-2.62769	0.0307725	0.684562	-3.51655	NOT
XM_042235639.2	-1.0884	1.8908	-2.62769	0.0307725	0.684562	-3.51655	NOT
XM_042238606.1	-1.0884	1.8908	-2.62769	0.0307725	0.684562	-3.51655	NOT
XM_042244745.2	-1.0884	1.8908	-2.62769	0.0307725	0.684562	-3.51655	NOT
XM_042246983.2	-1.0884	1.8908	-2.62769	0.0307725	0.684562	-3.51655	NOT
XM_015103672.3	1.30716	1.44436	2.62754	0.0307795	0.684562	-3.53967	NOT
XM_060405471.1	1.30716	1.44436	2.62754	0.0307795	0.684562	-3.53967	NOT
XM_027967268.3	1.30716	1.97268	2.62736	0.0307879	0.684562	-3.53994	NOT
XM_027978900.3	1.30716	1.97268	2.62736	0.0307879	0.684562	-3.53994	NOT
XM_042231558.1	1.30716	1.97268	2.62736	0.0307879	0.684562	-3.53994	NOT
XM_042249715.2	1.30716	1.97268	2.62736	0.0307879	0.684562	-3.53994	NOT
XM_060412586.1	1.30716	1.97268	2.62736	0.0307879	0.684562	-3.53994	NOT
XM_042257067.2	-1.57721	3.42314	-2.62462	0.030918	0.684562	-3.75081	NOT
XM_060415542.1	-1.69948	2.19039	-2.61862	0.0312048	0.684562	-3.62615	NOT
XM_004018892.6	-0.63899	4.02944	-2.61784	0.0312423	0.684562	-3.98784	NOT
XM_027979407.3	-0.971011	4.38613	-2.61571	0.031345	0.684562	-4.03856	NOT
XM_060397475.1	1.26742	2.48867	2.61391	0.0314319	0.684562	-3.60075	NOT
XM_042239871.1	0.967244	3.99728	2.61351	0.0314514	0.684562	-3.96824	NOT
XM_027964661.3	2.14865	2.53317	2.61306	0.0314732	0.684562	-3.66416	NOT
XM_042232462.1	-0.697884	2.9767	-2.60887	0.0316768	0.684562	-3.77691	NOT
XM_004006581.5	-1.08142	1.71469	-2.608	0.0317193	0.684562	-3.58217	NOT
XM_027967382.3	-1.08142	1.71469	-2.608	0.0317193	0.684562	-3.58217	NOT
XM_027972693.3	-1.08142	1.71469	-2.608	0.0317193	0.684562	-3.58217	NOT
XM_027975753.3	-1.08142	1.71469	-2.608	0.0317193	0.684562	-3.58217	NOT
XM_042229652.2	-1.08142	1.71469	-2.608	0.0317193	0.684562	-3.58217	NOT
XM_042236597.1	-1.08142	1.71469	-2.608	0.0317193	0.684562	-3.58217	NOT
XM_042238950.2	-1.08142	1.71469	-2.608	0.0317193	0.684562	-3.58217	NOT
XM_042250583.2	-1.08142	1.71469	-2.608	0.0317193	0.684562	-3.58217	NOT
XM_042253272.2	-1.08142	1.71469	-2.608	0.0317193	0.684562	-3.58217	NOT
XM_060397723.1	-1.08142	1.71469	-2.608	0.0317193	0.684562	-3.58217	NOT
XM_060407525.1	-1.08142	1.71469	-2.608	0.0317193	0.684562	-3.58217	NOT
XM_004010600.6	-1.08142	2.24301	-2.60776	0.0317313	0.684562	-3.58253	NOT
XM_004011285.6	-1.08142	2.24301	-2.60776	0.0317313	0.684562	-3.58253	NOT
XM_012182428.4	-1.08142	2.24301	-2.60776	0.0317313	0.684562	-3.58253	NOT
XM_012184130.4	-1.08142	2.24301	-2.60776	0.0317313	0.684562	-3.58253	NOT
XM_012188215.4	-1.08142	2.24301	-2.60776	0.0317313	0.684562	-3.58253	NOT
XM_027972024.3	-1.08142	2.24301	-2.60776	0.0317313	0.684562	-3.58253	NOT
XM_027974922.3	-1.08142	2.24301	-2.60776	0.0317313	0.684562	-3.58253	NOT
XM_027979078.3	-1.08142	2.24301	-2.60776	0.0317313	0.684562	-3.58253	NOT
XM_042239576.2	-1.08142	2.24301	-2.60776	0.0317313	0.684562	-3.58253	NOT
XM_042240843.2	-1.08142	2.24301	-2.60776	0.0317313	0.684562	-3.58253	NOT
XM_042241234.2	-1.08142	2.24301	-2.60776	0.0317313	0.684562	-3.58253	NOT
XM_042245754.2	-1.08142	2.24301	-2.60776	0.0317313	0.684562	-3.58253	NOT
XM_042247301.1	-1.08142	2.24301	-2.60776	0.0317313	0.684562	-3.58253	NOT
XM_042249314.2	-1.08142	2.24301	-2.60776	0.0317313	0.684562	-3.58253	NOT
XM_042252319.2	-1.08142	2.24301	-2.60776	0.0317313	0.684562	-3.58253	NOT
XM_042253597.2	-1.08142	2.24301	-2.60776	0.0317313	0.684562	-3.58253	NOT
XM_060395612.1	-1.08142	2.24301	-2.60776	0.0317313	0.684562	-3.58253	NOT
XM_060398799.1	-1.08142	2.24301	-2.60776	0.0317313	0.684562	-3.58253	NOT
XM_060411667.1	-1.08142	2.24301	-2.60776	0.0317313	0.684562	-3.58253	NOT
XM_060414034.1	-1.08142	2.24301	-2.60776	0.0317313	0.684562	-3.58253	NOT
XM_060415455.1	-1.08142	2.24301	-2.60776	0.0317313	0.684562	-3.58253	NOT
XM_060415735.1	-1.08142	2.24301	-2.60776	0.0317313	0.684562	-3.58253	NOT
XM_060417923.1	-1.08142	2.24301	-2.60776	0.0317313	0.684562	-3.58253	NOT
XM_027958068.2	1.72787	2.63682	2.60734	0.0317515	0.684562	-3.64407	NOT
XM_042256936.2	-2.15283	3.42425	-2.60432	0.0318999	0.684562	-3.67734	NOT
XM_060407289.1	1.26634	2.48867	2.60221	0.0320035	0.684562	-3.61791	NOT
XM_004005955.5	0.438737	7.09828	2.60157	0.0320354	0.684562	-4.43741	NOT
XM_012118181.5	0.628702	2.9767	2.60067	0.0320794	0.684562	-3.78979	NOT
XM_027976963.3	-1.73239	2.36649	-2.59999	0.0321131	0.684562	-3.65344	NOT
XM_027975349.3	0.427567	5.13949	2.59906	0.032159	0.684562	-4.21182	NOT
XM_004009634.6	0.628702	3.22236	2.59866	0.032179	0.684562	-3.79281	NOT
XM_004017488.5	0.573022	3.37051	2.59858	0.0321833	0.684562	-3.91102	NOT
XM_042238240.2	-2.1344	2.54682	-2.59793	0.0322151	0.684562	-3.67975	NOT
XM_027969413.2	1.37052	3.64987	2.59783	0.0322201	0.684562	-4.03637	NOT
XM_060402015.1	-1.5879	2.31256	-2.5966	0.0322815	0.684562	-3.64743	NOT
NM_001127269.1	-1.79246	3.1044	-2.59646	0.0322885	0.684562	-3.66397	NOT
XM_004007904.6	1.03616	1.36248	2.59159	0.0325316	0.684562	-3.56916	NOT
XM_004011402.6	1.03616	1.36248	2.59159	0.0325316	0.684562	-3.56916	NOT
XM_012101349.4	1.03616	1.36248	2.59159	0.0325316	0.684562	-3.56916	NOT
XM_012102033.4	1.03616	1.36248	2.59159	0.0325316	0.684562	-3.56916	NOT
XM_012131005.5	1.03616	1.36248	2.59159	0.0325316	0.684562	-3.56916	NOT
XM_012179028.4	1.03616	1.36248	2.59159	0.0325316	0.684562	-3.56916	NOT
XM_012188717.3	1.03616	1.36248	2.59159	0.0325316	0.684562	-3.56916	NOT
XM_015104819.4	1.03616	1.36248	2.59159	0.0325316	0.684562	-3.56916	NOT
XM_027958861.3	1.03616	1.36248	2.59159	0.0325316	0.684562	-3.56916	NOT
XM_027962874.3	1.03616	1.36248	2.59159	0.0325316	0.684562	-3.56916	NOT
XM_027967105.3	1.03616	1.36248	2.59159	0.0325316	0.684562	-3.56916	NOT
XM_027967680.3	1.03616	1.36248	2.59159	0.0325316	0.684562	-3.56916	NOT
XM_027976216.2	1.03616	1.36248	2.59159	0.0325316	0.684562	-3.56916	NOT
XM_027978187.3	1.03616	1.36248	2.59159	0.0325316	0.684562	-3.56916	NOT
XM_027980172.2	1.03616	1.36248	2.59159	0.0325316	0.684562	-3.56916	NOT
XM_042231951.2	1.03616	1.36248	2.59159	0.0325316	0.684562	-3.56916	NOT
XM_042234594.2	1.03616	1.36248	2.59159	0.0325316	0.684562	-3.56916	NOT
XM_042234975.1	1.03616	1.36248	2.59159	0.0325316	0.684562	-3.56916	NOT
XM_042235348.2	1.03616	1.36248	2.59159	0.0325316	0.684562	-3.56916	NOT
XM_042240535.2	1.03616	1.36248	2.59159	0.0325316	0.684562	-3.56916	NOT
XM_042240812.1	1.03616	1.36248	2.59159	0.0325316	0.684562	-3.56916	NOT
XM_042240931.1	1.03616	1.36248	2.59159	0.0325316	0.684562	-3.56916	NOT
XM_042242279.1	1.03616	1.36248	2.59159	0.0325316	0.684562	-3.56916	NOT
XM_042244554.2	1.03616	1.36248	2.59159	0.0325316	0.684562	-3.56916	NOT
XM_042244994.1	1.03616	1.36248	2.59159	0.0325316	0.684562	-3.56916	NOT
XM_042246021.2	1.03616	1.36248	2.59159	0.0325316	0.684562	-3.56916	NOT
XM_042249092.2	1.03616	1.36248	2.59159	0.0325316	0.684562	-3.56916	NOT
XM_042249093.2	1.03616	1.36248	2.59159	0.0325316	0.684562	-3.56916	NOT
XM_042250243.1	1.03616	1.36248	2.59159	0.0325316	0.684562	-3.56916	NOT
XM_042252369.1	1.03616	1.36248	2.59159	0.0325316	0.684562	-3.56916	NOT
XM_042252711.1	1.03616	1.36248	2.59159	0.0325316	0.684562	-3.56916	NOT
XM_042257280.1	1.03616	1.36248	2.59159	0.0325316	0.684562	-3.56916	NOT
XM_060399808.1	1.03616	1.36248	2.59159	0.0325316	0.684562	-3.56916	NOT
XM_060402137.1	1.03616	1.36248	2.59159	0.0325316	0.684562	-3.56916	NOT
XM_060402249.1	1.03616	1.36248	2.59159	0.0325316	0.684562	-3.56916	NOT
XM_060405160.1	1.03616	1.36248	2.59159	0.0325316	0.684562	-3.56916	NOT
XM_060408109.1	1.03616	1.36248	2.59159	0.0325316	0.684562	-3.56916	NOT
XM_060409415.1	1.03616	1.36248	2.59159	0.0325316	0.684562	-3.56916	NOT
XM_060411596.1	1.03616	1.36248	2.59159	0.0325316	0.684562	-3.56916	NOT
XM_060414028.1	1.03616	1.36248	2.59159	0.0325316	0.684562	-3.56916	NOT
XM_060415364.1	1.03616	1.36248	2.59159	0.0325316	0.684562	-3.56916	NOT
XM_060415598.1	1.03616	1.36248	2.59159	0.0325316	0.684562	-3.56916	NOT
XM_060418479.1	1.03616	1.36248	2.59159	0.0325316	0.684562	-3.56916	NOT
NM_001009414.1	1.03616	1.8908	2.59129	0.0325463	0.684562	-3.56959	NOT
XM_027957629.2	1.03616	1.8908	2.59129	0.0325463	0.684562	-3.56959	NOT
XM_027966476.3	1.03616	1.8908	2.59129	0.0325463	0.684562	-3.56959	NOT
XM_027966705.2	1.03616	1.8908	2.59129	0.0325463	0.684562	-3.56959	NOT
XM_027969893.3	1.03616	1.8908	2.59129	0.0325463	0.684562	-3.56959	NOT
XM_042232459.1	1.03616	1.8908	2.59129	0.0325463	0.684562	-3.56959	NOT
XM_042239230.2	1.03616	1.8908	2.59129	0.0325463	0.684562	-3.56959	NOT
XM_042241104.1	1.03616	1.8908	2.59129	0.0325463	0.684562	-3.56959	NOT
XM_060401275.1	1.03616	1.8908	2.59129	0.0325463	0.684562	-3.56959	NOT
XM_060401317.1	1.03616	1.8908	2.59129	0.0325463	0.684562	-3.56959	NOT
XM_042232090.1	-1.57381	1.52625	-2.59125	0.0325486	0.684562	-3.62479	NOT
XM_042237416.2	-1.57381	1.52625	-2.59125	0.0325486	0.684562	-3.62479	NOT
XM_042254566.2	-1.57381	1.52625	-2.59125	0.0325486	0.684562	-3.62479	NOT
XM_015094220.4	-0.343539	5.28585	-2.58825	0.0326995	0.684562	-4.29309	NOT
XM_004010342.4	-1.33968	1.44436	-2.58795	0.0327147	0.684562	-3.59686	NOT
XM_027970148.3	-1.33968	1.44436	-2.58795	0.0327147	0.684562	-3.59686	NOT
XM_042231723.2	-1.33968	1.44436	-2.58795	0.0327147	0.684562	-3.59686	NOT
XM_060407100.1	-1.33968	1.44436	-2.58795	0.0327147	0.684562	-3.59686	NOT
XM_060419239.1	-1.33968	1.44436	-2.58795	0.0327147	0.684562	-3.59686	NOT
XM_012099561.4	-1.33968	1.97268	-2.58778	0.0327229	0.684562	-3.5971	NOT
XM_042237251.2	1.10186	3.30715	2.58743	0.0327407	0.684562	-3.85302	NOT
XM_027959966.3	1.26303	2.40678	2.58591	0.0328174	0.684562	-3.64181	NOT
XM_012180181.4	1.30843	3.15412	2.58516	0.0328555	0.684562	-3.71542	NOT
XM_060413068.1	1.53239	1.52625	2.58503	0.0328622	0.684562	-3.63411	NOT
XM_042239200.2	1.71208	1.58018	2.58379	0.0329251	0.684562	-3.65702	NOT
NM_001163043.1	2.81251	4.52328	2.58354	0.0329374	0.684562	-3.87983	NOT
XM_012172738.5	-1.33845	1.44436	-2.5831	0.0329602	0.684562	-3.60391	NOT
XM_027966317.3	-1.33845	1.44436	-2.5831	0.0329602	0.684562	-3.60391	NOT
XM_042250213.1	-1.33845	1.44436	-2.5831	0.0329602	0.684562	-3.60391	NOT
XM_042248260.2	-1.31748	2.48867	-2.583	0.0329648	0.684562	-3.64644	NOT
XM_027967955.3	-1.33845	1.97268	-2.58293	0.0329684	0.684562	-3.60415	NOT
XM_042250432.2	-1.34401	2.14879	-2.58131	0.0330511	0.684562	-3.64893	NOT
XM_027969196.3	-2.00439	3.07593	-2.58076	0.0330791	0.684562	-3.70814	NOT
XM_027965274.2	1.26742	2.40678	2.58	0.0331178	0.684562	-3.65048	NOT
XM_027965279.2	1.26742	2.40678	2.58	0.0331178	0.684562	-3.65048	NOT
XM_042247864.2	1.26742	2.40678	2.58	0.0331178	0.684562	-3.65048	NOT
XM_027977376.2	-1.31056	3.08653	-2.57988	0.033124	0.684562	-3.72122	NOT
XM_012188764.4	1.25928	2.40678	2.57974	0.033131	0.684562	-3.65086	NOT
XM_004016904.5	0.454982	6.41139	2.57811	0.0332143	0.684562	-4.41362	NOT
NM_001009732.1	-1.08516	1.36248	-2.57654	0.0332952	0.684562	-3.59047	NOT
XM_004004291.5	-1.08516	1.36248	-2.57654	0.0332952	0.684562	-3.59047	NOT
XM_004006144.6	-1.08516	1.36248	-2.57654	0.0332952	0.684562	-3.59047	NOT
XM_004020324.5	-1.08516	1.36248	-2.57654	0.0332952	0.684562	-3.59047	NOT
XM_012099269.4	-1.08516	1.36248	-2.57654	0.0332952	0.684562	-3.59047	NOT
XM_012100600.5	-1.08516	1.36248	-2.57654	0.0332952	0.684562	-3.59047	NOT
XM_012104552.5	-1.08516	1.36248	-2.57654	0.0332952	0.684562	-3.59047	NOT
XM_012129611.5	-1.08516	1.36248	-2.57654	0.0332952	0.684562	-3.59047	NOT
XM_012179957.4	-1.08516	1.36248	-2.57654	0.0332952	0.684562	-3.59047	NOT
XM_012181883.5	-1.08516	1.36248	-2.57654	0.0332952	0.684562	-3.59047	NOT
XM_015104184.4	-1.08516	1.36248	-2.57654	0.0332952	0.684562	-3.59047	NOT
XM_027957627.2	-1.08516	1.36248	-2.57654	0.0332952	0.684562	-3.59047	NOT
XM_027967576.2	-1.08516	1.36248	-2.57654	0.0332952	0.684562	-3.59047	NOT
XM_027968201.3	-1.08516	1.36248	-2.57654	0.0332952	0.684562	-3.59047	NOT
XM_027970099.3	-1.08516	1.36248	-2.57654	0.0332952	0.684562	-3.59047	NOT
XM_027970104.3	-1.08516	1.36248	-2.57654	0.0332952	0.684562	-3.59047	NOT
XM_027970105.3	-1.08516	1.36248	-2.57654	0.0332952	0.684562	-3.59047	NOT
XM_027970504.3	-1.08516	1.36248	-2.57654	0.0332952	0.684562	-3.59047	NOT
XM_027971487.2	-1.08516	1.36248	-2.57654	0.0332952	0.684562	-3.59047	NOT
XM_027977072.2	-1.08516	1.36248	-2.57654	0.0332952	0.684562	-3.59047	NOT
XM_027979402.2	-1.08516	1.36248	-2.57654	0.0332952	0.684562	-3.59047	NOT
XM_027980044.3	-1.08516	1.36248	-2.57654	0.0332952	0.684562	-3.59047	NOT
XM_042230859.2	-1.08516	1.36248	-2.57654	0.0332952	0.684562	-3.59047	NOT
XM_042234509.1	-1.08516	1.36248	-2.57654	0.0332952	0.684562	-3.59047	NOT
XM_042235452.2	-1.08516	1.36248	-2.57654	0.0332952	0.684562	-3.59047	NOT
XM_042235525.2	-1.08516	1.36248	-2.57654	0.0332952	0.684562	-3.59047	NOT
XM_042235627.2	-1.08516	1.36248	-2.57654	0.0332952	0.684562	-3.59047	NOT
XM_042238591.1	-1.08516	1.36248	-2.57654	0.0332952	0.684562	-3.59047	NOT
XM_042241197.1	-1.08516	1.36248	-2.57654	0.0332952	0.684562	-3.59047	NOT
XM_042241393.2	-1.08516	1.36248	-2.57654	0.0332952	0.684562	-3.59047	NOT
XM_042244658.2	-1.08516	1.36248	-2.57654	0.0332952	0.684562	-3.59047	NOT
XM_042244976.2	-1.08516	1.36248	-2.57654	0.0332952	0.684562	-3.59047	NOT
XM_042246007.1	-1.08516	1.36248	-2.57654	0.0332952	0.684562	-3.59047	NOT
XM_042247314.1	-1.08516	1.36248	-2.57654	0.0332952	0.684562	-3.59047	NOT
XM_042247776.2	-1.08516	1.36248	-2.57654	0.0332952	0.684562	-3.59047	NOT
XM_042249426.1	-1.08516	1.36248	-2.57654	0.0332952	0.684562	-3.59047	NOT
XM_042250477.1	-1.08516	1.36248	-2.57654	0.0332952	0.684562	-3.59047	NOT
XM_042250556.2	-1.08516	1.36248	-2.57654	0.0332952	0.684562	-3.59047	NOT
XM_042251163.1	-1.08516	1.36248	-2.57654	0.0332952	0.684562	-3.59047	NOT
XM_042251829.2	-1.08516	1.36248	-2.57654	0.0332952	0.684562	-3.59047	NOT
XM_060395321.1	-1.08516	1.36248	-2.57654	0.0332952	0.684562	-3.59047	NOT
XM_060397069.1	-1.08516	1.36248	-2.57654	0.0332952	0.684562	-3.59047	NOT
XM_060399346.1	-1.08516	1.36248	-2.57654	0.0332952	0.684562	-3.59047	NOT
XM_060400847.1	-1.08516	1.36248	-2.57654	0.0332952	0.684562	-3.59047	NOT
XM_060401796.1	-1.08516	1.36248	-2.57654	0.0332952	0.684562	-3.59047	NOT
XM_060405003.1	-1.08516	1.36248	-2.57654	0.0332952	0.684562	-3.59047	NOT
XM_060405883.1	-1.08516	1.36248	-2.57654	0.0332952	0.684562	-3.59047	NOT
XM_060408449.1	-1.08516	1.36248	-2.57654	0.0332952	0.684562	-3.59047	NOT
XM_060409994.1	-1.08516	1.36248	-2.57654	0.0332952	0.684562	-3.59047	NOT
XM_060411883.1	-1.08516	1.36248	-2.57654	0.0332952	0.684562	-3.59047	NOT
XM_060412771.1	-1.08516	1.36248	-2.57654	0.0332952	0.684562	-3.59047	NOT
XM_060415523.1	-1.08516	1.36248	-2.57654	0.0332952	0.684562	-3.59047	NOT
XM_060415908.1	-1.08516	1.36248	-2.57654	0.0332952	0.684562	-3.59047	NOT
XM_060415910.1	-1.08516	1.36248	-2.57654	0.0332952	0.684562	-3.59047	NOT
XM_060416235.1	-1.08516	1.36248	-2.57654	0.0332952	0.684562	-3.59047	NOT
XM_060416688.1	-1.08516	1.36248	-2.57654	0.0332952	0.684562	-3.59047	NOT
XM_060418688.1	-1.08516	1.36248	-2.57654	0.0332952	0.684562	-3.59047	NOT
XM_060418978.1	-1.08516	1.36248	-2.57654	0.0332952	0.684562	-3.59047	NOT
XM_060419735.1	-1.08516	1.36248	-2.57654	0.0332952	0.684562	-3.59047	NOT
XM_012174776.5	-1.08516	1.8908	-2.57627	0.0333087	0.684562	-3.59085	NOT
XM_012175808.4	-1.08516	1.8908	-2.57627	0.0333087	0.684562	-3.59085	NOT
XM_027957510.3	-1.08516	1.8908	-2.57627	0.0333087	0.684562	-3.59085	NOT
XM_027968039.2	-1.08516	1.8908	-2.57627	0.0333087	0.684562	-3.59085	NOT
XM_027969672.3	-1.08516	1.8908	-2.57627	0.0333087	0.684562	-3.59085	NOT
XM_027976658.3	-1.08516	1.8908	-2.57627	0.0333087	0.684562	-3.59085	NOT
XM_027979264.2	-1.08516	1.8908	-2.57627	0.0333087	0.684562	-3.59085	NOT
XM_042231337.2	-1.08516	1.8908	-2.57627	0.0333087	0.684562	-3.59085	NOT
XM_042237413.2	-1.08516	1.8908	-2.57627	0.0333087	0.684562	-3.59085	NOT
XM_042244829.2	-1.08516	1.8908	-2.57627	0.0333087	0.684562	-3.59085	NOT
XM_042249389.1	-1.08516	1.8908	-2.57627	0.0333087	0.684562	-3.59085	NOT
XM_042250170.2	-1.08516	1.8908	-2.57627	0.0333087	0.684562	-3.59085	NOT
XM_042254362.2	-1.08516	1.8908	-2.57627	0.0333087	0.684562	-3.59085	NOT
XM_042255095.1	-1.08516	1.8908	-2.57627	0.0333087	0.684562	-3.59085	NOT
XM_060395839.1	-1.08516	1.8908	-2.57627	0.0333087	0.684562	-3.59085	NOT
XM_060396196.1	-1.08516	1.8908	-2.57627	0.0333087	0.684562	-3.59085	NOT
XM_060399638.1	-1.08516	1.8908	-2.57627	0.0333087	0.684562	-3.59085	NOT
XM_060403202.1	-1.08516	1.8908	-2.57627	0.0333087	0.684562	-3.59085	NOT
XM_060406028.1	-1.08516	1.8908	-2.57627	0.0333087	0.684562	-3.59085	NOT
XM_060409836.1	-1.08516	1.8908	-2.57627	0.0333087	0.684562	-3.59085	NOT
XM_060410073.1	-1.08516	1.8908	-2.57627	0.0333087	0.684562	-3.59085	NOT
XM_060414396.1	-1.08516	1.8908	-2.57627	0.0333087	0.684562	-3.59085	NOT
XM_012174780.5	-0.600879	3.87089	-2.57624	0.0333106	0.684562	-4.0098	NOT
XM_060405170.1	-1.08516	2.13645	-2.57501	0.0333733	0.684562	-3.59267	NOT
XM_027958729.3	-0.72058	4.60417	-2.57424	0.0334131	0.684562	-4.18437	NOT
XM_027970194.2	-1.18935	2.27227	-2.5712	0.0335702	0.684562	-3.72646	NOT
XM_060396558.1	1.26634	2.40678	2.56869	0.0337004	0.684562	-3.66706	NOT
XM_015099702.4	0.51447	5.58214	2.56855	0.0337079	0.684562	-4.34009	NOT
XM_042243527.2	-1.56884	1.52625	-2.56851	0.0337097	0.684562	-3.65807	NOT
XM_042255725.1	-1.56884	1.52625	-2.56851	0.0337097	0.684562	-3.65807	NOT
XM_004018863.5	-0.511057	5.49927	-2.56769	0.0337524	0.684562	-4.34342	NOT
XM_015093012.4	0.539727	3.68244	2.56565	0.0338585	0.684562	-3.9964	NOT
XM_004010183.6	-1.56643	2.21834	-2.56379	0.0339561	0.684562	-3.69681	NOT
XM_004007979.5	-1.75048	2.1085	-2.56328	0.0339829	0.684562	-3.68696	NOT
XM_027969320.3	-1.75048	2.35416	-2.5629	0.0340028	0.684562	-3.68752	NOT
XM_060413778.1	1.28952	2.84088	2.56203	0.0340485	0.684562	-3.74723	NOT
XM_042234393.2	-1.57076	2.31256	-2.56096	0.0341044	0.684562	-3.69989	NOT
NM_001135927.1	-1.08408	1.36248	-2.55998	0.0341563	0.684562	-3.61439	NOT
NM_001142893.1	-1.08408	1.36248	-2.55998	0.0341563	0.684562	-3.61439	NOT
XM_004011370.5	-1.08408	1.36248	-2.55998	0.0341563	0.684562	-3.61439	NOT
XM_004014178.5	-1.08408	1.36248	-2.55998	0.0341563	0.684562	-3.61439	NOT
XM_012094862.5	-1.08408	1.36248	-2.55998	0.0341563	0.684562	-3.61439	NOT
XM_012096834.5	-1.08408	1.36248	-2.55998	0.0341563	0.684562	-3.61439	NOT
XM_012099468.5	-1.08408	1.36248	-2.55998	0.0341563	0.684562	-3.61439	NOT
XM_012102564.4	-1.08408	1.36248	-2.55998	0.0341563	0.684562	-3.61439	NOT
XM_012179720.5	-1.08408	1.36248	-2.55998	0.0341563	0.684562	-3.61439	NOT
XM_012180490.5	-1.08408	1.36248	-2.55998	0.0341563	0.684562	-3.61439	NOT
XM_012183194.4	-1.08408	1.36248	-2.55998	0.0341563	0.684562	-3.61439	NOT
XM_012185464.4	-1.08408	1.36248	-2.55998	0.0341563	0.684562	-3.61439	NOT
XM_012190343.5	-1.08408	1.36248	-2.55998	0.0341563	0.684562	-3.61439	NOT
XM_015098809.3	-1.08408	1.36248	-2.55998	0.0341563	0.684562	-3.61439	NOT
XM_015103642.4	-1.08408	1.36248	-2.55998	0.0341563	0.684562	-3.61439	NOT
XM_027956372.2	-1.08408	1.36248	-2.55998	0.0341563	0.684562	-3.61439	NOT
XM_027956854.2	-1.08408	1.36248	-2.55998	0.0341563	0.684562	-3.61439	NOT
XM_027957838.3	-1.08408	1.36248	-2.55998	0.0341563	0.684562	-3.61439	NOT
XM_027958011.3	-1.08408	1.36248	-2.55998	0.0341563	0.684562	-3.61439	NOT
XM_027961592.3	-1.08408	1.36248	-2.55998	0.0341563	0.684562	-3.61439	NOT
XM_027961828.3	-1.08408	1.36248	-2.55998	0.0341563	0.684562	-3.61439	NOT
XM_027961981.2	-1.08408	1.36248	-2.55998	0.0341563	0.684562	-3.61439	NOT
XM_027962460.2	-1.08408	1.36248	-2.55998	0.0341563	0.684562	-3.61439	NOT
XM_027966439.2	-1.08408	1.36248	-2.55998	0.0341563	0.684562	-3.61439	NOT
XM_027966468.2	-1.08408	1.36248	-2.55998	0.0341563	0.684562	-3.61439	NOT
XM_027967648.2	-1.08408	1.36248	-2.55998	0.0341563	0.684562	-3.61439	NOT
XM_027973308.3	-1.08408	1.36248	-2.55998	0.0341563	0.684562	-3.61439	NOT
XM_027973683.3	-1.08408	1.36248	-2.55998	0.0341563	0.684562	-3.61439	NOT
XM_027974283.3	-1.08408	1.36248	-2.55998	0.0341563	0.684562	-3.61439	NOT
XM_027974839.3	-1.08408	1.36248	-2.55998	0.0341563	0.684562	-3.61439	NOT
XM_027975695.3	-1.08408	1.36248	-2.55998	0.0341563	0.684562	-3.61439	NOT
XM_027975820.2	-1.08408	1.36248	-2.55998	0.0341563	0.684562	-3.61439	NOT
XM_027976773.3	-1.08408	1.36248	-2.55998	0.0341563	0.684562	-3.61439	NOT
XM_027979680.3	-1.08408	1.36248	-2.55998	0.0341563	0.684562	-3.61439	NOT
XM_027980083.3	-1.08408	1.36248	-2.55998	0.0341563	0.684562	-3.61439	NOT
XM_042229368.2	-1.08408	1.36248	-2.55998	0.0341563	0.684562	-3.61439	NOT
XM_042230712.1	-1.08408	1.36248	-2.55998	0.0341563	0.684562	-3.61439	NOT
XM_042231142.1	-1.08408	1.36248	-2.55998	0.0341563	0.684562	-3.61439	NOT
XM_042231555.1	-1.08408	1.36248	-2.55998	0.0341563	0.684562	-3.61439	NOT
XM_042232998.1	-1.08408	1.36248	-2.55998	0.0341563	0.684562	-3.61439	NOT
XM_042234833.2	-1.08408	1.36248	-2.55998	0.0341563	0.684562	-3.61439	NOT
XM_042234880.2	-1.08408	1.36248	-2.55998	0.0341563	0.684562	-3.61439	NOT
XM_042235032.1	-1.08408	1.36248	-2.55998	0.0341563	0.684562	-3.61439	NOT
XM_042235703.2	-1.08408	1.36248	-2.55998	0.0341563	0.684562	-3.61439	NOT
XM_042236139.1	-1.08408	1.36248	-2.55998	0.0341563	0.684562	-3.61439	NOT
XM_042236303.2	-1.08408	1.36248	-2.55998	0.0341563	0.684562	-3.61439	NOT
XM_042239855.1	-1.08408	1.36248	-2.55998	0.0341563	0.684562	-3.61439	NOT
XM_042239888.2	-1.08408	1.36248	-2.55998	0.0341563	0.684562	-3.61439	NOT
XM_042240509.1	-1.08408	1.36248	-2.55998	0.0341563	0.684562	-3.61439	NOT
XM_042241426.2	-1.08408	1.36248	-2.55998	0.0341563	0.684562	-3.61439	NOT
XM_042242775.1	-1.08408	1.36248	-2.55998	0.0341563	0.684562	-3.61439	NOT
XM_042244583.2	-1.08408	1.36248	-2.55998	0.0341563	0.684562	-3.61439	NOT
XM_042244689.1	-1.08408	1.36248	-2.55998	0.0341563	0.684562	-3.61439	NOT
XM_042245169.2	-1.08408	1.36248	-2.55998	0.0341563	0.684562	-3.61439	NOT
XM_042246795.1	-1.08408	1.36248	-2.55998	0.0341563	0.684562	-3.61439	NOT
XM_042247104.2	-1.08408	1.36248	-2.55998	0.0341563	0.684562	-3.61439	NOT
XM_042249859.2	-1.08408	1.36248	-2.55998	0.0341563	0.684562	-3.61439	NOT
XM_042250172.2	-1.08408	1.36248	-2.55998	0.0341563	0.684562	-3.61439	NOT
XM_042252069.2	-1.08408	1.36248	-2.55998	0.0341563	0.684562	-3.61439	NOT
XM_042252390.2	-1.08408	1.36248	-2.55998	0.0341563	0.684562	-3.61439	NOT
XM_042252397.1	-1.08408	1.36248	-2.55998	0.0341563	0.684562	-3.61439	NOT
XM_042253437.1	-1.08408	1.36248	-2.55998	0.0341563	0.684562	-3.61439	NOT
XM_042255534.2	-1.08408	1.36248	-2.55998	0.0341563	0.684562	-3.61439	NOT
XM_042255956.2	-1.08408	1.36248	-2.55998	0.0341563	0.684562	-3.61439	NOT
XM_042256360.2	-1.08408	1.36248	-2.55998	0.0341563	0.684562	-3.61439	NOT
XM_060394737.1	-1.08408	1.36248	-2.55998	0.0341563	0.684562	-3.61439	NOT
XM_060396333.1	-1.08408	1.36248	-2.55998	0.0341563	0.684562	-3.61439	NOT
XM_060396688.1	-1.08408	1.36248	-2.55998	0.0341563	0.684562	-3.61439	NOT
XM_060398180.1	-1.08408	1.36248	-2.55998	0.0341563	0.684562	-3.61439	NOT
XM_060399930.1	-1.08408	1.36248	-2.55998	0.0341563	0.684562	-3.61439	NOT
XM_060399972.1	-1.08408	1.36248	-2.55998	0.0341563	0.684562	-3.61439	NOT
XM_060402694.1	-1.08408	1.36248	-2.55998	0.0341563	0.684562	-3.61439	NOT
XM_060405943.1	-1.08408	1.36248	-2.55998	0.0341563	0.684562	-3.61439	NOT
XM_060406717.1	-1.08408	1.36248	-2.55998	0.0341563	0.684562	-3.61439	NOT
XM_060409216.1	-1.08408	1.36248	-2.55998	0.0341563	0.684562	-3.61439	NOT
XM_060411068.1	-1.08408	1.36248	-2.55998	0.0341563	0.684562	-3.61439	NOT
XM_060413512.1	-1.08408	1.36248	-2.55998	0.0341563	0.684562	-3.61439	NOT
XM_060414438.1	-1.08408	1.36248	-2.55998	0.0341563	0.684562	-3.61439	NOT
XM_060415845.1	-1.08408	1.36248	-2.55998	0.0341563	0.684562	-3.61439	NOT
XM_060416984.1	-1.08408	1.36248	-2.55998	0.0341563	0.684562	-3.61439	NOT
XM_060417342.1	-1.08408	1.36248	-2.55998	0.0341563	0.684562	-3.61439	NOT
XM_060417343.1	-1.08408	1.36248	-2.55998	0.0341563	0.684562	-3.61439	NOT
XM_012101537.4	-1.08408	1.8908	-2.55972	0.0341699	0.684562	-3.61477	NOT
XM_012101861.4	-1.08408	1.8908	-2.55972	0.0341699	0.684562	-3.61477	NOT
XM_012173800.5	-1.08408	1.8908	-2.55972	0.0341699	0.684562	-3.61477	NOT
XM_012179729.5	-1.08408	1.8908	-2.55972	0.0341699	0.684562	-3.61477	NOT
XM_015093726.3	-1.08408	1.8908	-2.55972	0.0341699	0.684562	-3.61477	NOT
XM_015102667.4	-1.08408	1.8908	-2.55972	0.0341699	0.684562	-3.61477	NOT
XM_027961977.3	-1.08408	1.8908	-2.55972	0.0341699	0.684562	-3.61477	NOT
XM_027966568.2	-1.08408	1.8908	-2.55972	0.0341699	0.684562	-3.61477	NOT
XM_027974097.3	-1.08408	1.8908	-2.55972	0.0341699	0.684562	-3.61477	NOT
XM_042233546.1	-1.08408	1.8908	-2.55972	0.0341699	0.684562	-3.61477	NOT
XM_042233549.1	-1.08408	1.8908	-2.55972	0.0341699	0.684562	-3.61477	NOT
XM_042234325.2	-1.08408	1.8908	-2.55972	0.0341699	0.684562	-3.61477	NOT
XM_042243685.2	-1.08408	1.8908	-2.55972	0.0341699	0.684562	-3.61477	NOT
XM_042249338.2	-1.08408	1.8908	-2.55972	0.0341699	0.684562	-3.61477	NOT
XM_042251637.1	-1.08408	1.8908	-2.55972	0.0341699	0.684562	-3.61477	NOT
XM_060397845.1	-1.08408	1.8908	-2.55972	0.0341699	0.684562	-3.61477	NOT
XM_060403828.1	-1.08408	1.8908	-2.55972	0.0341699	0.684562	-3.61477	NOT
XM_060406682.1	-1.08408	1.8908	-2.55972	0.0341699	0.684562	-3.61477	NOT
XM_060406689.1	-1.08408	1.8908	-2.55972	0.0341699	0.684562	-3.61477	NOT
XM_060411967.1	-1.08408	1.8908	-2.55972	0.0341699	0.684562	-3.61477	NOT
NM_001009479.1	-1.09735	2.32489	-2.55667	0.0343311	0.684562	-3.65701	NOT
XM_027975238.2	-1.09735	2.32489	-2.55667	0.0343311	0.684562	-3.65701	NOT
XM_015098788.4	0.514431	4.2645	2.55523	0.0344071	0.684562	-4.16694	NOT
XM_012174771.5	1.2879	1.44436	2.54873	0.0347543	0.684562	-3.65421	NOT
XM_027957875.3	1.2879	1.44436	2.54873	0.0347543	0.684562	-3.65421	NOT
XM_027962930.3	1.2879	1.44436	2.54873	0.0347543	0.684562	-3.65421	NOT
XM_042231069.2	1.2879	1.44436	2.54873	0.0347543	0.684562	-3.65421	NOT
XM_042243605.2	1.2879	1.44436	2.54873	0.0347543	0.684562	-3.65421	NOT
XM_042245322.1	1.2879	1.44436	2.54873	0.0347543	0.684562	-3.65421	NOT
XM_042247734.2	1.2879	1.44436	2.54873	0.0347543	0.684562	-3.65421	NOT
XM_042250084.2	1.2879	1.44436	2.54873	0.0347543	0.684562	-3.65421	NOT
XM_042254870.2	1.2879	1.44436	2.54873	0.0347543	0.684562	-3.65421	NOT
XM_042257400.1	1.2879	1.44436	2.54873	0.0347543	0.684562	-3.65421	NOT
XM_060403837.1	1.2879	1.44436	2.54873	0.0347543	0.684562	-3.65421	NOT
XM_060405118.1	1.2879	1.44436	2.54873	0.0347543	0.684562	-3.65421	NOT
XM_060415385.1	1.2879	1.44436	2.54873	0.0347543	0.684562	-3.65421	NOT
XM_027970369.2	1.2879	1.97268	2.54856	0.0347634	0.684562	-3.65446	NOT
XM_042231082.1	-1.20033	3.4524	-2.54847	0.0347678	0.684562	-3.91362	NOT
XM_004004393.6	-0.695144	2.9767	-2.54744	0.0348231	0.684562	-3.86929	NOT
XM_012101368.4	-0.695144	2.9767	-2.54744	0.0348231	0.684562	-3.86929	NOT
XM_027961897.3	-0.695144	2.9767	-2.54744	0.0348231	0.684562	-3.86929	NOT
XM_015102327.4	-0.720017	3.56027	-2.54671	0.0348627	0.684562	-3.938	NOT
XM_015092182.3	1.29953	3.36987	2.54617	0.0348917	0.684562	-3.81814	NOT
XM_004012755.5	-1.31798	3.04429	-2.54522	0.034943	0.684562	-3.81985	NOT
XM_004010735.6	0.971806	3.69979	2.54454	0.0349796	0.684562	-3.96952	NOT
XM_027968900.2	1.24186	4.29331	2.54127	0.0351564	0.684562	-4.16383	NOT
XM_042255759.2	1.29475	1.44436	2.54062	0.0351916	0.684562	-3.66598	NOT
XM_012161685.4	1.29475	1.97268	2.54046	0.0352005	0.684562	-3.66622	NOT
XM_012181295.4	1.02587	1.71469	2.53946	0.0352546	0.684562	-3.68202	NOT
XM_027974628.3	1.02587	1.71469	2.53946	0.0352546	0.684562	-3.68202	NOT
XM_042231163.2	1.02587	1.71469	2.53946	0.0352546	0.684562	-3.68202	NOT
XM_042238588.2	1.02587	1.71469	2.53946	0.0352546	0.684562	-3.68202	NOT
XM_042247998.1	1.02587	1.71469	2.53946	0.0352546	0.684562	-3.68202	NOT
XM_060396557.1	1.02587	1.71469	2.53946	0.0352546	0.684562	-3.68202	NOT
XM_060397912.1	1.02587	1.71469	2.53946	0.0352546	0.684562	-3.68202	NOT
XM_060400663.1	1.02587	1.71469	2.53946	0.0352546	0.684562	-3.68202	NOT
XM_060412176.1	1.02587	1.71469	2.53946	0.0352546	0.684562	-3.68202	NOT
XM_004004364.6	1.02587	2.24301	2.53921	0.0352683	0.684562	-3.68239	NOT
XM_004008912.6	1.02587	2.24301	2.53921	0.0352683	0.684562	-3.68239	NOT
XM_004016017.6	1.02587	2.24301	2.53921	0.0352683	0.684562	-3.68239	NOT
XM_012182177.5	1.02587	2.24301	2.53921	0.0352683	0.684562	-3.68239	NOT
XM_015100604.3	1.02587	2.24301	2.53921	0.0352683	0.684562	-3.68239	NOT
XM_027962737.3	1.02587	2.24301	2.53921	0.0352683	0.684562	-3.68239	NOT
XM_027970960.3	1.02587	2.24301	2.53921	0.0352683	0.684562	-3.68239	NOT
XM_027971567.2	1.02587	2.24301	2.53921	0.0352683	0.684562	-3.68239	NOT
XM_027975605.3	1.02587	2.24301	2.53921	0.0352683	0.684562	-3.68239	NOT
XM_042233409.2	1.02587	2.24301	2.53921	0.0352683	0.684562	-3.68239	NOT
XM_042246232.2	1.02587	2.24301	2.53921	0.0352683	0.684562	-3.68239	NOT
XM_042247423.1	1.02587	2.24301	2.53921	0.0352683	0.684562	-3.68239	NOT
XM_042247806.2	1.02587	2.24301	2.53921	0.0352683	0.684562	-3.68239	NOT
XM_042255851.2	1.02587	2.24301	2.53921	0.0352683	0.684562	-3.68239	NOT
XM_060396594.1	1.02587	2.24301	2.53921	0.0352683	0.684562	-3.68239	NOT
XM_060409429.1	1.02587	2.24301	2.53921	0.0352683	0.684562	-3.68239	NOT
XM_060417512.1	1.02587	2.24301	2.53921	0.0352683	0.684562	-3.68239	NOT
XM_060418347.1	1.02587	2.24301	2.53921	0.0352683	0.684562	-3.68239	NOT
XM_027978484.3	1.6645	3.56936	2.53774	0.0353484	0.684562	-3.80578	NOT
XM_027976278.2	0.741673	4.49091	2.53733	0.0353709	0.684562	-4.19406	NOT
XM_012118379.5	-1.33176	1.44436	-2.5361	0.0354382	0.684562	-3.67219	NOT
XM_027966704.3	-1.33176	1.44436	-2.5361	0.0354382	0.684562	-3.67219	NOT
XM_027970044.2	-1.33176	1.44436	-2.5361	0.0354382	0.684562	-3.67219	NOT
XM_027968552.2	-1.33176	1.97268	-2.53594	0.0354467	0.684562	-3.67242	NOT
XM_042236650.2	-1.33176	1.97268	-2.53594	0.0354467	0.684562	-3.67242	NOT
XM_012180113.4	-1.7888	3.07865	-2.53438	0.0355321	0.684562	-3.81604	NOT
XM_060401464.1	2.22598	2.91216	2.53037	0.0357531	0.684562	-3.79133	NOT
XM_027958076.3	-0.787321	3.26264	-2.52902	0.0358276	0.684562	-3.90798	NOT
XM_060401248.1	-1.20461	2.63682	-2.52761	0.0359058	0.684562	-3.74184	NOT
XM_004010625.5	-1.07532	1.71469	-2.52459	0.0360732	0.684562	-3.70376	NOT
XM_004018408.4	-1.07532	1.71469	-2.52459	0.0360732	0.684562	-3.70376	NOT
XM_012099779.5	-1.07532	1.71469	-2.52459	0.0360732	0.684562	-3.70376	NOT
XM_015092136.4	-1.07532	1.71469	-2.52459	0.0360732	0.684562	-3.70376	NOT
XM_015092561.4	-1.07532	1.71469	-2.52459	0.0360732	0.684562	-3.70376	NOT
XM_027959927.2	-1.07532	1.71469	-2.52459	0.0360732	0.684562	-3.70376	NOT
XM_027976019.3	-1.07532	1.71469	-2.52459	0.0360732	0.684562	-3.70376	NOT
XM_027979394.2	-1.07532	1.71469	-2.52459	0.0360732	0.684562	-3.70376	NOT
XM_042230973.1	-1.07532	1.71469	-2.52459	0.0360732	0.684562	-3.70376	NOT
XM_042254386.2	-1.07532	1.71469	-2.52459	0.0360732	0.684562	-3.70376	NOT
XM_060412256.1	-1.07532	1.71469	-2.52459	0.0360732	0.684562	-3.70376	NOT
XM_004012862.6	-1.07532	2.24301	-2.52437	0.0360858	0.684562	-3.70408	NOT
XM_004014243.6	-1.07532	2.24301	-2.52437	0.0360858	0.684562	-3.70408	NOT
XM_004017286.6	-1.07532	2.24301	-2.52437	0.0360858	0.684562	-3.70408	NOT
XM_004017297.5	-1.07532	2.24301	-2.52437	0.0360858	0.684562	-3.70408	NOT
XM_012103433.5	-1.07532	2.24301	-2.52437	0.0360858	0.684562	-3.70408	NOT
XM_012177671.5	-1.07532	2.24301	-2.52437	0.0360858	0.684562	-3.70408	NOT
XM_012183225.4	-1.07532	2.24301	-2.52437	0.0360858	0.684562	-3.70408	NOT
XM_012190529.5	-1.07532	2.24301	-2.52437	0.0360858	0.684562	-3.70408	NOT
XM_015092794.4	-1.07532	2.24301	-2.52437	0.0360858	0.684562	-3.70408	NOT
XM_027960397.3	-1.07532	2.24301	-2.52437	0.0360858	0.684562	-3.70408	NOT
XM_027965263.3	-1.07532	2.24301	-2.52437	0.0360858	0.684562	-3.70408	NOT
XM_027965392.2	-1.07532	2.24301	-2.52437	0.0360858	0.684562	-3.70408	NOT
XM_027966972.3	-1.07532	2.24301	-2.52437	0.0360858	0.684562	-3.70408	NOT
XM_027967295.3	-1.07532	2.24301	-2.52437	0.0360858	0.684562	-3.70408	NOT
XM_027968929.2	-1.07532	2.24301	-2.52437	0.0360858	0.684562	-3.70408	NOT
XM_027970181.3	-1.07532	2.24301	-2.52437	0.0360858	0.684562	-3.70408	NOT
XM_027974441.3	-1.07532	2.24301	-2.52437	0.0360858	0.684562	-3.70408	NOT
XM_042231006.2	-1.07532	2.24301	-2.52437	0.0360858	0.684562	-3.70408	NOT
XM_042234440.2	-1.07532	2.24301	-2.52437	0.0360858	0.684562	-3.70408	NOT
XM_042239990.2	-1.07532	2.24301	-2.52437	0.0360858	0.684562	-3.70408	NOT
XM_042240652.2	-1.07532	2.24301	-2.52437	0.0360858	0.684562	-3.70408	NOT
XM_042241674.2	-1.07532	2.24301	-2.52437	0.0360858	0.684562	-3.70408	NOT
XM_042250953.2	-1.07532	2.24301	-2.52437	0.0360858	0.684562	-3.70408	NOT
XM_060394326.1	-1.07532	2.24301	-2.52437	0.0360858	0.684562	-3.70408	NOT
XM_060395373.1	-1.07532	2.24301	-2.52437	0.0360858	0.684562	-3.70408	NOT
XM_060401954.1	-1.07532	2.24301	-2.52437	0.0360858	0.684562	-3.70408	NOT
XM_060403532.1	-1.07532	2.24301	-2.52437	0.0360858	0.684562	-3.70408	NOT
XM_060409290.1	-1.07532	2.24301	-2.52437	0.0360858	0.684562	-3.70408	NOT
XM_060413328.1	-1.07532	2.24301	-2.52437	0.0360858	0.684562	-3.70408	NOT
XM_060415365.1	-1.07532	2.24301	-2.52437	0.0360858	0.684562	-3.70408	NOT
XM_060415907.1	-1.07532	2.24301	-2.52437	0.0360858	0.684562	-3.70408	NOT
XM_060416600.1	-1.07532	2.24301	-2.52437	0.0360858	0.684562	-3.70408	NOT
XM_060419759.1	-1.07532	2.24301	-2.52437	0.0360858	0.684562	-3.70408	NOT
XM_015096865.4	1.52068	2.31256	2.52325	0.036148	0.684562	-3.75515	NOT
XM_004010560.5	1.02479	1.71469	2.52246	0.0361921	0.684562	-3.7068	NOT
XM_012102791.4	1.02479	1.71469	2.52246	0.0361921	0.684562	-3.7068	NOT
XM_012123325.5	1.02479	1.71469	2.52246	0.0361921	0.684562	-3.7068	NOT
XM_012146300.5	1.02479	1.71469	2.52246	0.0361921	0.684562	-3.7068	NOT
XM_015097242.3	1.02479	1.71469	2.52246	0.0361921	0.684562	-3.7068	NOT
XM_027976327.2	1.02479	1.71469	2.52246	0.0361921	0.684562	-3.7068	NOT
XM_042235345.1	1.02479	1.71469	2.52246	0.0361921	0.684562	-3.7068	NOT
XM_042252982.2	1.02479	1.71469	2.52246	0.0361921	0.684562	-3.7068	NOT
XM_060394843.1	1.02479	1.71469	2.52246	0.0361921	0.684562	-3.7068	NOT
XM_060401800.1	1.02479	1.71469	2.52246	0.0361921	0.684562	-3.7068	NOT
XM_060404136.1	1.02479	1.71469	2.52246	0.0361921	0.684562	-3.7068	NOT
XM_060416673.1	1.02479	1.71469	2.52246	0.0361921	0.684562	-3.7068	NOT
XM_060418217.1	1.02479	1.71469	2.52246	0.0361921	0.684562	-3.7068	NOT
NM_001252180.1	1.02479	2.24301	2.52222	0.0362059	0.684562	-3.70716	NOT
XM_004012228.6	1.02479	2.24301	2.52222	0.0362059	0.684562	-3.70716	NOT
XM_004017434.5	1.02479	2.24301	2.52222	0.0362059	0.684562	-3.70716	NOT
XM_012180634.5	1.02479	2.24301	2.52222	0.0362059	0.684562	-3.70716	NOT
XM_012181200.5	1.02479	2.24301	2.52222	0.0362059	0.684562	-3.70716	NOT
XM_012187245.5	1.02479	2.24301	2.52222	0.0362059	0.684562	-3.70716	NOT
XM_012190695.5	1.02479	2.24301	2.52222	0.0362059	0.684562	-3.70716	NOT
XM_015100841.3	1.02479	2.24301	2.52222	0.0362059	0.684562	-3.70716	NOT
XM_015101724.3	1.02479	2.24301	2.52222	0.0362059	0.684562	-3.70716	NOT
XM_027962371.2	1.02479	2.24301	2.52222	0.0362059	0.684562	-3.70716	NOT
XM_027963616.3	1.02479	2.24301	2.52222	0.0362059	0.684562	-3.70716	NOT
XM_027965713.2	1.02479	2.24301	2.52222	0.0362059	0.684562	-3.70716	NOT
XM_027966649.3	1.02479	2.24301	2.52222	0.0362059	0.684562	-3.70716	NOT
XM_027967658.3	1.02479	2.24301	2.52222	0.0362059	0.684562	-3.70716	NOT
XM_027970448.3	1.02479	2.24301	2.52222	0.0362059	0.684562	-3.70716	NOT
XM_027972295.3	1.02479	2.24301	2.52222	0.0362059	0.684562	-3.70716	NOT
XM_042242200.2	1.02479	2.24301	2.52222	0.0362059	0.684562	-3.70716	NOT
XM_042250426.2	1.02479	2.24301	2.52222	0.0362059	0.684562	-3.70716	NOT
XM_042253329.2	1.02479	2.24301	2.52222	0.0362059	0.684562	-3.70716	NOT
XM_042254610.2	1.02479	2.24301	2.52222	0.0362059	0.684562	-3.70716	NOT
XM_060404678.1	1.02479	2.24301	2.52222	0.0362059	0.684562	-3.70716	NOT
XM_060407286.1	1.02479	2.24301	2.52222	0.0362059	0.684562	-3.70716	NOT
XM_060409192.1	1.02479	2.24301	2.52222	0.0362059	0.684562	-3.70716	NOT
XM_060413166.1	1.02479	2.24301	2.52222	0.0362059	0.684562	-3.70716	NOT
XM_060414758.1	1.02479	2.24301	2.52222	0.0362059	0.684562	-3.70716	NOT
XM_042240064.1	1.67709	2.19039	2.51902	0.0363851	0.684562	-3.77283	NOT
XM_027964606.2	-2.41885	2.68484	-2.51858	0.0364098	0.684562	-3.81453	NOT
XM_027959891.3	0.399097	5.07462	2.51766	0.0364618	0.684562	-4.35841	NOT
XM_004008018.5	-1.32685	1.44436	-2.5176	0.036465	0.684562	-3.69906	NOT
XM_015098537.3	-1.32685	1.44436	-2.5176	0.036465	0.684562	-3.69906	NOT
XM_027979573.3	-1.32685	1.44436	-2.5176	0.036465	0.684562	-3.69906	NOT
XM_042229262.1	-1.32685	1.44436	-2.5176	0.036465	0.684562	-3.69906	NOT
XM_042242765.2	-1.32685	1.44436	-2.5176	0.036465	0.684562	-3.69906	NOT
XM_042248337.2	-1.32685	1.44436	-2.5176	0.036465	0.684562	-3.69906	NOT
XM_060401798.1	-1.32685	1.44436	-2.5176	0.036465	0.684562	-3.69906	NOT
XM_060402807.1	-1.32685	1.44436	-2.5176	0.036465	0.684562	-3.69906	NOT
XM_060410244.1	-1.32685	1.44436	-2.5176	0.036465	0.684562	-3.69906	NOT
XM_060410250.1	-1.32685	1.44436	-2.5176	0.036465	0.684562	-3.69906	NOT
XM_027979266.2	-1.32685	1.97268	-2.51745	0.0364737	0.684562	-3.69929	NOT
XM_060398355.1	-1.32685	1.97268	-2.51745	0.0364737	0.684562	-3.69929	NOT
XM_060412244.1	-1.32685	1.97268	-2.51745	0.0364737	0.684562	-3.69929	NOT
XM_060413639.1	-1.32685	1.97268	-2.51745	0.0364737	0.684562	-3.69929	NOT
XM_027959686.2	-1.0133	2.99035	-2.51532	0.0365933	0.684562	-3.94649	NOT
XM_027956241.2	-1.32789	1.44436	-2.51456	0.0366365	0.684562	-3.70348	NOT
XM_027962659.3	-1.32789	1.44436	-2.51456	0.0366365	0.684562	-3.70348	NOT
XM_042231812.2	-1.32789	1.44436	-2.51456	0.0366365	0.684562	-3.70348	NOT
XM_042232303.2	-1.32789	1.44436	-2.51456	0.0366365	0.684562	-3.70348	NOT
XM_042235020.2	-1.32789	1.44436	-2.51456	0.0366365	0.684562	-3.70348	NOT
XM_042238317.2	-1.32789	1.44436	-2.51456	0.0366365	0.684562	-3.70348	NOT
XM_042249817.2	-1.32789	1.44436	-2.51456	0.0366365	0.684562	-3.70348	NOT
XM_042255963.2	-1.32789	1.44436	-2.51456	0.0366365	0.684562	-3.70348	NOT
XM_042255964.2	-1.32789	1.44436	-2.51456	0.0366365	0.684562	-3.70348	NOT
XM_060404322.1	-1.32789	1.44436	-2.51456	0.0366365	0.684562	-3.70348	NOT
XM_060411036.1	-1.32789	1.44436	-2.51456	0.0366365	0.684562	-3.70348	NOT
XM_027968122.3	-0.813537	3.8855	-2.51447	0.0366418	0.684562	-4.03661	NOT
XM_060406686.1	-1.32789	1.97268	-2.51441	0.0366452	0.684562	-3.7037	NOT
XM_004016298.6	0.570476	3.4524	2.51404	0.036666	0.684562	-4.03952	NOT
XM_015096440.4	0.570476	3.4524	2.51404	0.036666	0.684562	-4.03952	NOT
XM_027978496.2	1.4174	3.32891	2.51371	0.0366848	0.684562	-3.94975	NOT
XM_042245145.1	-1.57558	2.31256	-2.51271	0.0367414	0.684562	-3.77089	NOT
XM_042237403.2	-2.1813	3.16204	-2.51064	0.0368593	0.684562	-3.8084	NOT
XM_004019634.4	0.704782	3.63141	2.51001	0.0368949	0.684562	-4.16509	NOT
XM_042249099.2	-1.33715	2.67842	-2.50904	0.03695	0.684562	-3.82888	NOT
XM_027970438.2	0.258137	5.09102	2.50792	0.0370142	0.684562	-4.36341	NOT
XM_004012044.5	-1.29604	3.57357	-2.50678	0.0370794	0.684562	-4.02571	NOT
XM_004014287.5	1.03096	1.36248	2.50646	0.0370979	0.684562	-3.69216	NOT
XM_012180662.4	1.03096	1.36248	2.50646	0.0370979	0.684562	-3.69216	NOT
XM_012185390.4	1.03096	1.36248	2.50646	0.0370979	0.684562	-3.69216	NOT
XM_015103800.4	1.03096	1.36248	2.50646	0.0370979	0.684562	-3.69216	NOT
XM_027956631.2	1.03096	1.36248	2.50646	0.0370979	0.684562	-3.69216	NOT
XM_027957309.2	1.03096	1.36248	2.50646	0.0370979	0.684562	-3.69216	NOT
XM_027959260.2	1.03096	1.36248	2.50646	0.0370979	0.684562	-3.69216	NOT
XM_027965173.3	1.03096	1.36248	2.50646	0.0370979	0.684562	-3.69216	NOT
XM_027968446.2	1.03096	1.36248	2.50646	0.0370979	0.684562	-3.69216	NOT
XM_027969507.2	1.03096	1.36248	2.50646	0.0370979	0.684562	-3.69216	NOT
XM_027969844.2	1.03096	1.36248	2.50646	0.0370979	0.684562	-3.69216	NOT
XM_027975293.3	1.03096	1.36248	2.50646	0.0370979	0.684562	-3.69216	NOT
XM_027976628.3	1.03096	1.36248	2.50646	0.0370979	0.684562	-3.69216	NOT
XM_042231593.2	1.03096	1.36248	2.50646	0.0370979	0.684562	-3.69216	NOT
XM_042232685.2	1.03096	1.36248	2.50646	0.0370979	0.684562	-3.69216	NOT
XM_042235919.2	1.03096	1.36248	2.50646	0.0370979	0.684562	-3.69216	NOT
XM_042239564.2	1.03096	1.36248	2.50646	0.0370979	0.684562	-3.69216	NOT
XM_042240049.1	1.03096	1.36248	2.50646	0.0370979	0.684562	-3.69216	NOT
XM_042240070.1	1.03096	1.36248	2.50646	0.0370979	0.684562	-3.69216	NOT
XM_042240305.2	1.03096	1.36248	2.50646	0.0370979	0.684562	-3.69216	NOT
XM_042240951.1	1.03096	1.36248	2.50646	0.0370979	0.684562	-3.69216	NOT
XM_042241909.2	1.03096	1.36248	2.50646	0.0370979	0.684562	-3.69216	NOT
XM_042242974.2	1.03096	1.36248	2.50646	0.0370979	0.684562	-3.69216	NOT
XM_042244640.2	1.03096	1.36248	2.50646	0.0370979	0.684562	-3.69216	NOT
XM_042245469.2	1.03096	1.36248	2.50646	0.0370979	0.684562	-3.69216	NOT
XM_042249222.1	1.03096	1.36248	2.50646	0.0370979	0.684562	-3.69216	NOT
XM_042249874.1	1.03096	1.36248	2.50646	0.0370979	0.684562	-3.69216	NOT
XM_042249913.1	1.03096	1.36248	2.50646	0.0370979	0.684562	-3.69216	NOT
XM_042252435.2	1.03096	1.36248	2.50646	0.0370979	0.684562	-3.69216	NOT
XM_042255178.1	1.03096	1.36248	2.50646	0.0370979	0.684562	-3.69216	NOT
XM_042256200.2	1.03096	1.36248	2.50646	0.0370979	0.684562	-3.69216	NOT
XM_042256238.2	1.03096	1.36248	2.50646	0.0370979	0.684562	-3.69216	NOT
XM_042256939.2	1.03096	1.36248	2.50646	0.0370979	0.684562	-3.69216	NOT
XM_060395779.1	1.03096	1.36248	2.50646	0.0370979	0.684562	-3.69216	NOT
XM_060397925.1	1.03096	1.36248	2.50646	0.0370979	0.684562	-3.69216	NOT
XM_060399970.1	1.03096	1.36248	2.50646	0.0370979	0.684562	-3.69216	NOT
XM_060403239.1	1.03096	1.36248	2.50646	0.0370979	0.684562	-3.69216	NOT
XM_060403761.1	1.03096	1.36248	2.50646	0.0370979	0.684562	-3.69216	NOT
XM_060404834.1	1.03096	1.36248	2.50646	0.0370979	0.684562	-3.69216	NOT
XM_060405236.1	1.03096	1.36248	2.50646	0.0370979	0.684562	-3.69216	NOT
XM_060410948.1	1.03096	1.36248	2.50646	0.0370979	0.684562	-3.69216	NOT
[truncated: 26,196 more rows]
