# Supplementary material for: Transcriptome sequencing of sheep hypothalamic tissue reveals the regulatory role of lncRNA in the mechanism of pubertal estrus initiation
Source: Front Vet Sci. 2025 Sep 2;12:1594040. doi: 10.3389/fvets.2025.1594040 (PMC12439674; doi:10.3389/fvets.2025.1594040)
Supplement: Supplementary file 1 [file Data_Sheet_1.zip › supplementary materials/Table S2. Results of Normfinder and primer sequences of transcripts..xlsx]

## Sheet: Results of Normfinder
Stability of paired reference genes calculated by Normfinder
Gene1	Gene2	Stability
XM_015102346.4	XM_015094093.4	0.22
XM_015102346.4	XM_027957323.2	0.22
XM_027971361.2	XM_015102346.4	0.21
XM_015102346.4	XM_004008784.4	0.21
XM_015102346.4	XM_004008468.6	0.21
XM_004017021.4	XM_015102346.4	0.2
XM_015102661.4	XM_015102346.4	0.2
XM_004002995.5	XM_015102346.4	0.2
XM_004011587.6	XM_015102346.4	0.2
XM_004015353.5	XM_015102346.4	0.2

## Sheet: Primers of transcripts
ID	Forward	Reverse
XR_006060044.2	ACAACCATTACCAAGAACACC	AGTAGAAGAGAATCCACCTACC
XR_006059048.1	CACTGTTTCCACTGTTTCCC	GCTCCTCTGTTCCGTTTATC
XR_009597486.1	CCTTTCTGTCCTCCTCTCTG	TCTCCCTTTTCTTCTCTGTCC
XR_001040276.4	ATTCACCAGTTCCACCCTC	TTCCACACACACACACACC
XR_003589989.2	GAGTCTGCTTTTCCATGCC	CTTTCACACGCACAAAATCC
XR_006060494.2	GTTCTCGCTCTTCATCGTC	CTCCTCTTCCCCTTCCTTTC
XR_006061275.2	CTCCAACACTCCACAAACC	ATCTACCCAGCTCCAGAGAC
MSTRG.454.3	TCACTCTACCTCTACCACAAC	TCTCTCCCTTTCTACCAGCC
MSTRG.1381.2	GTGTCTGACTCTTTGTGACC	TCTCCTTTCTCTTCTCTTCCC
MSTRG.2028.1	ACACACACACACACACAAAC	TGATAATGGAAACCGAAGCC
XM_015102346.4	GCAAGTCACGGTTGTGAAGG	GGAGAAGCCTGTGTTCACGA
XM_015094093.4	TCTAAGAAATGGGCCGCTGG	CTTCCCAATGTCCTTCCCCC
GNAQ (XM_015093177.3)	TGTGTGAGCGTGTCCACAGAGTTTG	AAGAGAGAGAGAGAGAGAGAGAGGAAG
PRKCA (XM_060395902.1)	CACCAGTCCCTCCGAGGACAGGA	CGCTTCTCCACCATGGTGCACT
oar-miR-106b	GCAGTAAAGTGCTGACAGTG	GGTCCAGTTTTTTTTTTTTTTTATCTG
oar-miR-370-3p	GCTGGGGTGGAACCT	GGTCCAGTTTTTTTTTTTTTTTAGAC

## Sheet: PCR primer efficiency
Gene_ID	Slope of the standard curve	R2	Efficiency(%)
XR_006060044.2	-3.511	0.997775	92.6722
XR_006059048.1	-3.348	0.963189	98.9234
XR_009597486.1	-3.369	0.981271	98.0724
XR_001040276.4	-3.298	0.997569	101.008
XR_003589989.2	-3.452	0.996362	94.844
XR_006060494.2	-3.381	0.965642	97.5925
XR_006061275.2	-3.524	0.994731	92.2067
MSTRG.454.3	-3.445	0.978304	95.1083
MSTRG.1381.2	-3.624	0.989052	88.7723
MSTRG.2028.1	-3.527	0.985069	92.0999
XM_015102346.4	-3.478	0.994776	93.8749
XM_015094093.4	-3.562	0.953088	90.8715
GNAQ (XM_015093177.3)	-3.257	0.932225	102.783
PRKCA (XM_060395902.1)	-3.524	0.969999	92.2067
oar-miR-106b	-3.339	0.933325	99.2925
oar-miR-370-3p	-3.398	0.973569	96.9204
R2 = coefficient of determination of the standard curve (%).
Efficiency is calculated as [(10^(-1/curve slope) – 1) x 100], (%).
