# Supplementary material for: Transcriptome sequencing of sheep hypothalamic tissue reveals the regulatory role of lncRNA in the mechanism of pubertal estrus initiation
Source: Front Vet Sci. 2025 Sep 2;12:1594040. doi: 10.3389/fvets.2025.1594040 (PMC12439674; doi:10.3389/fvets.2025.1594040)
Supplement: Supplementary file 1 [file Data_Sheet_1.zip › supplementary materials/Table S3. Basic statistics of sequencing results..xlsx]

## Sheet: Sheet1
Sample_ID	Total clean reads	Total mapped reads	overall alignment rate (%)	FPKM >= 0.5
Prepuberty_1	23881156	22677545	0.9496	33881
Prepuberty_2	24046387	22865709	0.9509	34657
Prepuberty_3	25289142	23966519	0.9477	33838
Puberty_1	25063423	23845340	0.9514	34559
Puberty_2	21172278	19347227	0.9138	25851
Puberty_3	23494336	22237389	0.9465	35656
Postpuberty_1	25184929	23930719	0.9502	35187
Postpuberty_2	21702851	20624219	0.9503	34281
Postpuberty_3	24151942	22797018	0.9439	35495
