# Supplementary material for: Transcriptome sequencing of sheep hypothalamic tissue reveals the regulatory role of lncRNA in the mechanism of pubertal estrus initiation
Source: Front Vet Sci. 2025 Sep 2;12:1594040. doi: 10.3389/fvets.2025.1594040 (PMC12439674; doi:10.3389/fvets.2025.1594040)
Supplement: Supplementary file 1 [file Data_Sheet_1.zip › supplementary materials/Table S4. Expression levels of known and novel lncRNAs..xlsx]

## Sheet: Sheet1
ID	Prepuberty_1	Prepuberty_2	Prepuberty_3	Puberty_1	Puberty_2	Puberty_3	Postpuberty_1	Postpuberty_2	Postpuberty_3	Prepuberty	Puberty	Postpuberty	CAT
MSTRG.24.6	4898.58	532.519	25.9618	5202.77	19.187	71.6622	782.417	4184.28	3662.28	1819.02	1764.54	2876.33	novel
MSTRG.25426.1	153.061	516.984	565.278	964.673	16.7794	620.738	20.5982	869.54	729.827	411.774	534.064	539.988	novel
XR_003589363.2	613.38	333.719	429.834	339.727	2868.58	459.253	494.178	378.635	457.714	458.978	1222.52	443.509	known
XR_003591296.2	218.046	256.537	198.343	223.91	418.576	197.895	162.316	244.657	226.412	224.308	280.127	211.128	known
XR_001436294.4	200.821	153.672	151.688	148.397	442.517	158.62	142.963	155.284	167.659	168.727	249.845	155.302	known
MSTRG.19537.45	2.52192	0.480403	3.09301	0.247085	0.072955	3.90374	0.059701	0.07101	191.686	2.03178	1.40793	63.939	novel
XR_003589623.2	100.998	36.2953	40.6106	37.8326	36.3774	52.4516	57.6649	19.292	93.7745	59.3012	42.2205	56.9104	known
XR_001036058.4	31.2329	68.1044	31.9471	36.7746	116.852	50.3204	49.1718	56.7566	51.5989	43.7615	67.9823	52.5091	known
MSTRG.26105.1	0	51.226	0	50.5065	54.536	56.3957	55.4712	46.6888	0	17.0753	53.8128	34.0533	novel
XR_003586011.3	33.3815	32.1492	27.6249	25.7889	78.8284	33.4813	25.3646	23.2056	36.9707	31.0519	46.0329	28.5137	known
XR_003589187.2	27.6522	37.1188	30.25	30.2992	72.2964	25.9331	24.0346	34.0659	25.8778	31.6737	42.8429	27.9928	known
XR_001034198.4	24.1855	49.6248	23.8442	18.2848	93.6609	30.5109	47.9375	13.7598	20.9339	32.5515	47.4856	27.5437	known
XR_006055655.1	19.0105	8.46492	15.6557	25.9137	105.726	18.9006	32.0057	27.6957	22.6399	14.377	50.1802	27.4471	known
XR_173257.5	18.4967	22.9589	23.055	16.9369	15.4484	25.937	26.294	25.5342	27.4869	21.5035	19.4408	26.4384	known
XR_001022037.3	17.7408	20.1476	17.5198	4.766	30.718	19.1778	34.5189	28.046	14.1759	18.4694	18.2206	25.5803	known
XR_001043815.4	25.3945	22.812	23.3809	29.8119	11.6133	28.5099	21.3626	24.8115	29.2672	23.8625	23.3117	25.1471	known
XR_006058301.2	11.0262	39.1116	34.3944	44.6463	61.2037	28.8526	10.3893	36.0302	28.7424	28.1774	44.9009	25.054	known
MSTRG.16991.2	32.3601	15.8738	8.90034	7.56163	0	14.0293	13.258	15.2372	44.2543	19.0447	7.19696	24.2499	novel
XR_001038941.3	23.2822	25.9411	26.0176	25.1138	104.103	17.798	24.6445	21.2024	23.4452	25.0803	49.0049	23.0973	known
XR_003585777.3	15.2088	6.27267	44.7373	27.9067	1.66721	43.7328	14.8001	13.8668	33.2527	22.0729	24.4356	20.6399	known
MSTRG.17780.2	8.33541	51.0798	15.5819	17.525	6.2447	19.1569	17.0831	25.1975	16.688	24.9991	14.3089	19.6562	novel
XR_009599058.1	15.1142	14.7603	14.4755	12.1846	5.29335	12.7298	16.2258	15.0877	16.7063	14.7833	10.0692	16.0066	known
XR_009595400.1	12.7825	9.97771	15.6991	14.4139	0.74812	12.0382	18.8782	16.9627	12.089	12.8198	9.06672	15.9766	known
XR_009599077.1	18.6356	7.4834	10.3423	17.4815	13.8346	18.2609	17.7064	19.3646	10.3218	12.1538	16.5256	15.7976	known
XR_006057536.1	15.5603	17.6764	13.6804	17.5754	33.2445	14.0525	13.3467	18.0812	15.7173	15.639	21.6242	15.7151	known
MSTRG.20301.1	17.6848	9.34769	28.9702	10.7466	12.6372	12.0014	11.1418	22.2989	13.1518	18.6676	11.7951	15.5308	novel
XR_001034868.5	12.8244	24.3585	12.327	17.5071	11.0068	12.6296	13.5985	17.982	14.813	16.5033	13.7145	15.4645	known
XR_003588146.3	3.47421	5.68195	7.88989	2.18612	4.0493	8.77865	26.2283	8.90116	6.84163	5.68202	5.00469	13.9904	known
XR_173470.5	10.998	9.55085	8.49206	11.1079	7.13855	12.0462	18.6512	10.3124	9.73253	9.68032	10.0976	12.8987	known
MSTRG.26132.59	9.68712	10.7015	11.9363	8.99498	0.050603	9.70617	13.0204	13.9258	10.8425	10.775	6.25059	12.5962	novel
MSTRG.1327.6	7.51965	13.596	10.2005	14.2029	5.35293	10.5281	16.9104	8.75939	11.3988	10.4387	10.028	12.3562	novel
MSTRG.21640.1	0.0544	9.74074	0.035581	18.2965	0.036142	5.22064	16.4482	0.053206	20.3302	3.27691	7.85108	12.2772	novel
XR_009599057.1	12.7609	9.71441	12.7077	9.01245	2.36547	11.278	10.3994	12.0923	12.8817	11.7276	7.55198	11.7912	known
MSTRG.18214.1	9.77917	8.35373	11.2127	9.18711	35.614	11.7448	9.48299	10.3074	11.1147	9.78187	18.8486	10.3017	novel
MSTRG.14443.2	7.07627	5.51804	10.0708	7.82576	7.69314	4.78507	7.20753	13.6777	8.49943	7.55504	6.76799	9.79488	novel
XR_001044879.4	8.42157	6.88998	9.57596	7.09932	6.58826	7.00145	9.35438	11.113	8.54384	8.29584	6.89634	9.67041	known
XR_009595330.1	7.9185	5.81723	4.73323	5.71623	6.67152	5.97376	10.0516	9.90115	8.76774	6.15632	6.1205	9.57351	known
MSTRG.1071.1	7.45747	10.0419	6.84141	7.58059	9.01726	10.4729	11.0731	9.92299	7.26724	8.11359	9.02357	9.4211	novel
MSTRG.7800.8	1.80004	18.8362	9.42395	14.7415	6.38497	3.07842	1.23974	21.1452	5.54794	10.0201	8.06829	9.31096	novel
MSTRG.26115.25	6.99221	9.41766	8.90548	7.95065	0.162164	6.22152	9.86151	8.44117	7.91738	8.43845	4.77811	8.74002	novel
XR_009595313.1	10.4164	6.43033	13.7601	9.708	44.2923	22.5696	10.6659	12.7202	1.72286	10.2023	25.5233	8.36966	known
MSTRG.525.1	15.9806	5.58432	16.0151	15.0604	29.0993	14.0286	6.06157	5.70517	12.2224	12.5267	19.3961	7.99637	novel
MSTRG.26132.58	15.1366	7.25392	15.2263	5.26766	0.192343	7.34691	6.22231	8.47757	9.24182	12.5389	4.26897	7.98057	novel
MSTRG.12199.1	15.4933	3.73742	3.56147	6.09488	14.8768	16.3617	5.36299	12.6623	5.47638	7.59739	12.4444	7.83391	novel
MSTRG.17170.1	6.26195	8.70333	8.37114	6.72455	62.3627	6.67007	12.4358	6.99292	3.88587	7.7788	25.2524	7.77153	novel
XR_009598236.1	3.55044	4.23085	7.1887	9.5805	1.03243	5.3061	11.829	6.68796	4.40198	4.99	5.30634	7.63964	known
XR_003589686.3	5.79685	9.30291	10.7755	6.41757	6.15118	11.3089	6.28291	9.62872	6.76829	8.6251	7.95923	7.55997	known
MSTRG.26105.2	6.18647	7.70913	9.33124	8.27148	4.28828	9.05512	8.31289	6.45832	7.7584	7.74228	7.20496	7.50987	novel
XR_001023088.5	7.26391	9.90461	5.24094	6.51925	2.7912	7.45409	7.98824	5.59021	8.90931	7.46982	5.58818	7.49592	known
XR_003586393.2	13.8102	0.213081	0.471794	0.160284	0.737683	17.8593	10.0682	0.872966	10.4438	4.83168	6.25243	7.12833	known
XR_003588767.2	8.17586	7.19899	8.67839	7.53944	40.6674	7.47065	6.85998	6.13053	8.35361	8.01775	18.5591	7.11471	known
MSTRG.13857.1	3.91711	11.2691	5.13113	6.71995	5.23228	5.03292	4.58552	10.6784	5.61069	6.77243	5.66172	6.95821	novel
MSTRG.2028.2	4.95775	0	0.00165	7.72396	0.366592	6.42787	9.2051	6.36271	4.99324	1.65313	4.83947	6.85368	novel
XR_009597292.1	1.14607	8.38325	4.16718	5.53327	0.926875	4.83659	3.53586	14.6815	2.14101	4.5655	3.76558	6.78614	known
XR_006059051.1	3.71105	9.02465	4.23386	9.23169	0	10.6015	5.29091	7.60182	7.40394	5.65652	6.61105	6.76555	known
XR_001043352.5	6.90262	6.58492	4.10509	6.90152	5.91665	5.34375	6.11652	7.78671	5.8529	5.86421	6.05397	6.58538	known
XR_009600581.1	5.94383	5.00861	6.18376	6.21057	0	4.18501	8.31508	5.64894	5.57775	5.71207	3.46519	6.51392	known
MSTRG.26132.1	9.21514	6.14284	9.51972	5.97002	14.6285	3.87027	5.95138	8.87583	4.49208	8.29257	8.15628	6.43976	novel
MSTRG.19537.44	22.1522	2.47473	0.637068	0	0	1.0107	0	0	19.2444	8.42132	0.336899	6.41479	novel
XR_009599083.1	3.57735	4.44317	6.9182	4.78967	2.36911	4.55812	6.97751	6.84023	5.20456	4.97957	3.90563	6.34077	known
MSTRG.2254.2	6.33572	8.38841	5.16493	3.3075	4.16778	6.29938	5.15284	9.1845	4.67253	6.62969	4.59155	6.33662	novel
XR_009598728.1	2.34171	9.63727	3.53417	6.33241	10.6596	5.62783	3.65052	10.9222	4.31759	5.17105	7.53993	6.29676	known
XR_006061067.2	2.10296	16.625	6.31731	5.56935	0.162549	5.23843	4.98446	8.40175	5.41578	8.34841	3.65678	6.26733	known
MSTRG.16992.1	7.09732	8.20751	3.37914	2.85886	14.8126	3.36813	3.48039	8.12175	6.98745	6.22799	7.01321	6.19653	novel
XR_009600090.1	2.42879	1.95029	2.21645	2.06583	1.80832	1.24679	7.72038	3.76301	6.37312	2.19851	1.70698	5.95217	known
MSTRG.16140.9	4.54646	7.45511	4.58723	6.46569	9.34192	3.59488	5.4069	4.67547	7.45085	5.5296	6.4675	5.84441	novel
MSTRG.22924.4	5.82021	5.61375	6.90323	4.66062	26.6598	5.42932	5.55199	5.85412	6.05446	6.1124	12.2499	5.82019	novel
XR_003587364.2	10.5079	4.58514	9.90296	7.42837	3.97182	9.43208	6.6735	4.59182	5.86984	8.33201	6.94409	5.71172	known
MSTRG.25983.1	2.41305	10.7894	5.47464	6.84757	10.8706	5.85796	2.99777	8.29253	5.68918	6.2257	7.85871	5.65983	novel
MSTRG.26132.46	0	0	0	0	0	0	0	16.8724	0.039574	0	0	5.63731	novel
XR_006059048.1	3.75154	7.80883	6.19013	0	0.002668	1.64255	4.94889	6.23265	5.6872	5.91683	0.548406	5.62291	known
XR_006057244.2	1.25863	10.7678	6.56781	6.94495	7.29926	2.08802	0.901902	8.9426	6.4294	6.19809	5.44408	5.42463	known
XR_001022322.5	2.65475	6.63946	5.34414	5.06458	13.1192	4.0043	1.66998	9.81163	4.7083	4.87945	7.39604	5.39664	known
MSTRG.21183.2	7.35536	1.76861	6.06911	6.02995	2.53036	3.41641	6.37164	5.76148	3.40848	5.06436	3.99224	5.18053	novel
MSTRG.13211.2	4.24525	3.60128	4.83293	0.051531	0.079932	0	0	7.62976	7.89348	4.22649	0.043821	5.17441	novel
XR_006060577.2	3.50154	3.0691	4.70856	2.28925	0	0.080541	5.34027	5.57464	4.31732	3.75973	0.789932	5.07741	known
XR_006059052.1	23.7555	4.08899	34.833	29.5067	7.42046	5.38127	2.31967	8.63786	4.26459	20.8925	14.1028	5.07404	known
XR_006059049.1	3.35855	11.6149	7.91653	9.00675	12.6258	3.67284	1.76043	7.57871	5.64265	7.63001	8.43514	4.99393	known
XR_001043719.3	3.9479	7.06772	7.25228	6.92334	9.81785	5.07404	3.30583	5.44286	6.06028	6.0893	7.27174	4.93632	known
XR_001040480.4	5.15835	3.3797	4.82681	3.98631	8.8565	5.01386	5.76435	4.52796	4.50949	4.45495	5.95222	4.93393	known
MSTRG.6.1	7.90373	13.0239	9.8769	2.80761	30.3729	9.25218	7.19344	3.95833	3.43077	10.2682	14.1442	4.86085	novel
MSTRG.7800.6	0.637057	8.91045	5.73354	9.18396	5.8806	1.66108	0.642365	11.7702	2.08392	5.09368	5.57521	4.83218	novel
MSTRG.1960.7	3.54505	1.43457	4.48527	4.37879	8.65464	2.07369	4.35907	3.20509	6.70739	3.15497	5.03571	4.75718	novel
MSTRG.1960.1	5.6585	3.96924	6.5363	4.11113	5.90776	1.73531	4.1035	5.08294	4.75368	5.38802	3.91807	4.64671	novel
MSTRG.18725.1	5.741	4.12176	4.28653	4.63254	4.81415	4.90377	5.23433	4.88199	3.55688	4.71643	4.78349	4.55773	novel
MSTRG.3854.1	5.04623	4.01118	5.29468	3.63908	0.593114	1.07586	5.26375	3.48794	4.73204	4.78403	1.76935	4.49458	novel
XR_003588936.3	3.38796	2.92908	3.52115	3.21387	3.3602	3.52272	3.66901	4.69509	5.11805	3.27939	3.3656	4.49405	known
MSTRG.13453.1	0.092709	0.275411	2.46554	0.502091	0.163736	1.62684	0.502584	6.37303	6.56849	0.944552	0.764224	4.48137	novel
XR_001043084.4	2.31038	4.55431	5.55866	4.71739	11.1062	4.42232	2.51429	7.7296	3.14925	4.14112	6.74864	4.46438	known
XR_009597612.1	0.953978	1.47068	1.1093	1.20967	0.054446	0.072634	0.039491	2.57205	10.7335	1.17799	0.445583	4.44835	known
MSTRG.6282.2	0.880974	3.67762	4.51014	1.27395	2.17442	3.36686	1.91144	7.42303	3.93418	3.02291	2.27175	4.42289	novel
MSTRG.570.4	22.3745	3.01833	16.109	3.67364	7.57845	5.91395	5.94868	5.76689	1.39668	13.8339	5.72201	4.37075	novel
MSTRG.16074.1	2.71833	4.15293	2.20425	2.14168	4.91307	3.41078	5.41101	3.66488	3.96763	3.02517	3.48851	4.34784	novel
XR_006059716.2	2.44529	5.39654	3.98625	2.84224	5.21834	4.04226	3.29306	5.67374	3.72683	3.94269	4.03428	4.23121	known
XR_006059050.2	1.57566	9.43832	3.60126	1.25687	5.50837	7.30959	3.47426	7.62266	1.58004	4.87175	4.69161	4.22565	known
MSTRG.3854.2	4.54984	3.01403	3.77296	4.47157	1.70267	4.90127	5.7718	3.23425	3.66833	3.77894	3.69184	4.2248	novel
XR_006059080.2	0	3.94349	4.96527	4.28953	5.45941	2.30532	4.67351	3.53329	4.1421	2.96959	4.01808	4.1163	known
MSTRG.4649.2	5.17684	3.1696	1.96775	0.388278	7.22097	4.05739	3.21155	4.30484	4.6688	3.43806	3.88888	4.06173	novel
XR_001023084.5	2.43834	2.17954	2.52452	2.88856	2.23831	2.46729	2.89611	6.37995	2.86133	2.3808	2.53138	4.0458	known
XR_006060890.2	0.487594	5.58547	4.59057	1.80176	3.86119	6.72752	4.95984	3.22598	3.69063	3.55454	4.13016	3.95882	known
MSTRG.12624.1	2.72385	3.31921	4.75458	3.42525	0.711873	3.64883	4.84758	5.00977	1.99373	3.59921	2.59532	3.95036	novel
XR_006059509.1	1.17867	2.02862	1.67297	1.40053	0.83238	1.93957	2.20418	5.17063	4.44555	1.62675	1.39082	3.94012	known
XR_006056714.2	3.47049	1.95806	2.36681	1.89985	0.318053	1.37021	1.7261	2.33612	7.71618	2.59845	1.19604	3.92614	known
XR_009601397.1	3.55398	3.24741	2.67074	3.13078	2.63008	2.95878	4.29701	3.76508	3.71311	3.15737	2.90655	3.92507	known
XR_009597783.1	4.69973	3.96951	6.33917	2.26405	30.3377	2.94469	6.02553	1.39887	4.25007	5.0028	11.8488	3.89149	known
MSTRG.12082.1	3.33099	3.16989	2.8474	3.63959	1.8209	2.92027	4.00529	3.75453	3.87678	3.11609	2.79359	3.87887	novel
MSTRG.16474.2	3.32883	2.08445	3.34795	2.63386	0.887424	2.37895	4.11673	4.97356	2.54121	2.92041	1.96674	3.87717	novel
MSTRG.13841.4	1.74104	2.09279	4.87213	2.52381	4.44372	2.39075	4.39966	5.7902	1.43022	2.90198	3.11943	3.87336	novel
XR_009600026.1	3.20733	4.19818	3.5457	3.33441	21.1731	4.25379	3.3078	4.35872	3.71951	3.6504	9.58711	3.79535	known
XR_009598371.1	0.903821	3.57746	3.15675	0.66237	4.92346	0.394525	3.09837	5.03645	3.1491	2.54601	1.99345	3.76131	known
XR_003588672.3	2.61247	5.01484	3.59912	3.94528	0.39635	3.82438	3.86715	4.18799	3.1299	3.74214	2.722	3.72835	known
MSTRG.16991.3	4.87265	2.03295	2.28263	0.760036	0	0	1.54172	1.99143	7.64916	3.06275	0.253345	3.72744	novel
MSTRG.5704.1	2.29413	4.3207	2.59709	2.55158	9.22053	5.64642	3.79667	5.39322	1.79197	3.07064	5.80618	3.66062	novel
MSTRG.2455.3	0	0	0	0	0	0	0	10.8351	0	0	0	3.61169	novel
MSTRG.14132.1	3.19916	7.29521	4.38031	5.00675	6.85456	4.43372	3.27402	5.58317	1.96019	4.95823	5.43168	3.6058	novel
XR_003586185.3	2.95868	3.08433	3.42615	3.71053	4.80067	3.20363	2.9877	4.38157	3.22289	3.15639	3.90494	3.53072	known
MSTRG.12406.1	0.620168	0.564923	0.873345	1.29955	0	0.66906	3.2379	0.627717	6.69128	0.686145	0.656204	3.51897	novel
MSTRG.2813.1	2.9375	1.87414	3.27203	3.14339	0.20018	2.4941	3.73844	3.12342	3.66358	2.69456	1.94589	3.50848	novel
XR_006059529.2	3.4665	3.47097	3.33649	3.15696	10.1024	3.25043	4.26734	3.26433	2.96583	3.42465	5.50327	3.49917	known
XR_009597099.1	6.10718	1.23516	1.82991	4.10925	9.9058	1.28383	4.23038	3.07057	3.18844	3.05742	5.09963	3.49646	known
MSTRG.26132.11	4.01289	1.08207	1.92801	3.87952	0.02311	2.39872	5.50817	2.79834	2.04718	2.34099	2.10045	3.45123	novel
XR_001040276.4	2.85497	2.8019	2.56569	4.46252	16.6558	4.29008	2.68522	2.90365	4.76334	2.74085	8.46947	3.45074	known
MSTRG.9845.3	1.72682	5.84054	3.65936	5.05902	2.76586	3.70938	1.78547	5.79939	2.72063	3.74224	3.84475	3.43516	novel
MSTRG.19537.4	16.9482	11.8619	0.677317	0.654334	0	0.46525	0	0	10.2137	9.82916	0.373195	3.40456	novel
XR_001039592.5	3.14903	3.43581	3.19752	3.00687	11.4753	3.54586	3.63471	4.23384	2.22262	3.26079	6.00933	3.36372	known
XR_001042902.4	2.57071	2.38988	2.50357	2.84367	1.65549	2.84866	3.6546	2.37902	4.02695	2.48806	2.44927	3.35352	known
XR_009598376.1	2.69853	3.91589	3.03845	3.59737	3.53794	4.45978	3.00835	3.73186	3.31929	3.21762	3.86503	3.35317	known
MSTRG.19227.4	3.38009	2.98106	1.85237	2.55288	1.84746	2.06819	4.71823	3.11653	2.14591	2.73784	2.15618	3.32689	novel
XR_009597286.1	0.458663	2.23783	0.981015	0.954064	1.84715	0.524076	0.27449	8.75612	0.934062	1.22584	1.10843	3.32156	known
MSTRG.23290.1	2.556	2.92136	4.21301	2.64572	2.45745	3.05572	2.66307	4.50765	2.53947	3.23012	2.71963	3.23673	novel
XR_009597042.1	4.16158	0.774781	2.40695	1.4346	0.372164	1.21657	1.42336	2.20734	6.02141	2.44777	1.00778	3.21737	known
MSTRG.26132.60	6.33136	2.74239	2.69566	1.92004	0.081557	3.50104	2.52934	2.92009	4.15111	3.92314	1.83421	3.20018	novel
MSTRG.4258.1	3.68984	3.27212	3.11147	2.93956	2.35976	3.8033	2.38181	4.05814	3.02748	3.35781	3.03421	3.15581	novel
XR_009599078.1	3.15151	1.07245	1.45229	0.806342	0	1.69636	2.9685	2.06266	4.33202	1.89208	0.834234	3.12106	known
XR_001039124.4	3.17715	2.57372	2.38746	2.81591	6.45228	2.38034	3.73251	3.09159	2.42075	2.71278	3.88284	3.08162	known
MSTRG.12413.3	2.9169	6.0302	2.13749	2.4055	4.52297	2.45541	2.25705	3.86885	3.09171	3.69486	3.12796	3.07254	novel
MSTRG.7091.1	4.22778	9.94187	7.14905	6.49384	0	9.66338	0	9.06602	0	7.10624	5.38574	3.02201	novel
XR_003588009.3	6.22148	4.60695	2.76637	3.3485	17.9233	4.0352	2.42596	2.94625	3.68724	4.5316	8.43566	3.01982	known
XR_009595166.1	5.43017	3.60324	1.70573	4.42538	3.49134	4.1097	3.4727	3.075	2.495	3.57971	4.00881	3.01423	known
MSTRG.12746.1	2.19396	3.58519	0.468316	0.741986	10.4526	2.61578	2.68975	2.65296	3.53175	2.08249	4.60345	2.95815	novel
XR_009595058.1	3.39583	1.62404	2.42639	2.94443	3.82651	2.47899	3.9574	1.62903	3.27894	2.48209	3.08331	2.95512	known
MSTRG.9845.4	2.40127	2.62766	2.43691	3.252	5.65369	2.2329	1.42707	4.99036	2.39197	2.48861	3.71286	2.93647	novel
XR_009596935.1	2.59143	5.00299	4.62789	2.69497	2.53413	4.11181	1.44482	3.40261	3.83377	4.0741	3.11363	2.89373	known
XR_001040307.5	3.08811	2.61776	1.72984	3.37825	2.83891	2.44885	2.97649	3.01235	2.64638	2.47857	2.88867	2.87841	known
XR_006057280.2	3.23048	3.76847	4.43336	4.82277	11.1685	1.9674	2.42157	3.43322	2.76097	3.81077	5.98622	2.87192	known
XR_009597051.1	1.58973	1.45326	0	2.66155	0.278582	0	4.39826	2.61542	1.59261	1.01433	0.980044	2.86876	known
XR_009596198.1	1.59715	0.972826	1.35299	1.18001	15.5765	1.47211	2.06864	4.96788	1.51629	1.30766	6.07621	2.85094	known
XR_003586181.3	0.702391	3.17522	0.859765	0.776859	0	1.99604	3.47542	2.71625	2.34502	1.57913	0.924298	2.84556	known
MSTRG.23378.2	2.06163	2.54291	2.23145	2.9272	0	2.2604	2.52103	2.98227	3.00735	2.27866	1.7292	2.83688	novel
XR_001024596.4	2.12508	1.79794	4.56037	3.86408	1.73767	3.09516	3.27826	3.65957	1.56909	2.8278	2.89897	2.83564	known
XR_003588322.2	1.94956	0.715506	1.04474	2.17014	0	0.25538	1.57049	1.98429	4.90322	1.2366	0.808505	2.81933	known
XR_006059038.2	2.33513	2.09278	3.17829	2.63512	3.43696	3.54719	3.94241	2.07909	2.42515	2.5354	3.20642	2.81555	known
MSTRG.19800.1	1.58865	2.74301	4.22559	1.36077	4.32082	2.55518	3.10916	2.4619	2.81141	2.85241	2.74559	2.79416	novel
XR_003588966.2	2.54516	3.85966	1.74409	2.86808	5.89649	3.47661	2.0336	3.88305	2.4532	2.7163	4.08039	2.78995	known
MSTRG.15435.3	0	0.168574	0.172736	0.181848	0	2.13382	5.39916	2.96789	0	0.11377	0.771889	2.78902	novel
XR_006060328.2	0.816819	4.72509	2.11917	4.03602	0.074955	2.08739	0.980697	5.0802	2.25304	2.55369	2.06612	2.77131	known
XR_009595310.1	3.01329	0.355426	5.4062	4.53139	6.19311	2.39763	4.36895	0.854703	3.08254	2.92497	4.37404	2.76873	known
XR_006055559.2	2.3513	2.0259	2.76629	2.54881	1.49822	2.54401	3.67298	2.25061	2.2514	2.38116	2.19701	2.725	known
XR_009597485.1	0.142364	2.02932	0.805454	4.65549	0	0.682329	6.99628	0.151473	1.02638	0.992379	1.77927	2.72471	known
XR_001039546.3	2.52701	0.650205	1.73042	0.677875	1.4727	0.729646	2.80844	1.86532	3.49587	1.63588	0.960073	2.72321	known
XR_001436674.4	2.88117	1.8483	2.11219	2.85216	2.7778	1.99565	1.9702	2.99716	3.10498	2.28055	2.54187	2.69078	known
XR_006055799.1	2.35884	3.3557	1.13354	2.21651	1.5102	1.91328	2.01264	2.91543	3.08406	2.2827	1.88	2.67071	known
XR_009596016.1	1.62681	1.90142	4.61158	3.66028	0.134928	2.59293	3.70177	2.44193	1.8571	2.71327	2.12938	2.66694	known
MSTRG.3230.2	2.65388	2.84409	2.45114	1.52741	0	0.92762	2.13864	3.88471	1.92744	2.6497	0.818343	2.65026	novel
MSTRG.16999.2	2.90981	1.33859	1.96742	1.70312	4.85648	2.6126	2.22084	2.20794	3.51909	2.07194	3.0574	2.64929	novel
MSTRG.4649.29	2.31299	2.1451	1.40172	1.28454	0.148543	1.01608	3.79255	3.24694	0.907392	1.95327	0.816389	2.64896	novel
XR_009596671.1	2.46374	2.09389	2.00789	1.38835	0.94214	2.29122	2.21148	3.12363	2.60049	2.1885	1.54057	2.6452	known
XR_009598893.1	1.43398	0.218373	0.881266	1.15475	6.41274	2.83516	5.59949	1.26794	1.02094	0.844541	3.46755	2.62946	known
MSTRG.3924.1	3.94902	3.32896	0.644138	1.3838	5.4441	1.33248	1.46667	3.04591	3.33198	2.64071	2.72012	2.61485	novel
MSTRG.19362.1	1.50894	1.40208	3.34164	4.81956	5.2212	1.85722	4.72477	1.67823	1.43977	2.08422	3.96599	2.61426	novel
XR_009597473.1	1.57867	2.82006	2.5972	2.72422	1.5746	2.62724	3.76118	2.14312	1.92387	2.33198	2.30869	2.60939	known
MSTRG.16272.2	3.78037	2.17657	2.60516	2.34592	7.61161	2.90284	3.19439	2.38048	2.24031	2.85403	4.28679	2.60506	novel
MSTRG.2074.1	2.88769	1.76129	2.53714	2.0045	0.875801	3.48876	1.78402	2.62679	3.34375	2.39537	2.12302	2.58486	novel
XR_009598926.1	4.95075	8.07868	13.286	3.36297	38.5319	8.58443	3.37034	2.88554	1.40586	8.7718	16.8264	2.55391	known
MSTRG.5592.1	2.29226	0	2.55672	3.72492	0.955337	0.591254	3.90369	1.73447	2.01368	1.61633	1.75717	2.55061	novel
XR_003591762.3	2.17994	1.42526	2.74199	3.89489	0.465764	2.18681	3.3941	1.96216	2.26625	2.11573	2.18249	2.54084	known
XR_009597886.1	4.43006	2.03514	3.44284	1.95043	2.53286	2.0807	2.29688	1.49282	3.82625	3.30268	2.188	2.53865	known
XR_009598335.1	0.318724	2.81662	2.47691	3.3619	0.368527	2.7268	2.7668	3.13266	1.64008	1.87075	2.15241	2.51318	known
XR_006057535.1	2.56777	1.39145	3.3788	2.54338	3.42749	2.42212	3.71297	1.13811	2.68677	2.44601	2.79767	2.51262	known
MSTRG.9845.1	2.51977	3.39202	2.36942	2.3989	3.14319	2.59222	1.31912	4.33985	1.66858	2.7604	2.71144	2.44252	novel
XR_009596673.1	1.5189	2.34104	4.50509	2.88631	6.55336	0	2.54213	2.35295	2.41855	2.78834	3.14656	2.43787	known
XR_009601226.1	1.80126	2.49986	2.6504	2.05167	2.25273	1.88058	2.78268	2.91955	1.53155	2.31717	2.06166	2.41126	known
XR_006057421.2	2.11804	3.02966	3.51878	2.41508	9.02323	2.09939	3.53214	3.67186	0	2.88883	4.51257	2.40134	known
XR_006056821.2	1.9221	1.68783	2.41667	2.16927	1.5583	2.12498	2.30337	2.28612	2.57802	2.00887	1.95085	2.38917	known
XR_009598485.1	3.09175	0.162444	0.259489	2.80772	3.59825	0.181565	2.11453	1.00052	3.96091	1.17123	2.19585	2.35865	known
MSTRG.19346.1	1.88	2.11478	2.07323	2.38885	0.553058	2.50176	2.30985	2.34224	2.28899	2.02267	1.81455	2.31369	novel
XR_006059787.2	2.07755	1.71947	2.59117	2.08426	1.98838	1.79124	2.9386	2.33907	1.66055	2.1294	1.95463	2.31274	known
MSTRG.15435.1	0.53417	0	1.1184	6.31796	0	0.195494	0.228103	5.44733	1.22987	0.550857	2.17115	2.30177	novel
MSTRG.10021.2	0.389292	1.27619	2.94696	0.62512	0	0	1.44392	5.18142	0.277138	1.53748	0.208373	2.30082	novel
XR_006059039.2	2.01986	5.19185	2.73649	3.09593	0.375511	2.48538	2.38593	2.45768	2.01804	3.31607	1.98561	2.28722	known
XR_009596933.1	1.80002	2.94787	5.29252	2.45466	1.05005	2.61013	0.808712	3.50827	2.54166	3.3468	2.03828	2.28622	known
XR_003588618.3	1.56063	3.36646	1.868	2.17148	1.26036	1.18037	2.60929	1.86574	2.28503	2.26503	1.53741	2.25336	known
XR_001021854.4	1.5729	3.76796	1.63398	2.12514	0.043685	2.18475	1.62636	2.67555	2.43846	2.32495	1.45119	2.24679	known
XR_003585778.3	0.175874	3.69085	1.3448	3.19686	5.23073	2.06644	1.38308	2.68809	2.5835	1.73718	3.49801	2.21822	known
XR_009600453.1	1.56238	1.85935	1.85	1.63671	2.07307	1.68184	2.43851	2.04347	2.17078	1.75724	1.79721	2.21759	known
XR_006060329.1	0.869479	2.88896	2.32384	2.74882	0.103335	1.52146	0.686037	4.05146	1.90839	2.02742	1.45787	2.21529	known
XR_009601387.1	0.571294	2.12501	1.43814	1.38929	0.119516	0.656303	1.03356	3.50919	2.09993	1.37815	0.721702	2.21422	known
MSTRG.19846.2	0.343827	0.285792	3.25336	0.630805	2.9844	1.68803	2.91537	1.53486	2.17512	1.29433	1.76775	2.20845	novel
XR_006056042.2	2.01658	2.16481	1.81139	2.21833	1.1421	2.13564	2.72777	2.00191	1.88183	1.99759	1.83202	2.20384	known
MSTRG.1327.8	0.132617	1.02288	1.46157	1.07164	3.91684	0.958451	4.01793	0.954279	1.63824	0.872354	1.98231	2.20349	novel
XR_009597401.1	2.74744	1.85539	0.371773	0.644503	0	2.81448	0	2.44168	4.16353	1.6582	1.15299	2.20174	known
XR_009596934.1	1.2903	4.05337	2.50712	2.12036	1.36755	1.83906	1.39517	3.26263	1.85532	2.61693	1.77566	2.17104	known
XR_009600748.1	0.622203	1.63462	0.841422	2.31906	0	1.57887	2.25488	2.19565	2.02156	1.03275	1.29931	2.15736	known
MSTRG.21500.42	0.752654	0.19407	0.240364	0.30097	0.074822	0.12633	0.073532	5.7921	0.583469	0.395696	0.167374	2.1497	novel
XR_009596199.1	2.26542	2.8072	6.27118	0.045485	4.39636	2.74649	0.698333	3.11352	2.55911	3.78127	2.39611	2.12365	known
MSTRG.150.1	1.47818	1.09048	1.41012	2.39207	0.02253	1.9634	3.4152	1.35188	1.59674	1.32626	1.45933	2.12128	novel
XR_009596326.1	0.865007	1.07052	2.72791	1.93781	5.97483	1.88794	2.70206	2.06431	1.5864	1.55448	3.26686	2.11759	known
XR_006056606.2	1.19142	1.97824	2.81663	2.85966	1.1648	1.91819	2.4441	2.13046	1.7684	1.99543	1.98088	2.11432	known
XR_003586043.3	2.54635	2.2178	1.99896	2.13694	0.981624	2.06973	2.20094	1.86598	2.25304	2.25437	1.72943	2.10665	known
MSTRG.13463.6	1.48024	2.61725	1.35563	2.06089	1.26887	0.993634	2.42546	1.892	1.96247	1.81771	1.44113	2.09331	novel
XR_006059882.2	1.43963	1.52475	1.68273	2.35004	1.08773	1.46783	2.66267	1.69943	1.88214	1.54903	1.6352	2.08141	known
XR_009601081.1	1.45792	1.23216	1.6574	1.34477	1.24653	1.1467	2.86588	1.93443	1.44356	1.44916	1.246	2.08129	known
MSTRG.16996.2	2.40585	0.787239	1.01334	0.158332	0	1.53653	2.10862	0.678877	3.42075	1.40214	0.564956	2.06941	novel
MSTRG.5529.1	1.95076	2.73026	0.961948	2.68653	4.30575	1.05335	1.45438	2.79167	1.92921	1.88099	2.68188	2.05842	novel
MSTRG.24769.1	1.59205	1.43624	1.80478	1.6801	0.567709	2.03233	2.39458	1.89098	1.85429	1.61102	1.42671	2.04662	novel
XR_003591931.3	1.48016	0.883676	0.699126	1.8997	1.38004	1.31547	2.90908	1.57154	1.65026	1.02099	1.53174	2.04362	known
MSTRG.22136.1	1.99459	1.31355	1.90435	2.50757	1.36098	2.33015	2.09006	1.5535	2.48491	1.7375	2.06623	2.04282	novel
MSTRG.6146.5	1.49032	1.47571	1.88339	1.57065	4.26917	1.7239	2.70278	1.76968	1.65325	1.61647	2.52124	2.0419	novel
XR_006059815.1	1.48281	1.18143	2.23861	2.30089	0.433699	1.70053	2.13823	2.55874	1.42868	1.63429	1.47837	2.04188	known
XR_001021511.4	1.9611	1.44976	0.700887	1.06259	0.690821	1.35647	2.94474	1.08739	2.08262	1.37058	1.03663	2.03825	known
XR_006059537.1	2.24832	2.18439	2.82206	1.53595	2.17461	2.44563	1.85871	1.6924	2.55376	2.41826	2.05206	2.03496	known
XR_003590617.2	3.21957	1.42566	3.09875	2.50083	2.70606	2.33493	1.25173	3.22261	1.6302	2.58133	2.51394	2.03485	known
XR_003586959.3	1.81531	2.39686	1.47761	1.9393	1.47714	1.39107	1.78663	2.7853	1.52394	1.89659	1.60251	2.03196	known
MSTRG.16272.1	1.14956	2.99594	1.65783	2.97248	6.95813	2.31474	1.68724	2.77626	1.62147	1.93445	4.08178	2.02833	novel
MSTRG.16404.1	1.03396	2.03491	1.58679	2.08736	2.1898	1.17076	2.40573	2.44147	1.207	1.55189	1.81597	2.01807	novel
XR_001022939.4	1.64932	2.15017	1.03985	3.05099	4.17314	1.73727	1.51893	0.77809	3.71696	1.61311	2.98713	2.00466	known
XR_003586435.2	3.26682	1.46508	2.14663	1.45489	5.30621	1.82728	1.49523	3.24312	1.2727	2.29285	2.86279	2.00368	known
MSTRG.8654.9	2.05381	1.39019	2.04942	1.87292	4.61013	1.32295	2.41782	1.57401	1.9616	1.83114	2.602	1.98448	novel
XR_006059236.2	1.57618	2.76765	2.27357	2.33178	1.71486	2.05768	1.85911	2.00464	2.08276	2.2058	2.03477	1.98217	known
XR_006059870.1	1.78647	1.7548	2.0859	2.11177	0.213867	1.95626	2.33062	2.08731	1.52623	1.87572	1.4273	1.98139	known
XR_009597756.1	1.74265	1.71893	2.29248	1.86086	0.186278	2.02482	2.37014	1.96672	1.59223	1.91802	1.35732	1.97636	known
MSTRG.11637.1	0	0	2.23511	3.36855	0	2.00703	1.7099	2.44357	1.76347	0.745035	1.79186	1.97231	novel
MSTRG.20546.2	1.54392	3.56794	1.34753	2.16547	0.696885	2.01545	1.15977	2.85048	1.88609	2.15313	1.62593	1.96545	novel
MSTRG.7800.9	0.087685	3.72555	3.32185	6.7447	2.55387	0.578597	0.179721	3.97522	1.72499	2.37836	3.29239	1.95998	novel
MSTRG.11633.1	1.72484	1.30413	1.38531	1.59935	3.27315	1.7272	1.91845	1.85473	2.05259	1.47143	2.1999	1.94192	novel
XR_009599465.1	1.45161	2.04251	1.80898	2.56026	1.00043	1.66114	1.43375	1.89213	2.47113	1.7677	1.74061	1.93234	known
MSTRG.20233.10	0.310334	1.20579	0.590414	1.22645	0	0.359672	2.31076	1.63322	1.84445	0.702178	0.528708	1.92948	novel
XR_009598398.1	2.05399	0.918775	1.64668	1.51359	7.1462	2.01624	2.30895	2.56483	0.913382	1.53981	3.55868	1.92906	known
MSTRG.17387.7	0.803304	1.03088	1.52234	1.1214	0.669701	1.55459	2.05909	1.50974	2.16941	1.11884	1.11523	1.91275	novel
MSTRG.7612.1	2.09412	2.43576	3.67119	1.64227	0.793237	1.83057	2.92518	2.34823	0.385504	2.73369	1.42203	1.8863	novel
XR_006057130.2	2.4503	0	0.406429	0.544841	0	2.981	1.81542	2.38015	1.46311	0.952244	1.17528	1.88623	known
MSTRG.1337.2	2.25921	0.498574	0.596913	2.59546	3.38116	1.83919	2.64023	1.75359	1.24521	1.11823	2.60527	1.87968	novel
XR_003586003.2	0.356158	2.41649	5.899	3.89244	0	1.24464	0.908676	1.28199	3.424	2.89055	1.71236	1.87156	known
MSTRG.18212.5	1.6327	1.18578	1.64226	1.85867	0.944007	1.30384	2.5398	1.69003	1.37167	1.48691	1.36884	1.86717	novel
MSTRG.782.4	1.82603	1.10787	0.764034	2.03959	4.76744	1.07496	1.67105	1.96752	1.8963	1.23264	2.62733	1.84496	novel
MSTRG.13211.4	2.08169	1.11293	4.04083	1.76846	22.8378	1.85523	2.1226	2.05081	1.36052	2.41182	8.8205	1.84464	novel
XR_009596120.1	1.61695	1.79115	0.459979	0.182395	1.62771	0.715139	1.52345	0.94835	3.06195	1.28936	0.841748	1.84458	known
XR_001021113.5	2.3836	3.7679	1.94599	1.83182	2.15756	1.43303	1.76022	1.96589	1.7848	2.69917	1.80747	1.83697	known
XR_001436676.3	1.28778	0.759071	1.67004	1.02219	5.44011	1.20465	1.78394	1.57845	2.14393	1.23896	2.55565	1.83544	known
MSTRG.8386.15	1.5636	1.54651	1.29416	2.11723	0.114034	0.69518	0	3.35706	2.14663	1.46809	0.975482	1.83456	novel
XR_003588596.2	1.61478	4.31869	2.45098	2.44583	0	1.29138	1.39492	2.27951	1.82509	2.79482	1.24574	1.83317	known
XR_006060613.2	0.987785	1.06777	0.298623	0.923274	0.305348	1.53266	2.18768	2.17295	1.10746	0.784725	0.920427	1.8227	known
XR_009597061.1	1.66573	1.57629	1.88195	1.5765	0.689031	1.78737	1.91844	1.84315	1.68505	1.70799	1.35097	1.81555	known
XR_009600777.1	1.44729	1.03917	1.64096	1.91756	0.210132	2.30008	2.6682	1.59444	1.15425	1.37581	1.47592	1.80563	known
XR_006057311.2	0	0	0	0.675667	0	0	1.41482	2.15778	1.8372	0	0.225222	1.80327	known
XR_001043724.4	2.86144	0.869953	0.492847	1.50141	11.1511	0.435158	1.48184	1.03111	2.86535	1.40808	4.36256	1.79277	known
MSTRG.16014.3	4.47004	2.53697	5.23632	3.22619	9.88633	5.56187	2.69907	1.20082	1.47469	4.08111	6.2248	1.79153	novel
XR_009600075.1	1.53488	2.62218	1.85701	2.3974	0.950991	1.84613	1.44104	2.41479	1.49718	2.00469	1.73151	1.78434	known
MSTRG.16990.12	0.149231	0	0	0.493036	0	0	0	0	5.32721	0.0497437	0.164345	1.77574	novel
XR_009598588.1	3.94074	0.492505	0.32746	0.283813	2.07924	1.17598	2.08859	0	3.22113	1.5869	1.17968	1.76991	known
XR_009597885.1	2.96231	1.447	1.59036	1.30462	0.056044	1.73282	2.07538	1.01879	2.2067	1.99989	1.03116	1.76696	known
MSTRG.25868.1	1.83586	1.25974	1.37243	1.59476	0	1.39529	2.46382	1.30289	1.52942	1.48934	0.996683	1.76537	novel
XR_009597492.1	1.53446	1.25864	1.54671	2.19369	0.108168	1.90355	2.81433	1.64889	0.831539	1.4466	1.4018	1.76492	known
MSTRG.3115.1	1.00012	2.77913	1.43375	1.14649	7.02043	1.54304	1.73463	1.96728	1.58182	1.73766	3.23665	1.76124	novel
XR_003585811.3	1.22947	0.573016	0.549143	4.3023	6.14752	0.603048	1.85415	0.230013	3.16877	0.783878	3.68429	1.75098	known
XR_009597288.1	0.458386	2.07951	1.00899	0.939353	0.578443	0	0.124412	4.09079	1.02213	1.1823	0.505932	1.74578	known
MSTRG.19106.1	1.31698	1.64945	2.35356	1.84525	0.872792	1.83738	2.56047	1.25338	1.42068	1.77333	1.51847	1.74484	novel
XR_003589989.2	1.02757	3.64299	1.27104	2.89025	8.59319	3.57822	1.94181	1.87155	1.40797	1.98053	5.02055	1.74044	known
XR_006060029.2	1.8097	2.60446	2.11763	1.82183	0.746551	0.276652	2.06104	1.26446	1.8955	2.17727	0.948345	1.74033	known
XR_003590945.3	1.68774	0.896534	1.28424	1.87516	0.936741	1.27136	1.87945	1.41885	1.88703	1.28951	1.36109	1.72844	known
MSTRG.6951.4	0.869506	0	1.36979	1.94263	0	0.148855	2.08616	2.81258	0.235798	0.746431	0.697162	1.71151	novel
XR_001023460.3	2.08528	0.832942	2.58573	2.41762	6.09087	1.46739	1.81464	1.34785	1.96544	1.83465	3.3253	1.70931	known
XR_001043083.4	2.7961	3.14424	2.95468	1.6254	11.1633	2.36082	2.53836	2.22148	0.361836	2.96501	5.04984	1.70723	known
XR_009600602.1	1.66815	0.993513	1.77681	1.84511	0.121696	1.50106	2.1352	1.34453	1.62544	1.47949	1.15596	1.70172	known
MSTRG.24302.1	2.84988	1.2654	2.40375	2.28782	4.43243	1.65988	1.12622	1.1538	2.8073	2.17301	2.79338	1.69577	novel
MSTRG.280.1	2.02889	1.18616	2.00858	1.83253	0.16282	1.81579	1.95267	1.86358	1.26021	1.74121	1.27038	1.69215	novel
MSTRG.17406.3	1.36469	1.30083	1.19652	2.06819	2.74	1.48908	1.62077	2.19743	1.25611	1.28735	2.09909	1.69144	novel
MSTRG.3537.1	1.46143	1.36178	1.31812	1.66589	0.678526	2.04881	2.78948	0.84139	1.41653	1.38045	1.46441	1.68247	novel
MSTRG.16014.4	3.34315	1.00926	1.56903	4.47475	15.9302	2.2399	2.41434	1.11835	1.5095	1.97381	7.54829	1.68073	novel
XR_001033852.5	1.43872	1.58509	1.88237	1.75702	0.855005	2.26547	1.80002	1.48705	1.74945	1.63539	1.62583	1.67884	known
XR_003586866.2	1.49077	1.47019	1.69611	1.65282	1.14485	1.34052	1.66835	1.49827	1.86634	1.55236	1.37939	1.67765	known
MSTRG.13284.1	1.9172	0.656456	2.64076	1.82255	4.58231	1.7544	1.28972	1.49077	2.24319	1.73814	2.71975	1.67456	novel
XR_009600354.1	1.11593	1.03793	1.37679	1.22616	0.866607	1.37397	2.12379	1.11353	1.75618	1.17688	1.15558	1.6645	known
MSTRG.13998.1	0	1.8846	1.60125	1.44307	0.688099	1.67307	2.72807	0	2.25914	1.16195	1.26808	1.6624	novel
XR_001041994.4	3.01912	1.00603	1.56323	2.53703	3.48617	1.54414	2.13291	1.7041	1.14672	1.86279	2.52245	1.66124	known
XR_009595637.1	1.8856	0.929447	1.69139	0.982925	0.859875	0	0.924099	0.77313	3.27509	1.50214	0.614267	1.65744	known
XR_006055771.2	1.57495	1.32329	1.64958	2.19672	2.06516	1.69065	1.66111	1.51649	1.7923	1.51594	1.98417	1.65663	known
XR_003588840.3	1.86057	0	1.56893	1.37407	0	1.83271	2.56262	1.45772	0.943876	1.14316	1.06893	1.65474	known
MSTRG.26132.65	1.72467	2.53949	1.66249	1.50605	0	1.47036	0.613818	1.72588	2.62296	1.97555	0.992137	1.65422	novel
XR_009595943.1	0.747116	1.18778	2.08249	0.870479	1.08744	1.39421	2.30868	1.67152	0.980448	1.33913	1.11737	1.65355	known
XR_009597287.1	0.399476	1.82695	0.901421	0.839094	0.847244	0.638685	0.11195	3.86778	0.963626	1.04262	0.775008	1.64779	known
XR_009598892.1	1.34594	3.96367	2.84457	2.67212	0	0	0	2.29133	2.64601	2.71806	0.890705	1.64578	known
MSTRG.9353.1	1.89294	1.58105	1.06806	1.30957	1.18979	1.11509	2.19797	1.21819	1.51723	1.51402	1.20482	1.64446	novel
MSTRG.21891.1	0.327514	1.52435	1.06058	1.25539	2.65363	1.73057	1.65482	1.80283	1.44173	0.970815	1.87987	1.63312	novel
MSTRG.4630.2	1.58126	1.21156	1.12384	1.47455	1.25494	1.35931	1.46432	1.56717	1.84655	1.30556	1.36293	1.62602	novel
XR_009596361.1	0.842695	3.60277	1.43415	1.99177	1.23315	1.20761	1.40376	2.08074	1.38797	1.95987	1.47751	1.62416	known
MSTRG.15684.6	1.2341	1.38996	1.59587	1.58283	0.406233	1.37156	1.87066	1.41895	1.57798	1.40664	1.12021	1.62253	novel
XR_009599059.1	2.4807	1.93554	3.44744	2.27441	0	2.22241	1.69369	2.64471	0.511038	2.62123	1.49894	1.61648	known
MSTRG.16272.6	0.912227	1.94987	2.61143	1.87688	2.42778	0.536305	1.45137	2.60006	0.793976	1.82451	1.61365	1.61513	novel
MSTRG.15505.1	1.10225	1.5512	1.20178	1.51319	0.424152	1.50114	1.5531	1.73089	1.55461	1.28507	1.14616	1.61287	novel
XR_009596249.1	1.13278	2.03621	1.47405	1.82559	4.70352	1.33845	1.64103	2.06382	1.13366	1.54768	2.62252	1.61284	known
MSTRG.863.1	1.09912	0.861059	1.28116	1.35176	0	0.999109	1.79693	1.71606	1.29528	1.08045	0.783623	1.60276	novel
MSTRG.5910.1	0.948522	0.418664	1.17554	0.514774	0.440307	0.728088	1.5045	2.33601	0.965407	0.847575	0.561056	1.60197	novel
XR_006055648.1	0.273328	1.31624	1.44228	1.75161	0	0.847053	0.220504	3.13748	1.43216	1.01061	0.86622	1.59671	known
XR_009600600.1	1.6562	1.69097	1.90351	1.64464	1.65538	1.95718	1.6204	1.89815	1.26403	1.75023	1.7524	1.59419	known
MSTRG.3750.1	0.306101	4.54317	1.88698	3.50758	0.747641	2.78408	0.541502	3.22087	1.01733	2.24542	2.34643	1.59323	novel
XR_009596122.1	1.05173	0.672177	2.45016	1.32892	8.24305	1.3504	1.23112	1.78371	1.76279	1.39135	3.64079	1.59254	known
MSTRG.16018.7	0.50404	0	0.174694	0.965586	0	0	0.372985	0.687805	3.7159	0.226245	0.321862	1.59223	novel
XR_009600547.1	0.69849	0.974092	0.711468	1.18885	1.30738	0.992468	1.91841	1.53648	1.30844	0.794683	1.1629	1.58778	known
XR_003586620.3	1.36003	1.0311	1.23195	1.46154	0.482157	1.37395	1.96762	1.39328	1.40058	1.2077	1.10588	1.58716	known
MSTRG.5439.1	0.352605	4.13269	1.04788	2.85197	0.648916	1.43135	1.06252	2.75416	0.944013	1.84439	1.64408	1.5869	novel
MSTRG.10074.7	0	1.1023	1.10171	0.119971	0.656981	1.07045	1.53479	0.899591	2.31975	0.734672	0.615799	1.58471	novel
XR_009600989.1	1.41894	1.62853	1.34445	1.1847	1.55535	1.64772	1.92087	1.37069	1.45696	1.46397	1.46259	1.58284	known
MSTRG.5136.1	0.982553	1.33546	1.84275	1.30696	1.41781	1.54093	2.67465	0.881155	1.18674	1.38692	1.4219	1.58085	novel
MSTRG.14464.1	2.09197	0.944129	1.39351	1.80037	7.06167	1.36058	1.48212	1.88726	1.35278	1.47654	3.40754	1.57405	novel
XR_006059892.1	1.96032	1.2874	1.37094	0.669368	0.24425	1.52117	1.39231	0.962622	2.36667	1.53955	0.811598	1.57387	known
MSTRG.7591.1	2.21543	0.543291	0.672648	0.773544	0.945618	2.26016	2.23329	1.59528	0.88015	1.14379	1.32644	1.56957	novel
MSTRG.12570.1	0.38862	0.430054	0.421032	0.484866	0.393205	1.85885	0.290823	3.00237	1.41205	0.413235	0.912308	1.56841	novel
MSTRG.1224.3	2.46516	0.854107	4.39367	2.88501	8.50458	0.993336	1.66446	1.28303	1.75371	2.57098	4.12764	1.56707	novel
XR_009596242.1	2.5286	3.41934	4.22842	0.532587	17.0767	3.51518	1.90818	1.58834	1.19636	3.39212	7.04149	1.56429	known
MSTRG.7405.2	0.541129	1.29656	1.68687	0.960439	3.06757	1.58706	2.1376	1.09999	1.42803	1.17485	1.87169	1.55521	novel
MSTRG.8513.1	1.43307	1.75644	1.56405	0.999732	0.834739	1.43054	1.60838	1.37069	1.67707	1.58452	1.08834	1.55205	novel
MSTRG.23686.1	1.59182	2.38997	1.43172	1.79249	0.671493	1.24161	1.79442	1.75391	1.10613	1.80451	1.2352	1.55149	novel
MSTRG.23781.1	1.36615	1.45467	1.93652	1.6938	0.114343	1.38545	2.3205	0.967146	1.35657	1.58578	1.06453	1.54807	novel
XR_009600648.1	3.05661	1.69514	1.03824	1.81476	2.07046	3.09542	1.58342	0.888662	2.17135	1.93	2.32688	1.54781	known
XR_001044298.5	0.775087	0.580744	0.775037	0.847209	1.47873	0.363425	1.55101	1.54429	1.54682	0.710289	0.896453	1.54737	known
MSTRG.1712.1	1.38206	0.935153	0.9249	0.980931	2.36013	1.66189	1.55814	1.27419	1.80352	1.08071	1.66765	1.54528	novel
MSTRG.20470.1	0.961841	0.649585	1.03455	0.590054	5.54268	0.909046	1.86275	1.86778	0.897594	0.881991	2.34726	1.54271	novel
MSTRG.3304.3	1.89467	1.25656	0.905465	1.81761	0.882133	2.10019	2.17923	0.902654	1.52727	1.35223	1.59998	1.53638	novel
MSTRG.26115.21	1.63589	1.00499	0.402796	2.48397	0.08902	1.56666	0.902708	2.91148	0.77926	1.01456	1.37988	1.53115	novel
XR_009597508.1	1.18617	2.67204	3.22796	3.43855	0.766245	1.19495	2.48707	1.19388	0.893547	2.36205	1.79992	1.52483	known
XR_006059463.2	1.32146	2.4744	1.53923	2.16968	3.02831	2.21936	1.88137	1.34155	1.34671	1.77837	2.47245	1.52321	known
MSTRG.10369.1	0.424961	0	0.516231	0.433432	1.61519	1.70591	3.63664	0.254956	0.676903	0.313731	1.25151	1.52283	novel
XR_009599530.1	1.36758	1.50954	1.49853	1.42217	0.66489	1.3914	1.68517	1.51116	1.37034	1.45855	1.15949	1.52222	known
MSTRG.12494.1	0.919681	1.90063	0.989973	1.90799	0.240981	1.18153	1.1896	2.13257	1.22337	1.27009	1.11017	1.51518	novel
MSTRG.5581.2	1.62446	1.40998	0	0.590251	4.04839	0.441714	0.859694	2.31438	1.36909	1.01148	1.69345	1.51439	novel
MSTRG.8479.1	1.20468	1.5912	1.67039	1.11032	0.936831	1.02721	1.85988	1.15728	1.52303	1.48876	1.02479	1.5134	novel
MSTRG.9845.2	0.73083	1.64935	3.00259	2.22185	5.94036	1.9747	0.841805	2.58995	1.09703	1.79425	3.37897	1.5096	novel
MSTRG.4246.5	0	3.04601	1.6778	2.01602	0	3.44195	0.729597	2.0708	1.70484	1.5746	1.81932	1.50175	novel
MSTRG.1454.1	1.10997	1.37826	1.21294	1.50337	2.65109	0.857209	2.15582	1.34097	1.00562	1.23372	1.67056	1.50081	novel
XR_006061308.1	0.282858	0.979688	0.215047	1.21196	0.984071	1.12272	1.80096	1.07617	1.62381	0.492531	1.10625	1.50031	known
XR_009599697.1	0	1.0352	0	0.792401	0	0	1.2835	1.11963	2.05428	0.345065	0.264134	1.4858	known
MSTRG.26132.7	0	0	0.964339	0	0	1.84086	3.11151	0	1.34319	0.321446	0.613619	1.4849	novel
XR_009596936.1	1.30943	3.09368	1.42999	2.31313	0	1.05857	0.900459	2.23764	1.30414	1.94436	1.1239	1.48075	known
XR_009596938.1	0.180745	2.92609	1.44696	0.93843	1.2384	1.08687	0.697196	2.45625	1.27118	1.51793	1.0879	1.47487	known
MSTRG.22929.1	0.863769	0.494538	1.38483	0.609453	0	0.626832	1.2354	2.20668	0.971781	0.914379	0.412095	1.47129	novel
XR_001038982.5	1.94405	1.0523	2.77957	1.34377	5.96808	1.81121	1.72464	0.88103	1.80343	1.92531	3.04102	1.4697	known
MSTRG.23934.2	2.42363	0.71665	0.731469	0.577184	0	1.14386	1.78708	2.19847	0.422479	1.29058	0.573681	1.46934	novel
XR_009596223.1	1.71542	1.07789	1.88711	1.59904	0.991937	1.21092	1.92038	1.18147	1.29768	1.56014	1.2673	1.46651	known
MSTRG.6925.1	2.75623	3.42726	1.27491	3.92034	12.9722	3.81957	1.1923	2.43877	0.76477	2.48613	6.90404	1.46528	novel
MSTRG.1389.1	1.66944	1.26305	1.96623	0.891099	0.222726	1.30977	1.8069	0.856727	1.72518	1.63291	0.807864	1.46294	novel
MSTRG.13588.1	1.01933	1.25129	0.950683	1.37902	3.34018	1.21501	1.80943	1.79854	0.735661	1.07377	1.97807	1.44788	novel
MSTRG.8574.1	1.14761	1.52039	1.43013	1.07364	4.66106	1.59777	1.43945	1.84733	1.05103	1.36605	2.44415	1.44594	novel
XR_006058083.2	1.24762	1.96237	1.499	1.36843	2.89222	1.49542	1.59058	1.57101	1.16762	1.56966	1.91869	1.44307	known
MSTRG.16990.2	1.8465	1.35768	0.269723	0.94775	0	0.638142	1.7391	1.25786	1.31402	1.15797	0.528631	1.43699	novel
XR_001022367.5	1.08609	1.97449	1.98067	1.04756	0.29168	1.03413	2.50045	1.13948	0.648397	1.68042	0.791123	1.42944	known
XR_003587366.2	0.692581	0.759824	1.18122	1.25392	1.74464	0.878827	1.92578	0.547173	1.81517	0.877877	1.29246	1.42938	known
MSTRG.20580.1	1.37457	0.570105	0.709069	2.25866	0.259794	1.29343	1.43213	0.979601	1.86181	0.88458	1.27063	1.42451	novel
MSTRG.19923.1	0.834818	1.45292	2.20958	1.60421	7.92553	1.25328	1.56251	2.10555	0.602673	1.49911	3.59434	1.42358	novel
XR_009596015.1	1.64118	0.909701	0	0.457403	1.5785	1.2659	1.7098	1.27341	1.28493	0.850294	1.1006	1.42271	known
MSTRG.3374.2	2.07603	1.33147	1.87968	1.8664	0.049365	1.63859	1.98141	0.723662	1.54256	1.76239	1.18478	1.41588	novel
XR_003589935.3	1.19647	1.19709	1.50438	1.0959	1.51423	1.44234	1.74477	1.2125	1.28842	1.29931	1.35082	1.41523	known
MSTRG.4920.1	0.950494	1.10196	1.60865	2.94517	0.105253	1.94142	1.04094	2.06084	1.12513	1.22037	1.66395	1.40897	novel
MSTRG.19932.1	1.20015	1.03722	0.888641	1.12336	0.273359	1.00351	1.65731	1.31629	1.23847	1.042	0.800077	1.40402	novel
XR_009596941.1	0.180706	3.51661	0.898894	1.0488	0.465696	1.11787	1.16521	1.75375	1.29116	1.53207	0.877456	1.40337	known
MSTRG.19820.1	1.0944	0.743616	1.17685	0.987243	0.51944	1.07192	1.29383	1.63241	1.27127	1.00496	0.859533	1.39917	novel
XR_006055731.2	1.48053	1.08137	1.66787	1.51434	0.049145	1.13575	1.54758	1.29595	1.34726	1.40993	0.899747	1.39693	known
MSTRG.8386.17	1.5373	1.78229	2.42585	2.03815	0.412712	1.29708	2.03102	1.11857	1.03751	1.91515	1.24931	1.3957	novel
MSTRG.18731.1	0.269907	3.52183	1.07306	0.996108	0.145553	0.799225	0.363654	2.33504	1.46404	1.6216	0.646962	1.38758	novel
MSTRG.25786.1	0.985787	0.213056	1.71181	0.426246	0.594104	0.794899	0.577172	0.412674	3.17283	0.970216	0.605083	1.38756	novel
XR_006058933.1	0.61682	0.561189	3.00034	2.05358	0	1.84361	1.41441	0.399072	2.34498	1.39278	1.29906	1.38615	known
XR_009599864.1	2.26448	0.716322	1.34209	2.36505	0.336414	1.38224	1.47506	1.05268	1.61778	1.44097	1.36123	1.38184	known
MSTRG.16242.1	0.633419	0.80414	0.538997	1.44093	1.18238	1.27947	2.1054	1.36054	0.656812	0.658852	1.30093	1.37425	novel
XR_006058151.1	3.18718	1.08088	1.22808	1.0874	0.440298	2.1085	1.63202	0.283633	2.20218	1.83205	1.21207	1.37261	known
XR_009599810.1	1.19301	1.46895	1.92682	1.18491	0.983153	1.31521	1.40801	1.62709	1.06768	1.52959	1.16109	1.36759	known
MSTRG.20250.1	1.78845	2.84825	5.14439	1.92978	6.62316	3.19171	2.20663	0.272602	1.62354	3.26036	3.91488	1.36759	novel
XR_006056336.2	2.6685	1.76694	0.456729	1.41397	1.84276	0.641484	1.73423	0.950073	1.41508	1.63072	1.29941	1.36646	known
XR_009600761.1	1.08421	1.22452	1.42454	1.41125	0.69521	1.22273	1.64354	1.31083	1.10073	1.24443	1.10973	1.3517	known
XR_006056169.2	0.259113	0.185231	0.147579	1.84995	0.443696	1.39757	0.769114	1.33873	1.92736	0.197308	1.23041	1.34507	known
XR_001039955.4	4.6297	0	2.66913	1.65593	11.804	2.47214	1.34014	0.277489	2.4109	2.43294	5.3107	1.34285	known
XR_006060683.2	0.605105	0.822607	1.39777	1.52571	1.55513	1.05429	1.32491	1.57166	1.13018	0.941827	1.37837	1.34225	known
XR_006061002.2	1.17551	1.63673	1.19145	1.49157	1.98295	0.763996	1.69459	0.590305	1.73734	1.33456	1.41284	1.34074	known
MSTRG.4988.1	1.72935	1.4884	2.47091	1.93235	1.35707	1.59475	1.38132	1.6754	0.946136	1.89622	1.62806	1.33428	novel
XR_001435534.3	1.73834	0.366264	1.04132	1.13954	0.124943	0.627329	1.01808	1.05126	1.91321	1.04864	0.630605	1.32752	known
MSTRG.9634.1	1.25753	0.809101	1.30865	1.59745	0.81638	1.22091	1.94729	1.04557	0.989247	1.12509	1.21158	1.32737	novel
MSTRG.21541.1	0.666409	0.086159	0.097462	0.139692	0.155646	0.244472	0.152174	0.126573	3.69408	0.283343	0.179937	1.32428	novel
XR_001039544.4	0.301504	1.16838	0.964936	1.19309	0.851775	1.19832	1.08937	1.54409	1.3276	0.811606	1.08106	1.32036	known
XR_009595064.1	1.0224	0.725299	0.637004	0.948832	2.78112	0.543473	2.07328	1.09147	0.783777	0.7949	1.42448	1.31617	known
XR_003589370.3	1.37511	0.95159	2.20083	1.65281	0.841935	1.57185	1.04198	1.7063	1.19657	1.50918	1.35553	1.31495	known
XR_009595015.1	0.815801	1.00715	1.45022	2.23626	1.55753	1.88418	1.13531	1.17358	1.63296	1.09106	1.89266	1.31395	known
MSTRG.4923.2	1.43807	1.48339	1.13989	0.955564	2.85189	2.21991	1.44693	0.996956	1.49205	1.35378	2.00912	1.31198	novel
MSTRG.4299.1	1.10835	1.5166	1.15355	1.0435	0.241213	1.32541	1.76496	1.2467	0.905341	1.2595	0.87004	1.30567	novel
MSTRG.18006.1	3.19228	0.981355	1.08372	1.73451	1.98091	2.14508	0.169802	0.518805	3.22196	1.75245	1.9535	1.30352	novel
MSTRG.25870.8	0.733777	3.12602	2.86648	3.18488	1.31441	0.265293	0.746055	2.44752	0.714184	2.24209	1.58819	1.30259	novel
XR_006057982.2	1.00235	1.3329	1.42255	1.44257	0.240501	1.34382	1.62218	1.23029	1.03648	1.2526	1.00896	1.29632	known
XR_009599055.1	2.2869	7.08449	11.1085	0	0	0	0	0	3.87552	6.82663	0	1.29184	known
XR_009597889.1	0	0	0	0	0	0	0	0	3.86404	0	0	1.28801	known
MSTRG.10231.1	1.02784	1.37112	2.01676	1.60257	0.059808	1.11222	1.54436	1.47137	0.847599	1.47191	0.924864	1.28778	novel
XR_001022072.5	1.05591	1.14118	2.0749	2.66781	13.3954	1.1073	1.59197	1.78124	0.485964	1.42399	5.72352	1.28639	known
MSTRG.15150.3	0.870322	0.965672	1.21954	1.4539	3.92558	0.121923	1.40982	1.30945	1.13771	1.01851	1.8338	1.28566	novel
MSTRG.7368.1	1.31676	0.484214	1.8353	0.530037	2.71299	0.826059	1.02817	1.89698	0.92763	1.21209	1.35636	1.28426	novel
XR_009598712.1	1.30518	1.46795	1.07145	1.07486	1.6737	1.08115	1.10695	0.991554	1.75422	1.28153	1.27657	1.28424	known
XR_001023050.4	1.11601	0.604396	0.9985	1.06568	1.10382	1.75139	1.49537	1.08789	1.26648	0.906303	1.30697	1.28324	known
XR_009596937.1	0.444366	6.708	2.2469	1.59658	0.820748	1.2844	0.728085	1.75592	1.33921	3.13309	1.23391	1.27441	known
MSTRG.3554.1	0.831905	0.636066	1.02513	0.827951	0.436651	0.574232	1.22884	1.27367	1.31466	0.831035	0.612945	1.27239	novel
XR_006055594.1	1.2355	0.726654	1.06667	1.20591	1.16997	1.00362	0.813686	1.85606	1.14693	1.00961	1.1265	1.27223	known
XR_006059349.2	1.1399	0.833125	1.11083	1.30427	1.93977	1.6031	1.71349	0.867644	1.23447	1.02795	1.61571	1.27187	known
XR_006056413.2	0.299496	0.193601	3.51885	0.205448	0	0.102776	0.403024	3.24205	0.15841	1.33732	0.102741	1.26783	known
XR_003590222.3	0.982428	0.9694	1.51993	1.82129	0.649717	1.19681	1.2608	1.82872	0.712424	1.15725	1.2226	1.26732	known
MSTRG.12745.10	1.31208	1.01114	0.415474	0.409694	0.642136	0.356044	0	3.79262	0	0.912897	0.469291	1.26421	novel
XR_009601487.1	0.970343	0.771171	1.35166	1.24658	0.108809	1.57147	1.95957	0.851277	0.978861	1.03106	0.975619	1.26324	known
MSTRG.16675.6	0.85475	0.504838	1.07157	0.44745	0.631805	0.862753	0.853539	2.2639	0.665633	0.810384	0.647336	1.26102	novel
XR_003591764.3	0.519754	0.986775	0.651267	1.05893	2.64648	0.60929	2.07309	0.597776	1.10715	0.719265	1.43823	1.25934	known
MSTRG.17547.1	0.397835	0.240024	1.02819	1.29271	1.73296	1.19969	2.35025	0.736141	0.690554	0.555349	1.40845	1.25898	novel
XR_006056309.2	2.67536	0.603656	0.954672	3.49352	1.08838	0	2.46046	0.582809	0.728193	1.41123	1.5273	1.25715	known
MSTRG.14524.1	1.67453	0.926383	0.772248	0.819669	0.724341	0.762247	0.914912	0.53704	2.31127	1.12439	0.768752	1.25441	novel
XR_006057831.2	1.47805	1.86302	0	1.66444	0.826955	1.77252	0.13422	2.14494	1.4744	1.11369	1.42131	1.25119	known
MSTRG.10374.1	1.27572	0.837704	1.25592	1.30805	0.18226	0.890301	1.22246	1.14386	1.38079	1.12311	0.793538	1.24904	novel
XR_009601158.1	2.40871	0.988272	1.07595	1.92312	0.740302	2.08745	1.77787	0.912426	1.04487	1.49098	1.58363	1.24505	known
MSTRG.5248.1	0.848733	1.66175	0.576379	1.88734	2.63584	1.46072	0.551599	1.56998	1.60576	1.02895	1.99463	1.24245	novel
MSTRG.717.1	0.924777	0.917569	0.754789	0.626073	2.0956	1.25747	1.69998	1.3928	0.632612	0.865712	1.32638	1.2418	novel
MSTRG.677.3	0.528747	1.92794	0.990131	1.35323	0	0.888764	0.361489	2.65579	0.707814	1.14894	0.747332	1.2417	novel
XR_009599052.1	0	0.085191	0	5.35034	0.24635	1.49417	3.34566	0.374146	0	0.028397	2.36362	1.23993	known
MSTRG.2748.1	0	0.389242	0.636646	0.52871	4.54222	0.411928	1.34324	0.979661	1.39096	0.341963	1.82762	1.23795	novel
MSTRG.3904.1	1.26054	0.477295	1.43399	0.755776	0.733773	0.579536	1.57507	0.945314	1.19322	1.05728	0.689695	1.23787	novel
MSTRG.3304.4	1.22328	1.21787	1.90965	1.70472	1.25064	2.29221	1.23918	1.14108	1.32814	1.45027	1.74919	1.23614	novel
XR_009599499.1	1.01429	1.41737	1.28259	1.08356	0.460091	1.09708	1.39852	1.42166	0.880319	1.23808	0.880245	1.2335	known
XR_001043353.4	2.5579	0.807459	0.808978	0.92052	0.913984	1.11374	0.85717	0.432015	2.40919	1.39145	0.982747	1.23279	known
MSTRG.23934.3	0.371587	2.32498	2.16506	0.560798	0	1.32539	0.68508	1.83255	1.17481	1.62054	0.628728	1.23081	novel
XR_009595644.1	1.33786	0.454261	0.130186	0.703085	0	1.76432	1.48797	0	2.20321	0.640767	0.822469	1.23039	known
XR_006061421.2	2.59852	0.421001	0.729132	2.86705	0.022347	0.620365	0.202151	2.69079	0.79651	1.24955	1.16992	1.22982	known
XR_001042693.5	1.50789	0.923226	0.823387	0.839072	4.53816	1.10448	0.997982	1.60895	1.07627	1.08483	2.16057	1.22773	known
MSTRG.8841.1	1.15622	0.773152	0.966817	0.597506	0	1.14954	1.58522	1.03492	1.06131	0.965397	0.58235	1.22715	novel
XR_006056428.1	0.622239	0.774229	0.742182	0.718494	0.530046	0.955453	1.4141	1.04429	1.21637	0.712883	0.734664	1.22492	known
MSTRG.454.2	2.05922	1.29132	1.01257	1.02986	0	1.64228	1.48482	1.22833	0.961345	1.45437	0.890714	1.22483	novel
XR_009597403.1	0	1.60109	0.544043	0	0	0	3.67093	0	0	0.715046	0	1.22364	known
XR_006061130.1	0.758745	1.26101	0.911105	0.969551	0.33453	1.37064	1.19434	1.49161	0.972462	0.976953	0.891574	1.21947	known
XR_009596216.1	0.96955	0.999533	1.16563	1.35322	0.176002	1.02427	1.30026	1.10011	1.25233	1.04491	0.851164	1.21757	known
XR_006061238.2	0.956874	0.390508	0.785194	1.09986	0.847551	1.69342	1.21639	1.0918	1.32942	0.710859	1.21361	1.21254	known
XR_009595394.1	1.04642	1.19096	0.301977	0.570235	4.95825	0.961215	1.63503	1.48981	0.507294	0.846453	2.16323	1.21071	known
XR_006060494.2	0	0	0	0	0	1.27829	1.62804	0.805176	1.19736	0	0.426098	1.21019	known
MSTRG.26116.18	1.57464	0.461425	0.666436	2.26333	0.000884	1.0971	1.09455	1.28634	1.22235	0.900833	1.12044	1.20108	novel
XR_009595887.1	0.823741	1.03862	1.26296	1.24651	0.193554	1.25418	1.28122	1.14425	1.17246	1.04178	0.898082	1.19931	known
MSTRG.13254.3	1.8775	0.110104	0.930074	0.044195	0.891223	0.384765	0.531964	0.294406	2.77053	0.97256	0.440061	1.19897	novel
XR_009596676.1	0.892064	1.54392	1.47472	1.14296	1.14839	1.24846	1.39093	1.42618	0.777996	1.30357	1.17994	1.19837	known
XR_006056563.2	1.61577	1.13316	1.54091	1.29955	1.36439	1.60554	1.33736	1.35432	0.902488	1.42995	1.42316	1.19805	known
MSTRG.6573.1	2.0579	0.525983	1.88196	0.597212	0.899062	2.2045	1.68726	0.175225	1.72823	1.48861	1.23359	1.19691	novel
MSTRG.21349.1	1.57393	1.94422	1.70262	2.4584	0.396191	1.52068	1.21461	0.88205	1.48855	1.74026	1.45842	1.19507	novel
MSTRG.22363.1	0	0.063255	0.132959	0.114519	0.207463	0.386343	0.33376	2.86194	0.378358	0.0654047	0.236108	1.19135	novel
MSTRG.498.15	0.340777	0.784354	0.302558	0.694798	0.255071	1.04956	0.544164	2.24255	0.779699	0.475896	0.666477	1.1888	novel
XR_006055625.2	0.277912	1.55831	0.713949	1.14371	0.67969	1.64241	0.694873	2.23967	0.625896	0.850056	1.15527	1.18681	known
XR_009597521.1	0.999533	0.734364	1.00581	1.12126	0.193372	0.974613	1.4893	0.967752	1.10129	0.913236	0.763083	1.18611	known
MSTRG.21938.1	1.49348	1.16098	0.863941	1.72719	2.03059	0.744718	1.07891	1.52891	0.947344	1.1728	1.50083	1.18505	novel
MSTRG.19928.2	0.174077	0	0	0	0.177389	2.27635	1.38669	0.644769	1.52283	0.0580257	0.817914	1.18477	novel
XR_003589892.3	0.792198	0.935277	1.14619	1.38817	0.283513	1.49082	1.30596	0.774402	1.46475	0.957887	1.05417	1.1817	known
XR_003589603.3	1.59461	0.986111	0.942341	1.80684	0.738446	1.45959	1.32021	1.22649	0.996019	1.17436	1.33496	1.1809	known
MSTRG.6708.1	0.931912	2.02869	0.902603	1.31964	1.38541	1.04605	1.23514	1.69047	0.59309	1.28773	1.25036	1.1729	novel
MSTRG.17849.10	2.47377	0.298931	0.339538	1.52776	0	1.93778	1.42493	0.380172	1.69835	1.03741	1.15518	1.16782	novel
XR_009598218.1	0.797958	0.770258	0.386112	0.095584	0.30502	0.029495	1.94019	1.04085	0.519095	0.651443	0.143366	1.16671	known
XR_003586210.3	1.35083	0.834052	1.68985	0.675586	3.67313	1.45545	1.79438	0.811464	0.880233	1.29158	1.93472	1.16203	known
MSTRG.13911.1	0.97677	0.850068	1.15515	1.28682	0.241655	0.481668	1.10896	1.20381	1.16702	0.993997	0.670046	1.15993	novel
MSTRG.9351.3	0.623551	1.01187	0.411874	0.895164	1.10273	0.179383	1.33445	1.35044	0.791812	0.682432	0.725759	1.1589	novel
XR_003588788.3	1.2873	0.665356	1.74448	1.54807	7.10645	0.455094	1.94455	0.967349	0.553777	1.23238	3.03654	1.15523	known
MSTRG.12177.2	0.046077	0.144881	0.114586	1.11956	0.10085	0.003547	0.128072	0.028534	3.28324	0.101848	0.407985	1.14662	novel
MSTRG.24278.1	0.674483	1.24991	1.02661	0.764484	0.435667	1.12308	0.982111	1.55108	0.899866	0.983667	0.774409	1.14435	novel
XR_009595260.1	0.863796	1.10586	0.845114	1.23594	0.546442	0.713664	1.21336	1.05245	1.16466	0.938255	0.832015	1.14349	known
MSTRG.10443.1	0.738152	1.17445	1.72927	1.09509	2.88867	0.914831	2.13926	0.663868	0.617431	1.21396	1.63286	1.14019	novel
XR_006058981.2	1.16731	1.46825	1.09202	1.23287	0.70705	0.938022	1.41172	1.20533	0.796281	1.24253	0.959314	1.13778	known
XR_009598007.1	2.5096	0.289769	1.22032	0.915681	5.3687	2.05744	1.8982	0.549798	0.963717	1.3399	2.78061	1.13724	known
MSTRG.11162.1	0.518153	0.474329	1.19059	0.661185	1.08405	0.582451	2.13972	0.823871	0.44207	0.72769	0.775895	1.13522	novel
XR_003585746.2	0.761	0.743996	0.848393	0.918845	0.919131	0.675513	2.14711	0.681352	0.57355	0.784463	0.83783	1.134	known
XR_006059865.2	1.1945	1.59888	1.78222	1.93079	1.68427	1.84885	1.53612	0.650691	1.21497	1.5252	1.8213	1.13393	known
MSTRG.26132.70	0.704342	0	0.291109	0.058016	26.868	0.843721	1.23214	0.891555	1.26876	0.331817	9.25658	1.13082	novel
XR_009596942.1	0.217531	2.19819	0.845934	0.972792	0.495732	1.02998	0.595829	1.59672	1.19897	1.08722	0.832834	1.13051	known
XR_001042832.5	0.515351	1.79061	1.83102	1.4039	1.03598	1.97461	0.916485	1.09068	1.37891	1.37899	1.4715	1.12869	known
MSTRG.16818.1	0.279625	0	0.821659	0.334923	0	0	1.32612	1.58706	0.46688	0.367095	0.111641	1.12669	novel
XR_006058063.2	0	4.15635	3.02801	0	2.27246	5.00002	0.893597	2.48459	0	2.39479	2.42416	1.12606	known
XR_009595597.1	0.652008	1.3494	1.13038	1.01521	0.258031	1.1756	1.22007	1.0835	1.06799	1.04393	0.81628	1.12385	known
XR_006060411.2	1.24187	0.907602	0.941643	1.0753	0.405152	1.15597	1.25457	0.921431	1.19339	1.03037	0.878807	1.12313	known
XR_009597436.1	1.0262	1.24156	0.937448	0.627754	0.658123	1.21352	1.37882	0.822934	1.16041	1.0684	0.833132	1.12072	known
XR_003590278.3	1.11255	1.00075	1.10806	1.00948	0.665715	1.07221	1.22566	1.13177	1.00419	1.07379	0.9158	1.12054	known
MSTRG.16997.3	1.92727	0.590057	1.39051	1.37597	10.4469	1.41531	0.97799	0.780174	1.60268	1.30261	4.41271	1.12028	novel
XR_003590206.3	1.05094	1.03733	1.24987	1.58603	1.96987	0.865478	1.2208	0.899176	1.23597	1.11271	1.47379	1.11865	known
MSTRG.21787.2	0.83694	0.367237	0.323342	0.465388	0.316981	0.473733	1.84104	1.18808	0.322984	0.509173	0.418701	1.11737	novel
MSTRG.26111.1	1.66432	0.972559	1.29065	1.10889	0.100768	1.13775	0.880095	1.39639	1.0707	1.30917	0.78247	1.11573	novel
XR_003591455.3	0.078261	0.673563	0.179061	0.279208	0.388285	1.22558	3.00462	0.094999	0.247472	0.310295	0.631023	1.1157	known
MSTRG.21624.2	0.281575	1.25596	1.07878	0.546585	0	0.277085	1.41214	1.36812	0.559801	0.872106	0.274557	1.11336	novel
XR_009597395.1	0.795644	0.69733	0.823744	1.40149	0	1.04119	0.724077	1.22567	1.38495	0.772239	0.814226	1.11157	known
MSTRG.17530.1	0.619365	0.757945	1.84742	0.372216	0.013099	0.653527	1.18159	1.10759	1.04128	1.07491	0.346281	1.11015	novel
MSTRG.8872.1	0.887223	0.853891	1.19661	1.43286	0.905385	1.22156	1.09332	0.910651	1.32599	0.97924	1.1866	1.10999	novel
MSTRG.6203.2	0.723803	1.30035	1.12666	1.06585	0.912285	0.860963	1.29105	1.04336	0.985575	1.05027	0.946366	1.10666	novel
MSTRG.6952.1	0.716659	0.945566	1.18031	1.44881	0.695999	0.734075	1.51462	1.09857	0.693036	0.947511	0.959628	1.10208	novel
XR_006059522.2	0.954182	0.947596	1.33706	0.925718	0.349756	0.78163	1.14206	0.751989	1.40572	1.07961	0.685701	1.09992	known
MSTRG.14699.1	1.36505	2.10856	0.699539	0.497429	0	1.29595	1.3585	1.2917	0.649001	1.39105	0.597795	1.09973	novel
MSTRG.4591.17	0.426549	0.452956	0.95426	0.90598	1.89369	0.801739	0.884424	1.49519	0.915074	0.611255	1.20047	1.09823	novel
MSTRG.24688.1	0.59947	1.01943	1.61733	1.38805	1.48125	0.854182	0.735163	1.59583	0.96298	1.07874	1.24116	1.09799	novel
XR_003590937.2	0.019828	1.20308	1.26526	0.165874	0.424187	0.313925	2.10332	0.798473	0.38452	0.829389	0.301329	1.09544	known
MSTRG.11220.2	0.818002	0.770126	0.251327	0.429171	1.88801	0.784327	1.28926	1.33034	0.66161	0.613152	1.03384	1.09374	novel
MSTRG.3477.1	2.05641	1.23209	0.554344	1.35058	5.72176	0.939281	1.25124	1.05348	0.975227	1.28095	2.67054	1.09332	novel
MSTRG.20311.1	0.481718	1.32266	0.655391	1.29237	4.06319	0.658757	1.11035	1.14369	1.02284	0.819922	2.00477	1.09229	novel
XR_001024521.3	1.42138	1.19356	0.934546	0.998707	1.17792	0.522214	0.6616	1.02946	1.58468	1.18316	0.899612	1.09191	known
XR_006057032.2	1.38513	1.47806	1.80653	1.67054	1.05013	1.29977	1.03727	1.13443	1.10298	1.55658	1.34015	1.09156	known
MSTRG.2663.11	0	0	0	0	0	0	0	3.27073	0	0	0	1.09024	novel
XR_009598585.1	1.28387	0.885908	0.498411	2.2995	0.950899	2.53775	1.21253	0.150233	1.89179	0.889395	1.92938	1.08485	known
MSTRG.11835.1	0.507676	1.16613	0.682648	0.43825	1.51538	0.937916	1.0792	1.28145	0.888442	0.785486	0.963849	1.08303	novel
XR_009596301.1	0.738632	0.952041	0.978802	1.06517	0.872302	0.945785	1.42376	1.06329	0.757306	0.889825	0.961086	1.08145	known
MSTRG.14490.11	0.56778	0.466372	0.56998	0.403719	1.67614	1.18195	1.27456	0.762697	1.20215	0.534711	1.08727	1.0798	novel
MSTRG.9335.1	0.390024	0.231851	0.91566	1.58691	3.72944	1.26423	0.838351	0.494493	1.90456	0.512512	2.19353	1.07913	novel
XR_006057981.2	0.657204	0.386946	0.819429	1.31844	0.274119	0.62552	0.94169	0.832534	1.45894	0.621193	0.739361	1.07772	known
MSTRG.2309.11	0.946867	0.711491	1.79685	1.15045	0	1.20682	0.799342	1.06387	1.36942	1.15174	0.785758	1.07755	novel
MSTRG.16981.1	1.28933	0.677017	1.96782	0.644887	0.080518	1.04952	0.560119	0.721205	1.94454	1.31139	0.591641	1.07529	novel
XR_009600018.1	0.171657	1.50948	0.686452	0.604949	0.938218	0.328608	0.676381	1.78298	0.763643	0.789195	0.623925	1.07433	known
MSTRG.18212.8	0.901082	1.43572	1.41779	0.750744	1.59092	1.08114	1.27758	0.910349	1.03308	1.25153	1.14093	1.07367	novel
XR_006056741.2	0.516435	1.76545	1.47469	1.26091	0.168892	1.03854	0.856421	1.77223	0.584174	1.25219	0.822783	1.07094	known
MSTRG.16474.1	0.707615	0.573137	0.347196	0.700531	0	0.616769	0.90905	1.15128	1.14912	0.542649	0.4391	1.06982	novel
XR_001043534.4	1.32921	0.717927	1.1344	0.871964	1.08226	0.769829	1.33421	0.744548	1.09002	1.06051	0.908017	1.05626	known
XR_009600096.1	0.576848	0.667563	1.0184	0.988102	0.310385	0.82335	1.778	0.5046	0.881315	0.754271	0.707279	1.05464	known
XR_001020627.3	0.163264	0.345531	0.440422	0.608021	0	1.50202	1.54031	0.59194	1.02824	0.316406	0.703348	1.0535	known
MSTRG.16323.1	1.20044	1.07439	1.37671	1.57631	3.98408	1.1666	1.27872	0.6347	1.22866	1.21718	2.24233	1.04736	novel
XR_009595599.1	1.2352	0.711044	1.65712	1.27922	1.55136	1.20039	0.86448	1.02511	1.25001	1.20112	1.34366	1.04653	known
MSTRG.19300.1	1.55472	1.86775	1.0198	1.36813	1.86236	0.631245	0.343731	1.23376	1.55377	1.48076	1.28724	1.04375	novel
MSTRG.7227.1	1.08289	1.29576	1.32241	1.52199	0.140591	1.22848	1.4027	0.808286	0.915872	1.23369	0.963685	1.04229	novel
XR_009597571.1	0.744831	1.29849	1.0779	0.735846	0.386044	0.605226	1.27805	1.22729	0.614609	1.0404	0.575705	1.03998	known
MSTRG.19283.1	0.833158	0.767618	0.47696	1.0999	0.206495	1.21198	0.497255	1.47527	1.13611	0.692579	0.839458	1.03621	novel
XR_009595185.1	1.19315	0.664947	0.839565	0.848135	0.574574	1.1268	1.20372	0.736722	1.15322	0.89922	0.849838	1.03122	known
XR_009601321.1	0.356769	0.900104	0.698254	0.532075	0.356094	0.590874	1.04152	1.24867	0.800483	0.651709	0.493014	1.03022	known
MSTRG.11493.5	0.582345	0.508315	1.31638	1.4048	2.65964	0.677902	1.50457	0.950515	0.623695	0.802345	1.58078	1.02626	novel
XR_003588746.3	0.837807	1.05496	0.775895	0.826453	12.927	1.84949	1.46923	0.972252	0.636297	0.889553	5.20099	1.02593	known
MSTRG.10322.3	1.06989	1.18472	1.80854	1.36219	6.74384	1.47381	0.862952	1.19935	1.01427	1.35438	3.19328	1.02553	novel
XR_003591224.2	1.07813	1.72646	1.53187	0.994453	2.5465	2.67337	0.525966	1.16049	1.3866	1.44548	2.07144	1.02435	known
XR_006061249.1	0.675622	0.321591	0.554953	0.48527	0.389883	0.396107	1.72529	0.754763	0.584405	0.517389	0.423753	1.02149	known
MSTRG.26132.22	1.1589	1.35536	0.408286	0.561607	0	0.268256	1.53478	0.716524	0.808617	0.974184	0.276621	1.01997	novel
MSTRG.16272.3	0.526078	0.794864	0.286404	1.1949	1.16042	1.68041	1.06342	0.831497	1.15985	0.535782	1.34524	1.01826	novel
MSTRG.16786.2	0.762794	1.24023	0.908914	1.15186	0.424934	0.814823	0.894586	1.28874	0.859729	0.970648	0.797204	1.01435	novel
XR_001024696.5	0.19258	0.802347	0.353533	0.782357	0	0.00818	0.631706	1.09683	1.3109	0.449487	0.263512	1.01314	known
MSTRG.5177.1	0.62468	0.686506	0.926104	1.32284	4.84958	0.641826	1.10751	0.929385	0.999842	0.745763	2.27142	1.01225	novel
MSTRG.20461.1	1.1868	1.03918	1.80177	1.07761	0.512759	1.11386	1.16452	1.0151	0.855445	1.34258	0.901412	1.01169	novel
XR_003589859.3	0.920514	0.648641	0.790855	0.955415	1.97398	1.03996	1.58952	0.420974	1.02327	0.78667	1.32312	1.01126	known
XR_009598066.1	0.654498	1.08779	0.893073	1.10236	0.093666	1.03595	1.28371	0.869477	0.873006	0.878455	0.743992	1.00873	known
MSTRG.523.1	1.19203	0.975339	0.766313	1.13822	0.862387	0.76157	0.946839	0.952098	1.12485	0.977894	0.920726	1.00793	novel
XR_009598246.1	0.162714	1.68818	1.55583	2.25455	0	0.84536	0.951067	1.54775	0.518744	1.13557	1.0333	1.00585	known
MSTRG.16014.6	0.215518	0.714023	0.264721	0.519569	0.06628	0.204767	0.331219	1.07064	1.61518	0.398087	0.263539	1.00568	novel
XR_006057375.2	0.91379	1.05339	0.627581	1.34472	0.526334	0.686141	0.883587	1.16635	0.966578	0.86492	0.852399	1.00551	known
XR_006056584.2	0.855716	0.731489	0.926554	0.997445	0.6907	1.06789	1.20597	0.966368	0.838773	0.83792	0.918677	1.0037	known
MSTRG.7176.1	0.748917	0.739877	0.591961	0.676876	0.555407	1.13498	1.09845	0.714421	1.19381	0.693585	0.789087	1.00223	novel
MSTRG.1574.1	1.23104	0.409375	0.943311	1.3177	0.230943	0.833466	1.34015	0.976857	0.686781	0.861241	0.794035	1.00126	novel
XR_006056234.2	0.686437	1.10999	0.771897	0.875277	0.228394	0.743422	0.86086	1.02116	1.10841	0.856109	0.615698	0.996809	known
XR_006058007.2	0.601418	0.909755	0.370114	0.93963	0.140326	0.953678	1.36502	0.94471	0.679578	0.627096	0.677878	0.996435	known
MSTRG.19174.1	0.886222	0.351913	1.09049	1.26677	1.38577	0.055021	1.15806	1.27313	0.554134	0.776208	0.902519	0.995107	novel
XR_009598374.1	1.1819	0.667187	1.04442	0.992624	0.908038	0.648722	1.03798	0.711672	1.22558	0.964504	0.849795	0.991742	known
XR_009598377.1	0.715238	0.769051	0.902139	1.16532	0	0.678378	1.45768	0.846592	0.66624	0.795476	0.614567	0.99017	known
MSTRG.21518.1	0.79447	0.190437	0.914097	0.713117	0.581608	0.555532	0.17336	0.362977	2.42471	0.633001	0.616752	0.987016	novel
MSTRG.3361.2	0	0.144251	0.171912	0.490618	0.07305	0.413236	0.712483	0.292217	1.95333	0.105388	0.325635	0.986009	novel
XR_009595608.1	0.566458	0.64368	0.711642	0.77192	0.084553	0.782131	1.14644	1.26558	0.540534	0.640593	0.546201	0.984182	known
XR_006059130.1	0.910724	0.59165	1.25229	0.827367	1.3449	1.20365	1.16951	0.491399	1.28488	0.918222	1.12531	0.98193	known
XR_001039472.4	1.12392	0.770891	1.25841	0.853182	2.04294	1.1515	1.4552	1.11758	0.371367	1.05107	1.34921	0.981382	known
XR_001041946.4	0.579269	1.80547	1.41506	1.79662	1.79985	0.534535	0.376299	1.60016	0.959415	1.2666	1.377	0.978624	known
MSTRG.10212.1	0.548344	0.606588	0.697156	0.883725	2.40597	0.647899	0.825272	1.29734	0.811987	0.617363	1.31253	0.9782	novel
XR_001037477.5	0.268975	0.537148	0.152118	0.583738	2.71132	0.488034	0.739693	1.38643	0.793585	0.319414	1.26103	0.973237	known
MSTRG.26132.63	1.03706	1.85192	0.790068	1.57589	0.035515	1.23158	0.416943	1.28242	1.22029	1.22635	0.947661	0.973218	novel
XR_009596519.1	0.277779	0.398894	0.412873	0.420627	0	0.165333	1.55554	0.368647	0.995435	0.363182	0.19532	0.973206	known
MSTRG.2036.5	1.02733	1.3513	1.27761	0.842457	0.50702	1.30419	0.803195	1.22318	0.891417	1.21875	0.884555	0.972596	novel
MSTRG.2041.17	0	1.65668	0	0	0	0	0	2.91481	0	0.552228	0	0.971604	novel
MSTRG.17849.13	0	0.792372	0.255462	0	0	0.1311	0.06825	2.8409	0	0.349278	0.0437	0.969717	novel
XR_006056991.2	2.13876	0.006059	1.54492	0	0	1.91278	2.90816	0	0	1.22991	0.637592	0.969387	known
XR_003591646.3	1.02051	1.78494	0.651459	0.795704	0.661283	0.829365	1.04663	0.824409	1.03256	1.1523	0.762117	0.967869	known
XR_001044957.4	0.918488	0.663347	1.38876	1.48343	0.282956	0.051491	0	2.12917	0.766832	0.990199	0.605958	0.965335	known
XR_009596123.1	0.479682	0.395762	0.550875	0.678024	0.318856	0.5635	1.15508	0.575483	1.16418	0.47544	0.520127	0.964913	known
MSTRG.23059.5	0.59714	1.10213	0.793326	0.949109	0.091209	0.917304	1.47745	0.624544	0.788709	0.830864	0.652541	0.963569	novel
XR_009597526.1	0.779481	0.685733	1.08321	1.09311	0.165927	0.681945	1.0801	1.05333	0.757188	0.849476	0.646993	0.963539	known
XR_009596664.1	1.00598	0.590824	1.26843	0.895753	1.86401	0.968133	1.0669	0.945992	0.875147	0.955079	1.24263	0.962681	known
XR_009595097.1	1.86084	1.00453	1.97921	2.01066	6.53026	1.37421	0.833836	1.20228	0.849817	1.61486	3.30504	0.961977	known
MSTRG.5232.2	0.489506	0.430015	0.742125	0.587938	0.316658	1.39779	0.852642	0.525112	1.50292	0.553882	0.767462	0.960225	novel
MSTRG.15930.2	0.74689	0.684986	1.43762	1.22968	1.00866	0.706113	1.24881	0.965396	0.66362	0.956498	0.981482	0.959275	novel
XR_009597949.1	0.632636	0.742748	0.819057	0.901664	0.670349	0.719895	0.824159	1.00735	1.04419	0.73148	0.763969	0.958567	known
XR_003587025.2	0.485783	1.16288	0.681755	0.86981	0.145362	1.37194	1.05503	1.07378	0.705121	0.776807	0.795703	0.944644	known
XR_003590702.3	0.702564	0.868837	0.59359	0.940299	1.3282	0.686376	0.968303	0.961589	0.901226	0.721664	0.984958	0.943706	known
XR_003589391.2	1.5287	0.832016	1.18947	0.920162	0.680954	0.909204	1.01467	0.866018	0.945984	1.18339	0.836773	0.942223	known
XR_001435414.3	0.124761	1.05855	1.51683	1.11426	1.67644	1.64024	0.460495	1.53628	0.819842	0.900046	1.47698	0.938871	known
MSTRG.12733.1	0.93514	1.35982	1.24785	1.8998	0.398329	0.902931	0.941741	1.00121	0.864905	1.18094	1.06702	0.935951	novel
MSTRG.20837.1	0.987761	0.508612	0.548217	0.614099	0.921915	1.28174	1.1679	1.14969	0.489745	0.68153	0.939251	0.93578	novel
XR_009596121.1	0.764413	1.22679	2.00234	1.34267	4.73342	0.258204	1.11773	1.0208	0.66848	1.33118	2.11143	0.935671	known
XR_006059789.2	0.651309	0.794314	0.785863	0.705888	6.84384	0.400406	2.10209	0.203467	0.4998	0.743829	2.65005	0.935118	known
XR_001021411.5	0.874972	1.68465	1.38691	1.12927	1.89454	1.23912	0.993335	1.10387	0.699272	1.31551	1.42098	0.932161	known
MSTRG.18167.1	0.883289	0.351779	0.202035	0.714316	0.567814	0.924932	1.20818	0.028999	1.55906	0.479034	0.735687	0.932079	novel
XR_009600852.1	0.584686	0.515604	0.98777	1.318	1.1173	0.692422	0.911118	1.27292	0.611023	0.69602	1.04257	0.931686	known
XR_009597161.1	0.47639	0.652752	1.06877	1.2854	0.635806	1.02705	0.92013	1.22569	0.647064	0.732636	0.982753	0.930961	known
XR_009600688.1	0.696379	0.789076	0.74649	0.931851	0.064677	0.88658	1.22275	0.777055	0.791342	0.743982	0.627703	0.930381	known
MSTRG.4806.2	0.355447	0.213335	0.364547	0.42364	0.066696	1.0419	0.988575	0.30785	1.49139	0.31111	0.510745	0.929273	novel
XR_001040226.4	0.576897	1.10777	0.870532	0.659484	0.25138	0.729847	1.07564	0.868179	0.843835	0.851731	0.546904	0.929217	known
MSTRG.15443.1	0.706804	0.706391	1.06209	0.771195	0.697222	0.930547	1.07712	1.02816	0.67144	0.825094	0.799655	0.925575	novel
MSTRG.24590.1	1.24596	0.414946	0.515165	0.62494	0	0	0.736604	0.883125	1.14806	0.725357	0.208313	0.922598	novel
MSTRG.23934.6	0.849463	0.636027	0.772074	0.214122	0	0.950604	1.19588	1.23954	0.328593	0.752521	0.388242	0.921337	novel
XR_003591451.2	0.789129	0.586498	0.161954	0.321126	1.38368	0.617183	0.595844	0.84551	1.32137	0.512527	0.773996	0.92091	known
MSTRG.658.1	0.954309	0.525278	0.952373	0.594438	1.27345	0.63145	0.916766	0.451928	1.39254	0.810653	0.833113	0.92041	novel
MSTRG.22628.1	0.557495	0.870704	0.745636	0.605743	4.27386	0.843103	0.936208	0.644043	1.1783	0.724612	1.90757	0.919517	novel
XR_006057121.1	1.70798	0.48919	0.559018	0.672506	5.36564	0.510359	1.17815	0.669594	0.905473	0.91873	2.18284	0.917738	known
MSTRG.6498.1	0.418423	1.25197	0.50738	0.298937	0	0.823876	1.00594	1.14627	0.599349	0.725923	0.374271	0.917185	novel
XR_009599699.1	0.561236	0.752526	2.44684	1.07642	0.944932	1.20681	0.947356	1.18249	0.61404	1.25353	1.07605	0.914629	known
MSTRG.1381.1	0.288259	1.46022	0.81646	1.31425	2.01571	0.775654	0.272881	1.3008	1.16331	0.854978	1.36854	0.91233	novel
MSTRG.13679.1	0.74959	0.85376	0.88772	0.835362	0.111438	0.672513	0.735735	0.883337	1.11755	0.830357	0.539771	0.912206	novel
XR_009600683.1	1.06075	0.884406	0.806176	0.844556	0.562599	0.717137	1.08198	0.848223	0.796601	0.917111	0.708097	0.908935	known
XR_006061348.2	0.180907	0.42468	1.63989	0.576695	0.662067	0.192212	0.314484	0.286415	2.1139	0.748492	0.476991	0.904932	known
MSTRG.19537.14	31.5367	0.614328	1.77845	0.18327	0	0.500691	0	0.045082	2.66858	11.3098	0.227987	0.904554	novel
XR_003589985.3	0.742683	1.29662	0.581073	1.05129	0.046113	0.234668	0.803424	1.14712	0.7626	0.873457	0.444025	0.904382	known
XR_003588639.2	0.781342	0.407308	0.437796	1.11315	1.03328	0.711742	0.931138	0.405793	1.37263	0.542149	0.952723	0.903187	known
MSTRG.14478.14	0.924586	0.550797	0.910531	0.648835	3.52937	0.515166	0.868744	0.998669	0.835576	0.795305	1.56446	0.900996	novel
MSTRG.5569.5	0.991265	0.774841	0.605415	0.562114	2.50187	1.02925	0.862987	1.0854	0.752208	0.790507	1.36441	0.900198	novel
XR_009595021.1	0.593239	1.03227	0.315964	1.01646	4.80817	0.897497	0.828823	0.774074	1.08647	0.647156	2.24071	0.896454	known
XR_009596965.1	1.23124	1.29417	1.13894	1.84038	0.384232	1.41191	0.740489	1.08258	0.86161	1.22145	1.21218	0.894893	known
XR_001043884.3	0.771852	0.450957	1.04784	0.789959	1.45706	0.992907	1.10388	0.837558	0.739207	0.756883	1.07998	0.893549	known
XR_009598256.1	0.924813	0.366133	0.621098	0.912498	0	0.907924	0.91984	0.686168	1.06597	0.637348	0.606807	0.890661	known
XR_006055536.2	1.12052	0.712443	0.86342	0.72053	1.20968	0.94485	0.86927	0.99908	0.802393	0.898796	0.958354	0.890248	known
MSTRG.16014.5	0.306746	1.50867	0.679692	0.742986	0.129214	0.316199	0.42507	1.20219	1.04135	0.831703	0.396133	0.889536	novel
MSTRG.11122.4	0.643559	0.418513	0.29587	0.943122	2.1709	0.140701	0.810819	0.8377	1.01844	0.452647	1.08491	0.888985	novel
MSTRG.16675.7	0.872397	0.66007	0.897084	0.416582	0	0.74137	0.899307	0.911138	0.852799	0.80985	0.385984	0.887748	novel
XR_009600596.1	0.632428	0.663167	0.766329	0.923523	0.146551	0.811357	1.05404	0.759334	0.840301	0.687308	0.627144	0.88456	known
XR_001029989.4	1.09512	0.491059	0.26538	0.623476	1.10957	0.841367	1.10619	0.631464	0.915067	0.617186	0.858138	0.88424	known
XR_003586285.3	0.826321	0.703868	1.00159	0.884684	0.212837	0.799459	0.991901	0.853147	0.804704	0.843927	0.632327	0.883251	known
XR_003586742.3	0.341719	0.610247	0.10132	0.455189	0.994033	0.215229	1.17153	1.27299	0.198295	0.351095	0.554817	0.880939	known
XR_009597541.1	0.321808	0.180609	0.380755	0.837527	0.247876	1.20758	0.897833	1.28112	0.462925	0.294391	0.764326	0.880625	known
MSTRG.19754.3	0.658073	1.33638	1.55539	0.548291	4.43386	0.515635	1.21227	1.10311	0.326212	1.18328	1.83259	0.880529	novel
XR_009599254.1	0.583539	0.673549	0.982359	1.11899	0.123448	0.71112	1.19299	1.11594	0.328014	0.746482	0.651187	0.87898	known
XR_009597206.1	1.24373	0.528792	1.00875	0.414363	3.70352	1.23099	0.648984	1.24385	0.739511	0.927088	1.78296	0.87745	known
XR_001435881.4	1.18329	0.487634	0.931431	0.891541	1.20063	0.549893	1.44728	0.585935	0.595701	0.867451	0.880689	0.876305	known
MSTRG.17289.1	0	0	0	0	0	0	0	2.62789	0	0	0	0.875962	novel
XR_009597837.1	0.747736	0.658841	0.849125	0.737673	2.69899	1.3229	0.776494	0.968042	0.875365	0.751901	1.58652	0.8733	known
MSTRG.13741.1	0.451995	0.314268	0.927894	0.272342	1.25251	0.975574	0.510764	1.00185	1.10282	0.564719	0.833476	0.871811	novel
XR_006055910.2	0.634713	1.15494	0.846154	0.961913	0.250729	0.940498	0.794992	0.852984	0.96172	0.878602	0.717713	0.869899	known
XR_006056648.2	1.47858	0.579828	0.231202	0.397105	0.5414	1.4531	0.792578	0.50274	1.31359	0.763204	0.797203	0.869637	known
MSTRG.16577.5	1.31808	0.726408	0.513807	0.550947	1.81691	0.770318	1.13359	0.892735	0.582065	0.852763	1.04606	0.869465	novel
XR_003586715.3	1.2282	0.399663	1.30946	0.622453	0	0	1.1598	1.07893	0.36706	0.979109	0.207484	0.868596	known
MSTRG.18543.1	0.73882	0.120503	0.393431	0.683559	0.620162	0.802453	0.763948	0.532115	1.30713	0.417585	0.702058	0.867733	novel
MSTRG.18702.1	0.716069	0.692449	1.4707	1.26258	3.85695	1.3543	1.38952	0.126685	1.08567	0.959739	2.15794	0.867294	novel
MSTRG.2618.1	1.58811	1.51436	1.28141	0.831936	2.056	1.27168	0.652691	1.00623	0.941074	1.4613	1.38654	0.866665	novel
MSTRG.10122.1	2.30624	0.698366	0.511137	0.527126	1.83513	0.365551	1.00978	1.15408	0.430214	1.17192	0.909269	0.86469	novel
XR_006057342.2	0.683378	0.774591	0.583512	0.865046	0.37623	0.496219	0.936177	0.591436	1.06633	0.680494	0.579165	0.864646	known
XR_001434841.4	0.768964	0.895955	1.47842	1.45438	0.627539	0	0	1.12934	1.45698	1.04778	0.693974	0.862104	known
MSTRG.16818.2	0.382069	0.502005	1.29601	0.546545	1.49621	0.387608	1.0223	1.05147	0.508315	0.726693	0.810122	0.860696	novel
XR_009600139.1	1.47547	0.312244	1.93893	2.00225	0	1.77463	0.288279	0	2.29246	1.24222	1.25896	0.860247	known
XR_003588776.3	0.699763	0.693015	0.750484	1.03975	0.594367	0.660001	0.880973	0.975943	0.723586	0.714421	0.764706	0.860167	known
XR_009595622.1	0.943905	1.98932	1.49727	0.554626	0.770967	1.79244	1.27411	0.011988	1.29188	1.47683	1.03934	0.859326	known
XR_003588594.2	0.78547	1.21118	1.10811	2.07029	0.104181	1.62326	1.26176	0.644683	0.669518	1.03492	1.26591	0.858653	known
XR_009596332.1	3.07201	0.175136	0.510066	0.302137	0	0.422437	0.771837	0.942569	0.859928	1.25241	0.241525	0.858111	known
XR_006061018.2	0.455475	0.545689	0.451566	0.669275	0.442103	0.46952	0.449175	1.15635	0.967432	0.484243	0.526966	0.857652	known
MSTRG.11488.10	0.408282	0.939369	0.763875	1.49529	0.0036	0.761008	1.17349	0.918127	0.478276	0.703842	0.7533	0.85663	novel
MSTRG.17307.1	0.796597	1.41978	1.21782	1.35443	1.30331	0.663615	0.758159	1.14175	0.665279	1.14473	1.10712	0.855062	novel
XR_009597472.1	0.94668	0.970833	0.954823	1.05022	0.162814	0.89547	1.14887	0.801793	0.611846	0.957445	0.702836	0.854169	known
XR_003586436.2	1.4053	0.83921	1.11088	1.55519	3.37837	1.25307	0.946619	0.868523	0.74596	1.11846	2.06221	0.853701	known
XR_009596041.1	1.24339	0.877174	0.996971	1.31568	1.3585	0.804709	0.906578	0.789286	0.862483	1.03918	1.15963	0.852782	known
XR_006057127.2	0.717199	0.643823	1.25695	1.27896	0.307188	0.780811	0.777555	0.684357	1.08893	0.872656	0.788988	0.850281	known
MSTRG.13453.2	0.004788	0.401839	1.19697	0.008718	0.236094	1.29129	0.009253	2.18862	0.352364	0.534532	0.512034	0.850079	novel
MSTRG.21035.1	0.162249	0.867636	0	0.373475	2.10054	0.65054	0.170113	1.40021	0.978473	0.343295	1.04152	0.8496	novel
MSTRG.2756.2	0.165567	0.044888	5.1341	3.48705	9.29828	0.124211	0.258521	2.2347	0.053187	1.78152	4.30318	0.848802	novel
MSTRG.17402.1	0.549461	0.244878	1.28947	1.7021	0	0.522804	0.875565	0.821321	0.843257	0.694602	0.741635	0.846714	novel
MSTRG.12204.1	1.86632	1.53498	1.19831	1.06614	2.13403	0.75826	1.00212	0.744729	0.791133	1.5332	1.31948	0.845993	novel
MSTRG.25644.8	0.83896	0.741724	1.31337	1.03281	0.215028	0.567431	1.11445	0.608969	0.813233	0.964684	0.605091	0.845552	novel
XR_003588744.3	0.477313	0.786065	0.704484	0.668577	0.575451	0.287639	0.342144	1.37935	0.805886	0.655954	0.510556	0.842459	known
MSTRG.5023.1	1.14902	0.528047	0.484	0.600914	1.16875	1.24613	0.644191	0.995354	0.882382	0.720355	1.00527	0.840642	novel
XR_003590302.3	0.780878	0.132279	0.879811	0.144365	2.05346	1.12736	0.745588	1.02202	0.753739	0.597656	1.10839	0.840449	known
XR_009601042.1	0.867301	0.538041	0.770375	0.210395	1.46273	0.805901	0.559857	1.33404	0.624825	0.725239	0.826344	0.839573	known
XR_006058516.1	0.49428	1.36729	0.440315	0.701578	0.319601	0.217123	1.60188	0.43557	0.480778	0.767294	0.412767	0.839408	known
XR_003591522.2	0.977468	0.787832	0.882733	0.543472	0.798122	0.488549	0.966649	0.823544	0.727845	0.882678	0.610048	0.839346	known
MSTRG.7800.10	0.113121	1.20578	0.573153	1.22577	0.976797	0.13728	0.067404	1.98329	0.464672	0.630685	0.77995	0.838455	novel
XR_009595847.1	0.658017	1.02071	0.804075	0.772769	0.63909	0.978445	0.828836	0.640714	1.03951	0.827601	0.796768	0.836355	known
MSTRG.19928.4	0.273084	1.30191	0.244477	0.110609	0.687544	0.237598	0.893546	0.151789	1.45241	0.60649	0.34525	0.832582	novel
MSTRG.7570.1	0.252743	0.504225	0.610575	0.690721	0.843731	1.0513	0.643876	1.21181	0.635562	0.455848	0.861917	0.830416	novel
MSTRG.15168.1	1.34685	0.317629	0.219719	1.09145	0	0.374148	1.35018	1.12358	0.01726	0.628065	0.488533	0.830343	novel
XR_009597927.1	0.051463	1.16833	1.47419	1.96212	0	0	1.30094	0.676421	0.513664	0.897992	0.654041	0.830342	known
MSTRG.22306.1	0.354124	1.21024	0.852614	1.13847	0.489563	0.631705	0.322761	1.61638	0.549345	0.80566	0.753247	0.829496	novel
MSTRG.11429.2	0.278166	0.600325	0.203775	0.596112	0	0.066016	0.837982	1.57972	0.06788	0.360755	0.220709	0.828527	novel
XR_009598619.1	0.072975	0.441101	0.461612	0.292612	0.993711	0.334986	0.9415	1.02133	0.520612	0.325229	0.540436	0.827813	known
MSTRG.26132.64	0.896321	0.993499	1.7624	0.960526	0	0.892897	0.072892	1.42313	0.98625	1.21741	0.617808	0.827424	novel
MSTRG.15882.1	1.13163	0.205084	0.573445	0.704073	0.981124	0.518938	0.617551	0.900878	0.961944	0.636721	0.734712	0.826791	novel
MSTRG.11421.1	0.788975	1.13408	1.22721	1.39937	0.143484	1.44557	0.929801	0.872198	0.67729	1.05009	0.996143	0.82643	novel
XR_009598528.1	0.963553	0.545808	0.895224	0.924909	0.082574	0.870182	0.663744	1.07837	0.735991	0.801528	0.625888	0.826036	known
MSTRG.10776.5	0.299484	0.85263	0.310721	0.74609	0.191999	0.795448	0.371921	1.71962	0.385121	0.487612	0.577846	0.825555	novel
XR_009599298.1	1.59779	1.28757	0.253593	0.573084	0.689763	0	1.21226	0.118609	1.14087	1.04632	0.420949	0.823915	known
MSTRG.1744.1	1.08891	0.63985	1.23842	0.733617	0.488093	0.854336	0.863549	0.551736	1.05489	0.989057	0.692015	0.823391	novel
MSTRG.16442.3	0	0.289547	0.202935	0.172301	0.730056	0.230634	1.66785	0.695358	0.106733	0.164161	0.377664	0.823313	novel
XR_001024649.5	1.71549	0.448189	0.764457	0.795949	2.23187	0.758084	1.19856	0.529907	0.737971	0.976047	1.26197	0.822147	known
XR_009600923.1	0.576097	0.336234	1.24873	0.800863	0.310899	0.667418	1.61827	0.36069	0.486655	0.720354	0.59306	0.821872	known
MSTRG.10492.6	0.703655	0.373315	1.31174	0.946422	4.78122	1.63281	0.550133	0.527607	1.3842	0.796236	2.45348	0.820645	novel
XR_009599831.1	0.591516	0.508083	0.872508	1.2087	0.136176	1.11983	1.30513	0.619286	0.533623	0.657369	0.821568	0.819347	known
XR_003589614.3	1.1122	0.346993	0.284813	1.35478	1.18632	0.230738	1.43444	0.637762	0.381562	0.581336	0.923947	0.817922	known
XR_006059963.2	0.942379	0.46593	1.65762	0.993815	2.00761	0.687277	1.14541	0.681711	0.622938	1.02198	1.22957	0.816686	known
MSTRG.22708.2	0.879977	0.747409	0.581137	0.303191	0	0.874585	1.0881	0.862771	0.499113	0.736174	0.392592	0.816663	novel
MSTRG.16999.4	0.490364	0.428904	1.0836	0.303882	0.349705	1.37474	0.262429	0.45047	1.73523	0.667621	0.676109	0.816044	novel
XR_009599112.1	0.859847	0.709882	0.970162	0.87607	0	1.02864	1.18738	0.968247	0.28589	0.84663	0.634904	0.813838	known
XR_009596966.1	0.504073	0.591996	0.648752	0.858833	0.247614	0.653357	0.868789	0.720071	0.850959	0.581607	0.586601	0.813273	known
XR_009599739.1	0.579514	0.843135	0.832041	0.625381	0.260284	0.690377	0.962404	0.851319	0.621674	0.751563	0.525347	0.811799	known
XR_009596748.1	0.979347	1.07123	0.052335	0.928941	3.90338	0.356541	1.19424	0.612611	0.613478	0.70097	1.72962	0.806775	known
MSTRG.19928.5	0.304158	0	0.176004	0	1.5468	0	0.594503	0	1.82069	0.160054	0.515599	0.805066	novel
MSTRG.9041.1	1.81105	1.2989	1.46384	1.50407	0.533352	1.33314	1.01717	0.957968	0.429102	1.5246	1.12352	0.801412	novel
XR_009598913.1	0.66923	0.638729	0.659215	0.422932	1.3109	0.913223	1.35413	0.511676	0.535137	0.655725	0.882351	0.800314	known
XR_006057924.2	0.494258	0.47139	0.871915	0.648632	0.403878	0.123676	0.905686	0.645546	0.849294	0.612521	0.392062	0.800175	known
MSTRG.2031.1	0.747935	0.408828	1.10131	1.12127	0.538478	0.569114	1.06403	0.589066	0.741305	0.752691	0.742954	0.798132	novel
XR_009597062.1	0.093761	0	0.183258	0.04371	0	0.041748	0.46995	1.00843	0.908889	0.0923397	0.028486	0.795756	known
XR_006060621.2	2.45141	1.52047	0.660712	0.56531	1.77163	0.640375	0.309601	1.56859	0.508433	1.5442	0.992439	0.795541	known
MSTRG.1061.1	1.19392	0.3669	0.325939	0.46968	0.111889	0.681527	1.24206	0.412449	0.728124	0.628919	0.421032	0.79421	novel
XR_009598950.1	0.825603	0.416687	0.538135	0.590091	0.576957	0.496903	0.527196	0.481559	1.3731	0.593475	0.55465	0.79395	known
XR_003585550.3	0.523034	0.684778	0.652001	0.824333	0.192333	0.635681	1.02317	0.756623	0.600215	0.619938	0.550782	0.793336	known
MSTRG.3087.3	0.296268	0.696852	0.738963	1.22105	0.357891	1.10396	0.604442	1.24574	0.52074	0.577361	0.894302	0.790306	novel
XR_003591586.3	0.492298	0.494071	0.317248	0.721737	1.611	0.624634	1.04977	0.681277	0.62699	0.434539	0.98579	0.786012	known
MSTRG.24249.1	1.14193	0.821038	0.462998	0.732451	0.218911	1.54651	0.81673	0.678639	0.856508	0.808655	0.832624	0.783959	novel
MSTRG.18612.1	1.09452	0.379187	1.24829	0.904062	0.889284	1.06933	0	0.918027	1.42757	0.907335	0.954226	0.781865	novel
MSTRG.15989.1	0.92307	0.47638	0.437416	0.641625	0.036781	0.539408	0.63469	0.31834	1.38895	0.612289	0.405938	0.780662	novel
XR_009597716.1	0.869974	1.07765	0.732483	0.976667	0.278639	0.619738	0.631838	0.905598	0.801077	0.893369	0.625015	0.779504	known
XR_006061275.2	0.882428	0.432295	1.01773	0.858275	13.8718	0.845253	0.728925	0.955571	0.653916	0.777484	5.19176	0.779471	known
XR_009599698.1	0	0.224673	0	0	0	0.698472	0.99588	0	1.34243	0.074891	0.232824	0.779435	known
XR_006058475.2	0.743859	0.330004	0.602736	2.30921	0	1.14434	0.150401	1.65689	0.521317	0.558866	1.15118	0.776202	known
XR_006061298.2	0.763933	0.512139	0.985218	0.654452	0.317091	1.46834	0.694392	0.637103	0.987466	0.753763	0.813295	0.772987	known
MSTRG.14443.1	0.021729	0.159971	0	0.005687	1.63914	0	2.31499	0	0	0.0605667	0.548274	0.771665	novel
XR_009597631.1	0.862222	0.836793	0.677936	0.789247	0.385451	0.764779	0.827561	0.720507	0.765346	0.792317	0.646492	0.771138	known
MSTRG.11980.1	0.831964	0.417439	0.555222	0.668698	0.241147	0.740648	0.839166	0.963416	0.509554	0.601542	0.550164	0.770712	novel
MSTRG.7280.1	0	0.274503	0.185652	0.167266	0	0.499916	1.19095	0	1.11548	0.153385	0.222394	0.768812	novel
XR_006058389.2	0.719519	1.04972	0.737209	0.682001	1.16114	0.548225	0.928826	0.66215	0.704983	0.835481	0.797123	0.76532	known
MSTRG.2545.1	0.495946	0.378793	0.615442	0.399087	0.251354	0.575317	0.571864	1.05816	0.665406	0.496727	0.408586	0.765144	novel
MSTRG.24846.1	0.029269	2.90315	0.641303	3.68962	0	1.74539	0.777189	0.36783	1.15003	1.19124	1.81167	0.765015	novel
XR_001044681.4	2.17659	0.572164	0.474883	0.34964	0.344273	1.4718	1.36879	0.338184	0.585721	1.07455	0.721905	0.764232	known
XR_009596537.1	0.51199	0.534568	0.511516	0.74007	0.208213	0.599054	0.886257	0.771113	0.632964	0.519358	0.515779	0.763445	known
XR_009598420.1	0.510902	0.881006	0.668227	1.06283	0	0.567027	1.0241	0.578422	0.684224	0.686712	0.543287	0.762249	known
MSTRG.12891.3	0.048982	0.329096	0.638216	0.114167	1.60693	0.819519	1.47518	0.810564	0	0.338765	0.846871	0.761915	novel
MSTRG.16363.1	0.98323	0.768576	0.738906	1.16376	1.31879	1.0226	0.713857	1.06681	0.504981	0.830237	1.16839	0.761882	novel
MSTRG.8615.5	1.17518	1.74608	0.150101	0.093906	0.235043	1.00403	1.13612	0.667675	0.481618	1.02379	0.444326	0.761804	novel
XR_003589360.3	0.232154	1.3241	0.565907	0.34124	0.312737	0.614616	0.713879	0.938778	0.632453	0.707386	0.422864	0.761703	known
XR_006060620.2	0.634214	0.755782	0.512103	0.869013	0.431567	0.570933	0.783106	0.81004	0.688004	0.634033	0.623838	0.760383	known
MSTRG.26132.18	0.911674	0.420968	0.252455	2.97225	0.002172	0	1.53853	0	0.741516	0.528366	0.991474	0.760015	novel
XR_009597742.1	0.837262	0	0.840626	0.574948	1.65278	0.701021	0.738438	0.723597	0.817815	0.559296	0.97625	0.75995	known
MSTRG.8615.4	0	0	1.31965	1.50915	0.350842	0.312788	0.288562	0.623782	1.36095	0.439884	0.724261	0.757763	novel
XR_009595643.1	0.716651	0.601004	0.16962	0.270819	1.28834	0.657315	0.694778	0.187605	1.39051	0.495758	0.738824	0.75763	known
MSTRG.20441.1	0.397141	0.928924	1.01048	0.567221	0.263577	0.827792	0.544156	0.592051	1.13556	0.778848	0.552863	0.757254	novel
XR_003590928.3	0.604725	0.31004	0.212474	0.875751	0.368756	0.727042	1.02254	0.805298	0.430917	0.375746	0.657183	0.75292	known
XR_006059938.2	0.346894	0.511435	0.784794	0.434169	0.255063	0.655542	0.717111	0.723662	0.816032	0.547708	0.448258	0.752268	known
XR_009598614.1	0.306132	1.16128	0.73456	0.731375	0.252488	0.94651	1.06787	0.668505	0.519409	0.733992	0.643458	0.751928	known
MSTRG.2371.1	2.33686	1.18806	1.48521	0.537912	2.5154	0.316773	1.23085	0.849512	0.172848	1.67004	1.12336	0.75107	novel
XR_003585798.3	0.445573	0.26697	0.633411	0.697818	0.369814	0.938508	1.09206	0.734399	0.417467	0.448651	0.668713	0.747975	known
XR_003589176.3	1.37709	0	0.138408	1.26177	3.25014	0.755399	0	0	2.24088	0.505165	1.75577	0.746959	known
MSTRG.14664.1	0.510906	0.915956	0.777628	1.02228	1.71326	1.01286	0.425206	0.798755	1.01487	0.73483	1.24947	0.746277	novel
MSTRG.4597.1	0.785155	0.661187	0.870487	0.404491	1.06053	0.763465	0.770196	0.535042	0.933068	0.772276	0.74283	0.746102	novel
XR_001024041.4	0.338851	0.218617	0.270747	0.094043	0.546837	0.123962	1.88147	0.168599	0.185833	0.276072	0.254947	0.745302	known
XR_009598423.1	0.269275	0.574432	0.35477	0.481776	0.812868	0.382863	0.506588	0.83852	0.890393	0.399492	0.559169	0.745167	known
MSTRG.26132.82	0.227728	0.866799	0.397492	0.126358	0.037233	0.499985	1.27843	0.611591	0.345339	0.49734	0.221192	0.74512	novel
XR_001434026.4	0.128945	0.544053	1.10671	1.84085	0.55646	0.343145	1.08098	0.720149	0.428969	0.593237	0.913487	0.743367	known
XR_009600983.1	0.545373	1.35493	0.366736	0.388876	0.1091	0.422647	0.252658	1.41062	0.564839	0.755679	0.306874	0.742705	known
MSTRG.22884.1	1.45896	0.250175	0.301912	0.310273	1.07089	0.57469	0.548916	1.37178	0.305182	0.670348	0.651952	0.741958	novel
MSTRG.21853.2	0.069286	0.597135	1.11848	0.878159	2.45594	0.178542	0.606576	0.527328	1.09054	0.594967	1.17088	0.741481	novel
XR_009599696.1	0.577612	0.765846	0.710003	0.657396	0.238348	0.694521	0.353007	0.793034	1.07593	0.684487	0.530088	0.740656	known
XR_003588953.3	0.350288	1.47464	0.632677	0.50177	0.168332	0.650183	0.656289	0.93307	0.630674	0.819203	0.440095	0.740011	known
MSTRG.25381.1	0.511153	0.59762	0.520149	0.519339	1.53504	1.04637	0.472225	0.550571	1.19497	0.542974	1.03358	0.739257	novel
XR_006060238.2	0.610029	0.728541	0.534194	0.411794	0.212288	0.402755	1.15703	0.621476	0.434963	0.624255	0.342279	0.737822	known
XR_009598328.1	0.672123	0.318447	0.678524	0.732668	0.243046	0.595291	0.643112	0.813664	0.747804	0.556365	0.523668	0.73486	known
MSTRG.4001.1	0.207157	0.784499	0.089699	0.554389	0.564283	0.238191	0.751535	1.11938	0.332917	0.360452	0.452288	0.734609	novel
XR_006055549.2	0.680171	0.572111	0.786198	0.85158	0.033222	0.646861	0.90411	0.740648	0.558456	0.679493	0.510554	0.734405	known
MSTRG.8093.1	0.364115	0.86149	0.681906	0.524676	0.189582	0.244355	1.15597	0.56622	0.480875	0.635837	0.319538	0.734357	novel
XR_009596518.1	0.769895	0.995676	1.21974	1.15724	0.701227	1.0614	0.648326	1.26389	0.290016	0.995105	0.973286	0.734078	known
XR_009599960.1	0	0	0.073396	0.46316	0	0.823412	0.739637	1.0081	0.454441	0.0244653	0.428857	0.734059	known
MSTRG.26132.12	1.01363	0.16586	0.651163	0.522739	0.015746	1.77493	0.707829	0.763146	0.728111	0.610217	0.771139	0.733029	novel
MSTRG.2310.1	0.372461	0.223186	0.774128	0.751606	0.251946	0.343268	1.103	0.742696	0.353	0.456592	0.44894	0.7329	novel
MSTRG.16250.2	0.93036	2.34635	0.323823	1.28516	0.262136	1.54006	0.296688	1.4053	0.495757	1.20018	1.02912	0.73258	novel
MSTRG.1854.10	0.241366	0.77177	0.954837	0.226717	1.01276	0.538924	0.069239	1.56019	0.55592	0.655991	0.592802	0.728451	novel
XR_009597291.1	0	0.599595	0	0.109326	0	0	0.241038	1.94399	0	0.199865	0.036442	0.728344	known
XR_001435392.4	0.481816	0.908516	0.870324	0.868213	1.13347	0.80744	0.897603	0.849251	0.437673	0.753552	0.936375	0.728176	known
MSTRG.3798.1	1.03365	0.885032	1.14154	0.827682	1.6585	0.929984	0.79484	0.663363	0.726045	1.02008	1.13872	0.728083	novel
XR_009597477.1	0.503297	0.5891	0.60499	0.804043	0.218155	0.61958	0.794667	0.675943	0.70715	0.565796	0.547259	0.72592	known
XR_003591759.3	0.807524	0.492918	0.582847	0.615561	0.44219	0.403334	1.03828	0.721058	0.416516	0.627763	0.487028	0.725285	known
MSTRG.9351.2	0.208772	0.223631	0.095837	0.377287	0.823546	0.170416	0.974742	0.396193	0.798989	0.17608	0.457083	0.723308	novel
XR_006058517.2	0.080924	0.164371	0	0.477611	0.076038	1.12862	1.15017	0.505443	0.508746	0.081765	0.560755	0.721455	known
XR_006057045.2	0.704416	0.40289	0.8124	0.422626	0.094013	0.683599	1.05203	0.594466	0.516358	0.639902	0.400079	0.720951	known
MSTRG.4572.1	0.136381	0.640475	0.846326	0.551175	0.207425	0.495234	0.390962	1.35066	0.420263	0.541061	0.417945	0.720628	novel
XR_001038977.5	0.494112	1.33184	0.766848	1.10765	0.227111	0.940218	0.75848	0.672182	0.727663	0.864265	0.758326	0.719442	known
XR_001021445.5	0.581775	0.268145	0.555804	0.403361	0.541129	0.231598	0.810416	0.779173	0.562564	0.468575	0.392029	0.717384	known
XR_006058236.2	1.54465	0.463548	0.947919	1.76462	0.300306	0.756139	0.452887	0.372852	1.32421	0.985371	0.940354	0.71665	known
MSTRG.25644.1	0.829566	0.939053	0	0.679047	0	0.790143	0	0.465814	1.68149	0.58954	0.48973	0.715768	novel
XR_009598964.1	0.183728	0	0	0.206505	0	0	0.325041	1.04014	0.779787	0.0612427	0.068835	0.71499	known
XR_006057550.2	0	0	1.15407	0.578384	1.56	0.160311	0.62198	0.492423	1.02787	0.38469	0.766231	0.71409	known
XR_006058220.2	0.710599	0.595547	0.314669	1.01702	0.931126	0.502071	0.603808	0.590139	0.947391	0.540272	0.81674	0.713779	known
MSTRG.9634.2	1.16372	0.480839	0.820289	0.796004	1.70488	1.13282	0.912955	0.684856	0.537726	0.821618	1.21124	0.711846	novel
XR_001022961.4	0.486521	0.978399	1.15937	0.125861	0.804267	0.299014	1.06933	0.607433	0.448315	0.874763	0.409714	0.708358	known
MSTRG.9845.5	0.997695	1.68862	0.60491	0.719482	3.33656	1.07831	0.197232	1.07102	0.853964	1.09707	1.71145	0.707407	novel
MSTRG.16675.16	0.53351	0.350439	2.16961	2.25579	0.270271	0.786763	1.09074	0.208955	0.806203	1.01785	1.10427	0.701966	novel
MSTRG.26117.1	0.126238	0.278586	1.14352	0.533272	0.268696	0.778841	0.238887	1.52555	0.337394	0.516113	0.526936	0.700612	novel
MSTRG.20034.2	1.14517	0.703628	1.48473	1.52176	0	1.34363	0.293587	0.688396	1.10544	1.11117	0.955131	0.695809	novel
XR_009597942.1	0.614417	0.199813	0.174347	0.707841	0.319324	0.35086	0.849239	0.717659	0.520388	0.329526	0.459342	0.695762	known
XR_009595261.1	0.645698	0.459029	0.636262	0.55716	0.10519	0.673863	0.902334	0.57088	0.61178	0.58033	0.445404	0.694998	known
XR_003591240.3	1.44191	0.457165	0.797816	0.83334	0.85418	0.890142	0.667377	0.604112	0.813015	0.898964	0.859221	0.694835	known
XR_006056102.1	0	0.275443	0.13351	0.451976	2.4222	0.397397	0.898776	0.392521	0.79165	0.136318	1.09052	0.694316	known
XR_009595673.1	0.491391	0.440996	0.856738	0.784126	0.745372	0.911852	0.386168	1.41268	0.282313	0.596375	0.813783	0.693721	known
XR_006061479.2	0.704636	0.017938	0.451311	0.010886	0.762373	0.387057	0.658276	0.271283	1.14958	0.391295	0.386772	0.693048	known
XR_009597242.1	0.425946	0.729573	0.572224	0.429916	0	0.747368	1.01945	0.470082	0.588777	0.575914	0.392428	0.692771	known
XR_006056591.2	0.465732	0.418399	0.923728	0.567594	0	0.578251	0.768937	0.657422	0.650831	0.60262	0.381948	0.692397	known
XR_006057000.1	0.474167	0.879106	0.602034	0.806961	0.314012	0.22414	0.769629	0.74875	0.553856	0.651769	0.448371	0.690745	known
MSTRG.25572.1	0.874361	0.327443	0.77324	0.340666	0.155514	1.29856	0.705452	0.56343	0.802065	0.658348	0.598248	0.690316	novel
MSTRG.18443.1	0.543097	1.65931	0.765214	0.887966	0	0.720423	0.057143	1.01656	0.989833	0.989207	0.53613	0.687846	novel
XR_001044385.4	0.915517	0.188431	0.227499	0.21911	0.132775	0.16798	0.239635	1.03186	0.787839	0.443816	0.173288	0.686445	known
XR_009601257.1	0.730976	0.662408	0.443413	0.653473	0.243731	0.535443	0.710282	0.565242	0.780109	0.612266	0.477549	0.685211	known
MSTRG.692.4	0.208141	1.03815	1.34407	0.954361	2.90124	0.116897	0.162684	0.640911	1.24968	0.863453	1.32417	0.684423	novel
MSTRG.16865.7	0.826234	0.860924	1.01106	0.986686	4.16838	0.268976	0.906863	0.711079	0.43522	0.899407	1.80801	0.684387	novel
XR_003585557.3	1.2976	0	0.679196	0	0	0.977114	1.3774	0	0.671634	0.658931	0.325705	0.683012	known
MSTRG.15527.1	0.261917	1.1275	0.876191	1.50635	0	1.16312	0.637516	0.977965	0.432621	0.755203	0.889826	0.682701	novel
XR_009597529.1	0.393996	0.71383	0.783973	1.05021	2.55754	0.565944	0.754199	0.63228	0.651954	0.6306	1.39123	0.679478	known
XR_009599498.1	0.65707	0.649053	0.660205	0.505461	0.419673	0.676315	0.743303	0.594728	0.699963	0.655443	0.533816	0.679331	known
XR_009596029.1	0.876901	0.66346	0.654926	0.555699	0.395951	0.808961	0.712481	0.744423	0.572992	0.731762	0.58687	0.676632	known
MSTRG.9011.5	0.018147	1.54701	0.077969	0.039171	0.055234	0.182331	0.111402	1.74537	0.171333	0.54771	0.0922453	0.676037	novel
MSTRG.18905.2	0.559128	0.951407	1.12562	0.819545	0.361128	0.160632	0.43394	1.35537	0.23788	0.878718	0.447102	0.675731	novel
MSTRG.23185.3	0	0	0.973351	0	1.75609	0.729746	0	0.899151	1.12744	0.32445	0.828611	0.675529	novel
XR_006057086.2	0.508538	0.650151	0.655623	0.87291	0.554232	0.489926	0.718082	0.65118	0.650991	0.604771	0.639023	0.673418	known
XR_009601396.1	0.621222	0.423141	0.975779	1.04006	1.00225	0.532815	0.667699	0.696787	0.654088	0.673381	0.858376	0.672858	known
MSTRG.9186.2	0.107455	1.46977	0.589869	0.911901	0.921808	0.014307	0.033651	0.41615	1.56744	0.722364	0.616005	0.672414	novel
XR_009597118.1	0.329081	0.588543	0.560013	0.902845	0.291922	0.729251	0.51	1.09763	0.404412	0.492546	0.641339	0.670679	known
XR_006059698.2	0.285776	0.309003	0.342918	0.869469	1.35096	0.438109	0.89331	0.57852	0.539094	0.312566	0.886178	0.670308	known
MSTRG.19134.2	0.879646	0.178532	1.64447	0.286603	0.53314	0.904974	0.46698	0.400514	1.14319	0.900882	0.574906	0.670228	novel
XR_001043674.5	0.946259	0.531063	0.876528	0.178054	0	0	0.976728	0.452296	0.580473	0.784617	0.0593513	0.669832	known
XR_006056358.1	0.227455	0.51254	0.561237	0.549072	0.088021	0.459063	0.824266	0.653312	0.529057	0.433744	0.365385	0.668878	known
XR_009601372.1	0.647452	0.702925	0.759861	0.520698	0.279793	0.537932	0.749833	0.644363	0.611748	0.703413	0.446141	0.668648	known
MSTRG.20075.2	0.365497	0.321171	0.55994	0.326798	0	0.140567	0.313566	1.04843	0.643252	0.415536	0.155788	0.668416	novel
MSTRG.4749.5	0.114201	0.085328	0.276819	0.235462	3.33892	0.557037	1.00335	0.227457	0.773364	0.158783	1.37714	0.668057	novel
XR_009597484.1	0	0.266192	0	0	0	0	0	0.751843	1.25169	0.0887307	0	0.667845	known
MSTRG.18793.2	0	0	0	0	0	1.18065	0.330536	0.058694	1.61422	0	0.393551	0.667817	novel
XR_009598611.1	0.029453	1.16692	0.103289	0.016779	1.05791	0.034228	0.108158	0.087773	1.80358	0.433222	0.369639	0.666504	known
XR_009596482.1	0.51444	0.639608	0.760402	0.97694	0.511513	0.651645	0.428885	0.70978	0.856403	0.63815	0.713366	0.665023	known
XR_006061312.2	0.202801	2.24525	1.08871	0.123999	2.03035	0	0.216796	1.41392	0.361719	1.17892	0.718115	0.664144	known
XR_009597883.1	0.780467	0.538814	0.705563	0.965156	0	0.967295	1.02561	0.47011	0.49491	0.674948	0.64415	0.663542	known
XR_003591649.3	0	0.434832	0.431275	0.301477	1.90942	0.167827	0.32727	0.887481	0.775502	0.288702	0.792909	0.663418	known
MSTRG.10499.1	0.067367	0.44032	0.656223	0.594525	0	0.467393	0.503738	1.10828	0.378145	0.38797	0.353973	0.663387	novel
MSTRG.2551.1	0.72333	0.61969	0.406441	0.521767	0.821713	0.804169	0.164224	0.945509	0.875742	0.583154	0.715883	0.661825	novel
XR_009599453.1	0.783194	0	0.236947	1.39049	0	1.11623	0.816831	0.509935	0.658245	0.340047	0.835574	0.66167	known
XR_009596741.1	0.96514	1.0817	1.09405	1.29164	0.701927	0.846482	0	0.903028	1.08157	1.04696	0.946685	0.661532	known
XR_001039073.4	0.46956	0.507605	0.501721	0.627301	0.233422	0.546567	0.797242	0.707222	0.478944	0.492962	0.469097	0.661136	known
XR_009599536.1	0.443681	0.558427	0.492911	0.686715	0.667544	0.266571	0.699059	0.46709	0.815464	0.49834	0.540277	0.660538	known
XR_009599107.1	0.421263	0.294509	1.4551	1.2118	0	0.376088	1.06451	0.571907	0.344129	0.723625	0.529296	0.66018	known
XR_009600309.1	0.567648	0.597776	1.19996	0.99905	0.174741	0.954864	0.685384	0.678899	0.615216	0.78846	0.709552	0.659833	known
MSTRG.879.1	0.125679	0.681898	1.31303	0.325567	0.403651	0.503215	0.844074	0.449775	0.683531	0.706868	0.410811	0.659127	novel
XR_001023536.4	0.424787	0.466747	0.653564	0.489359	0.730282	0.588396	0.799434	0.781324	0.393823	0.515033	0.602679	0.658194	known
XR_003591487.3	0.792145	0.267125	0.485459	0.66878	0	0.626433	0.926394	0.611809	0.436229	0.51491	0.431738	0.658144	known
XR_009597649.1	0.426036	0.863539	0.736579	0.488575	0.359386	0.700921	1.1947	0.548451	0.229998	0.675385	0.516294	0.657717	known
MSTRG.11856.1	0.780387	0.627078	0.381365	0.310816	1.9078	0.589347	0.655381	0.75203	0.565017	0.596277	0.935988	0.657476	novel
MSTRG.14944.1	0.406085	1.34101	0.489265	0.327152	0.055429	1.27136	0.224214	1.3078	0.438429	0.745454	0.551314	0.656813	novel
XR_009596378.1	0.717647	0.409415	0.266255	0.471943	0.726935	0.285735	0.572381	0.787072	0.61008	0.464439	0.494871	0.656511	known
MSTRG.26116.15	1.09658	0.659342	0.879317	1.25423	0	0.876285	0.178234	1.04966	0.740896	0.878412	0.710173	0.656262	novel
XR_006057552.2	1.01011	0	1.17318	0.574197	0	0	1.17731	0.79039	0	0.727762	0.191399	0.655898	known
MSTRG.16250.1	0.253159	2.1416	1.76575	2.2543	0.548742	0.946993	1.03433	0.50103	0.415433	1.38684	1.25001	0.650264	novel
MSTRG.3451.1	0.315216	1.82974	0.45976	0.74387	0.190895	0.45853	0.354479	1.28666	0.309597	0.86824	0.464432	0.650246	novel
XR_006056576.2	0.32335	0.468971	0.393332	0.448966	0.42415	0.468974	0.665073	0.458575	0.826644	0.395218	0.447363	0.650097	known
XR_009595803.1	0.234053	0.691498	0.720647	0.519002	0.298175	1.03983	0.651163	0.746275	0.552789	0.548733	0.619003	0.650076	known
XR_009600355.1	0.808565	0.636836	0.726473	0.829992	0.44772	0.49966	0.636819	0.74244	0.566783	0.723958	0.592457	0.648681	known
XR_009596045.1	0.443203	0.505758	0.507924	1.1365	3.15909	0.682666	0.543005	0.279958	1.12299	0.485628	1.65942	0.648651	known
XR_009601097.1	0.644035	0.678374	0.188516	0.729594	0.069237	0.316179	0.78088	0.939102	0.222352	0.503642	0.37167	0.647445	known
XR_009596379.1	0.636345	0.422893	0.68162	0.628638	0	1.07302	1.02416	0.307502	0.609574	0.580286	0.567221	0.647079	known
XR_006057600.2	0.351785	0.807068	0.347076	0.452773	0.416537	0.781684	0.721051	0.61539	0.601065	0.501976	0.550331	0.645835	known
MSTRG.18905.1	0.377414	0.856048	1.23883	1.72796	0.847772	0.344565	0.556376	1.05297	0.325353	0.824096	0.973434	0.644899	novel
MSTRG.8740.1	0.451747	0.48768	1.70393	1.50797	0	0.864281	0.379602	0.93043	0.621634	0.88112	0.790749	0.643889	novel
XR_003590271.3	0.448271	0.551281	0.538155	0.616322	0.26855	0.549791	0.767598	0.623596	0.539182	0.512569	0.478221	0.643459	known
XR_009596521.1	0	0.824248	0.667475	0.273421	0	0.992286	0.350983	0.976492	0.602179	0.497241	0.421902	0.643218	known
XR_003588241.3	0.811603	0.76362	0.64032	1.07392	0.995188	0.555548	0.503655	0.579351	0.846617	0.738514	0.874885	0.643208	known
XR_009597483.1	1.85834	1.96578	2.38125	2.54431	2.30157	1.01024	0.75472	1.17467	0	2.06845	1.95204	0.643132	known
MSTRG.128.3	0.998064	0.54705	0.788202	0.717704	0.077402	0.79475	0.635949	0.835129	0.455413	0.777772	0.529952	0.642164	novel
MSTRG.14722.1	0.379588	0.766763	0.489012	0.590734	1.26881	0.516341	0.768092	0.920546	0.236763	0.545121	0.79196	0.6418	novel
MSTRG.11598.1	0.088051	0.591131	0.892932	0.359434	0.057713	0.041544	0.916611	0.380338	0.628248	0.524038	0.152897	0.641732	novel
XR_009598461.1	0.487691	0.483197	0.266332	0.478374	0.346341	0.892242	0.709163	0.553052	0.66228	0.412407	0.572319	0.641498	known
MSTRG.877.9	0.70757	1.75452	0	0	0	0	0.401712	1.123	0.399399	0.820696	0	0.641371	novel
MSTRG.19878.1	0	0.411072	0.545724	1.58878	0.823075	0.79329	0.459388	0.675197	0.780273	0.318932	1.06838	0.638286	novel
XR_001433865.4	0.52119	0.423457	0.733387	0.996704	2.45468	1.39071	0.988896	0.56541	0.358287	0.559345	1.61403	0.637531	known
XR_009597478.1	0.589479	0.465143	0.447952	0.619714	0.850499	0.771079	0.637412	0.520601	0.754203	0.500858	0.747097	0.637405	known
XR_009598911.1	4.09329	0.857781	0	1.39169	0	4.05242	1.91128	0	0	1.65036	1.8147	0.637094	known
XR_009598668.1	0.500349	0.643268	0.927308	1.02492	0.129361	0.59092	0.755144	0.772316	0.382405	0.690308	0.581734	0.636622	known
MSTRG.4889.1	0.107536	0.796732	0.144659	0.568601	2.07415	0.502121	0.482373	0.590405	0.836874	0.349642	1.04829	0.636551	novel
MSTRG.24529.1	0.240725	0.09316	0.007323	0.006627	2.45288	0.724784	0.423915	0.789759	0.695714	0.113736	1.06143	0.636463	novel
MSTRG.5034.1	0.11143	0.769882	0.540204	0.839748	0.1977	0.161832	0.127955	0.805628	0.973276	0.473839	0.39976	0.63562	novel
XR_009595733.1	0.375786	1.31187	0.241146	0.371644	0.511341	0.17094	1.44962	0.13048	0.326359	0.642932	0.351308	0.635488	known
XR_009600590.1	0.144044	0.0623	0.1269	0.455472	0	0.119552	0.184163	0.886943	0.834321	0.111081	0.191675	0.635142	known
XR_006056588.2	0.127575	0.376761	0.618852	1.91929	0	0.41837	1.20519	0.563279	0.135968	0.374396	0.77922	0.634813	known
XR_001041079.5	0.262975	0.238068	0.64094	0.260034	0.34038	0.460987	0.492229	0.707673	0.703824	0.380661	0.3538	0.634575	known
MSTRG.17821.1	0.475266	2.98899	0.870256	0.620258	0.120638	0.632418	0	1.65569	0.246017	1.44484	0.457771	0.633903	novel
XR_006059214.2	0.196625	0	0.528107	0.132178	0	0	0.606905	0.29017	1.00306	0.241577	0.0440593	0.633378	known
MSTRG.23750.1	0.477991	0.621794	0.690976	0.680185	0	0.391076	1.01777	0.325433	0.555397	0.59692	0.357087	0.632865	novel
XR_009599436.1	0.308556	0.634736	0.366769	0.484216	0.238672	0.546081	0.6741	0.66177	0.56091	0.436687	0.42299	0.63226	known
MSTRG.6137.1	0.442636	0.966253	1.01248	0.556767	1.90363	0.401507	0.580261	0.869222	0.445703	0.807122	0.953969	0.631729	novel
XR_006056610.2	0.125807	2.48613	0.651704	1.49957	0.209162	0.464324	0.319705	1.21634	0.359125	1.08788	0.724351	0.631723	known
MSTRG.15563.1	0.456064	0.27551	0.432614	2.00402	0.08313	0.207534	1.24127	0.359411	0.293474	0.388063	0.764894	0.631383	novel
XR_003590782.3	0.433164	0.837285	0.324188	0	0	0.348055	0.043761	0.969	0.879382	0.531546	0.116018	0.630714	known
XR_003586709.3	0.819282	1.84847	0.679432	0.909261	0	0.404124	0.408825	1.4198	0.062035	1.11573	0.437795	0.63022	known
XR_001434419.4	0.320827	0.603303	0.339838	0.354846	0.191094	0.625295	0.405973	0.913381	0.567542	0.421323	0.390412	0.628965	known
XR_001027085.5	0.352008	0	0.042731	0.094475	0.303738	0	0.173108	1.71253	0	0.13158	0.132738	0.628545	known
MSTRG.16675.15	0.536969	0.371286	0.663432	1.88954	0	0.546222	0.828075	0.53262	0.513584	0.523896	0.81192	0.62476	novel
MSTRG.12964.1	0.474011	0.217356	0.436097	0.573422	2.67381	0.65738	0.431448	0.696249	0.745705	0.375821	1.30154	0.624467	novel
XR_006057767.2	0.437063	0.487994	0.214427	0.68169	1.02827	0.617448	0.60339	0.679401	0.587664	0.379828	0.775802	0.623485	known
XR_006058477.2	1.14518	0.496827	1.31628	1.06292	0	0.168239	0.143845	1.04942	0.676876	0.986096	0.410387	0.623379	known
XR_009597398.1	0.393941	0.38714	0.384449	0.542858	0.277236	0.346185	0.652574	0.562639	0.653013	0.38851	0.38876	0.622742	known
XR_001433752.4	0.452958	0.203444	0.519585	0.314042	0.457236	0.785206	0.273895	0.813398	0.779022	0.391996	0.518828	0.622105	known
XR_003588951.3	0.619955	0.528369	1.01325	0.924657	1.96707	0.786005	0.445148	0.659767	0.757953	0.720525	1.22591	0.620956	known
XR_006055544.2	0.468452	0.691374	0.557954	0.69959	0.974336	0.695809	0.743361	0.528517	0.589868	0.572593	0.789912	0.620582	known
XR_003586049.3	0.3954	0.614238	0.683636	0.495228	0.306325	0.730457	0.813869	0.528833	0.518488	0.564425	0.51067	0.620397	known
MSTRG.3749.1	0.341198	1.00678	0.435902	0.99166	1.43768	0.528085	0.25353	1.28292	0.324317	0.594628	0.985808	0.620255	novel
MSTRG.14032.1	0.334593	0.824651	0.268953	0.557331	1.29489	0.389857	0.867526	0.830133	0.160735	0.476066	0.747359	0.619465	novel
XR_001024578.4	0.040875	0.162453	0.396877	0.443372	0.208152	0.192889	0.908433	0.408678	0.540767	0.200068	0.281471	0.619293	known
XR_009600813.1	0.744589	0.414951	0.371845	0.32409	0.455491	0.396362	0.970053	0.460627	0.425847	0.510462	0.391981	0.618842	known
XR_009595342.1	0.514147	0.451012	0.780863	0.762179	0	0.558289	0.728893	0.458036	0.666009	0.582007	0.440156	0.617646	known
XR_006061345.2	0.257282	0.357062	0.621918	0.998057	0.155037	0.748239	0.665935	0.613264	0.572192	0.412087	0.633778	0.61713	known
XR_009598953.1	0.171448	0.347765	0.493513	0.43674	0	0.306697	1.51758	0.261698	0.07114	0.337575	0.247812	0.616806	known
MSTRG.13299.16	0.2539	0.166816	0.038415	0.181826	0.975608	0.055222	0.596553	0.547855	0.702041	0.153044	0.404219	0.615483	novel
XR_006059485.2	0.277346	0.266051	0.395744	0.535085	1.45768	0.739111	0.776349	0.498769	0.569251	0.313047	0.910625	0.61479	known
XR_006057374.2	0.347558	0.460634	0.477762	0.506049	1.40114	0.312117	0.640165	0.714119	0.483121	0.428651	0.739768	0.612468	known
XR_006060658.2	0.513113	0.488539	0.362922	0.468873	0.419516	0.578115	0.755298	0.452342	0.616721	0.454858	0.488835	0.60812	known
XR_006059587.2	0.828538	0.426306	0.512095	0.558249	0.34395	0.569396	0.886467	0.386813	0.550658	0.58898	0.490532	0.607979	known
MSTRG.24580.3	0	0	0.49652	0.776206	7.76973	0	0.590124	1.2336	0	0.165507	2.84864	0.607909	novel
MSTRG.1960.2	0.106707	0.021434	0.062451	1.59881	0.058365	0.021651	0.49068	0.086826	1.24503	0.0635307	0.559608	0.607514	novel
XR_009598297.1	0.581132	0.824552	0.921619	0.590334	0.217794	0.938451	0.707561	0.67625	0.437119	0.775768	0.582193	0.606977	known
XR_006060044.2	0.216792	0.181541	0.065862	0.358181	9.33472	0.149287	0.546559	0.764051	0.507804	0.154732	3.28073	0.606138	known
MSTRG.16162.1	0.45644	0.408826	0.266263	0.280999	0	0.388823	1.72279	0	0.09471	0.377176	0.223274	0.605832	novel
XR_009599894.1	0.490186	0.374398	0.665946	0.561909	0.094548	0.591447	0.674223	0.572541	0.56795	0.510177	0.415968	0.604905	known
XR_009599913.1	0.472435	0.539016	0.343288	0.948341	0.286108	0.777455	0.744801	0.359862	0.707991	0.45158	0.670635	0.604218	known
MSTRG.19567.8	0.356884	0.619504	0.7875	0.407939	0.442221	0.595825	0.699612	0.712528	0.396907	0.587963	0.481995	0.603016	novel
MSTRG.3304.2	0.556998	0.490418	0.802563	0.947565	1.21105	0.38984	0.850955	0.45153	0.505584	0.61666	0.849484	0.60269	novel
MSTRG.16675.9	0.524605	0.19626	0.41369	0.270369	2.58135	0.407546	0.819435	0.285355	0.699412	0.378185	1.08642	0.601401	novel
XR_003590001.2	0.454486	1.65215	0.499875	0.95763	0.819159	0.799095	0.788462	0.450566	0.562627	0.868838	0.858628	0.600552	known
XR_006061313.2	0.746584	0.250732	0.641193	0.581396	0.307124	0	0.369156	0.853634	0.578565	0.54617	0.296173	0.600452	known
MSTRG.683.12	0.464893	1.50199	0.591747	0.91819	1.70467	0.855402	0.609793	0.428067	0.761903	0.852877	1.15942	0.599921	novel
MSTRG.20178.1	0.067271	0.832201	0.60101	0.337805	2.15656	0.413585	0	0.888553	0.910966	0.500161	0.969318	0.59984	novel
MSTRG.3154.1	0.385018	0.320064	0.238955	1.22382	0.136639	0.309454	0.681381	0.629238	0.486146	0.314679	0.556637	0.598922	novel
XR_006057875.1	0.565099	0.772892	0.891543	1.26789	0.593538	0.480759	0.400046	0.557849	0.833278	0.743178	0.78073	0.597058	known
MSTRG.18686.1	0.284382	0.251852	0.564335	0.772892	2.08746	0.189557	0.505449	0.836848	0.446987	0.366856	1.01664	0.596428	novel
XR_001043652.4	0.749386	1.31547	0.213556	0.453298	0.152007	1.49615	0.940647	0.73887	0.105091	0.759469	0.700486	0.594869	known
XR_006057384.2	0.593493	0.689377	0.593715	0.591027	0.390115	0.612191	0.7524	0.557217	0.473927	0.625528	0.531111	0.594515	known
XR_006057732.2	0.21004	0.255366	0.342533	0.504128	0.500039	0.341257	0.197373	1.3302	0.255152	0.269313	0.448475	0.594243	known
XR_009601704.1	0.40378	0.233999	0.389999	0.550138	0.192719	0.228064	0.905543	0.236005	0.639279	0.342593	0.32364	0.593609	known
XR_009601523.1	0.061866	0.234999	1.01274	0.291629	0	0.581714	0.543509	0.552172	0.683427	0.436535	0.291114	0.593036	known
XR_006055674.2	0.449093	0.278304	1.03324	0.312677	1.98847	0.576506	0.663989	0.252756	0.860694	0.58688	0.959218	0.59248	known
MSTRG.18801.1	0.532397	0.468036	0.487036	0.51579	2.03308	0.625605	0.751333	0.486436	0.538908	0.495823	1.05816	0.592226	novel
MSTRG.2578.1	0.459816	0.338625	1.29117	1.24903	0.373898	0.661595	0.533772	0.49561	0.737649	0.696536	0.761508	0.58901	novel
XR_006058513.2	0.513783	0.361889	0.482365	0.616219	0.031461	0.115576	0.265253	0.971365	0.530021	0.452679	0.254419	0.58888	known
XR_006061309.1	0	0.651364	0.529175	0	0	1.58363	1.35828	0	0.404417	0.393513	0.527878	0.587567	known
XR_009600975.1	0.629797	0.41877	0.41928	0.375889	0.155407	0.577621	0.470832	0.396443	0.889223	0.489282	0.369639	0.585499	known
XR_003588681.3	1.53444	0.55364	1.07426	0.1687	0.178213	0.583856	1.00246	0.499726	0.253057	1.05411	0.310256	0.58508	known
MSTRG.26012.1	0.790554	0	0	1.10829	0	0.77567	0.982745	0.771701	0	0.263518	0.627987	0.584815	novel
MSTRG.19928.7	0.334955	0.122575	0.059059	0.038406	2.65177	0.260443	0.930204	0.256241	0.566123	0.172196	0.98354	0.584189	novel
MSTRG.24465.1	0	1.26617	0.096664	0.942777	1.21131	0.367719	0.470471	0.903864	0.375145	0.454278	0.840601	0.58316	novel
XR_006057985.2	0.481192	0.392499	0.44777	0.444672	0.129004	1.10413	0.626494	0.87081	0.250959	0.440487	0.559268	0.582754	known
XR_001436140.3	0.466929	0.601597	0.462462	0.412373	1.10081	0.138006	0.205851	1.12709	0.413523	0.510329	0.550395	0.582156	known
XR_009595315.1	0.108679	0.716887	0.556045	0.530288	0.227199	0.690464	0.935701	0.537727	0.272554	0.460537	0.48265	0.581994	known
XR_009599060.1	1.72596	2.21993	1.93383	0.947614	0	1.09071	0.173444	1.10125	0.470073	1.95991	0.67944	0.581588	known
MSTRG.16043.2	0.265866	0.447023	0.527868	0.628705	2.09001	0.300375	0.482104	0.760469	0.501109	0.413586	1.00636	0.581227	novel
XR_009595219.1	0.255507	0.395598	0.350606	0.640437	0.045417	0.380225	0.407894	0.638824	0.696153	0.333904	0.35536	0.580957	known
MSTRG.9593.5	0.867926	0.397897	0.634559	0.692773	1.73423	0.465944	0.749912	0.556225	0.436013	0.633461	0.964317	0.580717	novel
MSTRG.1686.4	0	0	0	0	0	0	0.82618	0.913467	0	0	0	0.579882	novel
XR_001024749.5	0.696501	0.56285	0.822447	0.388549	0.637682	0.524874	0.689287	0.497599	0.551983	0.693933	0.517035	0.579623	known
MSTRG.13996.1	0.48729	0.233773	0.776589	0.224362	2.45357	0.341261	0.373365	0.640988	0.721727	0.499217	1.0064	0.578693	novel
XR_001024219.5	0.406835	0.427533	0.654674	0.608651	0.689939	0.497564	0.401005	0.835509	0.491767	0.496347	0.598718	0.576094	known
XR_003589325.2	0.514739	0.678615	1.3205	0.748532	1.09898	0.391238	0.527259	0.728858	0.471173	0.837951	0.746249	0.575763	known
XR_009600145.1	0.780574	0.255033	0.463548	0.622033	0.648889	0.775829	0.393367	0.167574	1.16627	0.499718	0.68225	0.575737	known
XR_009595913.1	0.332418	0.958372	0.693719	0	0	0.670614	0.417085	0.922128	0.385674	0.661503	0.223538	0.574962	known
XR_009596312.1	0.491679	0.550044	0.41414	0.558083	0.049326	0.64004	0.531414	0.53642	0.656233	0.485288	0.415816	0.574689	known
XR_003588756.2	0.418811	0.708911	0.624026	0.868114	0.333021	0.700511	0.659693	0.594656	0.466815	0.583916	0.633882	0.573721	known
XR_006055831.2	0.53062	0.527118	0.559852	0.386779	0.227299	0.570453	0.661985	0.581687	0.476212	0.539197	0.394844	0.573295	known
XR_006058949.1	0.453421	0.625091	0.448095	0.733351	0.19521	0.362725	0.45345	0.508475	0.757231	0.508869	0.430429	0.573052	known
XR_006058953.2	0.312142	0.37559	0.432	0.640435	0.102018	0.685839	0.862191	0.579165	0.275407	0.373244	0.476097	0.572254	known
MSTRG.25449.1	0.252319	0.172649	0.306062	0.441052	0.410981	0.27357	1.19851	0.168818	0.347879	0.243677	0.375201	0.571737	novel
XR_006057866.1	0.410789	0.581041	0.680649	0.633463	0.211229	0.427208	0.63875	0.54556	0.529134	0.557493	0.423967	0.571148	known
XR_009598924.1	0.493189	0.85641	0.294231	0.360148	0.115724	0.491392	0.593919	0.72549	0.393025	0.547943	0.322421	0.570811	known
XR_009599817.1	0.628011	0.471023	0.487974	0.616408	1.6005	0.652815	0.634946	0.511038	0.566219	0.529003	0.956573	0.570734	known
XR_006056790.1	1.00761	0.601572	0.30972	0.544737	0.279368	0.214045	0.747485	0.395236	0.569353	0.639633	0.34605	0.570691	known
XR_009599644.1	0.302357	0.413046	0.578173	0.680773	0.060366	0.41891	0.58835	0.459254	0.663828	0.431192	0.386683	0.570477	known
MSTRG.24378.1	0.141499	0.16873	0.371241	0.660462	0.586037	0.56244	0.391046	0.108489	1.2098	0.227157	0.60298	0.569777	novel
XR_006056803.2	0.489464	0.823289	0.442443	1.06604	0.073381	0.762856	0.863843	0.300269	0.54137	0.585065	0.634093	0.568494	known
MSTRG.6708.2	0.373173	0	0	0.716764	0	0.366818	0.811913	0.412975	0.473171	0.124391	0.361194	0.56602	novel
XR_009599082.1	0.280009	0.373296	0.300655	0.482837	0.198624	0.195912	0.449134	1.07858	0.169604	0.317987	0.292458	0.565771	known
XR_003588956.3	0.620492	0.298184	0.372989	0.159096	0.937702	0.622326	0.654214	0.420989	0.621692	0.430555	0.573041	0.565632	known
MSTRG.4871.2	0.968233	0.280686	0.335827	0.187944	3.95769	1.13455	0.512093	0.634195	0.550517	0.528249	1.76006	0.565602	novel
MSTRG.1785.1	1.82388	0.230698	1.05537	0.643262	0.336563	0.805303	0.544917	0.690362	0.460131	1.03665	0.595043	0.565137	novel
XR_009598067.1	0	0	0	0	0	0	1.69211	0	0	0	0	0.564037	known
XR_006058603.2	0.796875	1.48092	0.900866	1.46139	0.15397	0.722235	0.891129	0.518698	0.279101	1.05955	0.779199	0.562976	known
XR_003591568.3	0.373249	0.867985	0.996296	1.01419	2.61147	0.444835	0.43646	1.17058	0.078319	0.745843	1.35683	0.561786	known
MSTRG.6203.1	0.509435	0.793788	0.352312	0.351579	0.323267	0.258547	0.640692	0.562896	0.481397	0.551845	0.311131	0.561662	novel
MSTRG.6203.3	0.361822	0.303661	0.301835	0.484899	0.617796	0.937248	0.902298	0.557124	0.222833	0.322439	0.679981	0.560752	novel
XR_001039601.4	0	0.197069	0.701995	0.486582	0.023967	0.857784	1.29349	0.336016	0.051879	0.299688	0.456111	0.560461	known
MSTRG.22020.6	0	0.014299	0.039541	0	0	0	0	1.27495	0.401171	0.0179467	0	0.558706	novel
XR_003590502.3	0.549558	0.055464	0.330768	0.79899	0.772636	0.098717	0.655548	0	1.01884	0.31193	0.556781	0.558129	known
XR_009598947.1	0.451184	0.528809	0.466976	0.488844	0.170398	0.793325	0.598096	0.484108	0.584878	0.482323	0.484189	0.555694	known
XR_009595672.1	0.332936	0.862502	1.13326	0.377271	0	1.19179	0.37067	0.365061	0.930423	0.776232	0.523022	0.555385	known
XR_001434053.4	0.429377	0.164261	0.581542	0.274207	0.177172	0.63372	0.509325	0.262026	0.892187	0.391727	0.3617	0.554513	known
XR_009595396.1	0.543878	0.334822	0.337489	0.624531	0.016809	0.670991	0.748033	0.624399	0.29054	0.405396	0.437444	0.554324	known
MSTRG.26057.3	0	0.231793	0.095029	0.010712	0.789981	0.327787	0.306114	0.247278	1.10457	0.108941	0.37616	0.552653	novel
XR_009595044.1	0.244105	0.347102	0.528725	0.39819	2.66267	0.725526	0.703032	0.708645	0.245947	0.373311	1.26213	0.552541	known
XR_006060050.2	0.12616	1.00529	0.346309	0.533416	0.193788	0.659886	0.321719	0.924685	0.411154	0.492587	0.462363	0.552519	known
MSTRG.7514.12	0	0	0	0	0	0	0.671548	0.985393	0	0	0	0.552314	novel
MSTRG.26116.19	1.07234	1.00551	0.669268	3.99455	0	0.99063	0.341164	0.772459	0.543086	0.915705	1.66173	0.552236	novel
XR_006059272.1	1.33841	0.303124	0	0	0	0	0.314664	0	1.33892	0.547178	0	0.551194	known
XR_006060065.1	0.676289	0	0.61497	0	0	1.04107	0.813017	0.840334	0	0.43042	0.347025	0.551117	known
XR_006056759.2	0.271432	0.589106	0.461971	0.600509	0.232031	0.6879	0.543701	0.535431	0.573963	0.440836	0.506813	0.551032	known
XR_001022447.5	1.18311	0.753955	1.02988	1.18692	0	1.18111	0.989792	0	0.662483	0.988981	0.789343	0.550758	known
XR_006060314.2	0.839152	0.343993	0.657808	0.969633	3.21747	1.12748	0.865289	0.343908	0.439817	0.613651	1.77153	0.549671	known
XR_006057582.2	0.099703	0.418416	0.455848	0.76532	1.28063	0.366874	0.491046	0.328029	0.828103	0.324656	0.804276	0.549059	known
MSTRG.19328.1	0.741736	0.17929	0.436319	0.092779	0	0.250917	0.053618	0.260634	1.33186	0.452448	0.114565	0.548704	novel
XR_009599233.1	0.513486	0.406268	0.496875	0.485317	0.210976	0.398012	0.747696	0.406193	0.490091	0.47221	0.364768	0.547993	known
XR_003588601.3	0.102459	0.480255	0.55167	0.487494	0.861205	0.522244	0.425376	0.64699	0.571262	0.378128	0.623648	0.547876	known
MSTRG.15080.1	0.3438	0.081766	0.562549	0.465018	2.26241	0.395268	0.600402	0.216208	0.82641	0.329372	1.0409	0.547673	novel
MSTRG.18865.1	0.363253	0.279437	0.512267	0.959344	0	1.10203	0.739361	0.429044	0.474219	0.384986	0.687123	0.547541	novel
MSTRG.17501.1	0.626623	0.372645	0.754241	1.20042	0.036353	0.537064	0.550501	0.671497	0.420566	0.584503	0.59128	0.547521	novel
XR_001039400.3	0.635222	0.478221	0.337156	0.348531	0.678983	0.794978	0.179478	0.401896	1.05953	0.483533	0.607497	0.546968	known
MSTRG.7104.1	1.09103	0.82388	0.795347	0.275071	0.230999	1.16506	0.362137	0.660271	0.617664	0.903421	0.557042	0.546691	novel
XR_009595201.1	0.43417	0.328691	0.379464	0.343983	0.210814	0.475563	0.754965	0.393106	0.490143	0.380775	0.343453	0.546071	known
XR_006059075.2	0.354973	0.320037	0.502145	0.462532	1.57162	0.313391	0.599469	0.49815	0.538008	0.392385	0.782514	0.545209	known
XR_006056600.1	0.69218	0.230888	0.71571	0.25447	2.36899	0.605086	0.318175	0.320006	0.994053	0.546259	1.07618	0.544078	known
MSTRG.2995.1	0	0.337815	0.210387	0.349866	1.28595	0.193315	0.240027	0.240686	1.15044	0.182734	0.60971	0.543718	novel
XR_009600750.1	0.143151	0.77401	0.090797	0.757119	0	0.362732	0.537162	0.407931	0.683156	0.335986	0.373284	0.54275	known
XR_009597763.1	0.153283	0.603865	0.198584	0.236918	0.027709	0.784168	0.792565	0.432761	0.401793	0.318577	0.349598	0.542373	known
XR_001043210.5	0.100569	0.096647	0.597091	0.462235	0.430789	0.849294	0.573754	0.589399	0.463909	0.264769	0.580773	0.542354	known
XR_009598032.1	0.354531	0.42874	0.353383	0.384576	0.379273	0.460127	0.588227	0.532334	0.505381	0.378885	0.407992	0.541981	known
XR_009598251.1	0.383621	0.514411	0.557814	0.368181	0	0	0.646536	0.015169	0.96378	0.485282	0.122727	0.541828	known
MSTRG.20414.12	0.433742	0.546771	0.857605	0	0.022614	0.589025	0	0.985012	0.638926	0.612706	0.20388	0.541313	novel
XR_009598274.1	0.514316	0.944638	0.544114	0.760211	0	0	0.130569	0.602345	0.890157	0.667689	0.253404	0.541024	known
MSTRG.21882.1	0.148684	0.661292	0.276564	0.24283	0	0.28671	0.365663	1.25396	0	0.36218	0.176513	0.539874	novel
XR_009596960.1	0	0	0	0.405248	0	0	0	1.07032	0.549102	0	0.135083	0.539807	known
XR_003586653.3	0.330935	0.310739	0.200469	0.117268	0.342624	0.511697	0.705396	0.420971	0.492558	0.280714	0.323863	0.539642	known
MSTRG.14976.1	1.04731	0.66464	1.19692	0.520579	0.710294	0.421671	0.212149	1.18507	0.221344	0.969624	0.550848	0.539521	novel
MSTRG.19746.5	0.048519	0.038828	0.236865	0.433967	0	0	0.35019	0.933016	0.334906	0.108071	0.144656	0.539371	novel
XR_006057613.2	0.017089	0	0.016198	0.080592	0	1.17283	1.6163	0	0	0.0110957	0.417806	0.538766	known
MSTRG.16998.1	0.31822	0.444604	0.435131	0.018461	2.89879	0.320086	0.655577	0.343828	0.611274	0.399318	1.07911	0.536893	novel
XR_006057654.1	0.418269	0.394893	0.437194	0.363537	2.71158	0.424951	0.61201	0.563768	0.423696	0.416785	1.16669	0.533158	known
XR_001434620.4	0.556618	0.526344	0.772064	0.487805	0.71472	0.487593	0.595218	0.635849	0.367794	0.618342	0.563373	0.532954	known
XR_009601320.1	0.573163	0.490147	0.433842	0.873622	0.30836	1.068	1.01405	0.190552	0.394142	0.499051	0.749995	0.532916	known
MSTRG.1363.1	0.078035	0.606893	0.181627	0.268678	0	0.102339	0.17889	1.04547	0.373119	0.288852	0.123672	0.532493	novel
XR_009600050.1	0	0.043856	0	0	0.113671	0	1.59672	0	0	0.0146187	0.0378903	0.532242	known
MSTRG.15156.2	0.005565	0.452091	0.439164	0.950437	0	0.416342	1.1238	0.472026	0.000436	0.29894	0.455593	0.532087	novel
MSTRG.19304.1	0.222802	0.927684	0.964592	0.405307	1.12591	0.917845	0.655236	0.743823	0.196872	0.705026	0.816354	0.531977	novel
XR_009596234.1	0.271495	0.322299	0.299333	0.397499	0.221691	0.218659	0.51105	0.453089	0.63011	0.297709	0.279283	0.531416	known
XR_006055711.2	0.114696	0.526454	0.451543	0.29544	0.240927	0.321582	0.700417	0.416958	0.476154	0.364231	0.285983	0.531176	known
XR_003586581.3	0.569399	0.427918	0.491394	0.581276	1.10569	0.492361	0.74672	0.357621	0.488447	0.496237	0.726441	0.530929	known
XR_009600655.1	0.150342	0.484115	1.10946	1.08003	0.228741	0.506678	0.380078	0.495571	0.716604	0.581307	0.605149	0.530751	known
XR_009596773.1	0.077939	0.079517	0.705926	0.273272	0.178151	0.375281	0.571024	0.260232	0.760743	0.287794	0.275568	0.530666	known
XR_006056204.2	0.358238	0.348277	0.575957	0.31584	0.327222	0.473479	0.45655	0.470659	0.663017	0.427491	0.37218	0.530075	known
MSTRG.5801.1	0.45322	1.14923	0.608175	0.807962	0	0.433852	0.374859	0.603429	0.609663	0.736875	0.413938	0.529317	novel
XR_009599074.1	0.907881	0.190624	0.47733	0.475932	0.327906	0.171626	0.580836	0.631383	0.375713	0.525278	0.325155	0.529311	known
XR_009601485.1	0.218432	0.515841	0.535579	0.50287	0.140656	0.394764	0.7824	0.538788	0.264538	0.423284	0.346097	0.528575	known
XR_009600846.1	0.384575	0.743605	0.412277	0.806724	0.223077	0.474531	0.572902	0.776302	0.2344	0.513486	0.501444	0.527868	known
XR_006059701.1	0.441182	0.465259	0.951962	0.636496	0.308749	0.499425	0.62988	0.544448	0.407014	0.619468	0.481557	0.527114	known
XR_009598095.1	0.586546	0.541435	1.36103	0.640073	0	0.431653	0.704288	0.442635	0.433708	0.82967	0.357242	0.526877	known
MSTRG.7180.1	0.24423	0.774516	0.397397	0.168559	0	0.175748	1.09406	0.212689	0.272147	0.472048	0.114769	0.526298	novel
MSTRG.25644.3	0.065298	0.546542	0.977899	0	0	0	1.50045	0.077696	0	0.529913	0	0.526047	novel
MSTRG.4915.23	0.153913	0.86906	0.633469	0.869585	0.026965	0.272134	0.778886	0.437342	0.360516	0.552147	0.389561	0.525581	novel
MSTRG.2254.3	0.266987	0.369999	0.385507	0.47375	0.057251	0.231117	1.26844	0.230782	0.076208	0.340831	0.254039	0.525144	novel
XR_006056122.2	0.239909	0.697052	0.614215	0.567853	0.07802	0.454054	0.477761	0.513421	0.583707	0.517059	0.366642	0.524963	known
XR_006061078.2	0.023967	0.372842	0.121492	0.193122	0.14699	0.564424	1.27182	0.162527	0.139651	0.172767	0.301512	0.524666	known
XR_009596323.1	0.673865	0.935	0.285238	1.05088	0.186754	0.135218	0.02008	1.19535	0.357165	0.631368	0.457618	0.5242	known
XR_006061489.2	0.230756	0.17522	0	0.063045	2.80133	0.190723	0.889151	0.162545	0.519352	0.135325	1.01837	0.523683	known
XR_003589983.3	0.51383	0.676538	0.225966	0.128014	0	0	0.556622	0.263752	0.750031	0.472111	0.0426713	0.523468	known
MSTRG.17586.13	0.414852	0.267135	0.196755	0.672989	1.21252	0.952117	0.638092	0.673024	0.258999	0.292914	0.945874	0.523372	novel
XR_009598954.1	0.020611	0.370063	0.531082	0.45229	0	0.243078	0.267864	0.420123	0.881095	0.307252	0.231789	0.523027	known
MSTRG.13776.1	1.19878	0.976665	0.697382	1.26268	0.950455	0.682494	0.453128	0.769862	0.345315	0.95761	0.965211	0.522768	novel
MSTRG.24249.6	0.342689	0.689062	0.468768	0.521196	0	0.018866	0.03029	1.23962	0.297415	0.500173	0.180021	0.522443	novel
XR_006061399.2	0.233028	0.741301	0.216006	0.156153	0	0.084913	0.081558	0	1.48369	0.396778	0.0803553	0.521749	known
XR_009595434.1	0.504675	0.285706	0.388801	0	1.82526	0.237239	0.46493	0.716915	0.382536	0.393061	0.687498	0.52146	known
XR_009600307.1	0.212522	0.578632	0.069539	0.440628	1.22832	0	1.03811	0.410241	0.113858	0.286898	0.556317	0.520737	known
XR_006060188.2	0.725236	0.427038	0.478879	0.129764	0	0.422212	0.953466	0.368184	0.240145	0.543718	0.183992	0.520598	known
XR_006055772.2	0.226443	0.478172	0.577173	0.427812	0	0.412046	0.809455	0.231157	0.520303	0.427263	0.279953	0.520305	known
XR_009598302.1	0.365331	0.2876	0.394908	0.387542	0.165289	0.550102	0.392743	0.550659	0.61697	0.34928	0.367644	0.520124	known
XR_009598418.1	0	0.74794	0.398873	0.577618	0.41676	0.243662	0.036133	0.594321	0.927216	0.382271	0.41268	0.519223	known
XR_006057864.2	0.975831	0.694714	1.08149	1.0147	0.736812	0.60189	0.220027	0.854095	0.481365	0.917345	0.784466	0.518496	known
XR_001021478.5	0.474266	0.465765	0.611344	0.349436	0.378864	0.501071	0.683416	0.54083	0.330457	0.517125	0.40979	0.518234	known
XR_009598250.1	0.107596	0.114817	0.309695	0.018926	2.41866	1.66916	1.30376	0.164706	0.083066	0.177369	1.36892	0.517177	known
XR_009598470.1	0.89029	1.26583	0.262282	0.431567	0.273169	1.70491	0.299223	0.763265	0.48864	0.806133	0.803217	0.517043	known
XR_009596320.1	0.649547	0.561184	0.59947	0.627189	0.457091	0.512342	0.646513	0.472338	0.43227	0.6034	0.532207	0.51704	known
XR_003588939.3	0.84298	0.346648	0.302324	0.348887	0.027471	0.777863	0.403803	0.198531	0.94825	0.497317	0.38474	0.516861	known
XR_009598597.1	0.151546	0.345817	0.397417	0.152939	0.427643	0.2657	0.515685	0.532224	0.502298	0.29826	0.282094	0.516736	known
XR_009600562.1	0.799459	0.341965	0.333493	0.723851	0.239268	0.803785	0.38246	0.764378	0.401673	0.491639	0.588968	0.51617	known
MSTRG.3342.1	0.166366	0.159783	0.527735	0.545094	1.37982	0.819996	0.765311	0.48426	0.297376	0.284628	0.914971	0.515649	novel
XR_009595549.1	0.434649	0.317233	0.277157	0.40375	1.77199	0.29094	0.656245	0.382656	0.507914	0.343013	0.822227	0.515605	known
XR_009598305.1	0.638072	0	0.171783	0	0.24121	0.579161	0.771388	0.37109	0.402201	0.269952	0.273457	0.514893	known
MSTRG.11488.4	0.535881	0.175696	0.29495	0.091066	0	0.522072	0.601779	0.619277	0.322383	0.335509	0.204379	0.51448	novel
XR_009600436.1	0.698608	0.820894	0.466116	0.695469	0.232546	0.811335	0.623312	0.533267	0.386731	0.661873	0.579783	0.514437	known
XR_003586261.3	0.209329	0.065646	0	0.06344	0.268307	0.359354	0	0.0361	1.50664	0.0916583	0.230367	0.514248	known
XR_001040474.3	0.62958	0.192212	0.389672	0.372496	1.55195	0.64983	0.592379	0.348545	0.600612	0.403821	0.858094	0.513845	known
MSTRG.24200.1	0.469198	0	0.371044	0.46798	0.102128	0.315156	0.719989	0.495766	0.322959	0.280081	0.295088	0.512905	novel
XR_006058880.2	0.318099	0.556777	0.682621	0.56056	0.462153	0.916133	0.304434	0.729108	0.504631	0.519166	0.646282	0.512724	known
XR_009601582.1	0.358192	0.430001	0.526316	0.693854	0.419734	0.600909	0.531755	0.516674	0.487987	0.43817	0.571499	0.512139	known
MSTRG.4995.2	0.093651	1.9077	1.86336	1.019	2.30669	2.21279	0.189815	0.764431	0.580641	1.28824	1.84616	0.511629	novel
XR_006056436.2	0.582459	0.312457	0.707612	0.435375	0.467223	0.702062	0.513614	0.435408	0.582623	0.534176	0.534887	0.510548	known
MSTRG.22033.1	0.480113	0.141988	0.013081	0.872805	6.68584	0.49318	0.427288	0.681046	0.421953	0.211727	2.68394	0.510096	novel
XR_003591039.3	0.106444	0.560781	0	0.202224	0.030891	0.227081	0.2178	1.09144	0.218459	0.222408	0.153399	0.509235	known
XR_009599468.1	0.586407	0.893805	0.900426	0.336356	0.302712	0.701192	0.473592	0.668331	0.382418	0.793546	0.446753	0.508114	known
MSTRG.15150.2	0.60176	0.493338	0.917324	0.411667	0	1.165	0.285104	0.793082	0.445842	0.670807	0.525557	0.508009	novel
XR_006058335.2	0.444565	0.361941	0.108268	0.15664	0.72403	0.656724	0.816371	0.525983	0.180918	0.304925	0.512465	0.507757	known
XR_006058336.1	0.40305	0.21389	0.401324	0.531895	0.453779	0.5497	0.670144	0.512128	0.337624	0.339421	0.511791	0.506632	known
XR_003588696.3	0.290501	0.350034	0.353744	0.480207	0.306298	0.217156	0.655743	0.458655	0.405446	0.331426	0.334554	0.506615	known
XR_001436591.4	0.362682	0.284406	0.651412	0.554549	2.09117	0.554054	0.506712	0.487718	0.524846	0.432833	1.06659	0.506425	known
XR_006061330.2	0.480167	0.455437	0.494593	0.415845	0.325844	0.551353	0.685002	0.414544	0.419045	0.476732	0.431014	0.506197	known
XR_009595760.1	0.554778	0.479533	0.486772	0.575874	0.217542	0.509512	0.681392	0.304561	0.532358	0.507028	0.434309	0.506104	known
MSTRG.26132.16	0.581689	1.66933	0.657303	0.601154	0.004632	0	0.552517	0.411624	0.554103	0.96944	0.201929	0.506081	novel
XR_006059249.2	0.335811	0.629318	0.631823	0.802251	0.575383	0.5752	0.504843	0.522231	0.491157	0.532317	0.650945	0.506077	known
XR_009598642.1	0.276326	0.454822	0.3564	0.424966	0.029625	0.805	0.89166	0.213811	0.411259	0.362516	0.419864	0.505577	known
XR_009598488.1	0.828408	0.529617	0.895776	0.947698	0.005268	0.010333	0.697036	0.003665	0.815818	0.751267	0.3211	0.505506	known
MSTRG.16878.2	1.17232	0.75414	0.892899	0.497312	0	0.760746	0.27886	0.838912	0.397606	0.939785	0.419353	0.505126	novel
XR_006056124.2	0.342025	0.463793	0.371136	0.38214	0.156178	0.436275	0.499211	0.462548	0.553554	0.392318	0.324864	0.505104	known
MSTRG.9339.2	0.125789	0.760808	0	0.319985	0	0.53422	0.66819	0.389802	0.456604	0.295532	0.284735	0.504865	novel
MSTRG.9857.1	0.373181	0.165295	0.192054	0.127153	1.98875	0.346396	0.357695	0.782455	0.373843	0.24351	0.820768	0.504664	novel
MSTRG.18702.2	0	0	0	0	0	0	0	1.51384	0	0	0	0.504614	novel
MSTRG.16847.7	1.03119	1.0204	0.28391	0.801412	1.18073	0.093172	0.493798	0.876561	0.143291	0.7785	0.691772	0.50455	novel
XR_001433783.4	1.5517	1.10096	1.45709	0.961573	1.97395	0.396695	0.049643	0.275316	1.18511	1.36992	1.11074	0.503356	known
XR_009600523.1	0.719028	0.474226	0.37705	0.962424	0.318678	0.319925	0.494809	0.60384	0.410221	0.523435	0.533676	0.502957	known
XR_001021179.4	0.261425	1.24997	0.250564	0.674821	0.638618	0.199407	0.276763	0.817461	0.414469	0.58732	0.504282	0.502898	known
XR_006057944.2	0.565751	0.380291	0.760006	0.869123	0.194273	0.639859	0.438528	0.727744	0.339564	0.568683	0.567752	0.501945	known
XR_003586878.3	0.513022	0.310691	0.42081	0.469977	0.190909	0.424723	0.620961	0.377707	0.502619	0.414841	0.36187	0.500429	known
MSTRG.19091.1	0.714667	0.737367	0.035282	1.2356	0.090008	0.359394	0.385837	0.455902	0.659482	0.495772	0.561667	0.500407	novel
XR_009595006.1	0	0	0.684626	0.308822	0	0.357553	0.659477	0.575445	0.266271	0.228209	0.222125	0.500398	known
XR_006060771.2	0.604656	0.402557	1.04023	0.648879	1.46367	0.67476	0.207295	0.613661	0.67945	0.682482	0.929103	0.500135	known
XR_009596091.1	0.824635	0	0.863985	1.29892	0.148752	0	1.26677	0	0.230564	0.562873	0.482556	0.499111	known
XR_003591134.2	0.764501	0.211452	0.813037	0.618583	1.13734	0.820966	0.390646	0.3451	0.758244	0.59633	0.858962	0.497997	known
XR_001025180.4	0.389801	0.511797	0.667414	0.383996	1.45549	0.462679	0.410549	0.69652	0.386555	0.523004	0.767387	0.497875	known
XR_009601095.1	0.445497	0.925858	0.311829	0.36502	2.23915	0.820998	0.595358	0.525929	0.367588	0.561061	1.14172	0.496292	known
MSTRG.10428.9	0.635125	0.296762	0.702189	0.782561	1.13432	0.246082	0.549378	0.330489	0.608038	0.544692	0.720987	0.495968	novel
MSTRG.11967.1	0.788881	0.664981	0.594163	0.528466	1.36372	0.515205	0.947032	0.481562	0.057839	0.682675	0.802462	0.495478	novel
XR_006056944.1	0.20439	0.379195	0.594319	0.396273	1.02698	0.350348	0.629684	0	0.853494	0.392635	0.591201	0.494393	known
XR_001043624.4	0.462349	0.785781	0.644862	0.859429	0.255019	0.353936	0.487591	0.404137	0.591141	0.630997	0.489461	0.49429	known
XR_006057671.2	0.660237	0.57582	0.631975	0.737199	0	0.394015	0.726897	0.402764	0.352489	0.622677	0.377071	0.49405	known
XR_006059920.2	0.172764	0.681183	0.520927	0.45808	0.717304	0.363187	0.653222	0.300048	0.521828	0.458291	0.512857	0.491699	known
XR_001044015.4	0.350636	0.534747	0.464408	0.884036	0.238798	1.22296	0.376475	0.589061	0.508812	0.44993	0.781931	0.491449	known
MSTRG.23314.1	1.02858	0.911413	0.903068	0.903478	0	0.486828	0.625967	0.586017	0.262322	0.947686	0.463435	0.491435	novel
XR_009598247.1	0.515182	0.909173	1.29453	1.2512	0	0.688793	0.414947	0.530445	0.528486	0.906294	0.646665	0.491293	known
XR_003590762.3	0.035836	0.307787	0.040892	0.167707	0.995147	0.665684	0.234778	0.186398	1.04279	0.128172	0.609513	0.487989	known
XR_009599267.1	0.787185	0.814681	0.472521	0.671772	0.520094	0.424556	0.733606	0.146203	0.578153	0.691462	0.538807	0.485987	known
XR_009596333.1	1.84595	0.446486	0.64232	0.215909	0	0.729142	0.935926	0.202618	0.308409	0.978252	0.315017	0.482318	known
XR_006056125.1	0.663159	0.648013	0.6527	0.879416	0.576356	0.728233	0.377902	0.586539	0.474147	0.654624	0.728002	0.479529	known
MSTRG.13529.5	0.677121	0.313019	0.803153	0.526853	1.63182	0.2909	0.330209	0.563061	0.537203	0.597764	0.816526	0.476824	novel
XR_009599694.1	0.443953	0.586324	0.580722	0.954174	13.5872	0.383407	0.295641	0.738232	0.391358	0.537	4.97493	0.475077	known
XR_006056196.2	0.32184	0.60263	0	0	1.41569	0.20661	0.713188	0.705634	0	0.308157	0.540767	0.472941	known
MSTRG.26115.5	7.44916	0.944025	5.80747	4.35054	0	4.464	0.697499	0.380926	0.339847	4.73355	2.93818	0.472757	novel
XR_009596542.1	0.382104	0.433718	0.844972	0.849667	0.488795	0.401869	0.440063	0.654739	0.316897	0.553598	0.58011	0.470566	known
XR_006055978.2	0.687735	0.457063	0.523356	0.381271	2.86041	0.366092	0.732669	0.273813	0.403255	0.556051	1.20259	0.469912	known
MSTRG.10747.14	0.223209	0.727965	0.665061	0.421801	0	0.410521	0.328822	0.627104	0.450744	0.538745	0.277441	0.46889	novel
MSTRG.26115.36	0.875067	0	0	2.06728	0.004971	0.181279	0.182085	0	1.21772	0.291689	0.751177	0.466603	novel
XR_009597748.1	0.350529	0.315716	0.961214	0.389415	0	0.29721	0.706217	0.418321	0.273925	0.542486	0.228875	0.466154	known
XR_009597117.1	0.162227	1.10105	0.407773	0.513095	0.097901	0.357415	0.193304	0.824162	0.368246	0.557015	0.322804	0.461904	known
XR_009596955.1	0	2.54198	1.07202	0.943741	0.12492	0	0.448761	0.756913	0.175608	1.20467	0.35622	0.460427	known
XR_009601365.1	0.591671	0.225264	0.8414	0.203818	0.234443	0.371729	0.745071	0.272161	0.363369	0.552778	0.269997	0.4602	known
XR_003588781.2	2.94026	0	0.346876	0.590784	0.827682	3.9659	0	0	1.38035	1.09571	1.79479	0.460117	known
MSTRG.1688.11	0.270878	0.02567	0.416805	0.138323	1.36353	0.126532	0.699981	0.502328	0.176412	0.237784	0.542795	0.459574	novel
XR_009598047.1	0.598936	0.405995	0.497569	0.229539	0.572452	0.722856	0.679203	0.276694	0.422187	0.500833	0.508282	0.459361	known
MSTRG.19252.2	0.415506	0.163143	1.82656	0.37212	0.818648	0.279259	0.377196	0.434921	0.565309	0.801736	0.490009	0.459142	novel
XR_006056708.2	1.0624	1.51154	0.43725	0.600407	0.070986	0	0.267314	0.607301	0.500715	1.00373	0.223798	0.458443	known
XR_001025070.5	0.439495	0.821797	0.368792	0.504487	0.285525	0.477299	0.441828	0.500464	0.432268	0.543361	0.422437	0.458187	known
MSTRG.6358.1	0.694222	1.1683	0.360306	0.527416	1.4418	0.248046	0	0.734611	0.63474	0.740942	0.739087	0.45645	novel
MSTRG.11889.1	0.115511	0.257587	0.28778	0.092073	1.10647	0.40401	0.262649	0.508916	0.589782	0.220293	0.534186	0.453782	novel
XR_009595134.1	0.539472	0.534345	0.44193	0.252213	4.51282	0.156686	0.584802	0.207801	0.566256	0.505249	1.64057	0.452953	known
XR_009599186.1	0.271738	0.338604	0	0.607529	0.195039	0.733749	0.178512	0.411332	0.761457	0.203447	0.512106	0.450434	known
MSTRG.14434.1	0.211553	0.113916	0.312179	0.756216	2.78807	0.378574	0.035486	1.11389	0.201893	0.212549	1.30762	0.450423	novel
MSTRG.23510.1	0.156916	0.847376	0.29911	0.527204	1.98408	0.566465	0.268453	0.52664	0.554429	0.434467	1.02591	0.449841	novel
XR_009596961.1	0.776115	0.622962	0.74387	0.384589	0.59124	0.341144	0.771344	0.115186	0.462353	0.714316	0.438991	0.449628	known
MSTRG.13949.4	0.104278	0	0.569614	0.594954	4.29481	0	0.277239	0.213861	0.854197	0.224631	1.62992	0.448432	novel
MSTRG.8940.1	0.123115	0.216502	0.388645	0.300176	1.33643	0.234025	0.490145	0.372303	0.477665	0.242754	0.623543	0.446704	novel
XR_009596517.1	0.075267	0.496421	1.36117	0.620547	0.259562	0.254422	0.289648	0.701914	0.346358	0.644285	0.378177	0.445973	known
MSTRG.3987.1	0.129543	0	0	0.219373	2.26608	0.446419	0.407472	0.362409	0.566133	0.043181	0.977292	0.445338	novel
MSTRG.9107.1	0.139608	1.6583	0.601683	0.625618	0	0.686598	0.449573	0.726975	0.158325	0.799865	0.437405	0.444958	novel
MSTRG.1686.1	0.93848	0.523467	0.636875	0.702479	1.09632	0.594476	0.482793	0.036232	0.81527	0.699607	0.797757	0.444765	novel
XR_003590780.3	0.456817	0.50313	0.931867	1.58674	2.9694	0.653057	0.572258	0.468323	0.286798	0.630605	1.7364	0.44246	known
XR_006056549.2	0.186773	0.444747	0.092047	0.347593	1.83062	0	0.237613	0.985053	0.10408	0.241189	0.726072	0.442249	known
XR_003589687.3	1.28626	0	0.6806	0.175246	0	0.276493	0.423663	0	0.898557	0.65562	0.15058	0.44074	known
MSTRG.25506.18	0.529257	0.310383	1.31768	0.330963	0	0.570084	0.4257	0.749559	0.145856	0.719105	0.300349	0.440372	novel
XR_006059168.2	0.584591	0.24378	0.215696	0.29243	0.625466	0.627322	0.531468	0.258026	0.529387	0.348022	0.515073	0.439627	known
XR_001021194.5	1.81605	0.485021	0.684706	0.199853	0.538154	0.529996	0.285266	0	1.03175	0.995258	0.422668	0.439006	known
XR_009601119.1	0	1.47838	0.961878	0.3981	0	0.186842	0.434612	0.577074	0.302598	0.813419	0.194981	0.438095	known
XR_009600546.1	0.134084	0.482403	0.419828	0.477976	0.676978	0.536497	0.256756	0.694164	0.356973	0.345438	0.563817	0.435964	known
XR_003590595.3	0.359659	2.34293	1.00269	1.68946	0	0.890577	0.246406	0.157124	0.897661	1.23509	0.860012	0.43373	known
XR_009598329.1	0.240772	0.362564	0.401158	0.506875	0.818429	0.429412	0.660492	0.32854	0.31176	0.334831	0.584905	0.433597	known
XR_009597622.1	0.698039	0.457534	0.338376	0.247137	1.78089	0.434394	0.289431	0.177029	0.829233	0.497983	0.820806	0.431898	known
MSTRG.2137.1	0.868491	0.485933	0.379702	0.380083	1.1248	0.2855	0.486195	0.455227	0.346461	0.578042	0.596794	0.429294	novel
MSTRG.14345.1	0.661155	0.660883	1.24635	0.278336	2.40739	0.219581	0.456683	0.521465	0.309427	0.856129	0.968435	0.429192	novel
XR_003586499.3	0.470161	0.254419	1.23038	0.565597	0.26139	0.509421	0.664819	0.486323	0.135631	0.651655	0.445469	0.428924	known
MSTRG.25644.9	0.218067	0	0.030193	0.589758	0	0.973494	0	0.744653	0.541696	0.0827533	0.521084	0.428783	novel
XR_001025191.5	0.333322	0.617493	0.230429	0.414655	3.56092	0.206265	0.220459	0.907422	0.157782	0.393748	1.39395	0.428554	known
XR_009597254.1	0.651977	0.063819	0.034238	0.453627	1.05518	0.671739	0.205399	0.754857	0.319558	0.250011	0.726847	0.426605	known
XR_009598275.1	0	1.58847	0.497258	0.486891	0.469368	0.414134	0.256414	0.543173	0.479202	0.695242	0.456798	0.426263	known
MSTRG.6842.1	0.479991	0.465713	0.578541	0.789483	0.269306	1.08995	0.237253	0.649693	0.391629	0.508082	0.716245	0.426192	novel
XR_001045059.5	0.535822	0.220108	0.230596	0.413491	1.06587	0.623672	0.273487	0.53378	0.47043	0.328842	0.701012	0.425899	known
XR_006059803.2	0.670923	0.616797	0.424828	0.736355	0.128921	0.6042	0.374081	0.429725	0.472569	0.570849	0.489825	0.425458	known
XR_003587307.2	0.27264	0.717873	0.524356	0.287706	1.12073	0.622009	0.325311	0.564842	0.378936	0.504956	0.676816	0.42303	known
XR_001433835.4	0.305453	0.279888	0.278866	0.277555	1.1762	0.174093	0.533309	0.32549	0.406954	0.288069	0.542617	0.421918	known
XR_003586007.3	0.35122	0.502705	0.253854	0.437658	0.182474	0.905433	0.484834	0.576374	0.201932	0.36926	0.508522	0.421047	known
MSTRG.1574.3	0.828652	0.035138	0.732675	0.432071	0.101805	0.093954	0.324665	0.864824	0.070406	0.532155	0.209277	0.419965	novel
MSTRG.18112.3	2.3384	0.76137	0.06581	0.187194	18.574	0.914748	0.083619	0.184546	0.987654	1.05519	6.55865	0.418606	novel
MSTRG.11633.2	0.413002	0.466274	0.575982	0.477531	0.555899	0.556845	0.441897	0.290768	0.52264	0.485086	0.530092	0.418435	novel
MSTRG.16865.8	0.149536	0.880971	0.336931	0.274233	2.87804	1.01127	0.427624	0.427952	0.399189	0.455813	1.38785	0.418255	novel
MSTRG.18356.1	0.366139	0.602215	0.325485	0.395665	2.72396	0.303967	0.635636	0.238519	0.377422	0.43128	1.1412	0.417192	novel
XR_009600749.1	0.578177	0.670066	0.472688	1.42939	0.399855	0.994708	0.707942	0.216938	0.322106	0.573644	0.941317	0.415662	known
XR_009595807.1	0.348089	1.18018	0.765823	1.07147	0.716518	1.20095	0.415571	0.521693	0.309005	0.764698	0.996311	0.415423	known
MSTRG.20407.1	0.143627	0.156986	0.044207	0.546523	0.981413	0.053031	0.351491	0.526156	0.363201	0.11494	0.526989	0.413616	novel
MSTRG.17992.12	0.347815	0.140798	0.530572	0.272585	2.12806	0.506481	0.543436	0.317591	0.373536	0.339728	0.969043	0.411521	novel
XR_006058408.2	0.064715	0.188091	0.222128	1.29384	0.84558	0.116553	1.06704	0.071959	0.095396	0.158311	0.75199	0.411466	known
XR_009597688.1	0.542531	1.04023	0.368511	0	0	0.684293	0.43468	0.693874	0.105173	0.650423	0.228098	0.411242	known
MSTRG.19537.13	0	2.71024	0.555537	0.052609	0	0	0	0	1.23291	1.08859	0.0175363	0.410971	novel
MSTRG.4744.1	0.307814	0.761044	1.09706	1.17237	0.178937	0.475838	0.365877	0.490879	0.36991	0.721971	0.609048	0.408889	novel
XR_009595439.1	0.463569	0.228048	0.430768	0.772645	1.58636	0.298146	0.279083	0.766248	0.179361	0.374128	0.885717	0.408231	known
MSTRG.19569.1	0.263012	0.247286	0.226496	0.520303	1.17452	0.315408	0.638482	0.218098	0.366897	0.245598	0.670077	0.407826	novel
MSTRG.3724.1	0.250359	1.1191	0.47761	0.497863	0	0.281907	0.710394	0.280751	0.22901	0.61569	0.259923	0.406718	novel
MSTRG.18793.1	1.35535	0.373968	2.11933	1.47333	0.586721	1.29704	0.603201	0.332676	0.284208	1.28288	1.11903	0.406695	novel
XR_006060623.2	0.486052	2.60267	1.01102	1.3153	0.458873	0.87416	0.168727	0.031545	1.01589	1.36658	0.882778	0.405387	known
XR_001043594.5	1.97313	0	1.49227	0.230655	0	0	0.496676	0.719034	0	1.15513	0.076885	0.405237	known
MSTRG.25250.1	0.141488	0.783105	0.60297	0.883064	1.32658	0.604353	0.419564	0.456748	0.337134	0.509188	0.937999	0.404482	novel
XR_009600811.1	0.092992	0.212073	0.251399	0.741066	0.838981	0.640089	0.34169	0.474488	0.393609	0.185488	0.740045	0.403262	known
XR_009597586.1	0.213448	0.899574	0	0.322138	0.885188	0.947701	0.78343	0.424844	0	0.371007	0.718342	0.402758	known
MSTRG.3958.20	0.016293	0.360892	0.818063	0.291445	1.81237	0.441972	0.174866	0.741989	0.28779	0.398416	0.848594	0.401548	novel
MSTRG.1729.1	0.430178	1.2343	1.33435	0.889548	2.66957	0.277078	0.415851	0.545484	0.242947	0.99961	1.27873	0.401427	novel
XR_006057068.2	0.468989	0.308398	0.776816	0.495561	1.63344	0.443771	0.495602	0.364864	0.343723	0.518068	0.857591	0.401396	known
XR_009596688.1	0.531986	0.298798	0.441034	0.705762	1.74439	1.00053	0.193385	0.612862	0.397157	0.423939	1.15023	0.401135	known
MSTRG.11336.1	0.681558	1.40087	0	0	0	0.370522	0	1.20308	0	0.694143	0.123507	0.401026	novel
XR_006057149.2	0.394758	0.600046	0.262428	0.486414	0.760409	0.704265	0.59651	0.21084	0.39314	0.419077	0.650363	0.400163	known
XR_006056923.2	0.287694	0.281524	0.488571	0.369787	1.28004	0.335156	0.39021	0.437997	0.369098	0.352596	0.661661	0.399102	known
XR_009595156.1	1.22452	0.387651	0.51274	0.679326	0	0.549287	0.2693	0.861453	0.064082	0.708303	0.409538	0.398278	known
XR_006056768.1	0.404764	0.24675	0.400757	0.990406	2.02394	0.281998	0.58626	0.39536	0.21199	0.350757	1.09878	0.39787	known
XR_009597341.1	0.134995	0.138702	0.070452	0.44075	2.52525	0.264459	0.345219	0.65232	0.19349	0.114716	1.07682	0.39701	known
XR_006059415.2	0.355608	1.11403	1.56961	1.11375	0.150228	0.710247	0.080613	0.776396	0.332621	1.01309	0.658074	0.396543	known
MSTRG.1529.1	0.136109	0.581133	0.231602	0.749712	0.441201	0.468096	0.265636	0.654003	0.269539	0.316281	0.553003	0.396393	novel
XR_009597256.1	0.28508	0.562929	0.223764	0.438028	0.511229	0.608246	0.285561	0.545032	0.358306	0.357258	0.519168	0.3963	known
MSTRG.18990.2	0.329322	0.581318	0.948446	0.04761	1.60013	0.771289	0.455823	0.154	0.57883	0.619695	0.806343	0.396218	novel
XR_001435779.3	0.559343	0.852002	0.360914	0.664433	0	0.423663	0.336934	0.31788	0.532964	0.590753	0.362699	0.395926	known
XR_009597035.1	0.526433	0.690721	0.384957	0.741565	0.441743	0.466857	0.355594	0.3379	0.493135	0.534037	0.550055	0.395543	known
MSTRG.16117.1	0.438906	0.220696	0.111824	0.175459	1.41365	0	0.859353	0	0.322038	0.257142	0.529703	0.393797	novel
XR_009598907.1	0.436132	0.477435	0.699856	0.309815	0	0	0.644452	0.496935	0.039969	0.537808	0.103272	0.393785	known
XR_009597803.1	0.367055	0.277667	0.368447	0.282459	1.77931	0.461246	0.441468	0.362381	0.375077	0.337723	0.841007	0.392975	known
MSTRG.3189.16	0.018716	0	0	0.065201	1.52078	0.099978	0.531248	0.16313	0.480424	0.00623867	0.561985	0.391601	novel
XR_006057313.2	0.469063	0.633515	0.992776	0.675389	1.46199	1.12345	0.373606	0.568813	0.226059	0.698451	1.08694	0.389493	known
MSTRG.20394.1	0.373334	0.256859	0.131576	0.314054	1.36326	0.451669	0.447012	0.593292	0.126918	0.253923	0.709661	0.389074	novel
XR_001024822.5	0.429786	0	0.155782	0.375987	1.93613	0.125106	0.236399	0.167089	0.76288	0.195189	0.812408	0.388789	known
MSTRG.23077.1	0.200848	0.38868	0.109504	0.652355	2.43754	0.135299	0.933065	0.231048	0	0.233011	1.07506	0.388038	novel
MSTRG.4245.2	0.426149	0.378926	0.268561	0.800619	4.79617	0.398929	0.297238	0.256394	0.606975	0.357879	1.99857	0.386869	novel
MSTRG.26132.47	0.621906	0.819122	0.689424	0.112394	16.2863	0.447887	0.049922	0.546382	0.561874	0.710151	5.61551	0.386059	novel
MSTRG.11397.12	0.553539	0.881586	0.276005	0.42294	1.03382	0.342853	0.290361	0.598195	0.268882	0.570377	0.59987	0.385813	novel
MSTRG.15150.7	0.90288	0.538885	0.285047	0.084448	1.27914	1.21796	0.686607	0.198237	0.270109	0.575604	0.860516	0.384984	novel
MSTRG.24678.7	0.724973	0.969355	1.43099	0	0	0.416422	0.991373	0.034739	0.128402	1.04177	0.138807	0.384838	novel
XR_009596331.1	1.70613	0.294486	0.567202	0.154497	0	0.41074	0.634805	0.266958	0.248615	0.85594	0.188412	0.383459	known
MSTRG.901.2	0.400174	0.900065	0.360776	0.330823	0.201695	0.371719	0.284656	0.230803	0.628711	0.553672	0.301412	0.38139	novel
XR_009595519.1	0.258145	0.940323	0.424127	0.567367	0.142997	0.478496	0.116659	0.604679	0.416696	0.540865	0.396287	0.379345	known
XR_006060326.2	0.438873	0.396181	0.440768	0.290112	1.00297	0.285176	0.21416	0.713903	0.20476	0.425274	0.526086	0.377608	known
MSTRG.25934.1	0.278374	1.46294	0.37409	0.382769	0.14522	0.884213	0.379859	0.272137	0.480486	0.705134	0.470734	0.377494	novel
MSTRG.10270.1	0.553775	0.391978	0.330546	0.318247	2.15008	0.287045	0.207468	0.687299	0.235575	0.425433	0.918458	0.376781	novel
MSTRG.729.3	0.549923	0.0868	0.924109	0.522131	4.97818	0.566223	0.756462	0.331908	0.039841	0.520277	2.02218	0.37607	novel
XR_009596758.1	0.507347	0.523572	0.726038	0.435378	0.285485	0.469695	0.460719	0.352261	0.312568	0.585652	0.396853	0.375183	known
XR_003589477.2	0.605395	0.48998	1.04477	0	0	0.422699	0.740611	0	0.380338	0.713382	0.1409	0.37365	known
XR_006061081.2	1.18278	0.372637	0.520611	0.691532	0.781416	0.276893	0.658982	0.460689	0	0.692009	0.58328	0.373224	known
MSTRG.20991.1	0	0.319603	0	0.247137	1.10398	0.175425	0.159366	0.861976	0.098063	0.106534	0.508849	0.373135	novel
XR_006057727.2	0.990497	3.00267	2.12696	2.44172	0	0.214932	0.541013	0.526712	0.049924	2.04004	0.885552	0.37255	known
XR_003586869.3	0.485419	1.4614	0.341626	0.388546	3.17149	0.572951	0.582168	0.204553	0.326215	0.762814	1.37766	0.370979	known
MSTRG.26132.15	0.273116	0.617176	0.759388	0	0	0.933542	0.115579	0.401117	0.595876	0.549893	0.311181	0.370857	novel
XR_001044458.5	0.337082	1.10435	0.728922	0.600124	0.62356	0.667017	0.464816	0.367863	0.279859	0.723451	0.630234	0.370846	known
XR_006058120.2	0.538262	0.939538	0.443162	0.547136	0	0.710196	0	0.510653	0.59557	0.640321	0.419111	0.368741	known
MSTRG.14881.2	0.546564	0.335066	0.471078	0.562347	1.09268	0.753963	0.269647	0.425124	0.411042	0.450903	0.802998	0.368604	novel
XR_009600772.1	0.229011	0.970162	0.76253	0.471959	0.256258	0.641791	0	0.610134	0.489772	0.653901	0.456669	0.366635	known
MSTRG.9451.2	0.238343	0.394102	0.651795	0.157205	1.38769	1.1266	0.768128	0.060737	0.269173	0.42808	0.890497	0.366013	novel
XR_009595569.1	0.8568	0.036007	0.743319	0.918772	0.945899	1.45325	0.084682	0.098001	0.914601	0.545375	1.10597	0.365761	known
XR_006055682.2	0.193334	0.143806	0.574969	0.748001	1.15504	0.358505	0.399247	0.377133	0.319817	0.304036	0.753849	0.365399	known
MSTRG.8187.4	0	0.377181	0.205517	0.194256	1.49814	0.443226	0	0.779941	0.314563	0.194233	0.711875	0.364835	novel
MSTRG.6928.1	0.411754	0.57345	0.546483	0.504056	2.30379	0.472815	0.563682	0.384817	0.144108	0.510562	1.09355	0.364202	novel
XR_006061258.2	0.090672	0.206154	0.13917	0.106445	4.51202	0.196444	0.195859	0.11061	0.785712	0.145332	1.60497	0.36406	known
XR_009598883.1	0.331401	0.497687	0.239352	0.273001	1.47261	0.176476	0.530973	0.445735	0.11289	0.356147	0.640695	0.363199	known
MSTRG.9339.1	0.790591	0.494604	0.835499	1.09867	1.72433	0.254645	0.397573	0.235104	0.455331	0.706898	1.02588	0.362669	novel
MSTRG.13453.3	0.316934	0.045035	0	1.28015	0	7.46731	1.08783	0	0	0.120656	2.91582	0.362608	novel
MSTRG.10455.2	0	0.480919	0.433955	0.596673	1.58525	0	0.034575	0.481963	0.57078	0.304958	0.727307	0.362439	novel
MSTRG.19751.1	0.243956	0.677188	0.335114	0	2.02819	0.214379	0.260046	0.416517	0.401797	0.418753	0.747522	0.359453	novel
XR_003588535.3	0.32916	0.516877	0.895585	0.081815	2.7027	0.299613	0.201783	0.341414	0.534346	0.580541	1.02804	0.359181	known
XR_003590731.3	0.156665	0.534186	0.571595	0.661909	0.917074	0.446418	0.59901	0.286948	0.189675	0.420815	0.675134	0.358544	known
MSTRG.12053.3	0.497922	0.153376	0.364665	0.345085	1.02376	0.414239	0.789041	0.16723	0.118343	0.338654	0.594361	0.358205	novel
XR_009596597.1	0.315994	0.334554	0.468058	0.562394	1.21846	0.235603	0.587607	0.217006	0.268014	0.372869	0.672151	0.357542	known
XR_001043804.3	0.808349	0.459578	0.867907	0.523936	3.07147	1.06702	0.408046	0.119755	0.529917	0.711945	1.55414	0.352573	known
XR_009596338.1	1.30755	0.497391	0.078725	0.198688	0.183396	0.405286	0.469649	0.143476	0.433581	0.627889	0.262457	0.348902	known
XR_009595650.1	0.53816	0.314643	0.662371	0.596928	0.130866	0.440605	0.474174	0.343465	0.225814	0.505058	0.389466	0.347818	known
XR_003589661.3	0.584591	0.225678	0.746204	0.897754	0.197182	0.760602	0.285224	0.16926	0.586639	0.518824	0.618513	0.347041	known
XR_006056555.2	0.419682	0.357229	0.47651	0.491574	0.210259	0.969271	0.258861	0.394614	0.385824	0.417807	0.557035	0.346433	known
XR_009598410.1	0.419988	0.321773	0.529863	0.067634	1.49931	0.282498	0.550257	0.341698	0.14443	0.423875	0.616481	0.345462	known
MSTRG.16874.1	0.425934	0.240106	0.48596	0.358664	1.42527	0.40637	0.692449	0.098656	0.245172	0.384	0.730101	0.345426	novel
MSTRG.17362.1	0	0.28107	0	0.398531	0.744451	1.18397	0	1.0274	0	0.09369	0.775651	0.342467	novel
MSTRG.21978.1	0.328821	0	0	0	3.45166	0.697875	0.189046	0.837985	0	0.109607	1.38318	0.342344	novel
XR_006060507.1	0.317771	0.433631	0.248615	0.443472	1.15562	0.370676	0.313683	0.259663	0.450443	0.333339	0.656588	0.341263	known
XR_001021779.4	0.225402	0	0.179458	0.821648	2.51507	0	0.271181	0.656026	0.096237	0.134953	1.11224	0.341148	known
XR_006057893.2	2.00389	1.30301	0.796163	0.337894	1.22384	0.835076	0.625302	0.190212	0.207214	1.36769	0.798938	0.340909	known
XR_009598408.1	0.211367	0.170717	0.341437	0.370431	2.6382	0.349848	0.370878	0.296518	0.351612	0.241174	1.11949	0.339669	known
MSTRG.14874.3	0.247468	0.046465	0.814059	0.008753	2.42463	0	0.412994	0	0.605528	0.369331	0.811129	0.339507	novel
XR_001032954.5	0.241402	0.83545	0.84369	0.561495	0.360043	0.42608	0.293148	0	0.724429	0.640181	0.449206	0.339192	known
MSTRG.18212.1	0.873818	1.11846	0.174575	1.5574	0.712189	0	0.128222	0.675654	0.212629	0.722285	0.75653	0.338835	novel
MSTRG.12063.1	0.753076	0.255601	0.141389	0.571571	1.05259	0.425092	0.267869	0.116022	0.626067	0.383355	0.683083	0.336653	novel
XR_009601371.1	0.386138	0.86126	0.383267	0.462374	0.207662	0.412235	0.196867	0.38311	0.429942	0.543555	0.360757	0.33664	known
XR_009598871.1	0.386878	0.209774	0.323889	0.603049	1.12082	0.55031	0.172515	0.418481	0.418711	0.306847	0.758061	0.336569	known
XR_009600160.1	0.211617	1.15674	0.490998	0.920041	0	1.34159	0	0.577121	0.431474	0.619786	0.753877	0.336198	known
MSTRG.12564.3	1.58234	0	0	0.055261	0	0.691769	0.133225	0.872484	0	0.527447	0.24901	0.335236	novel
MSTRG.19756.23	0.7066	0.083543	0.144197	0.487888	2.01548	0.072137	0.300254	0.524998	0.18006	0.311447	0.858501	0.335104	novel
XR_003588724.3	0.857517	0.684352	0.312227	0.764635	0.688958	0.918859	0.511084	0.478984	0.012321	0.618032	0.790817	0.33413	known
MSTRG.11910.1	0.769223	0.799513	0	0	1.47147	0	0	0.995921	0	0.522912	0.49049	0.331974	novel
XR_009595805.1	0	0.311428	0.149941	0.474468	0.18585	0.956249	0.056366	0.797906	0.140916	0.15379	0.538856	0.331729	known
XR_001436587.4	0.426416	0.210243	0.49344	0.132921	1.39908	0.430108	0.251943	0.367142	0.371353	0.3767	0.654037	0.330146	known
XR_009597584.1	0.532241	0.81535	1.81492	0.241833	0.075843	1.05196	0.606075	0	0.382351	1.05417	0.456547	0.329475	known
MSTRG.16898.1	0.033945	0.269334	0.669751	0.222427	1.82645	0.467157	0.64126	0.22934	0.114858	0.324343	0.838677	0.328486	novel
MSTRG.18613.1	0.27659	0.11149	0.125714	0.466897	1.55441	0.426424	0.749236	0	0.23246	0.171265	0.81591	0.327232	novel
XR_006059084.2	0.283455	0.366411	0.37578	0.316073	1.08688	0.404506	0.379108	0.27122	0.328679	0.341882	0.602485	0.326336	known
XR_009597486.1	1.82229	2.41471	2.73332	2.21156	0.141049	0.42869	0.111087	0.867453	0	2.32344	0.927098	0.32618	known
MSTRG.24246.1	0.92332	0.792694	0	0.376457	2.24717	0.570456	0.23175	0	0.746448	0.572005	1.0647	0.326066	novel
MSTRG.15573.34	0.189882	0.629862	0.588604	0.067585	1.71648	0.559776	0.698186	0.214172	0.065501	0.469449	0.781281	0.325953	novel
XR_003590549.3	0.359985	0.446443	0.826307	0.161278	0.576338	0.416169	0.324826	0.33278	0.315981	0.544245	0.384595	0.324529	known
XR_001039406.4	0.522414	0.385288	0.281228	0.766659	0.236385	0.812395	0.41052	0.455894	0.103701	0.39631	0.605146	0.323372	known
MSTRG.14815.3	0.373124	0	0.130004	0.590832	3.59672	0.302181	0.052899	0.159684	0.756566	0.167709	1.49658	0.32305	novel
XR_003588558.3	0.76872	0.047116	0.615623	2.30573	0.463685	0.090413	0.536861	0.083726	0.347509	0.477153	0.953275	0.322699	known
MSTRG.25664.2	0.406823	0.233793	0.497715	0.707934	0.814038	0.211709	0.410306	0.334387	0.22303	0.379444	0.577894	0.322574	novel
MSTRG.21853.1	1.69663	0	0.330229	0.619201	0	1.50529	0.142426	0.820524	0	0.675618	0.708165	0.320983	novel
XR_006056194.1	0.152852	0.551659	0.194026	0.074432	1.46597	0.354805	0.40358	0.245932	0.313038	0.299512	0.631736	0.32085	known
XR_006057380.2	0.212009	1.31014	0	0.484734	0	0.057494	0	0.935556	0.021398	0.507384	0.180743	0.318985	known
MSTRG.19928.3	0.827525	0	0.829561	0.813485	0	0	0	0.955017	0	0.552362	0.271162	0.318339	novel
XR_009598334.1	0.407511	0.38497	0.211261	0.413205	0.715783	0.441219	0.50278	0.28219	0.165189	0.334581	0.523402	0.31672	known
MSTRG.5.3	0.433266	0.799003	0.381551	0.530774	0	0	0	0.579309	0.370251	0.53794	0.176925	0.31652	novel
MSTRG.8780.1	0.736241	2.19304	0.172385	0.183087	0.280229	0.321248	0.405871	0.238693	0.303782	1.03389	0.261521	0.316115	novel
MSTRG.21113.1	0	0.377923	0.244138	0.247644	1.44317	0.295386	0.200752	0.486635	0.256961	0.207354	0.662068	0.314783	novel
XR_003586050.3	0.18639	0.270839	0.427627	0.196527	4.44615	0.30605	0.357756	0.209409	0.369914	0.294952	1.64958	0.31236	known
MSTRG.17577.5	0.846631	0	0.339305	0.513348	0	1.30589	0.328999	0.606148	0	0.395312	0.606412	0.311716	novel
MSTRG.3448.3	0.609259	0.398156	0	0.406703	3.61807	0.971374	0.336302	0	0.598821	0.335805	1.66538	0.311708	novel
MSTRG.7953.2	0.221444	0.927168	0.406626	0.022858	0.10587	0.027445	0.213319	0.365979	0.35511	0.518413	0.0520577	0.311469	novel
MSTRG.22435.1	0.64644	0.261353	0.45892	0.26771	2.24234	0.798409	0.320502	0.459801	0.150272	0.455571	1.10282	0.310192	novel
MSTRG.566.1	0.559025	0.781788	0.27004	0.832626	2.87629	0.511725	0.232545	0.275987	0.418052	0.536951	1.40688	0.308861	novel
XR_006056656.2	0.359465	0.052481	1.09706	0.425525	0.254725	0.570127	0.202216	0.193664	0.530451	0.503003	0.416792	0.308777	known
MSTRG.21736.1	0	0	1.22149	2.17578	0.161297	0	0.015736	0.494876	0.407963	0.407163	0.779027	0.306192	novel
XR_001044798.5	0.293574	0.09749	0.17578	0.817508	0.720065	1.01859	0.606108	0.083378	0.220511	0.188948	0.852053	0.303332	known
MSTRG.877.13	0.48193	0.157792	0.786836	0.424451	0	1.32852	0.166954	0.074209	0.666809	0.475519	0.584325	0.302657	novel
XR_003586444.3	0.310756	0.399071	0.413527	0.179994	1.41259	0.24644	0.082286	0.543979	0.281566	0.374451	0.613009	0.30261	known
XR_009601443.1	0.528256	0.399771	0.662566	0.561972	1.06923	0.47498	0.23491	0.381208	0.2881	0.530198	0.70206	0.301406	known
MSTRG.15914.1	0.182408	0.333669	0.647452	0.490311	1.38054	0.46387	0.246881	0.435815	0.219971	0.387843	0.77824	0.300889	novel
MSTRG.5894.1	2.21695	0.055727	0.071014	0.285905	0.414153	0.520669	0.048658	0.05482	0.798358	0.78123	0.406909	0.300612	novel
MSTRG.17717.1	0.367543	0.154193	0.697487	0.325956	1.16529	0.374663	0.403056	0.49795	0	0.406408	0.621969	0.300335	novel
MSTRG.6134.1	0.463848	0.325636	0.107061	0.159206	1.1098	0.530954	0.465851	0.131798	0.298574	0.298848	0.599986	0.298741	novel
XR_006055629.2	0.625263	0.231504	0	0	1.64431	1.26962	0.080214	0.815324	0	0.285589	0.97131	0.298513	known
MSTRG.17403.24	0.519958	0.099635	1.2086	0.394575	0	0.001697	0.778039	0.112717	0.003328	0.609399	0.132091	0.298028	novel
XR_009600531.1	0.420595	0.273798	0.119092	0.259648	3.80305	0.302494	0.320283	0.292636	0.271532	0.271162	1.45506	0.294817	known
MSTRG.19362.4	0.757533	1.66016	2.1862	2.40194	8.58556	1.94702	0.456174	0.236947	0.185747	1.53463	4.31151	0.292956	novel
XR_006057629.2	0.281638	0.652389	0.326808	0.051163	1.48997	0.239717	0.074645	0.647217	0.156593	0.420278	0.593618	0.292818	known
MSTRG.23074.1	0.193947	0.299145	0.380596	0.476716	1.44697	0.341495	0.3327	0	0.545433	0.291229	0.75506	0.292711	novel
MSTRG.14433.1	0.269531	0.334761	0.452517	0.685746	1.67313	0.171482	0.60007	0	0.27324	0.35227	0.843452	0.291103	novel
XR_006057713.2	0.180394	0.292825	0.345798	0.170183	1.28394	0.314439	0	0.701237	0.166714	0.273006	0.589519	0.289317	known
XR_006057132.2	0.635648	0	0	0	3.63307	0.531345	0.338713	0.518969	0	0.211883	1.38814	0.285894	known
XR_009596940.1	0.0026	2.17273	3.05365	0	0	0	0.014694	0.814701	0.019255	1.74299	0	0.282883	known
MSTRG.11733.1	1.11231	0.247725	0.765103	0.184675	0	0.200515	0.609969	0.237633	0	0.708378	0.128397	0.282534	novel
XR_006059505.2	0.426165	0.274105	0.158716	0.537482	0.938163	0.38095	0.29644	0.134545	0.411303	0.286329	0.618865	0.280763	known
MSTRG.14815.2	0.566768	0	0	1.09165	0	0.453246	0	0.268528	0.571649	0.188923	0.514964	0.280059	novel
XR_009596377.1	1.08929	0	0.113617	1.18375	0	0.758434	0.164647	0.27499	0.394105	0.40097	0.647396	0.277914	known
MSTRG.1622.20	0	2.41181	0	0	0	0	0	0	0.827883	0.803937	0	0.275961	novel
XR_003589854.2	0.291694	0.401028	0	0.253938	1.6045	1.24005	0.422008	0	0.401078	0.230907	1.03283	0.274362	known
MSTRG.657.3	0	1.63794	0.342205	0.960215	0.355904	0	0	0.822315	0	0.660047	0.438706	0.274105	novel
XR_001044009.4	0.243508	0.491486	0.320857	0.556409	1.51195	0.265614	0.377999	0	0.442543	0.35195	0.777991	0.273514	known
MSTRG.12781.1	0.101945	0.091291	0	0.154268	1.43193	0.071781	0.381559	0.11621	0.31187	0.064412	0.552659	0.26988	novel
XR_006058543.2	0.504081	0.27539	0.434029	0.20045	0.917184	0.529442	0.283768	0.2554	0.270288	0.4045	0.549025	0.269819	known
XR_009601108.1	0.275735	0.521228	0.206104	0.169021	2.32719	0.429286	0.660688	0	0.144979	0.334356	0.975167	0.268556	known
XR_006057131.2	0.560482	0.203966	0.326951	0.471535	1.17729	0.200842	0.435361	0.105738	0.259006	0.3638	0.616556	0.266702	known
MSTRG.20045.1	1.41472	0.52665	0.595159	0.656261	0	0.0311	0.098783	0.268092	0.429674	0.845511	0.22912	0.265516	novel
MSTRG.24572.1	0.123323	0.334557	0	0.062147	3.00853	0.181927	0.167248	0.153657	0.472509	0.152627	1.0842	0.264471	novel
XR_009597959.1	0.419844	0.682776	0.404263	0.096345	0	0.237663	0.19182	0.31654	0.284619	0.502294	0.111336	0.264326	known
XR_009596243.1	0.028687	0.291789	0.444644	0.849237	0.858345	0.81083	0.17301	0.110198	0.508793	0.25504	0.839471	0.264	known
MSTRG.14423.1	0.652953	0.466991	0.685751	0.278796	1.67114	1.59794	0.641832	0.102455	0.039054	0.601898	1.18262	0.261114	novel
MSTRG.19324.29	0.800783	0.687019	0.217252	0.106305	0	0.104335	0.099996	0.158208	0.523032	0.568351	0.0702133	0.260412	novel
XR_009601514.1	0.727229	0.473577	0.346463	0.952235	0.852105	0.896671	0.224832	0	0.550112	0.515756	0.900337	0.258315	known
XR_001434159.4	0.271039	0.432808	0.367514	0.727752	0	1.3232	0.237442	0.161653	0.375125	0.35712	0.68365	0.258073	known
MSTRG.19469.12	0.328333	0.161501	0.342525	0.083629	2.79058	0.197747	0.356089	0.322469	0.089818	0.277453	1.02399	0.256125	novel
XR_006060241.2	0.718783	0.063237	0	0.550033	1.85943	0.458897	0.118073	0.171546	0.472646	0.260673	0.95612	0.254088	known
MSTRG.23887.4	0	0.01586	0	0	0	3.37964	0.236908	0.524337	0	0.00528667	1.12655	0.253748	novel
MSTRG.17831.2	0.233326	0.449006	0.03383	0.550009	7.32827	0.224417	0.044605	0.046916	0.66561	0.238721	2.7009	0.252377	novel
XR_009596353.1	0.508855	0.022243	1.43054	0.201291	0.229565	0.154627	0.487605	0.061305	0.205197	0.653881	0.195161	0.251369	known
XR_006057426.2	0.330485	0.245984	0.360282	0.776734	2.37994	0.202296	0.265466	0.163425	0.324273	0.31225	1.11966	0.251055	known
MSTRG.12564.1	0	0.706919	0.503206	0.249732	1.17162	0.433072	0.470086	0	0.2791	0.403375	0.618143	0.249729	novel
MSTRG.4023.1	0	0.616206	0.424814	0.261998	2.61246	0.385719	0.501386	0.116787	0.128325	0.347007	1.08672	0.248833	novel
XR_001021447.5	0.317953	0.513802	0.061372	0.680068	1.1198	0.396046	0.133873	0.26084	0.346557	0.297709	0.731972	0.24709	known
MSTRG.9675.1	0	0	0	0.046219	1.71545	0.005691	0	0.0417	0.698944	0	0.589119	0.246881	novel
XR_009600511.1	0.963555	0.07947	0.598279	0.683557	0.313694	0.1634	0.528993	0.071902	0.136043	0.547101	0.386884	0.245646	known
MSTRG.11689.1	0.271434	0.060846	0.178389	0.198246	2.53784	0.561855	0.23337	0.328945	0.167196	0.170223	1.09931	0.24317	novel
XR_003590541.3	0.391578	1.1147	0.744112	0.653515	1.53391	0.322369	0	0.532748	0.192458	0.75013	0.836599	0.241735	known
XR_009597238.1	0.162434	0.121063	0.342167	0.480247	1.01805	0.294645	0.314927	0.054172	0.3555	0.208555	0.597647	0.241533	known
MSTRG.657.1	0.06598	0.078535	0.964763	0	3.52794	0	0.167684	0.137642	0.416209	0.369759	1.17598	0.240512	novel
MSTRG.3003.1	0.583166	0	0	0	1.63754	0.247429	0.354568	0.364341	0	0.194389	0.628324	0.239636	novel
XR_009596861.1	0.484076	0	0	1.56009	2.6093	0.043786	0	0	0.718152	0.161359	1.40439	0.239384	known
MSTRG.3542.1	0	0.401279	0.241642	0.303679	1.09882	0.301258	0.208459	0.175983	0.333601	0.214307	0.56792	0.239348	novel
XR_006060873.2	0.369017	0.052088	0.242698	0.111232	1.58354	0.101928	0.19945	0.240752	0.269765	0.221268	0.598902	0.236656	known
MSTRG.8187.3	0.174805	0.394409	0.203451	0.13442	1.57152	0.1747	0.65246	0.056352	0	0.257555	0.62688	0.236271	novel
XR_003589750.3	0.316626	0.201753	0.233196	0.243727	1.97788	0	0.284064	0.423824	0	0.250525	0.740537	0.235963	known
MSTRG.14109.1	0.578629	0	0	0.27068	1.2463	0.154744	0.428882	0	0.266513	0.192876	0.557243	0.231798	novel
XR_009599481.1	0.38904	0.117936	0.154859	0.34029	2.21082	0.268273	0.371396	0.169083	0.150075	0.220612	0.939795	0.230185	known
XR_009595108.1	0.190083	0.149156	1.17477	0.519206	0.684292	0.234428	0.306447	0.15732	0.22043	0.50467	0.479309	0.228066	known
MSTRG.12133.1	0.42299	0.178617	1.4036	0.834655	1.05841	1.16011	0.091079	0.354089	0.234851	0.668402	1.01773	0.226673	novel
XR_003586086.3	0.290751	0.355902	1.21403	1.39885	0	0.400887	0	0.198007	0.478909	0.620229	0.599914	0.225639	known
MSTRG.18560.1	0	0.147309	0	0.119541	0	1.77878	0.178786	0.137855	0.351124	0.049103	0.632774	0.222588	novel
XR_009595816.1	0.399128	0.230535	0.104086	0.394104	1.25523	0.417324	0.193298	0.200155	0.270523	0.244583	0.688886	0.221325	known
XR_006056971.2	0.065111	0	0.475687	0.391758	1.16654	0	0.32015	0	0.342902	0.180266	0.519433	0.221017	known
MSTRG.24622.1	0.224335	0	0.439125	0.763016	1.02077	0.344766	0.305627	0.240852	0.116431	0.221153	0.709517	0.22097	novel
MSTRG.9339.8	0.284917	0.085453	0.083103	0.298432	1.23149	0.247764	0.464076	0.058974	0.138397	0.151158	0.592563	0.220482	novel
MSTRG.11912.1	1.16317	0.958346	0.918364	1.12735	1.17578	0.301664	0.183579	0.098682	0.377395	1.01329	0.868265	0.219885	novel
MSTRG.20250.2	0.202877	1.14476	1.79728	0.569738	0.08234	0.209198	0.24497	0.222885	0.189426	1.04831	0.287092	0.219094	novel
MSTRG.20945.30	0.117427	0.176792	0.388492	0.635581	0.741666	0.167418	0.065384	0.175391	0.415927	0.22757	0.514888	0.218901	novel
MSTRG.24621.2	0.275251	0.044683	0.190294	0.157134	1.60138	0.145872	0.12649	0.354827	0.172158	0.170076	0.634797	0.217825	novel
MSTRG.21938.2	0	0.646192	0.271408	0.371809	1.7827	0.238319	0.043119	0.601987	0	0.305867	0.797609	0.215035	novel
XR_001022452.4	0.516953	0.275285	0.678337	0.225033	1.14959	0.370706	0.330533	0.167854	0.143852	0.490192	0.581776	0.21408	known
XR_009596008.1	0.065058	0.220169	0.440348	1.10398	0.331708	0.443881	0.165184	0.261298	0.215106	0.241858	0.626524	0.213863	known
MSTRG.10690.1	0.152651	0.005414	0.094829	0.237699	1.94365	0.077382	0	0.333593	0.305915	0.084298	0.752909	0.213169	novel
MSTRG.15570.1	0.077844	0	0.23686	0.381024	1.62912	0	0.248616	0.162606	0.226462	0.104901	0.670048	0.212561	novel
MSTRG.17412.8	0.211313	2.85849	2.27734	1.55566	0	0.186564	0.142673	0.176495	0.315038	1.78238	0.580742	0.211402	novel
MSTRG.26132.21	0.28072	4.98218	0.381102	0.027231	0	0	0.183096	0.283688	0.151399	1.88134	0.009077	0.206061	novel
XR_006059072.1	0.467602	0.115743	0.152819	0.196516	1.80286	0.03654	0.279834	0.132279	0.205852	0.245388	0.678637	0.205988	known
MSTRG.17359.1	0	0	2.28355	0.128127	0	0.848625	0.025833	0.587032	0	0.761182	0.325584	0.204288	novel
XR_001042619.3	0.016866	0	0.058491	0.347974	3.59795	0.275053	0.035446	0.232859	0.343064	0.025119	1.40699	0.20379	known
MSTRG.6940.1	0.338616	0.168822	0.242697	0.117808	1.29695	0.126018	0.140119	0.197507	0.267353	0.250045	0.513593	0.20166	novel
MSTRG.20726.10	0.123055	0.070471	0.229346	0.147532	2.34962	0	0	0.600504	0	0.140957	0.832383	0.200168	novel
MSTRG.3477.2	0	0.330054	0	1.49136	2.05388	0	0.436806	0	0.149808	0.110018	1.18175	0.195538	novel
XR_009595780.1	0.2254	0.558701	0.131306	0.643492	0.454568	0.577137	0.215341	0.150869	0.217593	0.305136	0.558399	0.194601	known
MSTRG.3958.9	0.514191	0.415452	0	0.177638	1.22861	0.269118	0.208031	0.013656	0.357359	0.309881	0.558455	0.193015	novel
MSTRG.14071.2	0.357631	0.104661	0.708119	0.114268	1.5643	0	0.296894	0.219977	0.05315	0.390137	0.559522	0.190007	novel
MSTRG.10455.1	0.991893	0.189024	0.409801	0	2.59726	0.409091	0.306944	0.142722	0.117432	0.530239	1.00212	0.189033	novel
MSTRG.3975.1	0.266658	0.476183	0.174399	0.506495	1.00901	0	0.264614	0	0.284128	0.305747	0.505168	0.182914	novel
XR_003588896.2	0.571005	0.879582	0.232022	0.661489	1.32328	0.384692	0.127793	0.190617	0.228805	0.56087	0.789821	0.182405	known
MSTRG.22869.1	0.090541	0.064576	0.047227	0.121388	4.36458	0.126633	0	0	0.542297	0.067448	1.53753	0.180766	novel
MSTRG.12011.1	0.168747	0.297665	0.217582	0.226492	1.3283	0.156573	0.219835	0.188717	0.131215	0.227998	0.570456	0.179922	novel
XR_003586903.2	0.36426	0.127634	0.049101	0	1.92528	0.129342	0.207038	0.2622	0.070358	0.180332	0.684874	0.179865	known
MSTRG.26132.30	0.497656	0	0.921465	5.15846	0	0.613785	0.082903	0	0.450533	0.47304	1.92408	0.177812	novel
XR_006057904.2	0.220018	0.300991	0.069257	0.088301	2.36611	0.53265	0.128713	0.260825	0.139557	0.196755	0.995687	0.176365	known
MSTRG.20799.1	0.26822	0.345449	0.565568	0.216685	1.23082	0.27582	0.219398	0	0.304609	0.393079	0.574441	0.174669	novel
MSTRG.16790.1	0.252975	0.173153	0.17665	1.59061	0.096418	0.189432	0.178459	0.176893	0.165452	0.200926	0.625485	0.173601	novel
XR_003591571.3	0.592944	0	0.018016	0	1.9553	0.514154	0.059883	0.346248	0.113064	0.203653	0.823153	0.173065	known
XR_009600141.1	0.04968	0.175539	0.161239	0.453633	1.93636	0.192608	0.277033	0.176407	0.061336	0.128819	0.860866	0.171592	known
MSTRG.11409.1	0.487053	0	0.285437	0.377807	1.17347	0.467342	0.27859	0	0.234991	0.257497	0.672874	0.171194	novel
MSTRG.6527.3	0.574223	0	0.694167	0.493049	1.3614	0.377047	0.513098	0	0	0.422797	0.743832	0.171033	novel
MSTRG.4836.1	0.118196	0.226765	0.437	0.515261	1.13606	0.625091	0.13131	0.257618	0.12211	0.260654	0.758802	0.170346	novel
XR_001021536.4	0.251974	0.230645	0.389795	0.329332	2.1405	0.347117	0.115125	0.207754	0.187583	0.290805	0.938981	0.170154	known
XR_006057452.2	0.163767	0.33549	0.097153	2.10018	3.05592	0.104632	0.111876	0.095652	0.298791	0.198803	1.75358	0.168773	known
XR_001043722.4	0.128597	0	0.18683	0.168505	1.90189	0.539528	0	0.31676	0.187375	0.105142	0.869973	0.168045	known
XR_006059821.1	0.122148	0	0.188241	0.171418	2.39414	0.388969	0.209923	0.151702	0.138633	0.103463	0.984844	0.166753	known
XR_003586100.3	0.283331	0.078101	0.09621	0.682857	0	0.848076	0.204146	0.205736	0.09009	0.152547	0.510311	0.166657	known
MSTRG.3566.3	0.079292	0.116426	0.163965	0.326086	1.00987	0.207796	0	0.452367	0.043937	0.119894	0.514583	0.165435	novel
XR_009596939.1	0	0	1.14984	0.209714	6.72669	0	0	0.492325	0	0.383281	2.31214	0.164108	known
MSTRG.5048.5	0.059756	0.042032	0.078518	0.202135	2.29499	0.330089	0.206568	0.040062	0.244503	0.060102	0.942405	0.163711	novel
MSTRG.18452.1	0.041126	0	0.126852	0.180684	9.08874	0.055961	0.208673	0.161738	0.120473	0.0559927	3.10846	0.163628	novel
MSTRG.2640.1	0	0	0	0	1.38889	1.26246	0.052444	0	0.437667	0	0.883783	0.16337	novel
MSTRG.24678.8	0.075352	0.445086	0.739929	0.525678	1.41514	0.188132	0.411454	0.055721	0.022847	0.420122	0.709651	0.163341	novel
MSTRG.23077.2	0.480009	0.46722	0.08223	0.258201	1.24155	0.517445	0.050635	0.263118	0.175717	0.343153	0.672398	0.163157	novel
MSTRG.18423.1	0.295039	0.316389	0.469547	0.687579	1.60868	0.308671	0	0.408219	0.077728	0.360325	0.86831	0.161982	novel
MSTRG.5305.3	0.494191	1.33676	0.313914	0.053604	0	0	0.061949	0.050938	0.369318	0.714956	0.017868	0.160735	novel
MSTRG.1375.1	0.471016	0.052099	0.678352	0.106757	1.08632	0.530101	0.187039	0.171807	0.119732	0.400489	0.574391	0.159526	novel
MSTRG.4488.2	0.020344	0.201556	0.141376	0.339346	1.09524	0.210458	0.427963	0	0.049013	0.121092	0.548349	0.158992	novel
MSTRG.14490.6	0	0	1.69369	1.2872	4.02797	0.485539	0.175845	0.145197	0.144235	0.564563	1.93357	0.155092	novel
XR_006057252.2	0.310686	0.915399	0.277949	0.835994	0	1.08838	0.206666	0.209894	0.044211	0.501345	0.641459	0.15359	known
XR_009595571.1	1.14413	0	1.07887	0.710494	2.10385	0.422389	0	0	0.449506	0.741002	1.07891	0.149835	known
XR_003590542.2	0.375496	0.486245	0	0	1.36769	0.3172	0.029008	0.311382	0.10863	0.287247	0.56163	0.149673	known
XR_006055708.1	0.039722	0.047097	0.052188	0.174039	2.06698	0	0.15514	0	0.288461	0.0463357	0.747006	0.147867	known
MSTRG.23088.2	0.052065	0	0.109773	0.089937	0.841967	4.95461	0.073502	0.162169	0.205277	0.053946	1.96217	0.146983	novel
XR_006056335.2	0.174517	0.329734	0	0.280869	0.848308	0.640998	0.069887	0.221299	0.143789	0.168084	0.590058	0.144992	known
MSTRG.13759.1	0.388437	0.091826	0.288956	0.015257	1.31846	0.283928	0.108647	0.10599	0.21955	0.256406	0.539215	0.144729	novel
MSTRG.11220.1	0	0.280492	0.50592	0	2.0508	0	0	0	0.430136	0.262137	0.683601	0.143379	novel
MSTRG.7165.1	0.174608	2.37991	0.127382	0.261325	0.243302	1.54923	0.242754	0.106212	0.080292	0.893967	0.68462	0.143086	novel
MSTRG.3448.2	0.58236	0	0	0.91245	3.44669	0.254247	0	0	0.425189	0.19412	1.5378	0.14173	novel
MSTRG.454.3	0	0	0.142024	0.341927	5.03982	0	0.023916	0.396641	0	0.0473413	1.79392	0.140186	novel
XR_009600601.1	0.687803	0.363053	0.788224	0.412772	0.538656	0.388382	0.102601	0.139389	0.169435	0.613027	0.446603	0.137142	known
XR_003590498.3	0.022317	0	0.12834	0.376121	0.028258	1.11008	0.035429	0.266958	0.101299	0.050219	0.50482	0.134562	known
MSTRG.16417.2	0	0.238687	0.132918	0.142825	0.799395	0.675809	0.132798	0.266649	0	0.123868	0.539343	0.133149	novel
MSTRG.18671.2	0	0.067429	0.306456	0.370664	2.83703	0.179392	0.325077	0	0.074317	0.124628	1.12903	0.133131	novel
XR_009597928.1	0	0.180722	0.175259	0.563747	1.24873	0.449782	0.242001	0.15225	0	0.11866	0.754085	0.131417	known
MSTRG.5294.1	0.21371	0	0.250127	0.148121	1.14714	0.317914	0.154869	0	0.23824	0.154612	0.537725	0.131036	novel
XR_009601319.1	0.084079	1.735	1.51284	0.576986	0	0.186149	0.261052	0.086971	0.039765	1.11064	0.254378	0.129263	known
MSTRG.24621.1	0.18464	0	0.644638	0	1.74965	0.098371	0.383165	0	0	0.276426	0.616008	0.127722	novel
MSTRG.26132.81	0	1.3099	1.02723	0.050145	0	0	0	0.380932	0	0.779042	0.016715	0.126977	novel
MSTRG.19928.8	0.167741	0.195608	0.169872	0.455062	3.48249	0.077187	0.313065	0	0.064896	0.17774	1.33825	0.125987	novel
MSTRG.24823.2	1.08272	0.846305	0.216994	0.556383	0	0.242106	0.269308	0	0.107668	0.71534	0.266163	0.125659	novel
MSTRG.19638.1	0.987245	0	0.225365	0	2.14483	0.159761	0.12723	0	0.248157	0.404203	0.768196	0.125129	novel
MSTRG.6413.1	0	0.004305	0.7551	0.00812	0	1.75834	0.005618	0	0.36898	0.253135	0.588821	0.124866	novel
MSTRG.10276.1	0.311746	0.693886	0.538466	0	0	0.112316	0.078734	0.154481	0.141071	0.514699	0.0374387	0.124762	novel
XR_009597841.1	2.62209	4.41723	2.75892	2.54383	2.25264	2.42087	0	0	0.371447	3.26608	2.40578	0.123816	known
MSTRG.19943.1	0.59486	0	0.062709	0.453456	1.35526	1.26614	0.108906	0	0.261904	0.21919	1.02495	0.123603	novel
XR_003587026.3	0.437831	0	0.314032	0.699828	1.75042	1.26127	0.323858	0.020875	0	0.250621	1.23717	0.114911	known
XR_006059263.2	1.35982	0.028176	0.069004	0.181955	0.725002	0.82087	0.014522	0	0.325276	0.485665	0.575942	0.113266	known
MSTRG.26136.4	0.213125	0.115844	0.269419	0.470607	0.964056	0.18845	0.301604	0.002071	0.03502	0.199463	0.541038	0.112898	novel
MSTRG.19086.1	0.13168	0.110112	0.388203	0.395047	1.94011	0.125144	0.04486	0.291403	0	0.209998	0.820101	0.112088	novel
MSTRG.7434.2	0.082562	0.032522	0.153819	0.226266	1.15659	0.120401	0.288996	0.031094	0.014873	0.0896343	0.501087	0.111654	novel
XR_006056146.2	0.046738	0.072008	0	0.649828	0.786156	0.230078	0.121339	0.19635	0	0.039582	0.555354	0.105896	known
MSTRG.19345.1	0.438774	0.046749	0.082075	0.094997	3.03588	0.187103	0.104728	0.090626	0.117156	0.189199	1.10599	0.10417	novel
MSTRG.2680.1	0	0.925811	0	1.39744	0.387022	1.09157	0.308791	0	0	0.308604	0.958679	0.10293	novel
XR_009601049.1	0.053118	0.068215	0	0.11533	0.070546	3.18667	0	0.020352	0.273966	0.0404443	1.12418	0.098106	known
XR_001043913.5	1.01812	0.106793	0.218302	0.206867	6.53818	0.254046	0.017759	0.122777	0.151473	0.447737	2.33303	0.0973363	known
MSTRG.18671.1	0.665563	0.312237	1.30576	0.84574	0.243133	0.547023	0.289465	0	0	0.761186	0.545299	0.0964883	novel
MSTRG.17075.2	0	0	0.088954	0	1.71156	0	0	0.057849	0.230626	0.0296513	0.570521	0.0961583	novel
MSTRG.21035.2	0.101482	0.684209	1.1869	0.49234	1.38936	0.585958	0.0623	0	0.204652	0.65753	0.822552	0.088984	novel
MSTRG.17485.1	0	0.427826	0.512511	0.370106	1.60109	0.132999	0	0.200847	0.057882	0.313446	0.7014	0.086243	novel
MSTRG.15767.17	0	0.104727	0.294828	0.143271	5.25937	0.164666	0	0.256211	0	0.133185	1.85577	0.0854037	novel
MSTRG.18175.1	0	0	0	0.095177	1.44449	0	0.158322	0	0.096712	0	0.513221	0.0850113	novel
MSTRG.1995.1	0	0.239844	0.09146	0	1.67023	0.040564	0.123419	0.131429	0	0.110435	0.570263	0.0849493	novel
MSTRG.6614.1	0.029	0.091571	0	0	2.864	0.074757	0.130723	0	0.12223	0.0401903	0.979586	0.0843177	novel
MSTRG.11256.29	0	0.003904	0	0.003857	8.16813	0	0.03842	0.21082	0	0.00130133	2.72399	0.08308	novel
XR_009598943.1	0.309432	0.075458	0.183827	0.2519	1.43187	0.1798	0.132199	0.045457	0.069851	0.189572	0.621191	0.0825023	known
MSTRG.12870.4	0.190569	0	0	0.288845	1.51944	0.119747	0.245033	0	0	0.063523	0.642677	0.0816777	novel
MSTRG.13452.1	0.378343	0	0.328575	0.25046	1.12146	0.42164	0.051928	0.110194	0.076079	0.235639	0.597853	0.0794003	novel
MSTRG.18414.2	0.093933	0	0.181584	0.143763	3.71983	0.326766	0.038553	0.094712	0.100858	0.091839	1.39679	0.078041	novel
MSTRG.10784.3	0.087176	0.013361	0	0	3.43187	0.042216	0.106892	0.124483	0	0.0335123	1.15803	0.077125	novel
XR_003588809.3	0	0.815804	0.738346	0	0.406358	0.501494	0.222509	0	0	0.51805	0.302617	0.0741697	known
MSTRG.2757.1	0.937019	1.33122	0	0.384956	0.174313	0.0666	0.109212	0.108255	0	0.75608	0.208623	0.072489	novel
MSTRG.13016.1	0.199005	0	0	0.087666	0	1.71309	0.03752	0	0.172929	0.066335	0.600252	0.0701497	novel
MSTRG.12269.1	0.062019	0.295945	0.106646	0.315368	1.06146	0.167445	0.157609	0.044343	0	0.15487	0.514759	0.0673173	novel
MSTRG.12891.1	1.01398	0.367734	0	0.456138	3.57984	0.008877	0	0.200614	0	0.460573	1.34828	0.0668713	novel
MSTRG.19924.1	0.262648	0.526988	0.167426	0.440462	1.0556	0.278606	0.050138	0.146258	0	0.319021	0.591554	0.0654653	novel
MSTRG.10484.1	0	0	0	0.193141	1.26473	0.564082	0	0	0.195201	0	0.673983	0.065067	novel
MSTRG.15699.1	0	0	0.092009	0.152977	1.81631	0.110369	0.098268	0	0.095058	0.0306697	0.693218	0.064442	novel
MSTRG.3087.1	0.298631	0.222801	0.094451	0.435152	1.26785	0.166009	0.119644	0.016867	0.05102	0.205294	0.623004	0.0625103	novel
MSTRG.19578.1	0.180922	0	0.077443	0.38131	1.08873	0.198685	0.031381	0	0.153894	0.0861217	0.556242	0.0617583	novel
MSTRG.19444.2	0	0	1.06362	0.246516	3.63179	0	0	0.182442	0	0.354541	1.29277	0.060814	novel
MSTRG.1264.1	0.028646	0.024714	0.033121	0.088106	32.7971	0.050259	0.023077	0	0.149799	0.028827	10.9785	0.0576253	novel
MSTRG.12870.3	0.089223	0.043251	0.154735	0.043376	2.17372	0	0.130628	0	0.039012	0.0957363	0.739031	0.0565467	novel
MSTRG.25275.9	0	0.136755	0	0	2.64228	0	0	0.169393	0	0.045585	0.880759	0.0564643	novel
XR_009596337.1	0	0.011016	3.8e-05	0.003603	2.20634	0.080572	0.000579	0.021366	0.139861	0.00368467	0.763507	0.0539353	known
MSTRG.11907.1	0.350012	0.404002	2.58614	0.260638	0.150859	1.70355	0.10388	0.050005	0	1.11339	0.705016	0.051295	novel
XR_009597998.1	0.269363	0.661267	0.346988	0	1.87869	0	0	0.022626	0.127935	0.425873	0.626231	0.050187	known
XR_009601161.1	0.700778	0.345571	0.577008	0.216776	0	0	0.035009	0.115112	0	0.541119	0.0722587	0.0500403	known
MSTRG.12891.6	0	0.113132	0	0	1.61836	0	0	0	0.148829	0.0377107	0.539453	0.0496097	novel
MSTRG.20284.2	0.226267	0.099884	0.161668	0.049764	2.17223	0.026588	0.113628	0.018394	0	0.162606	0.749527	0.0440073	novel
MSTRG.11361.1	0.135449	1.43172	0.386212	0.208391	0.088507	0.067981	0.094307	0	0.0326	0.651127	0.121626	0.0423023	novel
XR_006059297.2	0	0.196193	0	0	1.44997	0.121775	0	0	0.123992	0.0653977	0.523915	0.0413307	known
MSTRG.13949.5	0	0	0	0.370608	1.77065	0.568664	0.118152	0	0	0	0.903308	0.039384	novel
MSTRG.4118.4	0	0	0	0	1.91208	0.006755	0.008574	0.104692	0	0	0.639612	0.0377553	novel
MSTRG.24181.1	0.153571	0.303023	0.374397	0.535371	1.3033	0.101149	0	0.111418	0	0.276997	0.646606	0.0371393	novel
MSTRG.24327.4	0.061899	0.009289	0.015801	0.067347	1.60523	0.132826	0.049909	0	0.060147	0.0289963	0.601801	0.0366853	novel
MSTRG.8480.1	0.01822	0	0	0.066754	38.0743	0	0.1024	0	0	0.00607333	12.7137	0.0341333	novel
XR_009594986.1	0.629093	1.16838	0.248526	0.515361	0.161595	0.310986	0	0	0.089006	0.681999	0.329314	0.0296687	known
MSTRG.22020.1	0.05982	0	0.234915	0.255603	1.92331	0.026297	0	0.088754	0	0.098245	0.73507	0.0295847	novel
MSTRG.2095.7	0.313082	1.42245	0.007637	0.162026	0	0	0	0.032679	0.053688	0.581057	0.0540087	0.028789	novel
MSTRG.63.5	0.064952	0.058886	0.005171	0.035681	1.63724	0	0.080096	0.005752	0	0.043003	0.557642	0.028616	novel
MSTRG.15110.2	0.308289	0.069483	0.090026	0	1.59818	0	0	0.085745	0	0.155933	0.532728	0.0285817	novel
MSTRG.21736.2	0	0	0	2.10024	0	0	0	0.071568	0.013622	0	0.70008	0.0283967	novel
XR_001041949.5	0	0	0.1686	0.484197	1.59116	0	0	0	0.084799	0.0562	0.691785	0.0282663	known
MSTRG.10191.4	0	0.455091	0.416902	0.301781	6.08794	0	0.067523	0	0.015299	0.290664	2.12991	0.0276073	novel
MSTRG.6858.1	0	0.08109	0.007956	0.029561	2.48435	0.011802	0.005394	0.067057	0	0.029682	0.841904	0.0241503	novel
MSTRG.7551.4	0.01221	0.242367	0.069117	0	59.2088	0	0.070287	0	0	0.107898	19.7363	0.023429	novel
MSTRG.10773.1	0.147645	5.2e-05	0	0.000367	10.3393	0	0	0	0.068701	0.0492323	3.44654	0.0229003	novel
MSTRG.498.11	0	0.184716	0.038835	0.288475	2.93272	0.029799	0.023107	0	0.040023	0.074517	1.08366	0.0210433	novel
MSTRG.6189.45	0.031199	0.02776	0.038029	0.049467	11.2619	0.128697	0.021285	0.036838	0	0.0323293	3.81336	0.0193743	novel
MSTRG.11314.7	0.017231	0.09888	0.04713	0.06126	1.51931	0	0.021045	0.007539	0.020996	0.0544137	0.526858	0.0165267	novel
MSTRG.10907.1	0	0	0.001654	0.062805	2.62845	0	0.014896	0.026941	0	0.000551333	0.897084	0.0139457	novel
MSTRG.11000.7	0.007556	0.001829	0.005287	0.000734	2.14699	0.003776	0.016994	0.011416	0.013207	0.00489067	0.717165	0.0138723	novel
MSTRG.5268.5	0	0.026387	0.124995	0.09522	1.54738	0	0.041023	0	0	0.0504607	0.547533	0.0136743	novel
MSTRG.9351.1	0.534405	1.63139	0.089102	0.477048	0	0.178224	0	0.030016	0	0.751634	0.218424	0.0100053	novel
MSTRG.14391.2	0	0	0	0	1.50682	0	0	0	0.029142	0	0.502274	0.009714	novel
XR_006058690.2	0	12.3169	0	5.96516	0	5.56323	0	0.00843	0.019097	4.10562	3.8428	0.00917567	known
XR_009596613.1	0	0	0.278363	0	0	2.03079	0	0	0.019469	0.0927877	0.67693	0.00648967	known
MSTRG.21350.4	0	0	0	0.039066	5.19383	0	0.01784	0	0	0	1.7443	0.00594667	novel
MSTRG.11253.2	0	0	0.007071	0	2.7113	0.121405	0	0	0.010631	0.002357	0.944236	0.00354367	novel
MSTRG.20441.2	0.012886	0.013725	0.019306	0	1.63186	0	0.009674	0	0	0.0153057	0.543952	0.00322467	novel
MSTRG.11432.10	0.047143	0.000999	0.002346	0	1.87307	0.001627	0.001797	0	0	0.0168293	0.624899	0.000599	novel
MSTRG.25425.6	0	0	0	205.294	0	0	0	0	0	0	68.4312	0	novel
MSTRG.6642.8	0	0	0	0.013521	29.7551	0	0	0	0	0	9.92288	0	novel
MSTRG.2663.10	0	0	0	0	18.3746	0.606016	0	0	0	0	6.32686	0	novel
MSTRG.23653.3	0	0	0	0	7.94646	0	0	0	0	0	2.64882	0	novel
MSTRG.4080.8	0	0	0	0	7.91285	0	0	0	0	0	2.63762	0	novel
MSTRG.15859.4	0.061799	0.055421	0	0	7.45792	0.082727	0	0	0	0.0390733	2.51355	0	novel
MSTRG.19018.5	0	0	0	0	5.93918	0	0	0	0	0	1.97973	0	novel
MSTRG.5878.20	0	0	0	0	5.11426	0	0	0	0	0	1.70475	0	novel
MSTRG.2112.3	0	0	0	0	5.01427	0	0	0	0	0	1.67142	0	novel
MSTRG.24482.4	0	0	0	0	4.72127	0	0	0	0	0	1.57376	0	novel
MSTRG.12891.5	0	0	0	0.0176	4.05547	0.566594	0	0	0	0	1.54655	0	novel
MSTRG.25641.6	0	0	0	0	4.35687	0	0	0	0	0	1.45229	0	novel
MSTRG.1381.2	0	0	0.249969	0	3.69725	0.47472	0	0	0	0.083323	1.39066	0	novel
MSTRG.26001.52	0.045446	0	0.032656	0	4.01813	0	0	0	0	0.026034	1.33938	0	novel
MSTRG.13211.1	0.50713	0	0	3.95652	0	0	0	0	0	0.169043	1.31884	0	novel
MSTRG.25885.5	0	0	0	0	3.74524	0	0	0	0	0	1.24841	0	novel
MSTRG.12891.4	0	0.276745	0	0.50397	3.01814	0	0	0	0	0.0922483	1.17404	0	novel
MSTRG.12870.2	0.314632	0	0.311732	0	3.44135	0.07371	0	0	0	0.208788	1.17169	0	novel
MSTRG.18328.4	0	0	0	0.138362	3.27835	0	0	0	0	0	1.1389	0	novel
MSTRG.12891.2	0	0.191821	0	0	3.30451	0	0	0	0	0.0639403	1.1015	0	novel
MSTRG.9339.3	0	0	0	0	3.01311	0.102001	0	0	0	0	1.03837	0	novel
MSTRG.2252.1	0	0.234385	0	0	2.97386	0	0	0	0	0.0781283	0.991286	0	novel
MSTRG.25789.12	0	0	0	0	2.77787	0	0	0	0	0	0.925958	0	novel
MSTRG.1622.21	0	0	0	1.2627	0	1.10809	0	0	0	0	0.790264	0	novel
MSTRG.9680.9	0	0	0	0	2.37016	0	0	0	0	0	0.790054	0	novel
MSTRG.15353.42	0	0	0	0	2.36954	0	0	0	0	0	0.789846	0	novel
MSTRG.23803.6	0	0	0	0	0	2.28978	0	0	0	0	0.763261	0	novel
MSTRG.1846.26	0	0	0	0	2.26693	0	0	0	0	0	0.755642	0	novel
MSTRG.26105.4	0	0	0	0	2.08864	0	0	0	0	0	0.696213	0	novel
MSTRG.18546.9	0	0	0	0	2.05394	0	0	0	0	0	0.684648	0	novel
MSTRG.16095.1	0	0	0	0.481376	1.50399	0	0	0	0	0	0.66179	0	novel
MSTRG.17247.6	0.123493	0.092779	0.073382	0	1.83348	0	0	0	0	0.0965513	0.611161	0	novel
MSTRG.15186.1	0.197196	0	0	0.095677	1.72176	0	0	0	0	0.065732	0.605812	0	novel
MSTRG.12558.1	0	0	0	0.263287	1.3315	0.19855	0	0	0	0	0.59778	0	novel
MSTRG.23378.1	0	0.111964	0.018122	0	1.61654	0.153847	0	0	0	0.043362	0.590131	0	novel
MSTRG.13136.1	0	0	0	0.374957	1.24858	0.106159	0	0	0	0	0.576564	0	novel
MSTRG.7521.6	0	0	0	0	1.72555	0	0	0	0	0	0.575183	0	novel
MSTRG.12012.1	0	0	0	0	1.71722	0	0	0	0	0	0.572406	0	novel
MSTRG.9548.1	0	0	0	0	1.61974	0	0	0	0	0	0.539912	0	novel
MSTRG.20514.3	0	0	0	0	1.60307	0	0	0	0	0	0.534357	0	novel
MSTRG.18212.2	2.85843	0	0	0	0	1.44297	0	0	0	0.95281	0.48099	0	novel
MSTRG.19537.30	0	7.72385	5.0316	0	0.026834	0	0	0	0	4.25182	0.00894467	0	novel
MSTRG.15435.4	0	17.6514	0	0	0	0	0	0	0	5.88379	0	0	novel
MSTRG.2028.1	0	5.81722	6.62288	0	0	0	0	0	0	4.1467	0	0	novel
XR_001024418.4	0	0	0	0	1.48362	0.028754	0	0	0	0	0.504125	0	known
XR_003586470.2	0	0	0	1.59779	2.04199	0	0	0	0	0	1.21326	0	known
XR_006057736.2	0	0	0.091573	1.41587	0	2.03048	0	0	0	0.0305243	1.14878	0	known
XR_009597054.1	0	0	2.3395	0	0	2.24795	0	0	0	0.779835	0.749318	0	known
XR_009599079.1	0	9.27558	8.26346	0	0	0	0	0	0	5.84635	0	0	known
XR_009601050.1	0	0	0	0	0	1.79541	0	0	0	0	0.59847	0	known
