# Supplementary material for: Transcriptome sequencing of sheep hypothalamic tissue reveals the regulatory role of lncRNA in the mechanism of pubertal estrus initiation
Source: Front Vet Sci. 2025 Sep 2;12:1594040. doi: 10.3389/fvets.2025.1594040 (PMC12439674; doi:10.3389/fvets.2025.1594040)
Supplement: Supplementary file 1 [file Data_Sheet_1.zip › supplementary materials/Table S5. Classification, exon number, and length of lncRNAs..xlsx]

## Sheet: Sheet1
lncRNA_ID	lncRNA.classification	num_exons	length
MSTRG.10021.2	Intergenic lncRNA	7	1263
MSTRG.10074.7	Intergenic lncRNA	2	2050
MSTRG.10122.1	Intergenic lncRNA	2	848
MSTRG.10191.4	Intergenic lncRNA	3	1436
MSTRG.10212.1	Antisense lncRNA	2	717
MSTRG.10231.1	Antisense lncRNA	2	2737
MSTRG.10270.1	Antisense lncRNA	3	672
MSTRG.10276.1	Antisense lncRNA	2	1352
MSTRG.10322.3	Sense lncRNA	2	643
MSTRG.10369.1	Intergenic lncRNA	2	420
MSTRG.10374.1	Intergenic lncRNA	2	3988
MSTRG.10428.9	Sense lncRNA	2	1329
MSTRG.10443.1	Antisense lncRNA	2	511
MSTRG.10455.1	Intergenic lncRNA	2	729
MSTRG.10455.2	Antisense lncRNA	2	733
MSTRG.10484.1	Intergenic lncRNA	2	259
MSTRG.10492.6	Sense lncRNA	2	380
MSTRG.10499.1	Intergenic lncRNA	2	704
MSTRG.1061.1	Intergenic lncRNA	3	1224
MSTRG.10690.1	Intergenic lncRNA	2	454
MSTRG.1071.1	Intronic lncRNA	2	1952
MSTRG.10747.14	Sense lncRNA	3	5166
MSTRG.10773.1	Antisense lncRNA	2	436
MSTRG.10776.5	Intergenic lncRNA	2	1268
MSTRG.10784.3	Sense lncRNA	3	489
MSTRG.10907.1	Intergenic lncRNA	3	363
MSTRG.11000.7	Sense lncRNA	3	1350
MSTRG.11122.4	Sense lncRNA	2	573
MSTRG.11162.1	Intronic lncRNA	2	208
MSTRG.11220.1	Intronic lncRNA	2	772
MSTRG.11220.2	Intronic lncRNA	2	843
MSTRG.11253.2	Intergenic lncRNA	2	368
MSTRG.11256.29	Sense lncRNA	2	820
MSTRG.11314.7	Intergenic lncRNA	3	1075
MSTRG.11336.1	Intergenic lncRNA	2	257
MSTRG.11361.1	Intergenic lncRNA	3	1925
MSTRG.11397.12	Sense lncRNA	2	716
MSTRG.11409.1	Intergenic lncRNA	2	396
MSTRG.11421.1	Antisense lncRNA	2	582
MSTRG.11429.2	Intergenic lncRNA	2	1109
MSTRG.11432.10	Sense lncRNA	2	584
MSTRG.11488.10	Intergenic lncRNA	5	1597
MSTRG.11488.4	Intergenic lncRNA	4	1384
MSTRG.11493.5	Sense lncRNA	2	1780
MSTRG.11598.1	Sense lncRNA	3	814
MSTRG.11633.1	Intergenic lncRNA	6	2983
MSTRG.11633.2	Intergenic lncRNA	6	2776
MSTRG.11637.1	Intergenic lncRNA	2	1277
MSTRG.11689.1	Sense lncRNA	4	1070
MSTRG.11733.1	Intergenic lncRNA	2	444
MSTRG.11835.1	Intergenic lncRNA	2	932
MSTRG.11856.1	Intronic lncRNA	2	472
MSTRG.11889.1	Intergenic lncRNA	2	427
MSTRG.11907.1	Intergenic lncRNA	2	971
MSTRG.11910.1	Intergenic lncRNA	2	395
MSTRG.11912.1	Intergenic lncRNA	3	1294
MSTRG.11967.1	Antisense lncRNA	2	407
MSTRG.11980.1	Sense lncRNA	2	2645
MSTRG.12011.1	Antisense lncRNA	3	872
MSTRG.12012.1	Sense lncRNA	2	2919
MSTRG.12053.3	Sense lncRNA	2	395
MSTRG.12063.1	Intergenic lncRNA	2	402
MSTRG.12082.1	Intergenic lncRNA	3	1551
MSTRG.12133.1	Intergenic lncRNA	3	296
MSTRG.12177.2	Intronic lncRNA	3	5980
MSTRG.12199.1	Intronic lncRNA	2	440
MSTRG.12204.1	Intergenic lncRNA	4	1204
MSTRG.1224.3	Sense lncRNA	3	977
MSTRG.12269.1	Intronic lncRNA	2	260
MSTRG.12406.1	Antisense lncRNA	2	305
MSTRG.12413.3	Sense lncRNA	5	647
MSTRG.12494.1	Intergenic lncRNA	2	1194
MSTRG.12558.1	Intergenic lncRNA	2	441
MSTRG.12564.1	Antisense lncRNA	2	534
MSTRG.12564.3	Antisense lncRNA	4	678
MSTRG.12570.1	Sense lncRNA	3	310
MSTRG.12624.1	Antisense lncRNA	2	4723
MSTRG.1264.1	Sense lncRNA	2	659
MSTRG.12733.1	Intergenic lncRNA	4	1583
MSTRG.12745.10	Sense lncRNA	2	1765
MSTRG.12746.1	Antisense lncRNA	2	727
MSTRG.12781.1	Intergenic lncRNA	2	1422
MSTRG.128.3	Antisense lncRNA	5	566
MSTRG.12870.2	Intergenic lncRNA	3	531
MSTRG.12870.3	Intergenic lncRNA	2	409
MSTRG.12870.4	Intergenic lncRNA	3	523
MSTRG.12891.1	Intronic lncRNA	2	602
MSTRG.12891.2	Intronic lncRNA	3	654
MSTRG.12891.3	Intronic lncRNA	3	693
MSTRG.12891.4	Intronic lncRNA	3	656
MSTRG.12891.5	Intronic lncRNA	3	649
MSTRG.12891.6	Intronic lncRNA	3	983
MSTRG.12964.1	Intergenic lncRNA	3	632
MSTRG.13016.1	Intronic lncRNA	2	1047
MSTRG.13136.1	Intergenic lncRNA	3	235
MSTRG.13211.1	Intergenic lncRNA	3	693
MSTRG.13211.2	Intergenic lncRNA	4	1024
MSTRG.13211.4	Intergenic lncRNA	2	502
MSTRG.13254.3	Intronic lncRNA	2	538
MSTRG.1327.6	Intergenic lncRNA	5	6544
MSTRG.1327.8	Intergenic lncRNA	5	3464
MSTRG.13284.1	Intergenic lncRNA	2	2275
MSTRG.13299.16	Sense lncRNA	2	354
MSTRG.1337.2	Intergenic lncRNA	3	1592
MSTRG.13452.1	Intergenic lncRNA	2	623
MSTRG.13453.1	Antisense lncRNA	2	1361
MSTRG.13453.2	Antisense lncRNA	2	1360
MSTRG.13453.3	Antisense lncRNA	2	1028
MSTRG.13463.6	Sense lncRNA	5	2942
MSTRG.13529.5	Sense lncRNA	3	807
MSTRG.13588.1	Antisense lncRNA	3	825
MSTRG.1363.1	Intergenic lncRNA	2	3604
MSTRG.13679.1	Intergenic lncRNA	2	1374
MSTRG.13741.1	Intergenic lncRNA	2	355
MSTRG.1375.1	Antisense lncRNA	4	545
MSTRG.13759.1	Antisense lncRNA	4	878
MSTRG.13776.1	Intronic lncRNA	3	307
MSTRG.1381.1	Antisense lncRNA	4	816
MSTRG.1381.2	Antisense lncRNA	4	996
MSTRG.13841.4	Sense lncRNA	2	1870
MSTRG.13857.1	Intergenic lncRNA	2	4350
MSTRG.1389.1	Intronic lncRNA	2	1710
MSTRG.13911.1	Intergenic lncRNA	2	957
MSTRG.13949.4	Intronic lncRNA	2	347
MSTRG.13949.5	Intronic lncRNA	2	343
MSTRG.13996.1	Antisense lncRNA	2	570
MSTRG.13998.1	Antisense lncRNA	4	1342
MSTRG.14032.1	Intronic lncRNA	2	569
MSTRG.14071.2	Antisense lncRNA	3	826
MSTRG.14109.1	Intergenic lncRNA	2	412
MSTRG.14132.1	Intergenic lncRNA	3	710
MSTRG.14345.1	Intergenic lncRNA	2	675
MSTRG.14391.2	Intergenic lncRNA	3	401
MSTRG.14423.1	Intronic lncRNA	2	445
MSTRG.14433.1	Antisense lncRNA	2	393
MSTRG.14434.1	Intergenic lncRNA	2	547
MSTRG.14443.1	Antisense lncRNA	4	5044
MSTRG.14443.2	Antisense lncRNA	4	5277
MSTRG.14464.1	Intergenic lncRNA	2	1772
MSTRG.14478.14	Sense lncRNA	2	819
MSTRG.14490.11	Intronic lncRNA	2	830
MSTRG.14490.6	Sense lncRNA	2	578
MSTRG.14524.1	Intergenic lncRNA	2	5501
MSTRG.1454.1	Sense lncRNA	3	1189
MSTRG.14664.1	Sense lncRNA	4	694
MSTRG.14699.1	Antisense lncRNA	3	1057
MSTRG.14722.1	Intronic lncRNA	2	708
MSTRG.14815.2	Intergenic lncRNA	3	694
MSTRG.14815.3	Intergenic lncRNA	4	827
MSTRG.14874.3	Intergenic lncRNA	3	2809
MSTRG.14881.2	Sense lncRNA	3	1572
MSTRG.14944.1	Intronic lncRNA	2	1941
MSTRG.14976.1	Intronic lncRNA	3	1005
MSTRG.150.1	Antisense lncRNA	2	4138
MSTRG.15080.1	Antisense lncRNA	2	547
MSTRG.15110.2	Intergenic lncRNA	3	401
MSTRG.15150.2	Antisense lncRNA	5	1810
MSTRG.15150.3	Antisense lncRNA	4	2263
MSTRG.15150.7	Intergenic lncRNA	4	2129
MSTRG.15156.2	Intronic lncRNA	4	5792
MSTRG.15168.1	Intergenic lncRNA	4	2746
MSTRG.15186.1	Intronic lncRNA	2	287
MSTRG.1529.1	Antisense lncRNA	4	1614
MSTRG.15353.42	Sense lncRNA	2	2659
MSTRG.15435.1	Sense lncRNA	2	1815
MSTRG.15435.3	Sense lncRNA	2	1806
MSTRG.15435.4	Sense lncRNA	2	1814
MSTRG.15443.1	Antisense lncRNA	2	2085
MSTRG.15505.1	Intergenic lncRNA	2	4206
MSTRG.15527.1	Intergenic lncRNA	2	405
MSTRG.15563.1	Intergenic lncRNA	2	986
MSTRG.15570.1	Intergenic lncRNA	2	593
MSTRG.15573.34	Sense lncRNA	2	593
MSTRG.15684.6	Sense lncRNA	3	2508
MSTRG.15699.1	Intronic lncRNA	2	359
MSTRG.1574.1	Intergenic lncRNA	7	1428
MSTRG.1574.3	Intergenic lncRNA	5	1294
MSTRG.15767.17	Sense lncRNA	2	3065
MSTRG.15859.4	Sense lncRNA	2	1373
MSTRG.15882.1	Intergenic lncRNA	3	585
MSTRG.15914.1	Intergenic lncRNA	2	780
MSTRG.15930.2	Intergenic lncRNA	4	4980
MSTRG.15989.1	Intronic lncRNA	2	3969
MSTRG.16014.3	Sense lncRNA	6	1217
MSTRG.16014.4	Sense lncRNA	5	1039
MSTRG.16014.5	Sense lncRNA	6	1209
MSTRG.16014.6	Sense lncRNA	5	1030
MSTRG.16018.7	Antisense lncRNA	2	3949
MSTRG.16043.2	Intergenic lncRNA	3	1081
MSTRG.16074.1	Intronic lncRNA	2	451
MSTRG.16095.1	Intergenic lncRNA	2	259
MSTRG.16117.1	Intergenic lncRNA	2	313
MSTRG.16140.9	Sense lncRNA	3	1908
MSTRG.16162.1	Intergenic lncRNA	4	754
MSTRG.1622.20	Sense lncRNA	3	504
MSTRG.1622.21	Sense lncRNA	3	480
MSTRG.16242.1	Intronic lncRNA	2	1920
MSTRG.16250.1	Intergenic lncRNA	3	1856
MSTRG.16250.2	Intergenic lncRNA	3	1934
MSTRG.16272.1	Sense lncRNA	2	750
MSTRG.16272.2	Sense lncRNA	5	1173
MSTRG.16272.3	Sense lncRNA	3	863
MSTRG.16272.6	Sense lncRNA	3	817
MSTRG.16323.1	Intergenic lncRNA	2	802
MSTRG.16363.1	Intronic lncRNA	2	1289
MSTRG.16404.1	Intronic lncRNA	2	383
MSTRG.16417.2	Intergenic lncRNA	3	361
MSTRG.16442.3	Intergenic lncRNA	4	991
MSTRG.16474.1	Antisense lncRNA	2	900
MSTRG.16474.2	Antisense lncRNA	2	2552
MSTRG.16577.5	Sense lncRNA	3	544
MSTRG.16675.15	Intronic lncRNA	7	6826
MSTRG.16675.16	Intronic lncRNA	7	5801
MSTRG.16675.6	Intronic lncRNA	4	6316
MSTRG.16675.7	Intronic lncRNA	7	6906
MSTRG.16675.9	Intronic lncRNA	4	6239
MSTRG.16786.2	Intergenic lncRNA	2	7260
MSTRG.16790.1	Intergenic lncRNA	3	2689
MSTRG.16818.1	Intergenic lncRNA	3	549
MSTRG.16818.2	Intergenic lncRNA	2	578
MSTRG.16847.7	Sense lncRNA	3	524
MSTRG.1686.1	Intergenic lncRNA	5	1254
MSTRG.1686.4	Intergenic lncRNA	4	1189
MSTRG.16865.7	Sense lncRNA	4	700
MSTRG.16865.8	Sense lncRNA	4	593
MSTRG.16874.1	Intronic lncRNA	2	386
MSTRG.16878.2	Sense lncRNA	2	408
MSTRG.1688.11	Intronic lncRNA	3	320
MSTRG.16898.1	Intronic lncRNA	2	326
MSTRG.16981.1	Intronic lncRNA	2	552
MSTRG.16990.12	Intergenic lncRNA	9	6353
MSTRG.16990.2	Intergenic lncRNA	9	5880
MSTRG.16991.2	Sense lncRNA	3	1923
MSTRG.16991.3	Sense lncRNA	3	1850
MSTRG.16992.1	Antisense lncRNA	2	601
MSTRG.16996.2	Intergenic lncRNA	9	7063
MSTRG.16997.3	Intergenic lncRNA	2	592
MSTRG.16998.1	Intergenic lncRNA	2	538
MSTRG.16999.2	Intergenic lncRNA	3	4432
MSTRG.16999.4	Intergenic lncRNA	3	6187
MSTRG.17075.2	Intergenic lncRNA	2	537
MSTRG.1712.1	Sense lncRNA	2	616
MSTRG.17170.1	Antisense lncRNA	2	462
MSTRG.17247.6	Sense lncRNA	4	1489
MSTRG.17289.1	Intergenic lncRNA	2	252
MSTRG.1729.1	Sense lncRNA	3	794
MSTRG.17307.1	Intronic lncRNA	2	607
MSTRG.17359.1	Antisense lncRNA	2	595
MSTRG.17362.1	Intronic lncRNA	2	407
MSTRG.17387.7	Sense lncRNA	3	1900
MSTRG.17402.1	Intergenic lncRNA	2	2632
MSTRG.17403.24	Sense lncRNA	7	603
MSTRG.17406.3	Intronic lncRNA	2	1241
MSTRG.17412.8	Sense lncRNA	3	568
MSTRG.1744.1	Intergenic lncRNA	2	814
MSTRG.17485.1	Antisense lncRNA	2	434
MSTRG.17501.1	Intronic lncRNA	2	497
MSTRG.17530.1	Intergenic lncRNA	2	638
MSTRG.17547.1	Intergenic lncRNA	3	453
MSTRG.17577.5	Intergenic lncRNA	2	2922
MSTRG.17586.13	Sense lncRNA	3	641
MSTRG.17717.1	Sense lncRNA	3	700
MSTRG.17780.2	Intergenic lncRNA	2	4062
MSTRG.17821.1	Intergenic lncRNA	2	1284
MSTRG.17831.2	Intergenic lncRNA	3	610
MSTRG.17849.10	Intergenic lncRNA	3	3134
MSTRG.17849.13	Intergenic lncRNA	4	3218
MSTRG.1785.1	Intronic lncRNA	2	605
MSTRG.17992.12	Intergenic lncRNA	3	742
MSTRG.18006.1	Intergenic lncRNA	2	399
MSTRG.18112.3	Sense lncRNA	5	1769
MSTRG.18167.1	Sense lncRNA	3	5072
MSTRG.18175.1	Intronic lncRNA	2	397
MSTRG.18212.1	Intergenic lncRNA	8	1261
MSTRG.18212.2	Intergenic lncRNA	7	1178
MSTRG.18212.5	Intergenic lncRNA	3	2572
MSTRG.18212.8	Intergenic lncRNA	5	684
MSTRG.18214.1	Antisense lncRNA	2	505
MSTRG.18328.4	Sense lncRNA	2	2364
MSTRG.18356.1	Intergenic lncRNA	3	810
MSTRG.18414.2	Sense lncRNA	3	566
MSTRG.18423.1	Intergenic lncRNA	2	374
MSTRG.18443.1	Antisense lncRNA	2	875
MSTRG.18452.1	Antisense lncRNA	2	990
MSTRG.1846.26	Sense lncRNA	2	463
MSTRG.1854.10	Sense lncRNA	3	425
MSTRG.18543.1	Antisense lncRNA	3	585
MSTRG.18546.9	Sense lncRNA	4	879
MSTRG.18560.1	Intergenic lncRNA	3	517
MSTRG.18612.1	Intergenic lncRNA	5	654
MSTRG.18613.1	Antisense lncRNA	3	290
MSTRG.18671.1	Intergenic lncRNA	3	547
MSTRG.18671.2	Intergenic lncRNA	2	416
MSTRG.18686.1	Antisense lncRNA	2	363
MSTRG.18702.1	Intergenic lncRNA	4	1318
MSTRG.18702.2	Intergenic lncRNA	4	1033
MSTRG.18725.1	Intergenic lncRNA	2	2555
MSTRG.18731.1	Intergenic lncRNA	3	3656
MSTRG.18793.1	Intergenic lncRNA	4	1710
MSTRG.18793.2	Intergenic lncRNA	5	1689
MSTRG.18801.1	Intergenic lncRNA	3	1017
MSTRG.18865.1	Intergenic lncRNA	2	638
MSTRG.18905.1	Intergenic lncRNA	6	3578
MSTRG.18905.2	Intergenic lncRNA	6	1546
MSTRG.18990.2	Intergenic lncRNA	4	1921
MSTRG.19018.5	Sense lncRNA	2	497
MSTRG.19086.1	Intergenic lncRNA	2	443
MSTRG.19091.1	Sense lncRNA	2	7095
MSTRG.19106.1	Intronic lncRNA	2	514
MSTRG.19134.2	Intergenic lncRNA	6	2788
MSTRG.19174.1	Intronic lncRNA	2	406
MSTRG.19227.4	Sense lncRNA	2	2769
MSTRG.19252.2	Sense lncRNA	3	499
MSTRG.19283.1	Intronic lncRNA	2	2827
MSTRG.19300.1	Intergenic lncRNA	3	653
MSTRG.19304.1	Intergenic lncRNA	2	833
MSTRG.19324.29	Intergenic lncRNA	2	1027
MSTRG.19328.1	Intergenic lncRNA	2	499
MSTRG.19345.1	Sense lncRNA	2	1825
MSTRG.19346.1	Intergenic lncRNA	3	7982
MSTRG.19362.1	Intergenic lncRNA	2	1908
MSTRG.19362.4	Intergenic lncRNA	2	1898
MSTRG.19444.2	Intergenic lncRNA	6	4759
MSTRG.19469.12	Sense lncRNA	4	1699
MSTRG.19537.13	Intronic lncRNA	2	410
MSTRG.19537.14	Sense lncRNA	3	404
MSTRG.19537.30	Sense lncRNA	3	394
MSTRG.19537.4	Intergenic lncRNA	2	375
MSTRG.19537.44	Sense lncRNA	2	407
MSTRG.19537.45	Intronic lncRNA	2	369
MSTRG.19567.8	Intronic lncRNA	2	1064
MSTRG.19569.1	Intergenic lncRNA	3	1356
MSTRG.19578.1	Intronic lncRNA	2	270
MSTRG.1960.1	Antisense lncRNA	6	7930
MSTRG.1960.2	Antisense lncRNA	6	2171
MSTRG.1960.7	Antisense lncRNA	5	1444
MSTRG.19638.1	Intergenic lncRNA	2	396
MSTRG.19746.5	Intergenic lncRNA	6	4826
MSTRG.19751.1	Intergenic lncRNA	2	359
MSTRG.19754.3	Intergenic lncRNA	5	724
MSTRG.19756.23	Sense lncRNA	3	1355
MSTRG.19800.1	Intergenic lncRNA	2	3934
MSTRG.19820.1	Intergenic lncRNA	4	1528
MSTRG.19846.2	Antisense lncRNA	2	519
MSTRG.19878.1	Intergenic lncRNA	2	396
MSTRG.19923.1	Intergenic lncRNA	2	561
MSTRG.19924.1	Intergenic lncRNA	2	381
MSTRG.19928.2	Intergenic lncRNA	4	1321
MSTRG.19928.3	Intergenic lncRNA	3	1196
MSTRG.19928.4	Intergenic lncRNA	5	812
MSTRG.19928.5	Intergenic lncRNA	4	1280
MSTRG.19928.7	Intergenic lncRNA	4	1413
MSTRG.19928.8	Intergenic lncRNA	4	1457
MSTRG.19932.1	Intergenic lncRNA	3	1347
MSTRG.19943.1	Intergenic lncRNA	2	447
MSTRG.1995.1	Antisense lncRNA	2	390
MSTRG.20034.2	Intronic lncRNA	2	2002
MSTRG.20045.1	Intergenic lncRNA	4	1152
MSTRG.20075.2	Antisense lncRNA	5	477
MSTRG.20178.1	Intergenic lncRNA	2	658
MSTRG.20233.10	Intergenic lncRNA	2	1493
MSTRG.20250.1	Intergenic lncRNA	2	2145
MSTRG.20250.2	Intergenic lncRNA	3	8041
MSTRG.2028.1	Intergenic lncRNA	2	19625
MSTRG.2028.2	Intergenic lncRNA	2	19403
MSTRG.20284.2	Intergenic lncRNA	3	676
MSTRG.20301.1	Antisense lncRNA	2	865
MSTRG.2031.1	Intergenic lncRNA	5	1249
MSTRG.20311.1	Intergenic lncRNA	2	424
MSTRG.2036.5	Intergenic lncRNA	4	4592
MSTRG.20394.1	Intergenic lncRNA	2	661
MSTRG.20407.1	Intergenic lncRNA	2	350
MSTRG.2041.17	Sense lncRNA	3	10572
MSTRG.20414.12	Sense lncRNA	7	8315
MSTRG.20441.1	Intronic lncRNA	2	1472
MSTRG.20441.2	Antisense lncRNA	2	629
MSTRG.20461.1	Antisense lncRNA	2	1445
MSTRG.20470.1	Antisense lncRNA	2	273
MSTRG.20514.3	Sense lncRNA	2	448
MSTRG.20546.2	Intergenic lncRNA	4	1716
MSTRG.20580.1	Antisense lncRNA	2	459
MSTRG.20726.10	Sense lncRNA	4	641
MSTRG.2074.1	Sense lncRNA	4	656
MSTRG.20799.1	Intronic lncRNA	2	389
MSTRG.20837.1	Antisense lncRNA	3	1257
MSTRG.20945.30	Sense lncRNA	8	5245
MSTRG.2095.7	Sense lncRNA	8	2863
MSTRG.20991.1	Intergenic lncRNA	2	290
MSTRG.21035.1	Intergenic lncRNA	2	510
MSTRG.21035.2	Intergenic lncRNA	2	462
MSTRG.21113.1	Sense lncRNA	3	688
MSTRG.2112.3	Sense lncRNA	3	862
MSTRG.21183.2	Antisense lncRNA	4	956
MSTRG.21349.1	Antisense lncRNA	2	656
MSTRG.21350.4	Sense lncRNA	2	506
MSTRG.2137.1	Antisense lncRNA	2	1138
MSTRG.21500.42	Sense lncRNA	3	2302
MSTRG.21518.1	Intronic lncRNA	2	696
MSTRG.21541.1	Sense lncRNA	4	4192
MSTRG.21624.2	Sense lncRNA	3	3240
MSTRG.21640.1	Sense lncRNA	3	820
MSTRG.21736.1	Intergenic lncRNA	3	2937
MSTRG.21736.2	Intergenic lncRNA	4	2912
MSTRG.21787.2	Sense lncRNA	4	3441
MSTRG.21853.1	Intergenic lncRNA	4	416
MSTRG.21853.2	Intergenic lncRNA	4	585
MSTRG.21882.1	Intergenic lncRNA	2	538
MSTRG.21891.1	Sense lncRNA	4	708
MSTRG.21938.1	Sense lncRNA	2	1871
MSTRG.21938.2	Sense lncRNA	3	1286
MSTRG.21978.1	Intronic lncRNA	5	700
MSTRG.22020.1	Intergenic lncRNA	3	775
MSTRG.22020.6	Intergenic lncRNA	3	629
MSTRG.22033.1	Antisense lncRNA	3	649
MSTRG.22136.1	Sense lncRNA	2	702
MSTRG.22306.1	Antisense lncRNA	2	2571
MSTRG.22363.1	Antisense lncRNA	2	516
MSTRG.22435.1	Antisense lncRNA	2	348
MSTRG.2252.1	Intergenic lncRNA	3	443
MSTRG.2254.2	Intergenic lncRNA	3	2124
MSTRG.2254.3	Intergenic lncRNA	4	2260
MSTRG.22628.1	Antisense lncRNA	2	470
MSTRG.22708.2	Sense lncRNA	5	2976
MSTRG.22869.1	Antisense lncRNA	3	770
MSTRG.22884.1	Intergenic lncRNA	2	673
MSTRG.22924.4	Intergenic lncRNA	2	639
MSTRG.22929.1	Intronic lncRNA	2	623
MSTRG.23059.5	Sense lncRNA	2	2408
MSTRG.23074.1	Antisense lncRNA	3	486
MSTRG.23077.1	Intronic lncRNA	3	509
MSTRG.23077.2	Intronic lncRNA	2	367
MSTRG.23088.2	Antisense lncRNA	4	1274
MSTRG.2309.11	Sense lncRNA	2	1204
MSTRG.2310.1	Sense lncRNA	2	3473
MSTRG.23185.3	Intronic lncRNA	3	448
MSTRG.23290.1	Intergenic lncRNA	2	1699
MSTRG.23314.1	Intergenic lncRNA	5	1929
MSTRG.23378.1	Intergenic lncRNA	3	1650
MSTRG.23378.2	Intergenic lncRNA	2	2142
MSTRG.23510.1	Intronic lncRNA	2	540
MSTRG.23653.3	Sense lncRNA	2	1343
MSTRG.23686.1	Intergenic lncRNA	2	8687
MSTRG.2371.1	Intergenic lncRNA	2	1074
MSTRG.23750.1	Antisense lncRNA	4	1113
MSTRG.23781.1	Intronic lncRNA	2	2367
MSTRG.23803.6	Sense lncRNA	2	2356
MSTRG.23887.4	Antisense lncRNA	2	242
MSTRG.23934.2	Sense lncRNA	4	4212
MSTRG.23934.3	Sense lncRNA	4	4454
MSTRG.23934.6	Intronic lncRNA	2	6938
MSTRG.24.6	Sense lncRNA	2	1651
MSTRG.24181.1	Intergenic lncRNA	3	637
MSTRG.24200.1	Intergenic lncRNA	2	401
MSTRG.24246.1	Intergenic lncRNA	2	345
MSTRG.24249.1	Intergenic lncRNA	4	6168
MSTRG.24249.6	Intergenic lncRNA	2	1513
MSTRG.24278.1	Intergenic lncRNA	2	953
MSTRG.24302.1	Intergenic lncRNA	2	1209
MSTRG.24327.4	Intergenic lncRNA	2	348
MSTRG.24378.1	Intronic lncRNA	4	2697
MSTRG.24465.1	Antisense lncRNA	2	964
MSTRG.24482.4	Sense lncRNA	2	1798
MSTRG.24529.1	Sense lncRNA	2	1083
MSTRG.2455.3	Sense lncRNA	4	554
MSTRG.24572.1	Intergenic lncRNA	2	864
MSTRG.24580.3	Antisense lncRNA	3	4745
MSTRG.24590.1	Intergenic lncRNA	2	270
MSTRG.24621.1	Intergenic lncRNA	4	533
MSTRG.24621.2	Intergenic lncRNA	5	736
MSTRG.24622.1	Sense lncRNA	2	850
MSTRG.24678.7	Antisense lncRNA	2	1381
MSTRG.24678.8	Antisense lncRNA	3	1047
MSTRG.24688.1	Antisense lncRNA	3	1233
MSTRG.24769.1	Antisense lncRNA	2	2659
MSTRG.24823.2	Intergenic lncRNA	5	675
MSTRG.24846.1	Sense lncRNA	4	784
MSTRG.25250.1	Sense lncRNA	5	1256
MSTRG.25275.9	Sense lncRNA	2	811
MSTRG.25381.1	Intergenic lncRNA	3	1665
MSTRG.25425.6	Intergenic lncRNA	2	736
MSTRG.25426.1	Intergenic lncRNA	2	1949
MSTRG.25449.1	Antisense lncRNA	4	507
MSTRG.2545.1	Intronic lncRNA	2	1181
MSTRG.25506.18	Intergenic lncRNA	14	4427
MSTRG.2551.1	Intergenic lncRNA	4	2401
MSTRG.25572.1	Intergenic lncRNA	2	575
MSTRG.25641.6	Sense lncRNA	2	1264
MSTRG.25644.1	Antisense lncRNA	5	1541
MSTRG.25644.3	Antisense lncRNA	6	1598
MSTRG.25644.8	Intronic lncRNA	3	3633
MSTRG.25644.9	Intronic lncRNA	3	3031
MSTRG.25664.2	Antisense lncRNA	2	666
MSTRG.2578.1	Intergenic lncRNA	2	3513
MSTRG.25786.1	Intergenic lncRNA	3	3523
MSTRG.25789.12	Sense lncRNA	2	697
MSTRG.25868.1	Intergenic lncRNA	2	3267
MSTRG.25870.8	Intergenic lncRNA	6	3784
MSTRG.25885.5	Sense lncRNA	2	578
MSTRG.25934.1	Intergenic lncRNA	3	4250
MSTRG.25983.1	Intergenic lncRNA	2	477
MSTRG.26001.52	Sense lncRNA	3	694
MSTRG.26012.1	Antisense lncRNA	4	1552
MSTRG.26057.3	Sense lncRNA	7	673
MSTRG.26105.1	Intergenic lncRNA	3	216
MSTRG.26105.2	Intergenic lncRNA	3	498
MSTRG.26105.4	Intergenic lncRNA	3	421
MSTRG.26111.1	Intergenic lncRNA	2	897
MSTRG.26115.21	Intergenic lncRNA	6	2243
MSTRG.26115.25	Intergenic lncRNA	4	1988
MSTRG.26115.36	Intergenic lncRNA	3	1025
MSTRG.26115.5	Intergenic lncRNA	3	1987
MSTRG.26116.15	Intergenic lncRNA	3	2064
MSTRG.26116.18	Intergenic lncRNA	4	1437
MSTRG.26116.19	Intergenic lncRNA	5	945
MSTRG.26117.1	Intergenic lncRNA	2	819
MSTRG.26132.1	Intergenic lncRNA	8	10204
MSTRG.26132.11	Intergenic lncRNA	5	1244
MSTRG.26132.12	Intergenic lncRNA	5	1189
MSTRG.26132.15	Intergenic lncRNA	3	1003
MSTRG.26132.16	Intergenic lncRNA	4	1127
MSTRG.26132.18	Intergenic lncRNA	5	1317
MSTRG.26132.21	Intergenic lncRNA	5	1212
MSTRG.26132.22	Intergenic lncRNA	5	1241
MSTRG.26132.30	Intergenic lncRNA	5	872
MSTRG.26132.46	Intergenic lncRNA	2	910
MSTRG.26132.47	Intergenic lncRNA	6	10192
MSTRG.26132.58	Intergenic lncRNA	5	1090
MSTRG.26132.59	Intergenic lncRNA	6	1181
MSTRG.26132.60	Intergenic lncRNA	5	1035
MSTRG.26132.63	Intergenic lncRNA	5	1341
MSTRG.26132.64	Intergenic lncRNA	5	1352
MSTRG.26132.65	Intergenic lncRNA	4	1300
MSTRG.26132.7	Intergenic lncRNA	6	2616
MSTRG.26132.70	Intergenic lncRNA	7	9117
MSTRG.26132.81	Intergenic lncRNA	4	1353
MSTRG.26132.82	Intergenic lncRNA	6	1668
MSTRG.26136.4	Sense lncRNA	2	485
MSTRG.2618.1	Intergenic lncRNA	2	851
MSTRG.2640.1	Intergenic lncRNA	3	470
MSTRG.2663.10	Sense lncRNA	3	648
MSTRG.2663.11	Sense lncRNA	4	728
MSTRG.2680.1	Intergenic lncRNA	2	1126
MSTRG.2748.1	Antisense lncRNA	2	342
MSTRG.2756.2	Sense lncRNA	3	3769
MSTRG.2757.1	Intronic lncRNA	2	426
MSTRG.280.1	Sense lncRNA	2	1216
MSTRG.2813.1	Intergenic lncRNA	2	1797
MSTRG.2995.1	Intronic lncRNA	3	749
MSTRG.3003.1	Intergenic lncRNA	2	315
MSTRG.3087.1	Antisense lncRNA	4	676
MSTRG.3087.3	Antisense lncRNA	3	1263
MSTRG.3115.1	Sense lncRNA	2	476
MSTRG.3154.1	Intergenic lncRNA	2	558
MSTRG.3189.16	Intergenic lncRNA	3	659
MSTRG.3230.2	Sense lncRNA	3	3743
MSTRG.3304.2	Intergenic lncRNA	5	4532
MSTRG.3304.3	Intergenic lncRNA	4	3035
MSTRG.3304.4	Intergenic lncRNA	2	2488
MSTRG.3342.1	Intronic lncRNA	2	518
MSTRG.3361.2	Antisense lncRNA	2	554
MSTRG.3374.2	Antisense lncRNA	2	549
MSTRG.3448.2	Intronic lncRNA	2	545
MSTRG.3448.3	Intronic lncRNA	3	699
MSTRG.3451.1	Intergenic lncRNA	3	495
MSTRG.3477.1	Intergenic lncRNA	3	618
MSTRG.3477.2	Intergenic lncRNA	3	574
MSTRG.3537.1	Intergenic lncRNA	2	998
MSTRG.3542.1	Intergenic lncRNA	2	269
MSTRG.3554.1	Intergenic lncRNA	2	4422
MSTRG.3566.3	Antisense lncRNA	2	505
MSTRG.3724.1	Intronic lncRNA	2	723
MSTRG.3749.1	Antisense lncRNA	3	398
MSTRG.3750.1	Antisense lncRNA	2	565
MSTRG.3798.1	Intronic lncRNA	2	2000
MSTRG.3854.1	Antisense lncRNA	2	275
MSTRG.3854.2	Antisense lncRNA	2	641
MSTRG.3904.1	Antisense lncRNA	2	571
MSTRG.3924.1	Intronic lncRNA	2	284
MSTRG.3958.20	Sense lncRNA	3	788
MSTRG.3958.9	Sense lncRNA	3	781
MSTRG.3975.1	Intergenic lncRNA	3	496
MSTRG.3987.1	Intergenic lncRNA	3	576
MSTRG.4001.1	Intergenic lncRNA	2	625
MSTRG.4023.1	Intergenic lncRNA	4	703
MSTRG.4080.8	Sense lncRNA	2	564
MSTRG.4118.4	Sense lncRNA	2	526
MSTRG.4245.2	Antisense lncRNA	2	515
MSTRG.4246.5	Sense lncRNA	2	1983
MSTRG.4258.1	Sense lncRNA	2	3930
MSTRG.4299.1	Intergenic lncRNA	3	749
MSTRG.4488.2	Antisense lncRNA	3	875
MSTRG.454.2	Antisense lncRNA	5	1151
MSTRG.454.3	Antisense lncRNA	6	1106
MSTRG.4572.1	Intergenic lncRNA	3	1209
MSTRG.4591.17	Sense lncRNA	3	553
MSTRG.4597.1	Intergenic lncRNA	2	1318
MSTRG.4630.2	Sense lncRNA	2	3830
MSTRG.4649.2	Intergenic lncRNA	4	2315
MSTRG.4649.29	Intergenic lncRNA	5	4058
MSTRG.4744.1	Intronic lncRNA	2	416
MSTRG.4749.5	Sense lncRNA	2	504
MSTRG.4806.2	Antisense lncRNA	3	2630
MSTRG.4836.1	Intronic lncRNA	2	535
MSTRG.4871.2	Intronic lncRNA	2	573
MSTRG.4889.1	Intergenic lncRNA	3	516
MSTRG.4915.23	Intergenic lncRNA	2	1164
MSTRG.4920.1	Antisense lncRNA	2	321
MSTRG.4923.2	Sense lncRNA	4	829
MSTRG.498.11	Sense lncRNA	6	632
MSTRG.498.15	Sense lncRNA	6	662
MSTRG.4988.1	Intronic lncRNA	3	2645
MSTRG.4995.2	Intergenic lncRNA	3	2421
MSTRG.5.3	Intergenic lncRNA	3	6673
MSTRG.5023.1	Intronic lncRNA	2	3381
MSTRG.5034.1	Intergenic lncRNA	3	8989
MSTRG.5048.5	Intergenic lncRNA	2	2596
MSTRG.5136.1	Intergenic lncRNA	2	655
MSTRG.5177.1	Intronic lncRNA	2	714
MSTRG.523.1	Intergenic lncRNA	2	1512
MSTRG.5232.2	Intergenic lncRNA	2	530
MSTRG.5248.1	Intergenic lncRNA	2	1204
MSTRG.525.1	Antisense lncRNA	2	1403
MSTRG.5268.5	Intergenic lncRNA	3	346
MSTRG.5294.1	Intergenic lncRNA	3	378
MSTRG.5305.3	Sense lncRNA	4	8787
MSTRG.5439.1	Intergenic lncRNA	4	5455
MSTRG.5529.1	Sense lncRNA	6	4704
MSTRG.5569.5	Sense lncRNA	2	1542
MSTRG.5581.2	Sense lncRNA	4	563
MSTRG.5592.1	Intergenic lncRNA	2	226
MSTRG.566.1	Intergenic lncRNA	3	399
MSTRG.570.4	Intergenic lncRNA	2	2184
MSTRG.5704.1	Intergenic lncRNA	3	657
MSTRG.5801.1	Intergenic lncRNA	4	1082
MSTRG.5878.20	Sense lncRNA	2	1342
MSTRG.5894.1	Antisense lncRNA	2	3878
MSTRG.5910.1	Intergenic lncRNA	2	389
MSTRG.6.1	Intergenic lncRNA	2	934
MSTRG.6134.1	Intergenic lncRNA	2	835
MSTRG.6137.1	Antisense lncRNA	2	474
MSTRG.6146.5	Intergenic lncRNA	2	2648
MSTRG.6189.45	Sense lncRNA	3	1601
MSTRG.6203.1	Intergenic lncRNA	3	5476
MSTRG.6203.2	Intergenic lncRNA	2	5715
MSTRG.6203.3	Intergenic lncRNA	3	5447
MSTRG.6282.2	Sense lncRNA	2	2529
MSTRG.63.5	Intergenic lncRNA	3	908
MSTRG.6358.1	Sense lncRNA	3	709
MSTRG.6413.1	Antisense lncRNA	3	911
MSTRG.6498.1	Intergenic lncRNA	2	436
MSTRG.6527.3	Intronic lncRNA	2	461
MSTRG.657.1	Intergenic lncRNA	3	599
MSTRG.657.3	Intergenic lncRNA	3	352
MSTRG.6573.1	Sense lncRNA	7	4819
MSTRG.658.1	Intergenic lncRNA	2	1366
MSTRG.6614.1	Sense lncRNA	4	871
MSTRG.6642.8	Sense lncRNA	2	1359
MSTRG.6708.1	Intergenic lncRNA	3	768
MSTRG.6708.2	Intergenic lncRNA	3	601
MSTRG.677.3	Intronic lncRNA	2	925
MSTRG.683.12	Sense lncRNA	6	848
MSTRG.6842.1	Intergenic lncRNA	2	1959
MSTRG.6858.1	Antisense lncRNA	3	995
MSTRG.692.4	Sense lncRNA	3	397
MSTRG.6925.1	Intergenic lncRNA	2	569
MSTRG.6928.1	Antisense lncRNA	3	478
MSTRG.6940.1	Intergenic lncRNA	2	796
MSTRG.6951.4	Intergenic lncRNA	6	1608
MSTRG.6952.1	Intergenic lncRNA	2	5867
MSTRG.7091.1	Intergenic lncRNA	2	378
MSTRG.7104.1	Sense lncRNA	3	1271
MSTRG.7165.1	Antisense lncRNA	2	624
MSTRG.717.1	Intergenic lncRNA	2	486
MSTRG.7176.1	Intergenic lncRNA	2	1782
MSTRG.7180.1	Intronic lncRNA	2	501
MSTRG.7227.1	Sense lncRNA	3	3340
MSTRG.7280.1	Intergenic lncRNA	2	364
MSTRG.729.3	Sense lncRNA	2	423
MSTRG.7368.1	Intronic lncRNA	2	315
MSTRG.7405.2	Intergenic lncRNA	2	735
MSTRG.7434.2	Sense lncRNA	2	1769
MSTRG.7514.12	Sense lncRNA	4	980
MSTRG.7521.6	Sense lncRNA	2	1525
MSTRG.7551.4	Sense lncRNA	2	956
MSTRG.7570.1	Intergenic lncRNA	2	1448
MSTRG.7591.1	Antisense lncRNA	4	3304
MSTRG.7612.1	Antisense lncRNA	3	436
MSTRG.7800.10	Sense lncRNA	5	9188
MSTRG.7800.6	Sense lncRNA	7	19430
MSTRG.7800.8	Sense lncRNA	6	11900
MSTRG.7800.9	Sense lncRNA	5	11973
MSTRG.782.4	Intergenic lncRNA	2	2489
MSTRG.7953.2	Sense lncRNA	3	4085
MSTRG.8093.1	Intergenic lncRNA	2	1075
MSTRG.8187.3	Intergenic lncRNA	3	1029
MSTRG.8187.4	Intergenic lncRNA	2	932
MSTRG.8386.15	Sense lncRNA	3	1224
MSTRG.8386.17	Sense lncRNA	3	1347
MSTRG.8479.1	Antisense lncRNA	2	864
MSTRG.8480.1	Antisense lncRNA	2	218
MSTRG.8513.1	Antisense lncRNA	2	3767
MSTRG.8574.1	Intergenic lncRNA	2	1149
MSTRG.8615.4	Sense lncRNA	3	4326
MSTRG.8615.5	Intergenic lncRNA	2	4712
MSTRG.863.1	Intronic lncRNA	2	1436
MSTRG.8654.9	Sense lncRNA	2	1873
MSTRG.8740.1	Intergenic lncRNA	3	543
MSTRG.877.13	Intergenic lncRNA	6	4975
MSTRG.877.9	Intergenic lncRNA	3	4642
MSTRG.8780.1	Intergenic lncRNA	3	5802
MSTRG.879.1	Intergenic lncRNA	6	826
MSTRG.8841.1	Antisense lncRNA	3	1179
MSTRG.8872.1	Intergenic lncRNA	2	5926
MSTRG.8940.1	Intronic lncRNA	2	556
MSTRG.901.2	Antisense lncRNA	2	459
MSTRG.9011.5	Intergenic lncRNA	4	977
MSTRG.9041.1	Antisense lncRNA	2	750
MSTRG.9107.1	Antisense lncRNA	7	516
MSTRG.9186.2	Intergenic lncRNA	2	4234
MSTRG.9335.1	Intergenic lncRNA	2	1111
MSTRG.9339.1	Intergenic lncRNA	3	1040
MSTRG.9339.2	Intergenic lncRNA	6	1677
MSTRG.9339.3	Intergenic lncRNA	5	1159
MSTRG.9339.8	Intergenic lncRNA	3	1025
MSTRG.9351.1	Antisense lncRNA	7	896
MSTRG.9351.2	Antisense lncRNA	4	416
MSTRG.9351.3	Antisense lncRNA	10	1207
MSTRG.9353.1	Intergenic lncRNA	2	2698
MSTRG.9451.2	Sense lncRNA	2	598
MSTRG.9548.1	Sense lncRNA	2	1327
MSTRG.9593.5	Intronic lncRNA	4	970
MSTRG.9634.1	Antisense lncRNA	2	2322
MSTRG.9634.2	Antisense lncRNA	3	1536
MSTRG.9675.1	Intergenic lncRNA	3	1191
MSTRG.9680.9	Sense lncRNA	2	1298
MSTRG.9845.1	Sense lncRNA	6	838
MSTRG.9845.2	Sense lncRNA	4	578
MSTRG.9845.3	Sense lncRNA	5	688
MSTRG.9845.4	Sense lncRNA	5	698
MSTRG.9845.5	Sense lncRNA	3	438
MSTRG.9857.1	Intronic lncRNA	2	699
XR_001020627.3	Antisense lncRNA	2	1355
XR_001021113.5	Antisense lncRNA	2	4352
XR_001021179.4	Intergenic lncRNA	2	462
XR_001021194.5	Antisense lncRNA	2	607
XR_001021411.5	Antisense lncRNA	3	484
XR_001021445.5	Intergenic lncRNA	3	1168
XR_001021447.5	Intergenic lncRNA	3	858
XR_001021478.5	Intergenic lncRNA	3	4972
XR_001021511.4	Intergenic lncRNA	2	3599
XR_001021536.4	Antisense lncRNA	2	352
XR_001021779.4	Antisense lncRNA	2	376
XR_001021854.4	Intergenic lncRNA	5	1096
XR_001022037.3	Intronic lncRNA	4	6334
XR_001022072.5	Intergenic lncRNA	3	528
XR_001022322.5	Intergenic lncRNA	8	16274
XR_001022367.5	Antisense lncRNA	3	10961
XR_001022447.5	Antisense lncRNA	5	6458
XR_001022452.4	Intergenic lncRNA	2	772
XR_001022939.4	Intergenic lncRNA	2	984
XR_001022961.4	Intergenic lncRNA	3	904
XR_001023050.4	Antisense lncRNA	3	2818
XR_001023084.5	Intergenic lncRNA	3	1580
XR_001023088.5	Intergenic lncRNA	3	1640
XR_001023460.3	Intronic lncRNA	2	1631
XR_001023536.4	Intronic lncRNA	3	2192
XR_001024041.4	Intronic lncRNA	2	488
XR_001024219.5	Intergenic lncRNA	2	1456
XR_001024418.4	Intergenic lncRNA	2	517
XR_001024521.3	Intronic lncRNA	2	1126
XR_001024578.4	Intergenic lncRNA	4	17813
XR_001024596.4	Intergenic lncRNA	3	2600
XR_001024649.5	Antisense lncRNA	2	17918
XR_001024696.5	Intergenic lncRNA	2	3464
XR_001024749.5	Antisense lncRNA	3	3394
XR_001024822.5	Intergenic lncRNA	3	391
XR_001025070.5	Intergenic lncRNA	2	6266
XR_001025180.4	Intergenic lncRNA	2	394
XR_001025191.5	Intergenic lncRNA	3	553
XR_001027085.5	Intergenic lncRNA	4	7582
XR_001029989.4	Intergenic lncRNA	2	1706
XR_001032954.5	Intergenic lncRNA	3	968
XR_001033852.5	Intergenic lncRNA	2	3007
XR_001034198.4	Intergenic lncRNA	6	672
XR_001034868.5	Intergenic lncRNA	3	2456
XR_001036058.4	Intergenic lncRNA	5	1285
XR_001037477.5	Intergenic lncRNA	7	1175
XR_001038941.3	Intergenic lncRNA	3	500
XR_001038977.5	Intergenic lncRNA	3	7303
XR_001038982.5	Intergenic lncRNA	2	528
XR_001039073.4	Intergenic lncRNA	3	8070
XR_001039124.4	Intergenic lncRNA	2	1723
XR_001039400.3	Intergenic lncRNA	3	715
XR_001039406.4	Antisense lncRNA	6	21248
XR_001039472.4	Intergenic lncRNA	3	2151
XR_001039544.4	Intergenic lncRNA	2	722
XR_001039546.3	Antisense lncRNA	2	836
XR_001039592.5	Intergenic lncRNA	2	485
XR_001039601.4	Intergenic lncRNA	5	4390
XR_001039955.4	Antisense lncRNA	2	627
XR_001040226.4	Intergenic lncRNA	3	5682
XR_001040276.4	Intergenic lncRNA	3	4577
XR_001040307.5	Antisense lncRNA	4	2481
XR_001040474.3	Antisense lncRNA	2	614
XR_001040480.4	Antisense lncRNA	3	892
XR_001041079.5	Antisense lncRNA	3	11905
XR_001041946.4	Antisense lncRNA	3	2430
XR_001041949.5	Intergenic lncRNA	2	442
XR_001041994.4	Antisense lncRNA	3	1375
XR_001042619.3	Antisense lncRNA	3	1324
XR_001042693.5	Antisense lncRNA	3	1346
XR_001042832.5	Intergenic lncRNA	2	1789
XR_001042902.4	Intergenic lncRNA	2	2223
XR_001043083.4	Intergenic lncRNA	4	889
XR_001043084.4	Intergenic lncRNA	4	1201
XR_001043210.5	Intergenic lncRNA	3	1366
XR_001043352.5	Intergenic lncRNA	2	915
XR_001043353.4	Intronic lncRNA	2	1209
XR_001043534.4	Intergenic lncRNA	3	5102
XR_001043594.5	Antisense lncRNA	4	2945
XR_001043624.4	Intergenic lncRNA	3	1254
XR_001043652.4	Antisense lncRNA	2	5105
XR_001043674.5	Antisense lncRNA	3	1170
XR_001043719.3	Intergenic lncRNA	3	937
XR_001043722.4	Antisense lncRNA	2	414
XR_001043724.4	Intergenic lncRNA	5	1042
XR_001043804.3	Intergenic lncRNA	2	353
XR_001043815.4	Intergenic lncRNA	2	2591
XR_001043884.3	Intergenic lncRNA	2	604
XR_001043913.5	Intergenic lncRNA	3	367
XR_001044009.4	Antisense lncRNA	2	604
XR_001044015.4	Intergenic lncRNA	3	26562
XR_001044298.5	Intergenic lncRNA	3	721
XR_001044385.4	Intergenic lncRNA	4	38194
XR_001044458.5	Intergenic lncRNA	2	2843
XR_001044681.4	Antisense lncRNA	3	984
XR_001044798.5	Intergenic lncRNA	3	4253
XR_001044879.4	Intergenic lncRNA	2	1703
XR_001044957.4	Antisense lncRNA	2	779
XR_001045059.5	Intergenic lncRNA	3	845
XR_001433752.4	Antisense lncRNA	3	5600
XR_001433783.4	Antisense lncRNA	3	1395
XR_001433835.4	Antisense lncRNA	4	706
XR_001433865.4	Antisense lncRNA	2	414
XR_001434026.4	Intergenic lncRNA	10	22309
XR_001434053.4	Intergenic lncRNA	3	1754
XR_001434159.4	Intergenic lncRNA	4	8617
XR_001434419.4	Antisense lncRNA	3	2085
XR_001434620.4	Intergenic lncRNA	2	4461
XR_001434841.4	Antisense lncRNA	5	9311
XR_001435392.4	Intergenic lncRNA	3	9472
XR_001435414.3	Intergenic lncRNA	2	370
XR_001435534.3	Intergenic lncRNA	3	667
XR_001435779.3	Intergenic lncRNA	2	1165
XR_001435881.4	Antisense lncRNA	3	1199
XR_001436140.3	Intergenic lncRNA	2	345
XR_001436294.4	Intergenic lncRNA	4	391
XR_001436587.4	Intergenic lncRNA	2	717
XR_001436591.4	Antisense lncRNA	2	1731
XR_001436674.4	Intergenic lncRNA	3	1631
XR_001436676.3	Intergenic lncRNA	2	500
XR_003585550.3	Antisense lncRNA	2	12159
XR_003585557.3	Antisense lncRNA	11	2896
XR_003585746.2	Intergenic lncRNA	2	1869
XR_003585777.3	Intergenic lncRNA	7	16165
XR_003585778.3	Intergenic lncRNA	8	16341
XR_003585798.3	Intergenic lncRNA	3	4717
XR_003585811.3	Antisense lncRNA	5	950
XR_003586003.2	Intergenic lncRNA	4	1969
XR_003586007.3	Intergenic lncRNA	5	2711
XR_003586011.3	Intergenic lncRNA	4	478
XR_003586043.3	Intergenic lncRNA	4	3093
XR_003586049.3	Antisense lncRNA	4	6777
XR_003586050.3	Antisense lncRNA	3	3785
XR_003586086.3	Antisense lncRNA	3	11077
XR_003586100.3	Intronic lncRNA	2	2734
XR_003586181.3	Intergenic lncRNA	4	3038
XR_003586185.3	Antisense lncRNA	2	3654
XR_003586210.3	Antisense lncRNA	2	406
XR_003586261.3	Intronic lncRNA	2	721
XR_003586285.3	Antisense lncRNA	2	6303
XR_003586393.2	Intergenic lncRNA	5	2303
XR_003586435.2	Intergenic lncRNA	13	713
XR_003586436.2	Intergenic lncRNA	12	793
XR_003586444.3	Antisense lncRNA	2	537
XR_003586470.2	Intergenic lncRNA	2	1192
XR_003586499.3	Antisense lncRNA	3	606
XR_003586581.3	Antisense lncRNA	3	3907
XR_003586620.3	Antisense lncRNA	3	6772
XR_003586653.3	Intergenic lncRNA	2	1071
XR_003586709.3	Intronic lncRNA	3	647
XR_003586715.3	Intergenic lncRNA	2	1082
XR_003586742.3	Antisense lncRNA	2	843
XR_003586866.2	Intergenic lncRNA	2	3123
XR_003586869.3	Intergenic lncRNA	2	757
XR_003586878.3	Intergenic lncRNA	2	6232
XR_003586903.2	Intergenic lncRNA	2	503
XR_003586959.3	Antisense lncRNA	2	3113
XR_003587025.2	Antisense lncRNA	2	443
XR_003587026.3	Intergenic lncRNA	2	3371
XR_003587307.2	Intergenic lncRNA	2	394
XR_003587364.2	Intergenic lncRNA	3	2732
XR_003587366.2	Intergenic lncRNA	3	2747
XR_003588009.3	Intergenic lncRNA	2	396
XR_003588146.3	Intergenic lncRNA	4	4778
XR_003588241.3	Antisense lncRNA	4	2584
XR_003588322.2	Intergenic lncRNA	7	1834
XR_003588535.3	Intergenic lncRNA	4	560
XR_003588558.3	Intergenic lncRNA	3	10363
XR_003588594.2	Intergenic lncRNA	2	12205
XR_003588596.2	Intergenic lncRNA	3	11738
XR_003588601.3	Intergenic lncRNA	4	557
XR_003588618.3	Intronic lncRNA	3	2650
XR_003588639.2	Intergenic lncRNA	2	452
XR_003588672.3	Antisense lncRNA	2	7545
XR_003588681.3	Intergenic lncRNA	7	1565
XR_003588696.3	Intergenic lncRNA	4	5425
XR_003588724.3	Antisense lncRNA	3	8198
XR_003588744.3	Intronic lncRNA	2	629
XR_003588746.3	Intergenic lncRNA	2	1346
XR_003588756.2	Intergenic lncRNA	3	861
XR_003588767.2	Intergenic lncRNA	2	453
XR_003588776.3	Antisense lncRNA	2	448
XR_003588781.2	Intergenic lncRNA	3	1690
XR_003588788.3	Antisense lncRNA	2	471
XR_003588809.3	Intergenic lncRNA	3	762
XR_003588840.3	Antisense lncRNA	3	4283
XR_003588896.2	Intergenic lncRNA	3	545
XR_003588936.3	Intergenic lncRNA	3	9704
XR_003588939.3	Antisense lncRNA	2	1137
XR_003588951.3	Antisense lncRNA	2	7620
XR_003588953.3	Antisense lncRNA	3	14404
XR_003588956.3	Intergenic lncRNA	2	600
XR_003588966.2	Intergenic lncRNA	2	1725
XR_003589176.3	Antisense lncRNA	2	1070
XR_003589187.2	Intergenic lncRNA	5	608
XR_003589325.2	Antisense lncRNA	2	2640
XR_003589360.3	Antisense lncRNA	3	12284
XR_003589363.2	Intergenic lncRNA	4	334
XR_003589370.3	Antisense lncRNA	3	3712
XR_003589391.2	Antisense lncRNA	3	1095
XR_003589477.2	Intergenic lncRNA	5	1197
XR_003589603.3	Intergenic lncRNA	3	3405
XR_003589614.3	Intergenic lncRNA	2	424
XR_003589623.2	Intergenic lncRNA	3	2590
XR_003589661.3	Antisense lncRNA	4	6018
XR_003589686.3	Intergenic lncRNA	5	4782
XR_003589687.3	Intergenic lncRNA	4	4719
XR_003589750.3	Antisense lncRNA	2	405
XR_003589854.2	Intergenic lncRNA	2	319
XR_003589859.3	Antisense lncRNA	2	1271
XR_003589892.3	Antisense lncRNA	6	2292
XR_003589935.3	Intergenic lncRNA	4	3260
XR_003589983.3	Antisense lncRNA	2	5684
XR_003589985.3	Antisense lncRNA	4	12489
XR_003589989.2	Intergenic lncRNA	3	730
XR_003590001.2	Intergenic lncRNA	3	1431
XR_003590206.3	Intergenic lncRNA	2	1153
XR_003590222.3	Intergenic lncRNA	5	2639
XR_003590271.3	Intergenic lncRNA	2	8769
XR_003590278.3	Intergenic lncRNA	2	7321
XR_003590302.3	Intergenic lncRNA	2	580
XR_003590498.3	Intronic lncRNA	2	1948
XR_003590502.3	Intergenic lncRNA	2	1802
XR_003590541.3	Intergenic lncRNA	3	687
XR_003590542.2	Intergenic lncRNA	4	547
XR_003590549.3	Intergenic lncRNA	2	516
XR_003590595.3	Intronic lncRNA	2	1969
XR_003590617.2	Antisense lncRNA	5	3700
XR_003590702.3	Antisense lncRNA	3	9953
XR_003590731.3	Antisense lncRNA	2	1239
XR_003590762.3	Antisense lncRNA	3	1134
XR_003590780.3	Intergenic lncRNA	4	2903
XR_003590782.3	Intergenic lncRNA	4	2912
XR_003590928.3	Intergenic lncRNA	2	4708
XR_003590937.2	Intergenic lncRNA	4	813
XR_003590945.3	Intronic lncRNA	2	3043
XR_003591039.3	Intergenic lncRNA	6	1895
XR_003591134.2	Intergenic lncRNA	4	573
XR_003591224.2	Intergenic lncRNA	2	731
XR_003591240.3	Antisense lncRNA	3	2468
XR_003591296.2	Intergenic lncRNA	5	566
XR_003591451.2	Intergenic lncRNA	2	363
XR_003591455.3	Intergenic lncRNA	2	4038
XR_003591487.3	Antisense lncRNA	5	2297
XR_003591522.2	Antisense lncRNA	2	1989
XR_003591568.3	Intergenic lncRNA	2	588
XR_003591571.3	Antisense lncRNA	4	1637
XR_003591586.3	Antisense lncRNA	2	1258
XR_003591646.3	Antisense lncRNA	2	4576
XR_003591649.3	Intergenic lncRNA	3	410
XR_003591759.3	Antisense lncRNA	4	3099
XR_003591762.3	Antisense lncRNA	2	1286
XR_003591764.3	Intergenic lncRNA	2	1379
XR_003591931.3	Intergenic lncRNA	2	1700
XR_006055536.2	Intergenic lncRNA	2	3604
XR_006055544.2	Antisense lncRNA	2	3167
XR_006055549.2	Antisense lncRNA	2	4332
XR_006055559.2	Antisense lncRNA	2	5546
XR_006055594.1	Intergenic lncRNA	2	1657
XR_006055625.2	Antisense lncRNA	2	4579
XR_006055629.2	Antisense lncRNA	3	2729
XR_006055648.1	Intergenic lncRNA	2	856
XR_006055655.1	Intronic lncRNA	2	847
XR_006055674.2	Intergenic lncRNA	3	1206
XR_006055682.2	Intergenic lncRNA	2	453
XR_006055708.1	Intergenic lncRNA	2	634
XR_006055711.2	Intergenic lncRNA	2	8583
XR_006055731.2	Antisense lncRNA	2	13815
XR_006055771.2	Intergenic lncRNA	2	1362
XR_006055772.2	Intergenic lncRNA	3	4123
XR_006055799.1	Intergenic lncRNA	2	2169
XR_006055831.2	Antisense lncRNA	3	5212
XR_006055910.2	Antisense lncRNA	3	7712
XR_006055978.2	Antisense lncRNA	2	3616
XR_006056042.2	Intergenic lncRNA	2	16492
XR_006056102.1	Antisense lncRNA	2	689
XR_006056122.2	Antisense lncRNA	2	5084
XR_006056124.2	Antisense lncRNA	2	4453
XR_006056125.1	Antisense lncRNA	2	1123
XR_006056146.2	Intergenic lncRNA	4	652
XR_006056169.2	Intergenic lncRNA	3	2269
XR_006056194.1	Intergenic lncRNA	3	483
XR_006056196.2	Antisense lncRNA	3	1130
XR_006056204.2	Antisense lncRNA	3	3420
XR_006056234.2	Antisense lncRNA	2	2149
XR_006056309.2	Antisense lncRNA	2	2602
XR_006056335.2	Intergenic lncRNA	2	712
XR_006056336.2	Intergenic lncRNA	4	676
XR_006056358.1	Antisense lncRNA	2	2287
XR_006056413.2	Antisense lncRNA	6	6583
XR_006056428.1	Antisense lncRNA	2	1577
XR_006056436.2	Intergenic lncRNA	2	492
XR_006056549.2	Intergenic lncRNA	2	507
XR_006056555.2	Intergenic lncRNA	3	2235
XR_006056563.2	Antisense lncRNA	2	3636
XR_006056576.2	Antisense lncRNA	2	8977
XR_006056584.2	Antisense lncRNA	2	8195
XR_006056588.2	Intergenic lncRNA	2	2482
XR_006056591.2	Intronic lncRNA	2	3818
XR_006056600.1	Antisense lncRNA	2	1117
XR_006056606.2	Antisense lncRNA	2	4996
XR_006056610.2	Intergenic lncRNA	3	2816
XR_006056648.2	Antisense lncRNA	2	3184
XR_006056656.2	Intergenic lncRNA	4	6769
XR_006056708.2	Antisense lncRNA	2	1091
XR_006056714.2	Intergenic lncRNA	5	8504
XR_006056741.2	Intergenic lncRNA	2	5485
XR_006056759.2	Antisense lncRNA	2	11688
XR_006056768.1	Intronic lncRNA	2	828
XR_006056790.1	Intergenic lncRNA	2	7438
XR_006056803.2	Intergenic lncRNA	2	12795
XR_006056821.2	Intergenic lncRNA	2	2992
XR_006056923.2	Intergenic lncRNA	2	12656
XR_006056944.1	Intergenic lncRNA	2	915
XR_006056971.2	Intergenic lncRNA	4	678
XR_006056991.2	Intergenic lncRNA	3	906
XR_006057000.1	Intergenic lncRNA	2	1687
XR_006057032.2	Intergenic lncRNA	2	3420
XR_006057045.2	Antisense lncRNA	2	24319
XR_006057068.2	Intergenic lncRNA	2	5786
XR_006057086.2	Antisense lncRNA	2	5417
XR_006057121.1	Intergenic lncRNA	2	2955
XR_006057127.2	Intronic lncRNA	2	3663
XR_006057130.2	Intergenic lncRNA	4	1869
XR_006057131.2	Intergenic lncRNA	4	4985
XR_006057132.2	Intergenic lncRNA	4	4624
XR_006057149.2	Antisense lncRNA	2	1720
XR_006057244.2	Intergenic lncRNA	2	1016
XR_006057252.2	Antisense lncRNA	2	7297
XR_006057280.2	Intergenic lncRNA	3	1534
XR_006057311.2	Antisense lncRNA	6	1892
XR_006057313.2	Intergenic lncRNA	2	882
XR_006057342.2	Intergenic lncRNA	2	3606
XR_006057374.2	Antisense lncRNA	2	858
XR_006057375.2	Intergenic lncRNA	2	3086
XR_006057380.2	Antisense lncRNA	3	2611
XR_006057384.2	Antisense lncRNA	3	11980
XR_006057421.2	Antisense lncRNA	5	1881
XR_006057426.2	Antisense lncRNA	3	2570
XR_006057452.2	Intergenic lncRNA	2	1976
XR_006057535.1	Intergenic lncRNA	12	796
XR_006057536.1	Intergenic lncRNA	12	633
XR_006057550.2	Intergenic lncRNA	10	9902
XR_006057552.2	Intergenic lncRNA	10	9816
XR_006057582.2	Intronic lncRNA	2	352
XR_006057600.2	Antisense lncRNA	3	10569
XR_006057613.2	Intergenic lncRNA	3	7530
XR_006057629.2	Antisense lncRNA	2	337
XR_006057654.1	Antisense lncRNA	2	508
XR_006057671.2	Intergenic lncRNA	3	5470
XR_006057713.2	Intergenic lncRNA	2	489
XR_006057727.2	Intergenic lncRNA	4	3318
XR_006057732.2	Intergenic lncRNA	2	6943
XR_006057736.2	Intergenic lncRNA	7	11656
XR_006057767.2	Intergenic lncRNA	5	13455
XR_006057831.2	Intergenic lncRNA	2	1744
XR_006057864.2	Intronic lncRNA	2	5812
XR_006057866.1	Intergenic lncRNA	4	6132
XR_006057875.1	Intergenic lncRNA	2	2133
XR_006057893.2	Intergenic lncRNA	2	495
XR_006057904.2	Antisense lncRNA	2	355
XR_006057924.2	Antisense lncRNA	2	1225
XR_006057944.2	Antisense lncRNA	2	804
XR_006057981.2	Intronic lncRNA	2	1195
XR_006057982.2	Antisense lncRNA	2	9755
XR_006057985.2	Intronic lncRNA	5	8829
XR_006058007.2	Antisense lncRNA	3	1012
XR_006058063.2	Antisense lncRNA	7	7038
XR_006058083.2	Antisense lncRNA	3	6369
XR_006058120.2	Antisense lncRNA	4	786
XR_006058151.1	Intergenic lncRNA	2	3149
XR_006058220.2	Antisense lncRNA	2	2463
XR_006058236.2	Intergenic lncRNA	3	3275
XR_006058301.2	Intergenic lncRNA	2	1697
XR_006058335.2	Intergenic lncRNA	2	543
XR_006058336.1	Antisense lncRNA	2	3925
XR_006058389.2	Antisense lncRNA	2	1869
XR_006058408.2	Intergenic lncRNA	3	1294
XR_006058475.2	Intergenic lncRNA	6	5075
XR_006058477.2	Intergenic lncRNA	6	3046
XR_006058513.2	Intergenic lncRNA	2	1384
XR_006058516.1	Intergenic lncRNA	2	766
XR_006058517.2	Intergenic lncRNA	3	11940
XR_006058543.2	Intergenic lncRNA	2	1753
XR_006058603.2	Antisense lncRNA	3	13223
XR_006058690.2	Intergenic lncRNA	5	4650
XR_006058880.2	Intergenic lncRNA	2	3298
XR_006058933.1	Intergenic lncRNA	6	2586
XR_006058949.1	Intergenic lncRNA	2	3095
XR_006058953.2	Antisense lncRNA	2	5058
XR_006058981.2	Intronic lncRNA	2	2771
XR_006059038.2	Antisense lncRNA	2	2590
XR_006059039.2	Antisense lncRNA	4	1097
XR_006059048.1	Intergenic lncRNA	3	4410
XR_006059049.1	Intergenic lncRNA	3	4384
XR_006059050.2	Intergenic lncRNA	2	4876
XR_006059051.1	Intergenic lncRNA	3	4424
XR_006059052.1	Intergenic lncRNA	4	1107
XR_006059072.1	Antisense lncRNA	2	996
XR_006059075.2	Antisense lncRNA	2	8143
XR_006059080.2	Antisense lncRNA	2	5170
XR_006059084.2	Antisense lncRNA	2	1406
XR_006059130.1	Antisense lncRNA	2	1708
XR_006059168.2	Antisense lncRNA	2	761
XR_006059214.2	Antisense lncRNA	3	8127
XR_006059236.2	Intergenic lncRNA	2	3840
XR_006059249.2	Antisense lncRNA	3	6238
XR_006059263.2	Antisense lncRNA	5	3343
XR_006059272.1	Intergenic lncRNA	3	1182
XR_006059297.2	Antisense lncRNA	2	316
XR_006059349.2	Intergenic lncRNA	2	5020
XR_006059415.2	Intergenic lncRNA	2	902
XR_006059463.2	Antisense lncRNA	3	784
XR_006059485.2	Intronic lncRNA	2	456
XR_006059505.2	Intergenic lncRNA	2	779
XR_006059509.1	Intergenic lncRNA	2	3339
XR_006059522.2	Antisense lncRNA	2	3897
XR_006059529.2	Antisense lncRNA	2	1953
XR_006059537.1	Antisense lncRNA	2	3867
XR_006059587.2	Intergenic lncRNA	4	3900
XR_006059698.2	Intergenic lncRNA	3	3212
XR_006059701.1	Intergenic lncRNA	2	1319
XR_006059716.2	Antisense lncRNA	2	2034
XR_006059787.2	Antisense lncRNA	2	2701
XR_006059789.2	Intronic lncRNA	2	572
XR_006059803.2	Antisense lncRNA	4	3281
XR_006059815.1	Intronic lncRNA	3	1323
XR_006059821.1	Intergenic lncRNA	2	442
XR_006059865.2	Antisense lncRNA	3	4394
XR_006059870.1	Intergenic lncRNA	2	2701
XR_006059882.2	Antisense lncRNA	2	5784
XR_006059892.1	Antisense lncRNA	2	3598
XR_006059920.2	Intergenic lncRNA	2	615
XR_006059938.2	Antisense lncRNA	2	1586
XR_006059963.2	Antisense lncRNA	4	25138
XR_006060029.2	Intergenic lncRNA	4	9848
XR_006060044.2	Intergenic lncRNA	4	3750
XR_006060050.2	Intergenic lncRNA	2	3169
XR_006060065.1	Intergenic lncRNA	2	4206
XR_006060188.2	Intergenic lncRNA	5	972
XR_006060238.2	Intergenic lncRNA	2	2989
XR_006060241.2	Intergenic lncRNA	2	3481
XR_006060314.2	Antisense lncRNA	2	761
XR_006060326.2	Intergenic lncRNA	2	956
XR_006060328.2	Antisense lncRNA	3	2772
XR_006060329.1	Intergenic lncRNA	3	834
XR_006060411.2	Intergenic lncRNA	2	23741
XR_006060494.2	Antisense lncRNA	4	8484
XR_006060507.1	Antisense lncRNA	2	974
XR_006060577.2	Intergenic lncRNA	2	3582
XR_006060613.2	Intergenic lncRNA	5	2496
XR_006060620.2	Intergenic lncRNA	2	1356
XR_006060621.2	Intergenic lncRNA	2	1641
XR_006060623.2	Intergenic lncRNA	4	4450
XR_006060658.2	Antisense lncRNA	2	2405
XR_006060683.2	Intergenic lncRNA	3	4507
XR_006060771.2	Intergenic lncRNA	2	2180
XR_006060873.2	Antisense lncRNA	2	2085
XR_006060890.2	Intronic lncRNA	3	1182
XR_006061002.2	Intergenic lncRNA	2	849
XR_006061018.2	Intergenic lncRNA	2	2432
XR_006061067.2	Intergenic lncRNA	3	1545
XR_006061078.2	Intergenic lncRNA	2	5887
XR_006061081.2	Intronic lncRNA	3	1302
XR_006061130.1	Intergenic lncRNA	2	2688
XR_006061238.2	Antisense lncRNA	2	961
XR_006061249.1	Antisense lncRNA	2	1372
XR_006061258.2	Antisense lncRNA	3	1006
XR_006061275.2	Antisense lncRNA	2	1452
XR_006061298.2	Intronic lncRNA	2	1539
XR_006061308.1	Antisense lncRNA	5	3459
XR_006061309.1	Antisense lncRNA	5	3705
XR_006061312.2	Antisense lncRNA	4	845
XR_006061313.2	Antisense lncRNA	3	3415
XR_006061330.2	Intergenic lncRNA	3	2066
XR_006061345.2	Intronic lncRNA	2	2965
XR_006061348.2	Antisense lncRNA	2	1332
XR_006061399.2	Intergenic lncRNA	2	578
XR_006061421.2	Antisense lncRNA	3	2096
XR_006061479.2	Intergenic lncRNA	3	2910
XR_006061489.2	Antisense lncRNA	4	1621
XR_009594986.1	Intergenic lncRNA	4	654
XR_009595006.1	Intergenic lncRNA	2	3131
XR_009595015.1	Intergenic lncRNA	2	2549
XR_009595021.1	Intergenic lncRNA	2	1055
XR_009595044.1	Intronic lncRNA	2	476
XR_009595058.1	Antisense lncRNA	3	3536
XR_009595064.1	Antisense lncRNA	2	3701
XR_009595097.1	Intronic lncRNA	2	1285
XR_009595108.1	Intergenic lncRNA	2	1670
XR_009595134.1	Intergenic lncRNA	3	1920
XR_009595156.1	Antisense lncRNA	2	544
XR_009595166.1	Intergenic lncRNA	2	6116
XR_009595185.1	Antisense lncRNA	3	12751
XR_009595201.1	Intergenic lncRNA	3	3351
XR_009595219.1	Antisense lncRNA	2	4177
XR_009595260.1	Antisense lncRNA	2	472
XR_009595261.1	Antisense lncRNA	4	8414
XR_009595310.1	Antisense lncRNA	2	557
XR_009595313.1	Intergenic lncRNA	2	649
XR_009595315.1	Intergenic lncRNA	3	3398
XR_009595330.1	Antisense lncRNA	2	1846
XR_009595342.1	Intronic lncRNA	2	471
XR_009595394.1	Intergenic lncRNA	4	804
XR_009595396.1	Antisense lncRNA	2	7810
XR_009595400.1	Antisense lncRNA	2	1938
XR_009595434.1	Intergenic lncRNA	5	2372
XR_009595439.1	Antisense lncRNA	2	414
XR_009595519.1	Intronic lncRNA	2	5059
XR_009595549.1	Antisense lncRNA	2	2898
XR_009595569.1	Antisense lncRNA	2	4362
XR_009595571.1	Antisense lncRNA	3	3824
XR_009595597.1	Antisense lncRNA	2	7496
XR_009595599.1	Antisense lncRNA	3	6791
XR_009595608.1	Intronic lncRNA	2	2327
XR_009595622.1	Antisense lncRNA	5	16657
XR_009595637.1	Antisense lncRNA	4	3307
XR_009595643.1	Intronic lncRNA	2	5484
XR_009595644.1	Intronic lncRNA	3	6180
XR_009595650.1	Intronic lncRNA	2	3758
XR_009595672.1	Intergenic lncRNA	4	686
XR_009595673.1	Intergenic lncRNA	4	1740
XR_009595733.1	Intronic lncRNA	2	7189
XR_009595760.1	Antisense lncRNA	2	4734
XR_009595780.1	Intergenic lncRNA	2	721
XR_009595803.1	Antisense lncRNA	2	2471
XR_009595805.1	Intergenic lncRNA	2	768
XR_009595807.1	Intergenic lncRNA	2	6811
XR_009595816.1	Antisense lncRNA	3	3121
XR_009595847.1	Intergenic lncRNA	2	2833
XR_009595887.1	Intronic lncRNA	2	3465
XR_009595913.1	Intergenic lncRNA	3	16976
XR_009595943.1	Intergenic lncRNA	2	4423
XR_009596008.1	Intergenic lncRNA	7	4925
XR_009596015.1	Antisense lncRNA	2	6007
XR_009596016.1	Antisense lncRNA	2	6034
XR_009596029.1	Intergenic lncRNA	2	8083
XR_009596041.1	Antisense lncRNA	3	13746
XR_009596045.1	Intergenic lncRNA	2	1130
XR_009596091.1	Antisense lncRNA	3	10806
XR_009596120.1	Antisense lncRNA	4	837
XR_009596121.1	Antisense lncRNA	3	655
XR_009596122.1	Antisense lncRNA	3	626
XR_009596123.1	Antisense lncRNA	2	6348
XR_009596198.1	Antisense lncRNA	2	810
XR_009596199.1	Intergenic lncRNA	2	4952
XR_009596216.1	Antisense lncRNA	4	7795
XR_009596223.1	Antisense lncRNA	3	6664
XR_009596234.1	Antisense lncRNA	2	7150
XR_009596242.1	Intergenic lncRNA	2	884
XR_009596243.1	Intergenic lncRNA	3	1284
XR_009596249.1	Intergenic lncRNA	2	302
XR_009596301.1	Intergenic lncRNA	2	8798
XR_009596312.1	Antisense lncRNA	2	3075
XR_009596320.1	Intronic lncRNA	2	7498
XR_009596323.1	Intergenic lncRNA	2	10987
XR_009596326.1	Antisense lncRNA	3	2069
XR_009596331.1	Intergenic lncRNA	9	6773
XR_009596332.1	Intergenic lncRNA	8	6645
XR_009596333.1	Intergenic lncRNA	9	6770
XR_009596337.1	Intergenic lncRNA	9	6886
XR_009596338.1	Intergenic lncRNA	9	6975
XR_009596353.1	Intergenic lncRNA	2	4951
XR_009596361.1	Intergenic lncRNA	2	847
XR_009596377.1	Intronic lncRNA	2	1288
XR_009596378.1	Intergenic lncRNA	2	6354
XR_009596379.1	Intergenic lncRNA	2	6351
XR_009596482.1	Intronic lncRNA	4	1962
XR_009596517.1	Antisense lncRNA	5	2554
XR_009596518.1	Antisense lncRNA	5	12823
XR_009596519.1	Antisense lncRNA	4	8355
XR_009596521.1	Antisense lncRNA	4	2999
XR_009596537.1	Antisense lncRNA	2	5379
XR_009596542.1	Intergenic lncRNA	2	4141
XR_009596597.1	Antisense lncRNA	3	988
XR_009596613.1	Intergenic lncRNA	5	66052
XR_009596664.1	Antisense lncRNA	2	4328
XR_009596671.1	Antisense lncRNA	2	2414
XR_009596673.1	Antisense lncRNA	3	852
XR_009596676.1	Intergenic lncRNA	2	3396
XR_009596688.1	Antisense lncRNA	3	558
XR_009596741.1	Antisense lncRNA	3	18399
XR_009596748.1	Antisense lncRNA	2	359
XR_009596758.1	Intergenic lncRNA	2	8333
XR_009596773.1	Antisense lncRNA	2	1217
XR_009596861.1	Intergenic lncRNA	4	3033
XR_009596933.1	Intergenic lncRNA	6	10441
XR_009596934.1	Intergenic lncRNA	6	10444
XR_009596935.1	Intergenic lncRNA	5	10305
XR_009596936.1	Intergenic lncRNA	6	10333
XR_009596937.1	Intergenic lncRNA	6	10399
XR_009596938.1	Intergenic lncRNA	6	10404
XR_009596939.1	Intergenic lncRNA	7	4925
XR_009596940.1	Intergenic lncRNA	7	10527
XR_009596941.1	Intergenic lncRNA	6	10454
XR_009596942.1	Intergenic lncRNA	6	10407
XR_009596955.1	Intergenic lncRNA	2	2223
XR_009596960.1	Intergenic lncRNA	2	5936
XR_009596961.1	Intergenic lncRNA	2	6171
XR_009596965.1	Intergenic lncRNA	2	4620
XR_009596966.1	Intergenic lncRNA	3	4128
XR_009597035.1	Antisense lncRNA	2	7749
XR_009597042.1	Intergenic lncRNA	4	3553
XR_009597051.1	Antisense lncRNA	12	8845
XR_009597054.1	Antisense lncRNA	11	8754
XR_009597061.1	Antisense lncRNA	3	10933
XR_009597062.1	Intergenic lncRNA	2	1246
XR_009597099.1	Intronic lncRNA	2	2043
XR_009597117.1	Intergenic lncRNA	4	12975
XR_009597118.1	Intergenic lncRNA	3	10105
XR_009597161.1	Antisense lncRNA	3	8360
XR_009597206.1	Antisense lncRNA	2	2628
XR_009597238.1	Intergenic lncRNA	3	6001
XR_009597242.1	Intronic lncRNA	2	3717
XR_009597254.1	Intergenic lncRNA	5	1796
XR_009597256.1	Intergenic lncRNA	2	2781
XR_009597286.1	Intergenic lncRNA	6	21873
XR_009597287.1	Intergenic lncRNA	6	21940
XR_009597288.1	Intergenic lncRNA	6	21900
XR_009597291.1	Intergenic lncRNA	7	16158
XR_009597292.1	Intergenic lncRNA	6	17825
XR_009597341.1	Antisense lncRNA	6	8498
XR_009597395.1	Intergenic lncRNA	3	607
XR_009597398.1	Antisense lncRNA	4	8226
XR_009597401.1	Antisense lncRNA	2	11319
XR_009597403.1	Antisense lncRNA	2	11681
XR_009597436.1	Intergenic lncRNA	3	8738
XR_009597472.1	Antisense lncRNA	2	7900
XR_009597473.1	Intergenic lncRNA	2	3303
XR_009597477.1	Intergenic lncRNA	3	9212
XR_009597478.1	Intronic lncRNA	2	2480
XR_009597483.1	Intergenic lncRNA	9	12064
XR_009597484.1	Intergenic lncRNA	8	7774
XR_009597485.1	Intergenic lncRNA	7	7710
XR_009597486.1	Intergenic lncRNA	9	12038
XR_009597492.1	Intronic lncRNA	2	6561
XR_009597508.1	Antisense lncRNA	2	2311
XR_009597521.1	Antisense lncRNA	3	4360
XR_009597526.1	Antisense lncRNA	3	7886
XR_009597529.1	Antisense lncRNA	2	2116
XR_009597541.1	Intergenic lncRNA	7	11579
XR_009597571.1	Antisense lncRNA	2	3932
XR_009597584.1	Antisense lncRNA	4	3212
XR_009597586.1	Antisense lncRNA	5	2916
XR_009597612.1	Antisense lncRNA	2	3099
XR_009597622.1	Antisense lncRNA	2	1641
XR_009597631.1	Antisense lncRNA	4	11852
XR_009597649.1	Antisense lncRNA	4	9082
XR_009597688.1	Antisense lncRNA	3	6348
XR_009597716.1	Antisense lncRNA	2	6064
XR_009597742.1	Intergenic lncRNA	2	2115
XR_009597748.1	Intergenic lncRNA	3	4421
XR_009597756.1	Antisense lncRNA	2	1368
XR_009597763.1	Antisense lncRNA	4	3294
XR_009597783.1	Intronic lncRNA	2	499
XR_009597803.1	Antisense lncRNA	2	2684
XR_009597837.1	Antisense lncRNA	3	5827
XR_009597841.1	Intergenic lncRNA	2	27722
XR_009597883.1	Antisense lncRNA	2	2909
XR_009597885.1	Antisense lncRNA	3	6849
XR_009597886.1	Antisense lncRNA	4	7925
XR_009597889.1	Antisense lncRNA	5	1695
XR_009597927.1	Intergenic lncRNA	8	10007
XR_009597928.1	Intergenic lncRNA	10	9932
XR_009597942.1	Antisense lncRNA	3	1267
XR_009597949.1	Antisense lncRNA	2	3296
XR_009597959.1	Intergenic lncRNA	2	450
XR_009597998.1	Intergenic lncRNA	2	4006
XR_009598007.1	Intergenic lncRNA	2	631
XR_009598032.1	Intergenic lncRNA	2	2510
XR_009598047.1	Intronic lncRNA	3	2096
XR_009598066.1	Intronic lncRNA	2	3854
XR_009598067.1	Intergenic lncRNA	3	6643
XR_009598095.1	Intergenic lncRNA	2	1032
XR_009598218.1	Intergenic lncRNA	7	11980
XR_009598236.1	Intronic lncRNA	2	791
XR_009598246.1	Intergenic lncRNA	3	11003
XR_009598247.1	Intergenic lncRNA	3	5850
XR_009598250.1	Intergenic lncRNA	4	11183
XR_009598251.1	Intergenic lncRNA	4	10092
XR_009598256.1	Antisense lncRNA	2	1859
XR_009598274.1	Intergenic lncRNA	4	4021
XR_009598275.1	Intergenic lncRNA	4	4026
XR_009598297.1	Antisense lncRNA	2	5774
XR_009598302.1	Intronic lncRNA	2	2055
XR_009598305.1	Antisense lncRNA	3	3390
XR_009598328.1	Antisense lncRNA	2	4913
XR_009598329.1	Antisense lncRNA	2	4705
XR_009598334.1	Intergenic lncRNA	2	1646
XR_009598335.1	Intergenic lncRNA	6	20841
XR_009598371.1	Intergenic lncRNA	3	2377
XR_009598374.1	Antisense lncRNA	2	5701
XR_009598376.1	Antisense lncRNA	3	5907
XR_009598377.1	Antisense lncRNA	2	2103
XR_009598398.1	Intergenic lncRNA	2	416
XR_009598408.1	Antisense lncRNA	2	3787
XR_009598410.1	Intergenic lncRNA	2	1002
XR_009598418.1	Antisense lncRNA	2	1151
XR_009598420.1	Intergenic lncRNA	2	6337
XR_009598423.1	Antisense lncRNA	3	540
XR_009598461.1	Antisense lncRNA	3	5046
XR_009598470.1	Antisense lncRNA	2	2050
XR_009598485.1	Antisense lncRNA	7	7237
XR_009598488.1	Intergenic lncRNA	3	16869
XR_009598528.1	Antisense lncRNA	3	2866
XR_009598585.1	Antisense lncRNA	4	9446
XR_009598588.1	Intergenic lncRNA	3	608
XR_009598597.1	Antisense lncRNA	3	14821
XR_009598611.1	Intergenic lncRNA	3	4659
XR_009598614.1	Antisense lncRNA	2	14038
XR_009598619.1	Antisense lncRNA	2	1172
XR_009598642.1	Antisense lncRNA	3	1698
XR_009598668.1	Antisense lncRNA	2	3766
XR_009598712.1	Intergenic lncRNA	3	1597
XR_009598728.1	Intergenic lncRNA	2	379
XR_009598871.1	Intergenic lncRNA	2	1744
XR_009598883.1	Intergenic lncRNA	2	571
XR_009598892.1	Intergenic lncRNA	3	5077
XR_009598893.1	Intergenic lncRNA	4	5177
XR_009598907.1	Intergenic lncRNA	3	1662
XR_009598911.1	Antisense lncRNA	3	380
XR_009598913.1	Intergenic lncRNA	3	1976
XR_009598924.1	Intronic lncRNA	4	3441
XR_009598926.1	Intergenic lncRNA	2	1697
XR_009598943.1	Intergenic lncRNA	2	1149
XR_009598947.1	Intergenic lncRNA	3	13115
XR_009598950.1	Intergenic lncRNA	3	11512
XR_009598953.1	Intergenic lncRNA	4	10342
XR_009598954.1	Intergenic lncRNA	5	9917
XR_009598964.1	Intronic lncRNA	2	373
XR_009599052.1	Intergenic lncRNA	6	5719
XR_009599055.1	Intergenic lncRNA	6	5316
XR_009599057.1	Intergenic lncRNA	11	33686
XR_009599058.1	Intergenic lncRNA	4	9188
XR_009599059.1	Intergenic lncRNA	5	5223
XR_009599060.1	Intergenic lncRNA	6	5314
XR_009599074.1	Intergenic lncRNA	4	8941
XR_009599077.1	Intergenic lncRNA	4	9204
XR_009599078.1	Intergenic lncRNA	5	5227
XR_009599079.1	Intergenic lncRNA	5	8943
XR_009599082.1	Intergenic lncRNA	2	665
XR_009599083.1	Antisense lncRNA	2	1539
XR_009599107.1	Antisense lncRNA	3	522
XR_009599112.1	Intronic lncRNA	2	2544
XR_009599186.1	Intergenic lncRNA	11	19684
XR_009599233.1	Antisense lncRNA	25	26962
XR_009599254.1	Intronic lncRNA	2	16649
XR_009599267.1	Intergenic lncRNA	2	552
XR_009599298.1	Intronic lncRNA	2	4576
XR_009599436.1	Intergenic lncRNA	2	9517
XR_009599453.1	Antisense lncRNA	4	5212
XR_009599465.1	Intergenic lncRNA	2	3833
XR_009599468.1	Intergenic lncRNA	4	5443
XR_009599481.1	Intergenic lncRNA	2	499
XR_009599498.1	Intronic lncRNA	2	697
XR_009599499.1	Antisense lncRNA	2	6753
XR_009599530.1	Antisense lncRNA	2	10885
XR_009599536.1	Intergenic lncRNA	2	5428
XR_009599644.1	Antisense lncRNA	3	3421
XR_009599694.1	Antisense lncRNA	2	7631
XR_009599696.1	Intronic lncRNA	3	1369
XR_009599697.1	Intergenic lncRNA	8	6927
XR_009599698.1	Intergenic lncRNA	6	3450
XR_009599699.1	Intergenic lncRNA	7	8939
XR_009599739.1	Antisense lncRNA	2	7767
XR_009599810.1	Antisense lncRNA	2	8675
XR_009599817.1	Antisense lncRNA	2	21606
XR_009599831.1	Antisense lncRNA	3	4322
XR_009599864.1	Antisense lncRNA	2	779
XR_009599894.1	Antisense lncRNA	2	6780
XR_009599913.1	Antisense lncRNA	4	22559
XR_009599960.1	Antisense lncRNA	3	1391
XR_009600018.1	Intronic lncRNA	2	1165
XR_009600026.1	Antisense lncRNA	2	6036
XR_009600050.1	Intergenic lncRNA	3	2558
XR_009600075.1	Intergenic lncRNA	2	3688
XR_009600090.1	Intronic lncRNA	3	7452
XR_009600096.1	Intergenic lncRNA	2	15446
XR_009600139.1	Intergenic lncRNA	8	2169
XR_009600141.1	Intergenic lncRNA	10	5779
XR_009600145.1	Intergenic lncRNA	2	2629
XR_009600160.1	Intergenic lncRNA	3	316
XR_009600307.1	Intergenic lncRNA	5	4484
XR_009600309.1	Antisense lncRNA	2	6511
XR_009600354.1	Antisense lncRNA	3	4593
XR_009600355.1	Antisense lncRNA	3	3985
XR_009600436.1	Intronic lncRNA	2	5256
XR_009600453.1	Antisense lncRNA	2	5681
XR_009600511.1	Antisense lncRNA	3	5870
XR_009600523.1	Intergenic lncRNA	2	2417
XR_009600531.1	Antisense lncRNA	2	4696
XR_009600546.1	Intergenic lncRNA	3	1719
XR_009600547.1	Antisense lncRNA	2	3396
XR_009600562.1	Antisense lncRNA	3	3386
XR_009600581.1	Intergenic lncRNA	2	3031
XR_009600590.1	Intronic lncRNA	3	2556
XR_009600596.1	Antisense lncRNA	2	2944
XR_009600600.1	Intergenic lncRNA	2	2214
XR_009600601.1	Intergenic lncRNA	2	7993
XR_009600602.1	Antisense lncRNA	2	3944
XR_009600648.1	Antisense lncRNA	3	406
XR_009600655.1	Antisense lncRNA	2	11351
XR_009600683.1	Intergenic lncRNA	2	5057
XR_009600688.1	Antisense lncRNA	10	36408
XR_009600748.1	Intergenic lncRNA	3	7923
XR_009600749.1	Intergenic lncRNA	3	8882
XR_009600750.1	Intergenic lncRNA	4	6780
XR_009600761.1	Antisense lncRNA	3	20940
XR_009600772.1	Intergenic lncRNA	2	1139
XR_009600777.1	Intronic lncRNA	2	2619
XR_009600811.1	Intergenic lncRNA	2	578
XR_009600813.1	Antisense lncRNA	3	3386
XR_009600846.1	Intergenic lncRNA	2	3788
XR_009600852.1	Intergenic lncRNA	2	1543
XR_009600923.1	Intergenic lncRNA	5	1452
XR_009600975.1	Antisense lncRNA	2	3355
XR_009600983.1	Intergenic lncRNA	10	10895
XR_009600989.1	Antisense lncRNA	4	6205
XR_009601042.1	Intergenic lncRNA	2	1755
XR_009601049.1	Intergenic lncRNA	8	2369
XR_009601050.1	Intergenic lncRNA	7	2206
XR_009601081.1	Intergenic lncRNA	2	2528
XR_009601095.1	Intergenic lncRNA	6	1396
XR_009601097.1	Antisense lncRNA	2	8148
XR_009601108.1	Antisense lncRNA	3	5083
XR_009601119.1	Intergenic lncRNA	3	425
XR_009601158.1	Intergenic lncRNA	2	4362
XR_009601161.1	Intergenic lncRNA	2	8563
XR_009601226.1	Intergenic lncRNA	2	1601
XR_009601257.1	Intergenic lncRNA	2	3467
XR_009601319.1	Antisense lncRNA	9	11341
XR_009601320.1	Antisense lncRNA	6	13184
XR_009601321.1	Intergenic lncRNA	2	5191
XR_009601365.1	Intronic lncRNA	2	4365
XR_009601371.1	Antisense lncRNA	2	5791
XR_009601372.1	Intergenic lncRNA	2	3611
XR_009601387.1	Intergenic lncRNA	3	5510
XR_009601396.1	Intergenic lncRNA	2	2316
XR_009601397.1	Intergenic lncRNA	2	3569
XR_009601443.1	Intronic lncRNA	2	1207
XR_009601485.1	Antisense lncRNA	2	7254
XR_009601487.1	Antisense lncRNA	3	3672
XR_009601514.1	Intergenic lncRNA	2	1244
XR_009601523.1	Intergenic lncRNA	4	2400
XR_009601582.1	Antisense lncRNA	2	10241
XR_009601704.1	Intergenic lncRNA	2	3533
XR_173257.5	Intergenic lncRNA	4	1994
XR_173470.5	Intergenic lncRNA	6	28706
