# Supplementary material for: Transcriptome sequencing of sheep hypothalamic tissue reveals the regulatory role of lncRNA in the mechanism of pubertal estrus initiation
Source: Front Vet Sci. 2025 Sep 2;12:1594040. doi: 10.3389/fvets.2025.1594040 (PMC12439674; doi:10.3389/fvets.2025.1594040)
Supplement: Supplementary file 1 [file Data_Sheet_1.zip › supplementary materials/Table S6. Results of analysis on differential expression of lncRNAs..xlsx]

## Sheet: Prepuberty VS Puberty
ID	logFC	logCPM	LR	PValue	FDR	change
MSTRG.19537.44	4.35638	10.2615	30.7618	5.83568e-10	2.91731e-08	UP
MSTRG.19537.4	4.48439	10.1515	23.7128	2.23734e-08	1.11834e-06	UP
XR_009599055.1	5.86655	9.6544	19.6194	1.89132e-07	9.45048e-06	UP
MSTRG.2028.1	5.17924	9.17199	18.3542	3.6714e-07	1.83417e-05	UP
MSTRG.19537.30	5.11972	9.18962	18.2489	3.88009e-07	1.93834e-05	UP
MSTRG.7551.4	-6.05051	10.3556	17.8038	4.9048e-07	2.44891e-05	DOWN
XR_006059048.1	3.31621	10.0136	16.8604	8.0616e-07	4.0233e-05	UP
XR_009599079.1	5.64412	9.39915	16.56	9.44488e-07	4.71347e-05	UP
MSTRG.19537.14	5.19609	10.0778	15.7859	1.42137e-06	7.09286e-05	UP
MSTRG.26132.58	1.69138	10.7967	15.3126	1.82583e-06	9.11058e-05	UP
MSTRG.13211.2	4.79557	9.7801	13.6596	4.40139e-06	0.000219115	UP
MSTRG.6189.45	-4.54834	9.07307	13.5754	4.60415e-06	0.000229175	DOWN
MSTRG.10773.1	-4.25135	9.02489	11.7722	1.20841e-05	0.000601229	DOWN
MSTRG.2663.10	-5.41574	9.37121	10.7349	2.11665e-05	0.00105131	DOWN
MSTRG.8480.1	-6.28201	9.92672	10.4079	2.52694e-05	0.00125478	DOWN
MSTRG.18452.1	-4.03837	9.00102	10.1022	2.98242e-05	0.00148094	DOWN
MSTRG.11256.29	-4.38789	8.92117	9.75272	3.60744e-05	0.00179057	DOWN
MSTRG.15435.4	5.67202	9.41016	9.60016	3.92078e-05	0.0019456	UP
MSTRG.23653.3	-4.3676	8.89558	9.58969	3.94646e-05	0.00195673	DOWN
MSTRG.4080.8	-4.3621	8.89385	9.55551	4.02723e-05	0.0019935	DOWN
XR_006060044.2	-3.47573	9.10833	9.38674	4.41612e-05	0.0021856	DOWN
MSTRG.1264.1	-5.83207	9.80208	8.83534	5.97601e-05	0.00295452	DOWN
MSTRG.13453.3	-3.5075	9.0646	8.62618	6.707e-05	0.00331366	DOWN
MSTRG.570.4	1.43367	10.7436	8.59753	6.81811e-05	0.00336619	UP
MSTRG.6642.8	-6.00298	9.70851	8.5734	6.91072e-05	0.00341109	DOWN
XR_009599052.1	-3.92599	9.09402	8.22165	8.38755e-05	0.00413935	DOWN
MSTRG.15859.4	-3.88518	8.88188	8.14029	8.78122e-05	0.00432923	DOWN
MSTRG.26132.21	3.99222	8.84437	8.05899	9.18679e-05	0.00452783	UP
XR_009596940.1	3.9846	8.82836	7.88404	0.000101236	0.00498728	UP
MSTRG.24580.3	-3.22646	9.05245	7.77006	0.000107864	0.00531194	DOWN
MSTRG.19018.5	-3.99623	8.78785	7.539	0.000122609	0.00603777	DOWN
MSTRG.26132.70	-3.992	9.7939	7.43599	0.00012986	0.00639322	DOWN
MSTRG.16991.3	3.21545	9.53857	7.24313	0.000144669	0.00711729	UP
XR_001040276.4	-1.41581	10.1523	7.1269	0.000154353	0.00759357	DOWN
XR_006060577.2	2.23842	9.7985	6.99799	0.000166033	0.00816014	UP
MSTRG.22033.1	-2.92623	9.02607	6.65223	0.000201561	0.00990316	DOWN
MSTRG.21350.4	-3.82526	8.74908	6.6366	0.000203421	0.00999043	DOWN
MSTRG.5878.20	-3.79308	8.74088	6.46887	0.000223705	0.010978	DOWN
MSTRG.2112.3	-3.76539	8.73507	6.32724	0.000242808	0.0118897	DOWN
XR_009600026.1	-1.19368	10.2996	6.19082	0.000262259	0.0128415	DOWN
MSTRG.17831.2	-2.80648	8.98899	6.14776	0.000269056	0.0131578	DOWN
MSTRG.23088.2	-3.447	8.85226	6.13317	0.000271435	0.0132669	DOWN
MSTRG.24482.4	-3.68914	8.7179	6.00276	0.000292263	0.0142835	DOWN
MSTRG.12891.5	-3.66598	8.71675	5.89905	0.000310041	0.015149	DOWN
XR_009599694.1	-2.66426	9.35129	5.87894	0.000313813	0.0153231	DOWN
MSTRG.454.3	-3.37478	8.79271	5.72126	0.00034358	0.0167607	DOWN
MSTRG.25641.6	-3.58244	8.69622	5.53794	0.000381749	0.0186085	DOWN
MSTRG.26132.59	0.938506	11.003	5.28578	0.000441103	0.0215003	NOT
MSTRG.25425.6	-9.15166	12.0793	5.14895	0.00047829	0.0232604	DOWN
MSTRG.3854.1	1.53185	9.92731	5.05968	0.000503886	0.0244888	UP
MSTRG.25885.5	-3.38339	8.65901	4.75747	0.000600295	0.0291714	DOWN
MSTRG.16014.4	-1.63159	9.88332	4.73339	0.000608906	0.0295825	DOWN
XR_001042619.3	-3.26141	8.73596	4.72253	0.00061333	0.0297699	DOWN
MSTRG.15767.17	-2.81341	8.80875	4.70672	0.000619022	0.0300449	DOWN
XR_006055655.1	-1.49679	12.3577	4.65558	0.000638209	0.0309528	DOWN
XR_003586470.2	-3.34664	8.66179	4.62494	0.000651897	0.0315104	DOWN
XR_006061067.2	1.28318	10.4443	4.50172	0.000700538	0.0338607	UP
MSTRG.22869.1	-3.00401	8.76033	4.49258	0.000704605	0.0340423	DOWN
MSTRG.26001.52	-3.187	8.681	4.4509	0.000722518	0.0348829	DOWN
MSTRG.19537.13	3.17963	8.73403	4.45017	0.000723427	0.0348977	UP
MSTRG.18328.4	-3.26401	8.63939	4.33861	0.000772653	0.0372574	DOWN
XR_006061275.2	-2.26489	9.44195	4.30996	0.000786474	0.0378899	DOWN
XR_003585811.3	-1.89063	9.41415	4.20458	0.000836896	0.0403151	DOWN
XR_003588746.3	-2.12042	9.48917	4.18261	0.000847839	0.0408407	DOWN
MSTRG.26115.25	0.962883	10.6506	4.14757	0.000865764	0.0416943	NOT
MSTRG.23887.4	-3.18735	8.70953	4.1196	0.000881599	0.042389	DOWN
XR_006056413.2	2.79667	8.94421	4.09746	0.000894467	0.0429478	UP
XR_009599057.1	0.787218	11.0588	4.02321	0.000935541	0.0448782	NOT
MSTRG.9339.3	-3.14494	8.6202	3.95411	0.000974748	0.046757	DOWN
MSTRG.10191.4	-2.28345	8.87106	3.9043	0.00100409	0.0481627	DOWN
MSTRG.10021.2	2.45012	9.1518	3.89293	0.00101104	0.0484899	UP
MSTRG.26132.47	-2.43973	9.4269	3.87795	0.00102134	0.0489244	DOWN
XR_003588767.2	-0.943737	11.0719	3.79284	0.00107657	0.0514723	NOT
XR_001043594.5	2.77558	8.75839	3.792	0.00107773	0.051498	NOT
MSTRG.1381.2	-2.75221	8.70445	3.75908	0.00110063	0.0525214	NOT
XR_006057452.2	-2.40545	8.82984	3.73483	0.0011182	0.053289	NOT
MSTRG.6925.1	-1.23278	9.86532	3.7341	0.00111948	0.0533123	NOT
XR_006061258.2	-2.54943	8.81996	3.72753	0.00112583	0.0535224	NOT
MSTRG.877.9	2.99691	8.72338	3.71194	0.00113676	0.0540246	NOT
MSTRG.2028.2	-1.33115	10.1123	3.68549	0.00115592	0.0548879	NOT
MSTRG.18414.2	-2.69819	8.7223	3.67512	0.00116315	0.0552303	NOT
XR_006057736.2	-2.94322	8.66799	3.66912	0.00116745	0.0554295	NOT
XR_009596939.1	-2.09466	8.93672	3.66254	0.00117223	0.0556487	NOT
MSTRG.10784.3	-2.92391	8.6649	3.64954	0.00118223	0.0560846	NOT
MSTRG.1622.20	2.9709	8.64693	3.63373	0.00119441	0.0566198	NOT
XR_009596198.1	-1.82319	9.79288	3.55067	0.00125691	0.0595215	NOT
MSTRG.25789.12	-2.99899	8.59792	3.52439	0.00127754	0.0604721	NOT
MSTRG.11253.2	-2.99522	8.60349	3.50638	0.00129291	0.0611329	NOT
XR_001022072.5	-1.66534	9.62865	3.48899	0.0013066	0.0617782	NOT
MSTRG.3230.2	1.70611	9.43038	3.45456	0.00133446	0.0630775	NOT
MSTRG.13949.5	-2.96862	8.60769	3.44053	0.00134756	0.0636154	NOT
MSTRG.21978.1	-2.56786	8.77486	3.42276	0.00136221	0.0643032	NOT
XR_009601049.1	-2.82156	8.68507	3.41706	0.00136781	0.0645257	NOT
MSTRG.13211.4	-1.52172	10.0094	3.41171	0.00137233	0.0647353	NOT
MSTRG.10907.1	-2.95238	8.59572	3.38933	0.0013911	0.0656197	NOT
XR_009598892.1	1.63579	9.32218	3.37898	0.00140067	0.0660329	NOT
MSTRG.2640.1	-2.94149	8.63192	3.36835	0.00141261	0.0664604	NOT
XR_001043913.5	-1.93206	8.94312	3.30086	0.00147196	0.0692438	NOT
XR_009597403.1	2.82443	8.81251	3.22574	0.00154202	0.072489	NOT
MSTRG.14815.3	-2.34336	8.80231	3.20551	0.00156211	0.0733905	NOT
XR_009598926.1	-0.711585	10.8494	3.17503	0.00159164	0.0747718	NOT
MSTRG.3448.2	-2.25166	8.78288	3.09942	0.00166752	0.0783204	NOT
MSTRG.26132.81	2.75957	8.61336	3.09652	0.00167142	0.0784598	NOT
MSTRG.17170.1	-1.35501	11.2772	3.09327	0.00167511	0.0786166	NOT
MSTRG.13949.4	-2.18526	8.85439	3.03211	0.00173988	0.0816316	NOT
MSTRG.4245.2	-1.979	8.92876	3.0282	0.00174507	0.0818286	NOT
MSTRG.1622.21	-2.80317	8.58612	3.01128	0.00176424	0.0826871	NOT
MSTRG.9680.9	-2.80045	8.5713	3.0058	0.00177182	0.0829672	NOT
MSTRG.15353.42	-2.80012	8.57126	3.005	0.00177314	0.0830078	NOT
MSTRG.12891.2	-2.59427	8.64477	3.00008	0.00177887	0.0832606	NOT
XR_009596861.1	-2.29179	8.77431	2.97154	0.00181061	0.0847413	NOT
MSTRG.12891.4	-2.46791	8.66697	2.91065	0.00188051	0.0879966	NOT
MSTRG.4749.5	-2.27936	8.84229	2.9088	0.00188278	0.0880972	NOT
MSTRG.23803.6	-2.76044	8.58103	2.90844	0.0018842	0.0881171	NOT
MSTRG.6614.1	-2.64651	8.63462	2.89815	0.00189714	0.0886814	NOT
XR_009598893.1	-1.69408	9.49781	2.88843	0.00190895	0.0892178	NOT
MSTRG.1846.26	-2.74554	8.56447	2.87461	0.00192924	0.0899866	NOT
MSTRG.3987.1	-2.61711	8.71037	2.8504	0.00196087	0.0913511	NOT
MSTRG.2748.1	-1.92242	9.03542	2.84811	0.00196408	0.0914815	NOT
MSTRG.498.11	-2.49172	8.64971	2.80831	0.00201376	0.0937773	NOT
MSTRG.9335.1	-1.71396	9.09875	2.80709	0.00201698	0.0938485	NOT
MSTRG.5305.3	2.64158	8.60836	2.79427	0.00203457	0.0946016	NOT
XR_009596337.1	-2.71404	8.57888	2.78252	0.00204971	0.0952979	NOT
XR_009596937.1	1.41138	9.36949	2.77156	0.00206686	0.0959523	NOT
XR_009595313.1	-1.08679	11.4216	2.76601	0.00207513	0.0962858	NOT
MSTRG.3477.2	-2.35945	8.71617	2.74866	0.0020984	0.097336	NOT
MSTRG.20301.1	0.807304	11.5302	2.74306	0.00210685	0.0976777	NOT
XR_009599058.1	0.687555	11.3944	2.72996	0.00212457	0.0984818	NOT
XR_009598250.1	-2.17756	8.82314	2.72004	0.00213782	0.0990955	NOT
XR_006059789.2	-1.51609	9.16336	2.70521	0.00216134	0.100021	NOT
XR_003589989.2	-1.11508	9.68228	2.70333	0.0021646	0.100139	NOT
MSTRG.18112.3	-2.12282	9.56744	2.68664	0.00218943	0.101193	NOT
MSTRG.24678.7	2.26682	8.74386	2.67703	0.00220276	0.101805	NOT
MSTRG.26132.60	1.19819	9.74279	2.675	0.00220785	0.101936	NOT
MSTRG.21736.2	-2.6547	8.57201	2.66734	0.00221865	0.102427	NOT
MSTRG.26105.4	-2.64553	8.5526	2.64819	0.00225089	0.103668	NOT
MSTRG.13211.1	-2.16997	8.72903	2.63589	0.00226846	0.104474	NOT
MSTRG.19928.8	-2.14593	8.73825	2.6223	0.00229109	0.105371	NOT
XR_009596332.1	2.0441	8.89045	2.62073	0.0022951	0.105476	NOT
MSTRG.18546.9	-2.62523	8.55027	2.60414	0.00232215	0.106585	NOT
XR_003586050.3	-1.93228	8.84616	2.58432	0.00235198	0.107927	NOT
MSTRG.11000.7	-2.62284	8.56089	2.57477	0.00236936	0.10858	NOT
MSTRG.10484.1	-2.60744	8.56704	2.56612	0.0023824	0.109175	NOT
MSTRG.6858.1	-2.5548	8.59321	2.56259	0.00238785	0.109419	NOT
MSTRG.19362.4	-1.2321	9.39517	2.55567	0.00240032	0.109899	NOT
XR_009600581.1	0.866138	10.2812	2.54517	0.00241773	0.110632	NOT
MSTRG.16095.1	-2.58495	8.54855	2.51814	0.00246166	0.112543	NOT
MSTRG.22924.4	-0.766052	10.6904	2.51404	0.00246816	0.112837	NOT
XR_006057132.2	-2.03624	8.78395	2.50127	0.00248919	0.113755	NOT
MSTRG.5048.5	-2.42629	8.65068	2.5	0.00249442	0.113846	NOT
MSTRG.2041.17	2.51061	8.73284	2.4978	0.00249823	0.114005	NOT
XR_001043674.5	2.40549	8.73322	2.48672	0.00251736	0.11481	NOT
MSTRG.18214.1	-0.713639	11.2704	2.48605	0.00252049	0.114859	NOT
XR_006059272.1	2.49977	8.65128	2.47398	0.00254041	0.115744	NOT
MSTRG.25275.9	-2.46342	8.61058	2.4704	0.00254658	0.116008	NOT
MSTRG.2252.1	-2.3505	8.62693	2.45231	0.00257813	0.117352	NOT
MSTRG.3448.3	-1.81722	8.86198	2.44107	0.00259821	0.118195	NOT
MSTRG.18671.2	-2.21045	8.69181	2.43431	0.00261015	0.118706	NOT
MSTRG.4118.4	-2.54352	8.54941	2.43328	0.00261349	0.118784	NOT
XR_009599060.1	1.52603	9.03411	2.42544	0.00262782	0.11938	NOT
MSTRG.25644.3	2.46167	8.64062	2.39557	0.00267993	0.12168	NOT
MSTRG.16997.3	-1.42262	9.4688	2.39348	0.00268501	0.121842	NOT
XR_009597486.1	1.37451	9.08879	2.38755	0.00269635	0.122305	NOT
MSTRG.17412.8	1.5842	8.92645	2.3716	0.0027243	0.123561	NOT
XR_009597341.1	-2.20991	8.7327	2.36202	0.0027446	0.124321	NOT
XR_003588009.3	-0.711681	10.2453	2.33348	0.00279586	0.126618	NOT
MSTRG.24529.1	-2.19756	8.77548	2.32227	0.00281629	0.127534	NOT
XR_001021779.4	-2.13103	8.73268	2.28889	0.00287861	0.130303	NOT
XR_009601050.1	-2.46721	8.54472	2.28003	0.002896	0.13105	NOT
XR_009600531.1	-1.85966	8.80762	2.27471	0.00290896	0.1315	NOT
MSTRG.12558.1	-2.46374	8.53558	2.27451	0.00291142	0.131517	NOT
MSTRG.14434.1	-1.95482	8.80294	2.25975	0.00294095	0.132776	NOT
MSTRG.26132.30	-1.64316	8.92664	2.25856	0.00295326	0.132878	NOT
XR_009595021.1	-1.46352	9.09396	2.25753	0.00295529	0.132966	NOT
MSTRG.9675.1	-2.44654	8.58449	2.24367	0.00298198	0.134162	NOT
XR_006056102.1	-2.09789	8.79569	2.20953	0.00305315	0.13716	NOT
MSTRG.729.3	-1.57239	8.95696	2.19574	0.00308111	0.138393	NOT
MSTRG.13136.1	-2.42123	8.53131	2.19381	0.00308951	0.138566	NOT
MSTRG.7521.6	-2.4176	8.52807	2.18751	0.00310302	0.139134	NOT
XR_003588596.2	1.24003	9.40181	2.18299	0.00311481	0.139543	NOT
MSTRG.12012.1	-2.41193	8.5275	2.17695	0.00312769	0.140092	NOT
XR_006059821.1	-2.16717	8.66817	2.17233	0.00314018	0.140513	NOT
XR_006056169.2	-1.94351	8.95537	2.14599	0.00319625	0.142943	NOT
MSTRG.19928.2	-2.26602	8.83416	2.10169	0.00329214	0.147136	NOT
MSTRG.10492.6	-1.32959	9.13655	2.09219	0.00331728	0.148053	NOT
XR_009601319.1	1.83771	8.72961	2.05541	0.00340039	0.151667	NOT
MSTRG.24572.1	-2.00047	8.71344	2.05346	0.00340697	0.151861	NOT
MSTRG.9548.1	-2.34382	8.52084	2.05336	0.00340773	0.151871	NOT
MSTRG.12199.1	-0.534781	10.9026	2.04327	0.00343145	0.152881	NOT
MSTRG.15435.1	-1.67392	9.28782	2.03391	0.00345999	0.153825	NOT
MSTRG.20514.3	-2.33184	8.5197	2.03223	0.00346876	0.153994	NOT
MSTRG.15699.1	-2.30643	8.57413	2.01633	0.00350556	0.155615	NOT
XR_006055708.1	-2.25271	8.60511	1.99603	0.00355314	0.157712	NOT
XR_006061489.2	-2.01579	8.74838	1.99513	0.00355563	0.157806	NOT
MSTRG.11432.10	-2.32259	8.54213	1.98614	0.00358073	0.158745	NOT
MSTRG.17821.1	1.57512	8.91916	1.98312	0.00358798	0.159062	NOT
MSTRG.3189.16	-2.317	8.61179	1.96387	0.0036341	0.1611	NOT
MSTRG.11689.1	-1.9273	8.71862	1.96198	0.00364669	0.161302	NOT
MSTRG.18175.1	-2.28578	8.53473	1.95301	0.00366991	0.162263	NOT
MSTRG.26132.16	1.87185	8.76499	1.92497	0.00373911	0.16531	NOT
XR_006060029.2	1.2562	9.26823	1.92217	0.00374926	0.165618	NOT
MSTRG.14490.6	-1.42844	8.91686	1.92101	0.00375441	0.165745	NOT
XR_003586715.3	1.86084	8.83443	1.92047	0.00376116	0.165805	NOT
XR_001024418.4	-2.26495	8.51365	1.91735	0.00377112	0.166149	NOT
MSTRG.14391.2	-2.26072	8.51524	1.91036	0.00379218	0.166924	NOT
XR_009597783.1	-0.92518	10.4974	1.90906	0.00379551	0.167068	NOT
MSTRG.5177.1	-1.3064	9.12948	1.9082	0.00379935	0.167164	NOT
XR_006056708.2	1.82521	8.76692	1.89642	0.00383014	0.16848	NOT
MSTRG.12870.2	-1.828	8.68765	1.89403	0.0038368	0.168748	NOT
MSTRG.2254.2	0.683565	10.3896	1.88876	0.00385101	0.169342	NOT
XR_006057727.2	1.25418	9.04574	1.84383	0.0039696	0.174503	NOT
MSTRG.19345.1	-1.84281	8.69388	1.84268	0.00397353	0.174638	NOT
XR_009597042.1	1.32899	9.49471	1.83526	0.00399772	0.175507	NOT
MSTRG.16991.2	1.44763	11.6812	1.82461	0.00402995	0.176765	NOT
XR_003587026.3	-1.72496	8.74156	1.80615	0.00408456	0.178971	NOT
MSTRG.4649.29	1.2939	9.34299	1.79875	0.00411103	0.179864	NOT
XR_001043722.4	-1.99968	8.64825	1.79196	0.00413088	0.180688	NOT
XR_009596955.1	1.60683	8.82762	1.77794	0.00417015	0.182403	NOT
XR_003589176.3	-1.43004	8.98162	1.77756	0.00417542	0.182449	NOT
MSTRG.8780.1	1.71822	8.75212	1.76478	0.00421359	0.184029	NOT
MSTRG.23934.3	1.36179	9.07138	1.73279	0.00430646	0.188055	NOT
MSTRG.2095.7	2.07736	8.55907	1.72176	0.00433938	0.189466	NOT
MSTRG.20441.2	-2.17591	8.52582	1.71752	0.00435309	0.190012	NOT
MSTRG.24327.4	-2.15328	8.5493	1.7161	0.00435742	0.190195	NOT
XR_001041949.5	-2.07483	8.57281	1.69175	0.00443027	0.19337	NOT
MSTRG.4871.2	-1.38081	8.95245	1.68643	0.00445436	0.194072	NOT
XR_006056714.2	1.18758	9.60968	1.67324	0.00449906	0.195825	NOT
MSTRG.18731.1	1.32851	9.09748	1.66667	0.00453069	0.196704	NOT
MSTRG.20250.2	1.64539	8.74038	1.66667	0.0045345	0.196705	NOT
MSTRG.10276.1	2.06769	8.56117	1.64629	0.00459986	0.199465	NOT
XR_009596045.1	-1.40046	8.94572	1.64376	0.00461117	0.199811	NOT
XR_009596331.1	1.77231	8.71842	1.63254	0.00464706	0.201352	NOT
XR_006060494.2	-2.07791	8.75523	1.6257	0.0046702	0.202298	NOT
XR_009596122.1	-1.10357	9.45181	1.6218	0.00468659	0.202841	NOT
MSTRG.19928.7	-1.77507	8.76113	1.61234	0.00471723	0.204164	NOT
MSTRG.10690.1	-1.96205	8.62856	1.61069	0.00472483	0.204395	NOT
MSTRG.17362.1	-1.93361	8.66877	1.59927	0.00476624	0.206006	NOT
MSTRG.17075.2	-2.08392	8.55459	1.59753	0.00477198	0.206254	NOT
MSTRG.7612.1	1.03836	9.41857	1.59438	0.00478596	0.206702	NOT
MSTRG.18560.1	-2.02915	8.61045	1.57611	0.00485062	0.209322	NOT
XR_009600141.1	-1.84073	8.65164	1.56898	0.00487952	0.210355	NOT
XR_009599078.1	1.22178	9.39791	1.56458	0.00490144	0.210996	NOT
XR_003588681.3	1.57499	8.81586	1.56305	0.00491655	0.211219	NOT
XR_003588788.3	-1.04121	9.31068	1.56016	0.00493744	0.211642	NOT
MSTRG.10322.3	-0.994257	9.33192	1.54975	0.00497465	0.213172	NOT
MSTRG.5704.1	-0.722179	10.0178	1.54951	0.00498033	0.213207	NOT
XR_009598408.1	-1.63284	8.75381	1.54798	0.00498702	0.213433	NOT
MSTRG.11733.1	1.83409	8.65558	1.54077	0.00503502	0.214503	NOT
MSTRG.20470.1	-1.1351	9.23062	1.53641	0.00505893	0.215153	NOT
MSTRG.11336.1	1.83635	8.67536	1.52754	0.00509312	0.216482	NOT
XR_001043724.4	-1.25341	9.54751	1.51526	0.00513896	0.218338	NOT
MSTRG.19324.29	1.93054	8.60953	1.50948	0.00516088	0.219219	NOT
MSTRG.7800.8	0.475953	10.8877	1.50675	0.00517876	0.219636	NOT
MSTRG.18793.2	-1.99147	8.64191	1.50113	0.00519997	0.220497	NOT
MSTRG.26132.22	1.58711	8.8738	1.49663	0.0052165	0.221191	NOT
MSTRG.7953.2	1.95703	8.60422	1.49629	0.00522036	0.221244	NOT
MSTRG.23378.1	-1.99512	8.54178	1.4936	0.00523069	0.221659	NOT
MSTRG.10369.1	-1.51173	9.00168	1.48886	0.00524808	0.222394	NOT
XR_009595637.1	1.28774	9.11206	1.48667	0.00526658	0.222733	NOT
XR_006057904.2	-1.67316	8.69147	1.48355	0.00528448	0.223221	NOT
XR_001037477.5	-1.50274	8.90635	1.48338	0.00528718	0.223247	NOT
XR_001023088.5	0.572224	10.571	1.48075	0.00530706	0.223657	NOT
MSTRG.23077.1	-1.61392	8.75428	1.47832	0.0053164	0.224037	NOT
XR_003589477.2	1.77519	8.67696	1.46851	0.00535969	0.225582	NOT
MSTRG.12870.3	-1.8592	8.59414	1.46434	0.00537743	0.22624	NOT
MSTRG.12870.4	-1.92661	8.57614	1.45399	0.00542346	0.227889	NOT
XR_009601119.1	1.67861	8.71947	1.45192	0.00543346	0.22822	NOT
MSTRG.17530.1	1.48746	8.9172	1.44855	0.00545085	0.228761	NOT
XR_001025191.5	-1.40753	8.84368	1.44425	0.00546828	0.229453	NOT
MSTRG.7091.1	0.558114	10.2735	1.44248	0.00547558	0.229738	NOT
MSTRG.22020.1	-1.83592	8.58948	1.43122	0.00551924	0.231565	NOT
MSTRG.19943.1	-1.61077	8.69818	1.42614	0.00554311	0.232396	NOT
MSTRG.15435.3	-1.79655	9.09865	1.42202	0.00556099	0.233071	NOT
XR_006056146.2	-1.95938	8.56135	1.42182	0.00556531	0.233104	NOT
XR_009595134.1	-1.32335	8.90575	1.41996	0.00557895	0.233409	NOT
XR_003589983.3	1.92337	8.63771	1.4147	0.00560058	0.234278	NOT
XR_001039592.5	-0.680312	10.0172	1.41365	0.00561242	0.234452	NOT
MSTRG.16996.2	1.29395	9.15659	1.41253	0.00561687	0.234637	NOT
MSTRG.16272.1	-0.855939	9.6161	1.40251	0.0056664	0.236304	NOT
MSTRG.20726.10	-1.72921	8.65135	1.39592	0.00569297	0.237408	NOT
MSTRG.63.5	-1.93181	8.54067	1.38825	0.00572459	0.2387	NOT
MSTRG.12891.6	-1.94164	8.54009	1.38799	0.00572706	0.238745	NOT
MSTRG.11361.1	1.76837	8.5909	1.3879	0.00573549	0.23876	NOT
XR_009601161.1	1.85752	8.55874	1.38581	0.00574779	0.239114	NOT
MSTRG.19923.1	-0.99263	9.44095	1.3838	0.00576163	0.239455	NOT
MSTRG.19444.2	-1.42277	8.74927	1.38352	0.0057686	0.239502	NOT
XR_003589854.2	-1.57122	8.72969	1.37951	0.00578616	0.240184	NOT
XR_006060314.2	-1.21033	8.96974	1.37467	0.00580672	0.241011	NOT
MSTRG.20045.1	1.58434	8.70062	1.35709	0.00588146	0.244043	NOT
MSTRG.26132.65	1.06521	9.23907	1.35403	0.00589477	0.244576	NOT
XR_009595394.1	-1.07934	9.15746	1.33677	0.00597998	0.247604	NOT
MSTRG.14464.1	-0.949987	9.43952	1.33663	0.00599241	0.247629	NOT
XR_006057613.2	-1.92647	8.62309	1.33467	0.00600259	0.247976	NOT
XR_009597928.1	-1.7375	8.62337	1.32987	0.00602509	0.248828	NOT
XR_009596333.1	1.46298	8.78556	1.31889	0.00607357	0.250792	NOT
XR_001022367.5	1.13122	9.13444	1.31629	0.00608907	0.251259	NOT
MSTRG.15186.1	-1.8382	8.54969	1.31274	0.00612013	0.2519	NOT
MSTRG.12964.1	-1.36891	8.86372	1.31169	0.00612808	0.252089	NOT
XR_009598398.1	-0.950595	9.50471	1.31164	0.00612944	0.252099	NOT
XR_009596199.1	0.800479	9.65337	1.3094	0.00614454	0.252504	NOT
XR_009596613.1	-1.77455	8.58352	1.30101	0.00618807	0.254028	NOT
MSTRG.1960.1	0.613734	10.1381	1.29771	0.0062032	0.254632	NOT
XR_009597885.1	1.03276	9.26457	1.29635	0.00622077	0.254882	NOT
MSTRG.13016.1	-1.82475	8.5751	1.29251	0.0062386	0.255585	NOT
MSTRG.1337.2	-0.97526	9.35252	1.28216	0.00629062	0.257499	NOT
MSTRG.14699.1	1.21736	9.01225	1.27764	0.00631515	0.258338	NOT
MSTRG.5268.5	-1.84512	8.53717	1.27443	0.00633543	0.258937	NOT
MSTRG.22628.1	-1.10608	9.06103	1.26223	0.00639583	0.26123	NOT
XR_001433865.4	-1.19709	8.95283	1.25155	0.00644611	0.263257	NOT
MSTRG.9011.5	1.73741	8.69274	1.24551	0.00647475	0.264411	NOT
XR_003590780.3	-1.15039	8.94957	1.245	0.00648531	0.26451	NOT
XR_009598218.1	1.6505	8.81517	1.24292	0.00650363	0.264909	NOT
MSTRG.17780.2	0.873631	11.8705	1.23332	0.00654984	0.266762	NOT
XR_009595044.1	-1.33607	8.84347	1.23299	0.0065695	0.266825	NOT
XR_006059039.2	0.847984	9.5981	1.23213	0.00657653	0.266993	NOT
XR_009599059.1	0.906235	9.38548	1.22478	0.00662262	0.268426	NOT
XR_003589687.3	1.62103	8.68144	1.21033	0.00670624	0.271266	NOT
MSTRG.21640.1	-1.18765	10.7194	1.20967	0.00671097	0.271397	NOT
MSTRG.21624.2	1.45279	8.86983	1.20535	0.00673732	0.272255	NOT
XR_009596933.1	0.828072	9.60135	1.20247	0.00675402	0.272829	NOT
XR_006057552.2	1.55525	8.74477	1.20061	0.00677426	0.2732	NOT
MSTRG.12746.1	-0.868444	9.76165	1.19869	0.00679236	0.273583	NOT
XR_009599481.1	-1.49431	8.69665	1.1964	0.00681033	0.274043	NOT
MSTRG.2757.1	1.52803	8.63848	1.19221	0.00683565	0.274884	NOT
MSTRG.1960.2	-1.76388	8.67579	1.19074	0.00684953	0.27518	NOT
MSTRG.15570.1	-1.68006	8.6172	1.18536	0.0068817	0.276268	NOT
MSTRG.14443.1	-1.76364	8.69674	1.18212	0.00689909	0.276925	NOT
XR_006057426.2	-1.37223	8.75229	1.1785	0.00692089	0.277663	NOT
XR_009599960.1	-1.81233	8.66712	1.17535	0.00694322	0.278304	NOT
MSTRG.17403.24	1.62955	8.63789	1.17454	0.00694849	0.27847	NOT
XR_003586709.3	1.28355	8.8583	1.17426	0.00695052	0.278528	NOT
XR_006057121.1	-0.988475	9.1271	1.17028	0.00697189	0.279343	NOT
MSTRG.16865.8	-1.23646	8.85612	1.1702	0.0069787	0.279359	NOT
MSTRG.11314.7	-1.76695	8.53435	1.16786	0.00699312	0.279841	NOT
MSTRG.1389.1	1.06666	9.13571	1.16551	0.00701066	0.280326	NOT
MSTRG.12781.1	-1.74158	8.59731	1.15883	0.00704863	0.281708	NOT
MSTRG.18613.1	-1.54476	8.68516	1.15423	0.00707908	0.282665	NOT
XR_001044798.5	-1.51312	8.69631	1.14661	0.00712669	0.284259	NOT
MSTRG.20311.1	-1.01817	9.11689	1.1449	0.00713635	0.284619	NOT
XR_003590498.3	-1.75566	8.56373	1.1405	0.00716606	0.285546	NOT
XR_001038941.3	-0.671416	12.4438	1.13375	0.00722043	0.286977	NOT
XR_009598907.1	1.64655	8.63681	1.1275	0.00725827	0.288309	NOT
MSTRG.9351.1	1.47964	8.6273	1.12689	0.00726581	0.288439	NOT
MSTRG.23934.2	1.1664	9.05098	1.12198	0.00729251	0.289493	NOT
MSTRG.19469.12	-1.37929	8.72574	1.11555	0.00733793	0.29088	NOT
MSTRG.16981.1	1.15131	8.99262	1.11196	0.00735991	0.291657	NOT
MSTRG.24590.1	1.47765	8.79812	1.10213	0.00741537	0.293799	NOT
XR_009597288.1	1.19651	9.05902	1.09324	0.00747164	0.295755	NOT
XR_001043084.4	-0.521934	10.2177	1.08131	0.00754328	0.298405	NOT
XR_009595097.1	-0.803794	9.37276	1.07459	0.00759014	0.29991	NOT
XR_009596326.1	-0.83827	9.498	1.07347	0.00761069	0.300163	NOT
MSTRG.17247.6	-1.62437	8.55683	1.0724	0.00761944	0.300403	NOT
MSTRG.12891.1	-1.18649	8.78326	1.06989	0.007636	0.300971	NOT
MSTRG.19362.1	-0.72475	9.68643	1.06327	0.00767861	0.30247	NOT
XR_009599298.1	1.24326	8.87463	1.06246	0.00768526	0.302656	NOT
XR_006058408.2	-1.51037	8.69011	1.06124	0.00769704	0.302932	NOT
XR_006059297.2	-1.67136	8.54209	1.05855	0.00771329	0.303547	NOT
MSTRG.657.1	-1.25454	8.76452	1.05678	0.00772746	0.303951	NOT
XR_009597886.1	0.730466	9.63642	1.05401	0.00775177	0.304586	NOT
XR_006058517.2	-1.62779	8.70288	1.03985	0.00784374	0.307856	NOT
XR_006060241.2	-1.35466	8.71503	1.03392	0.00787939	0.309239	NOT
MSTRG.19878.1	-1.28964	8.82388	1.03108	0.00789908	0.309905	NOT
XR_003585778.3	-0.79141	9.55897	1.02737	0.00792806	0.310776	NOT
MSTRG.20284.2	-1.48318	8.60812	1.02683	0.00794045	0.310905	NOT
MSTRG.18702.1	-0.917586	9.12895	1.02297	0.00796517	0.311817	NOT
MSTRG.782.4	-0.85403	9.35769	1.02201	0.00798525	0.312042	NOT
XR_003590782.3	1.5567	8.68616	1.02005	0.00799767	0.312506	NOT
XR_001044879.4	0.428806	10.7767	1.01058	0.00805874	0.314765	NOT
XR_001024822.5	-1.42459	8.69892	1.01023	0.00806122	0.314848	NOT
XR_009596748.1	-1.01547	9.01478	1.00932	0.00808821	0.315065	NOT
XR_009596242.1	-0.762085	9.94603	1.00404	0.00812258	0.316334	NOT
XR_009598007.1	-0.820748	9.30012	1.00276	0.00813348	0.316643	NOT
MSTRG.3477.1	-0.825658	9.26947	0.994993	0.00818814	0.318525	NOT
XR_003591571.3	-1.40219	8.66027	0.991916	0.00822318	0.319275	NOT
MSTRG.19578.1	-1.58656	8.56053	0.99023	0.00823434	0.319686	NOT
MSTRG.11637.1	-0.991101	9.2196	0.985378	0.00826856	0.320875	NOT
XR_009597612.1	1.31559	9.41847	0.983233	0.00829596	0.321402	NOT
XR_009596936.1	0.883155	9.22878	0.968483	0.00839401	0.325059	NOT
XR_003590937.2	1.29718	8.86143	0.968108	0.00839704	0.325153	NOT
XR_006056768.1	-1.22417	8.78518	0.966192	0.00841306	0.325632	NOT
XR_006059892.1	0.981914	9.13915	0.965073	0.00842589	0.325912	NOT
MSTRG.16990.2	1.11883	9.01746	0.962193	0.00844722	0.326635	NOT
XR_009597584.1	1.16299	8.79542	0.956312	0.00848976	0.328118	NOT
XR_006055629.2	-1.28264	8.73281	0.956195	0.00849467	0.328147	NOT
MSTRG.4023.1	-1.22157	8.75073	0.955198	0.00851169	0.3284	NOT
XR_009596353.1	1.40658	8.6491	0.954974	0.00851506	0.328456	NOT
XR_006058477.2	1.19442	8.82829	0.95206	0.0085344	0.329196	NOT
XR_009597959.1	1.51757	8.60444	0.95181	0.0085372	0.329259	NOT
MSTRG.19086.1	-1.36931	8.64769	0.951765	0.00854471	0.32927	NOT
MSTRG.1327.8	-0.921429	9.27575	0.936406	0.00866673	0.333204	NOT
MSTRG.525.1	-0.429851	11.3221	0.934529	0.00868401	0.333689	NOT
XR_001021194.5	1.17406	8.79753	0.931359	0.00870726	0.33451	NOT
MSTRG.15080.1	-1.22213	8.79652	0.926957	0.00873913	0.335655	NOT
MSTRG.8615.5	1.15535	8.86645	0.925599	0.00875869	0.336009	NOT
MSTRG.17849.13	1.57789	8.70082	0.923556	0.00878624	0.336543	NOT
MSTRG.566.1	-1.06346	8.85501	0.9228	0.00879269	0.336741	NOT
XR_001039955.4	-0.82882	9.70584	0.921733	0.00882046	0.33702	NOT
MSTRG.25644.9	-1.53582	8.63634	0.914292	0.00887602	0.338978	NOT
XR_003587364.2	0.41874	10.5943	0.904741	0.00894929	0.341514	NOT
XR_001436676.3	-0.806559	9.34405	0.898343	0.00899523	0.343226	NOT
XR_009600811.1	-1.35519	8.69158	0.880211	0.0091243	0.348144	NOT
MSTRG.16474.2	0.69802	9.71445	0.875055	0.00917177	0.34956	NOT
XR_001034868.5	0.407713	11.5278	0.875038	0.00918078	0.349564	NOT
XR_009601387.1	0.978099	9.19181	0.874047	0.00919498	0.349837	NOT
MSTRG.21035.1	-1.17863	8.85417	0.873458	0.00920363	0.35	NOT
MSTRG.17586.13	-1.22304	8.77394	0.868396	0.00924239	0.3514	NOT
MSTRG.17547.1	-1.02494	9.02222	0.868227	0.00924813	0.351447	NOT
MSTRG.4889.1	-1.16719	8.81885	0.863431	0.00928678	0.35278	NOT
XR_009599083.1	0.506303	10.2385	0.863187	0.00929755	0.352848	NOT
MSTRG.1995.1	-1.45242	8.57008	0.861588	0.00932635	0.353295	NOT
XR_001021536.4	-1.22111	8.69874	0.861477	0.00932722	0.353326	NOT
XR_003590762.3	-1.42377	8.6699	0.860869	0.00933858	0.353496	NOT
XR_006057654.1	-1.11134	8.83057	0.86039	0.00937262	0.353629	NOT
XR_006057311.2	-1.43457	8.82587	0.859299	0.00938705	0.353935	NOT
MSTRG.21183.2	0.499041	10.1724	0.847737	0.00947647	0.357193	NOT
XR_001021854.4	0.782859	9.41953	0.844076	0.00950523	0.358234	NOT
XR_009595913.1	1.30088	8.72236	0.843866	0.00950969	0.358293	NOT
XR_009598585.1	-0.864035	9.13336	0.838112	0.0095553	0.359937	NOT
MSTRG.16675.9	-1.1275	8.8222	0.836361	0.00958407	0.36044	NOT
MSTRG.3342.1	-1.2105	8.76359	0.834736	0.00959857	0.360906	NOT
MSTRG.2680.1	-1.18602	8.70382	0.832563	0.00961719	0.361532	NOT
MSTRG.7180.1	1.42524	8.65299	0.832469	0.00963396	0.36156	NOT
MSTRG.26132.64	1.00193	8.94046	0.83002	0.00965382	0.362267	NOT
XR_009598251.1	1.41153	8.66033	0.828013	0.00968062	0.362848	NOT
XR_001021113.5	0.708896	9.44965	0.824324	0.00972804	0.363919	NOT
MSTRG.13254.3	1.09981	8.92777	0.82056	0.00976071	0.365016	NOT
MSTRG.16272.3	-1.00708	8.97411	0.813007	0.00983	0.367233	NOT
MSTRG.16878.2	1.10893	8.80072	0.811788	0.00985025	0.367592	NOT
MSTRG.24823.2	1.23401	8.65393	0.808598	0.00989576	0.368535	NOT
MSTRG.7434.2	-1.44129	8.55947	0.806072	0.00992654	0.369284	NOT
XR_009596688.1	-1.07375	8.81085	0.803721	0.00995741	0.369983	NOT
XR_006061399.2	1.44465	8.62914	0.802812	0.00997832	0.370254	NOT
MSTRG.9857.1	-1.23009	8.73206	0.798496	0.0100184	0.371543	NOT
MSTRG.20414.12	1.28955	8.70188	0.795679	0.0100475	0.372388	NOT
XR_009596941.1	0.87825	9.11986	0.795415	0.0100548	0.372468	NOT
XR_009597688.1	1.26182	8.6896	0.79331	0.010073	0.373101	NOT
XR_009596243.1	-1.21282	8.69773	0.790973	0.0100934	0.373806	NOT
MSTRG.12624.1	0.603916	9.84601	0.787668	0.010123	0.374806	NOT
XR_003588672.3	0.591826	9.85289	0.785999	0.0101664	0.375313	NOT
MSTRG.11598.1	1.3401	8.69327	0.783644	0.0101872	0.376029	NOT
XR_001039546.3	0.854279	9.3232	0.783467	0.0102037	0.376083	NOT
MSTRG.9845.2	-0.69361	9.46914	0.783318	0.0102092	0.376128	NOT
MSTRG.22929.1	1.09295	8.96153	0.776705	0.010289	0.378151	NOT
XR_006056991.2	0.974222	8.97253	0.772663	0.0103422	0.379394	NOT
MSTRG.19328.1	1.37768	8.65367	0.771154	0.0103583	0.37986	NOT
XR_003586903.2	-1.2851	8.62815	0.769905	0.0103744	0.380246	NOT
MSTRG.26115.5	0.758045	9.66656	0.769376	0.0103807	0.38041	NOT
XR_009601108.1	-1.12291	8.73282	0.769137	0.0103831	0.380484	NOT
MSTRG.8187.4	-1.26666	8.67587	0.768772	0.0103916	0.380597	NOT
MSTRG.18356.1	-1.04413	8.80774	0.762277	0.0104595	0.382617	NOT
XR_009598095.1	1.12261	8.77134	0.759667	0.0104843	0.383433	NOT
XR_009600983.1	1.16193	8.78775	0.756906	0.0105325	0.384299	NOT
XR_001022322.5	-0.417582	10.3633	0.75384	0.0105619	0.385263	NOT
MSTRG.13857.1	0.417274	10.4935	0.749679	0.0106034	0.386578	NOT
MSTRG.16998.1	-1.05859	8.811	0.748721	0.0106234	0.386882	NOT
XR_003586181.3	0.848816	9.3335	0.743816	0.010702	0.388441	NOT
MSTRG.4488.2	-1.34147	8.58707	0.739375	0.0107441	0.389861	NOT
MSTRG.17992.12	-1.09789	8.76059	0.737387	0.0107787	0.390499	NOT
MSTRG.18686.1	-1.07578	8.80845	0.737007	0.010789	0.390621	NOT
MSTRG.6.1	-0.288811	10.9215	0.73679	0.0107937	0.390691	NOT
XR_009598274.1	1.19601	8.72282	0.735723	0.0108161	0.391034	NOT
XR_006059529.2	-0.490975	10.0062	0.734276	0.0108311	0.391501	NOT
XR_001042693.5	-0.75912	9.19571	0.732349	0.0108673	0.392123	NOT
MSTRG.20991.1	-1.34612	8.62011	0.720915	0.010974	0.395844	NOT
MSTRG.20407.1	-1.33335	8.63493	0.719696	0.0110022	0.396244	NOT
XR_006059485.2	-1.10599	8.78635	0.715336	0.0110455	0.397678	NOT
XR_009596934.1	0.681937	9.47689	0.714587	0.0110641	0.397925	NOT
XR_009596935.1	0.53336	9.8349	0.713639	0.0110965	0.398238	NOT
MSTRG.2756.2	-0.98351	9.48083	0.710751	0.0111286	0.399195	NOT
XR_009595400.1	0.557853	11.3043	0.709554	0.011143	0.399592	NOT
MSTRG.5.3	1.25426	8.63633	0.707411	0.0111646	0.400305	NOT
MSTRG.17359.1	1.11068	8.68818	0.703849	0.0111986	0.401493	NOT
MSTRG.16417.2	-1.30584	8.5821	0.700557	0.0112369	0.402597	NOT
MSTRG.24621.2	-1.24454	8.62503	0.699568	0.0112696	0.402929	NOT
XR_009598488.1	1.10862	8.74586	0.695964	0.0113344	0.404143	NOT
XR_001022939.4	-0.673712	9.46999	0.695646	0.0113536	0.404251	NOT
MSTRG.23314.1	1.00875	8.80772	0.694954	0.0113604	0.404485	NOT
XR_001022961.4	1.0428	8.81845	0.694796	0.0113708	0.404538	NOT
XR_006060188.2	1.23436	8.68108	0.692256	0.0114001	0.405398	NOT
XR_006057280.2	-0.458693	10.021	0.69145	0.0114109	0.405672	NOT
XR_009597841.1	0.582511	9.38673	0.690808	0.0114205	0.40589	NOT
MSTRG.9339.8	-1.26111	8.61531	0.690393	0.0114268	0.406031	NOT
MSTRG.25506.18	1.12178	8.72235	0.690367	0.0114287	0.40604	NOT
XR_001043804.3	-0.853438	8.91789	0.687437	0.0114642	0.407037	NOT
MSTRG.8386.17	0.72574	9.22856	0.679475	0.0115461	0.409767	NOT
XR_006057893.2	0.843762	8.91103	0.677121	0.0115735	0.41058	NOT
XR_003586003.2	0.800498	9.47047	0.676685	0.0115821	0.410731	NOT
MSTRG.1960.7	-0.483848	10.0497	0.672522	0.0116478	0.412174	NOT
XR_006059698.2	-1.07338	8.79242	0.667618	0.0116993	0.413883	NOT
XR_003588618.3	0.680266	9.41745	0.664933	0.0117325	0.414824	NOT
XR_001023460.3	-0.636335	9.49151	0.664423	0.0117424	0.415003	NOT
MSTRG.3566.3	-1.27533	8.5812	0.658823	0.0118184	0.416976	NOT
MSTRG.18212.2	0.973768	8.72283	0.656411	0.0118578	0.41783	NOT
MSTRG.24622.1	-1.14321	8.65505	0.644857	0.0119807	0.421957	NOT
XR_009597837.1	-0.813005	9.01644	0.642643	0.0120083	0.422755	NOT
MSTRG.16014.5	1.01541	8.84426	0.640792	0.0120443	0.423424	NOT
MSTRG.16865.7	-0.761793	9.03714	0.639401	0.012059	0.423928	NOT
MSTRG.454.2	0.789985	9.08815	0.634438	0.012118	0.425732	NOT
XR_009597529.1	-0.85578	8.93319	0.631803	0.0121635	0.426695	NOT
MSTRG.5248.1	-0.72107	9.17556	0.626273	0.0122318	0.428726	NOT
XR_003589623.2	0.638595	13.2146	0.624146	0.0122625	0.429511	NOT
MSTRG.3115.1	-0.65327	9.47135	0.623986	0.0122923	0.42957	NOT
XR_006058151.1	0.705669	9.21149	0.623531	0.0123119	0.429738	NOT
MSTRG.16675.7	1.00979	8.83973	0.623185	0.0123576	0.429866	NOT
XR_001436591.4	-0.952954	8.8138	0.620735	0.0124172	0.430774	NOT
XR_003589363.2	-1.06613	16.7669	0.620423	0.0124212	0.43089	NOT
MSTRG.22435.1	-0.937501	8.78862	0.618569	0.012442	0.431579	NOT
MSTRG.2813.1	0.597994	9.65568	0.617209	0.0124596	0.432086	NOT
MSTRG.19756.23	-1.03734	8.72025	0.61653	0.0124669	0.43234	NOT
MSTRG.16014.3	-0.422356	9.98419	0.613731	0.0125071	0.433386	NOT
MSTRG.26111.1	0.811512	9.0301	0.610477	0.0125435	0.434608	NOT
XR_006057380.2	1.16768	8.63125	0.606497	0.0126242	0.43611	NOT
XR_006056335.2	-1.16821	8.60492	0.603837	0.0126649	0.437118	NOT
XR_009596338.1	1.08751	8.67959	0.601867	0.01269	0.437867	NOT
XR_006056549.2	-1.08834	8.7015	0.601499	0.0126972	0.438007	NOT
XR_009597292.1	0.434999	10.2326	0.600866	0.0127069	0.438248	NOT
MSTRG.21113.1	-1.11939	8.65879	0.597657	0.0127616	0.439473	NOT
MSTRG.4836.1	-1.06615	8.66233	0.596237	0.0127897	0.440018	NOT
MSTRG.10231.1	0.75851	9.10295	0.595971	0.0128219	0.440119	NOT
XR_003589750.3	-1.07519	8.66482	0.595937	0.0128238	0.440132	NOT
MSTRG.18905.2	0.952296	8.82219	0.595933	0.0128344	0.440134	NOT
MSTRG.11122.4	-0.923804	8.88796	0.595831	0.0128502	0.440173	NOT
XR_009597099.1	-0.51121	9.94511	0.595233	0.0128716	0.440402	NOT
XR_003589985.3	0.952339	8.86405	0.593445	0.0129293	0.44109	NOT
MSTRG.24249.6	1.1543	8.67057	0.590533	0.0129734	0.442213	NOT
MSTRG.16323.1	-0.659667	9.20342	0.589536	0.0130064	0.442599	NOT
MSTRG.12745.10	0.948281	8.93334	0.589388	0.0130173	0.442656	NOT
XR_009597571.1	0.880052	8.93723	0.587929	0.013045	0.443221	NOT
MSTRG.21891.1	-0.716125	9.20491	0.587673	0.0130497	0.443321	NOT
MSTRG.18443.1	0.897802	8.86314	0.586189	0.013088	0.443897	NOT
MSTRG.2995.1	-1.13481	8.68987	0.585056	0.013138	0.444337	NOT
XR_006060621.2	0.733387	9.04269	0.584725	0.0131962	0.444466	NOT
MSTRG.3724.1	1.07294	8.68765	0.581227	0.0132451	0.445832	NOT
XR_009598943.1	-1.124	8.59931	0.580344	0.0132609	0.446178	NOT
MSTRG.3003.1	-1.11524	8.63366	0.576573	0.0133295	0.447659	NOT
XR_006059052.1	0.656061	11.3719	0.576545	0.0133403	0.44767	NOT
XR_006058301.2	-0.494054	12.4983	0.574696	0.0133671	0.448399	NOT
MSTRG.25870.8	0.623165	9.2996	0.574397	0.0133772	0.448517	NOT
MSTRG.16043.2	-0.929951	8.81253	0.570602	0.0134634	0.45002	NOT
XR_009597254.1	-1.05466	8.70585	0.57028	0.0134717	0.450148	NOT
MSTRG.3374.2	0.682171	9.20386	0.568426	0.0135066	0.450885	NOT
XR_003591649.3	-1.01717	8.76517	0.565993	0.0135417	0.451856	NOT
XR_009598728.1	-0.363773	10.4533	0.564871	0.0135629	0.452304	NOT
XR_001043083.4	-0.526036	9.76781	0.558781	0.0136493	0.454752	NOT
MSTRG.8574.1	-0.621662	9.30064	0.558342	0.0136601	0.454929	NOT
MSTRG.1574.3	1.09795	8.6624	0.557919	0.0136714	0.4551	NOT
XR_009596671.1	0.62835	9.45714	0.553999	0.0137291	0.456688	NOT
XR_009595805.1	-1.13655	8.63349	0.550758	0.0137732	0.458008	NOT
XR_009597206.1	-0.704297	9.07024	0.550255	0.0137917	0.458213	NOT
XR_003586436.2	-0.657512	9.13943	0.54852	0.0138181	0.458923	NOT
MSTRG.23686.1	0.660545	9.23167	0.547308	0.0138476	0.45942	NOT
XR_009598485.1	-0.670476	9.36635	0.546289	0.0138753	0.459838	NOT
MSTRG.2371.1	0.679842	9.07149	0.545711	0.0138828	0.460076	NOT
MSTRG.23510.1	-0.898878	8.79695	0.545539	0.0139195	0.460146	NOT
XR_006055731.2	0.735824	9.10683	0.545042	0.013943	0.460351	NOT
MSTRG.16790.1	-1.08066	8.6294	0.54452	0.0139574	0.460565	NOT
MSTRG.5294.1	-1.12907	8.58588	0.543437	0.0139724	0.461012	NOT
MSTRG.10212.1	-0.805016	8.9679	0.542434	0.014011	0.461426	NOT
MSTRG.6282.2	0.546995	9.79658	0.540672	0.0140436	0.462155	NOT
MSTRG.16898.1	-0.965463	8.71799	0.536498	0.0141057	0.463888	NOT
MSTRG.1785.1	0.83649	8.86002	0.53641	0.0141264	0.463924	NOT
MSTRG.14443.2	0.322769	10.7345	0.535056	0.0141475	0.464489	NOT
MSTRG.3451.1	0.89452	8.8203	0.52975	0.0142164	0.466712	NOT
MSTRG.16818.1	1.16086	8.74841	0.526372	0.0142846	0.468136	NOT
MSTRG.11493.5	-0.726811	9.04684	0.526313	0.0142997	0.468161	NOT
MSTRG.15110.2	-1.11052	8.56048	0.525311	0.0143325	0.468585	NOT
XR_006061308.1	-0.851339	9.00614	0.524668	0.0143629	0.468857	NOT
XR_006059214.2	1.19648	8.61158	0.523533	0.0143826	0.469338	NOT
XR_006061312.2	0.778642	8.91182	0.522089	0.014419	0.469952	NOT
MSTRG.20394.1	-1.01019	8.69369	0.521682	0.0144565	0.470125	NOT
MSTRG.3087.1	-1.05555	8.5999	0.521292	0.0144783	0.470291	NOT
MSTRG.13588.1	-0.653759	9.20467	0.521261	0.014483	0.470304	NOT
XR_006055978.2	-0.816513	8.85045	0.519559	0.0145105	0.47103	NOT
MSTRG.14478.14	-0.724084	9.01951	0.518383	0.0145329	0.471532	NOT
MSTRG.21938.2	-0.964647	8.68414	0.51814	0.0145452	0.471636	NOT
XR_006057244.2	0.349955	10.3428	0.518061	0.0145597	0.47167	NOT
MSTRG.23185.3	-0.950116	8.78154	0.517754	0.0146306	0.471801	NOT
MSTRG.23781.1	0.678326	9.17879	0.516038	0.0146609	0.472536	NOT
XR_009596960.1	-1.01555	8.5588	0.515226	0.0146748	0.472885	NOT
MSTRG.14976.1	0.840621	8.83188	0.51464	0.0146853	0.473137	NOT
XR_009595816.1	-1.0108	8.65487	0.512717	0.0147163	0.473965	NOT
XR_009597748.1	1.04017	8.67803	0.51258	0.0147228	0.474024	NOT
XR_009594986.1	0.962784	8.63894	0.51146	0.0147381	0.474507	NOT
XR_006060623.2	0.718306	8.93842	0.509348	0.0147897	0.475421	NOT
MSTRG.12891.3	-0.931292	8.80514	0.507391	0.0148303	0.47627	NOT
MSTRG.5894.1	0.907464	8.72901	0.504731	0.0148673	0.477429	NOT
XR_006057536.1	-0.26822	11.6851	0.502805	0.0148945	0.47827	NOT
XR_003591764.3	-0.738032	9.04821	0.500716	0.0149245	0.479186	NOT
XR_009597756.1	0.616711	9.32186	0.500394	0.0149441	0.479327	NOT
XR_009597803.1	-0.925904	8.73424	0.499924	0.0149536	0.479534	NOT
MSTRG.23934.6	0.911455	8.83587	0.496013	0.01503	0.481257	NOT
XR_003588953.3	0.880983	8.82337	0.495094	0.0150524	0.481664	NOT
MSTRG.8386.15	0.686711	9.18846	0.494322	0.0150659	0.482006	NOT
XR_009597541.1	-0.95183	8.81139	0.492839	0.0151024	0.482664	NOT
XR_003586100.3	-1.08071	8.59441	0.491056	0.0151311	0.483457	NOT
MSTRG.25868.1	0.678594	9.18724	0.490372	0.0151543	0.483762	NOT
MSTRG.12269.1	-1.07733	8.56776	0.490108	0.0151639	0.483879	NOT
XR_006059072.1	-0.989242	8.64647	0.489413	0.0151884	0.484189	NOT
MSTRG.12177.2	-1.12994	8.75783	0.487547	0.0152197	0.485024	NOT
MSTRG.23074.1	-0.947886	8.69045	0.485295	0.0152669	0.486034	NOT
XR_001036058.4	-0.397995	13.199	0.484075	0.0152915	0.486582	NOT
XR_009599453.1	-0.9105	8.79522	0.483473	0.0153032	0.486853	NOT
MSTRG.18423.1	-0.895877	8.69992	0.482147	0.0153422	0.487451	NOT
XR_001435534.3	0.782529	8.99715	0.481007	0.015364	0.487966	NOT
MSTRG.6498.1	0.905916	8.82741	0.479141	0.0153936	0.488812	NOT
XR_003591586.3	-0.847821	8.85268	0.478706	0.0154075	0.489009	NOT
MSTRG.8513.1	0.649537	9.17898	0.477475	0.0154502	0.489568	NOT
MSTRG.26115.36	-0.940024	8.73289	0.476916	0.0154599	0.489822	NOT
XR_009595439.1	-0.879733	8.75364	0.47365	0.0155102	0.491313	NOT
XR_003585557.3	0.931939	8.76402	0.473321	0.0155413	0.491463	NOT
XR_006057582.2	-0.912437	8.75676	0.473159	0.0155542	0.491537	NOT
MSTRG.19569.1	-0.973427	8.68883	0.472586	0.0155768	0.4918	NOT
MSTRG.19928.5	-1.05245	8.71674	0.471684	0.0155976	0.492214	NOT
XR_001044385.4	1.04777	8.69073	0.470232	0.0156297	0.49288	NOT
XR_009596249.1	-0.550205	9.36751	0.466742	0.0156864	0.49449	NOT
XR_003586011.3	-0.330602	12.5932	0.466493	0.015692	0.494605	NOT
MSTRG.20075.2	1.05825	8.6778	0.465335	0.0157136	0.495141	NOT
MSTRG.9107.1	0.857683	8.76568	0.464483	0.0157285	0.495536	NOT
XR_009596120.1	0.701127	9.13864	0.463683	0.0157534	0.495908	NOT
XR_006058516.1	0.869319	8.82641	0.46233	0.0158421	0.496537	NOT
MSTRG.14433.1	-0.884131	8.71841	0.462083	0.0158579	0.496652	NOT
MSTRG.6928.1	-0.79445	8.80628	0.4608	0.0158793	0.49725	NOT
XR_009597238.1	-0.992087	8.63366	0.457601	0.0159339	0.498747	NOT
XR_003589686.3	0.278539	10.745	0.456721	0.0159617	0.49916	NOT
XR_173257.5	0.276025	12.0336	0.452436	0.0160399	0.501181	NOT
MSTRG.22708.2	0.872084	8.81503	0.45218	0.0160528	0.501302	NOT
XR_009595549.1	-0.881145	8.75509	0.451679	0.0160691	0.501539	NOT
XR_006060329.1	0.588228	9.37705	0.451486	0.0161027	0.50163	NOT
MSTRG.8479.1	0.643298	9.1494	0.446102	0.0161852	0.504192	NOT
XR_009597401.1	0.630081	9.2928	0.445812	0.0162412	0.50433	NOT
MSTRG.15150.3	-0.619779	9.14951	0.445247	0.0162508	0.504601	NOT
XR_006055682.2	-0.901463	8.70842	0.444142	0.016269	0.50513	NOT
MSTRG.11220.1	-0.932831	8.63589	0.443467	0.0162937	0.505454	NOT
XR_009598871.1	-0.898714	8.70485	0.443325	0.0163363	0.505522	NOT
XR_006056741.2	0.690491	9.01849	0.442187	0.0163624	0.506069	NOT
MSTRG.8093.1	0.907939	8.76533	0.442095	0.0163656	0.506113	NOT
MSTRG.18801.1	-0.786436	8.83992	0.441706	0.0163742	0.5063	NOT
MSTRG.20461.1	0.668543	9.0351	0.441486	0.0163907	0.506406	NOT
MSTRG.11907.1	0.726204	8.80052	0.441021	0.0164125	0.50663	NOT
MSTRG.8841.1	0.769956	8.95974	0.439112	0.0164463	0.507552	NOT
MSTRG.11409.1	-0.931837	8.64461	0.438544	0.0164808	0.507826	NOT
XR_006058475.2	-0.75384	8.91057	0.436604	0.0165272	0.508766	NOT
MSTRG.16242.1	-0.714152	9.04302	0.436061	0.0165582	0.50903	NOT
MSTRG.19227.4	0.487923	9.65767	0.433616	0.0166234	0.51022	NOT
XR_003588322.2	0.693816	9.26916	0.433466	0.0166325	0.510293	NOT
XR_009597291.1	1.0821	8.62047	0.433293	0.0166406	0.510377	NOT
XR_001044957.4	0.755735	8.92075	0.432904	0.0166885	0.510567	NOT
MSTRG.14109.1	-0.980754	8.61932	0.43209	0.0167041	0.510965	NOT
MSTRG.26132.82	0.969027	8.72267	0.431927	0.0167281	0.511045	NOT
XR_009599468.1	0.82423	8.77658	0.430509	0.0167586	0.51174	NOT
MSTRG.26105.1	-1.50909	12.6025	0.427692	0.0168258	0.513124	NOT
XR_009598371.1	0.507907	9.64686	0.426027	0.0169143	0.513945	NOT
XR_006059522.2	0.719738	8.97248	0.423781	0.0169845	0.515056	NOT
XR_001021447.5	-0.887178	8.6803	0.423747	0.0169883	0.515073	NOT
MSTRG.26116.19	-0.625765	9.01884	0.419978	0.0170683	0.516948	NOT
MSTRG.677.3	0.696151	9.01755	0.419057	0.0170878	0.517408	NOT
XR_009597508.1	0.52092	9.37454	0.418359	0.0171083	0.517757	NOT
XR_009601095.1	-0.738489	8.84867	0.418337	0.017132	0.517768	NOT
XR_006060873.2	-0.939099	8.63234	0.4159	0.0172194	0.51899	NOT
MSTRG.12570.1	-0.806518	8.97499	0.415016	0.0172374	0.519434	NOT
MSTRG.12564.3	0.928685	8.65478	0.412629	0.0172979	0.520638	NOT
MSTRG.280.1	0.574816	9.2496	0.412513	0.0173272	0.520697	NOT
XR_009595622.1	0.614736	9.05379	0.410482	0.01738	0.521725	NOT
MSTRG.20546.2	0.532819	9.3824	0.407367	0.017437	0.523309	NOT
MSTRG.1224.3	-0.461023	9.63286	0.406644	0.0175017	0.523678	NOT
XR_009601365.1	0.906956	8.68631	0.4061	0.0175204	0.523955	NOT
MSTRG.24378.1	-0.922693	8.70689	0.405029	0.0175389	0.524503	NOT
XR_009596008.1	-0.908068	8.64472	0.401955	0.0176108	0.526081	NOT
MSTRG.25786.1	0.731183	8.98613	0.401909	0.0176204	0.526105	NOT
MSTRG.5801.1	0.815753	8.76521	0.401873	0.0176218	0.526124	NOT
MSTRG.19928.3	0.901827	8.65899	0.401689	0.0176335	0.526218	NOT
XR_009597484.1	0.811438	8.57652	0.401261	0.017655	0.526439	NOT
XR_009595569.1	-0.731167	8.82372	0.40123	0.0177039	0.526455	NOT
XR_006056971.2	-0.959267	8.60581	0.401001	0.0177117	0.526573	NOT
XR_009595015.1	-0.574948	9.18525	0.39905	0.0177768	0.52758	NOT
XR_003591646.3	0.675929	8.9746	0.398348	0.0178065	0.527944	NOT
XR_003586043.3	0.514647	9.42438	0.397782	0.0178275	0.528237	NOT
MSTRG.14490.11	-0.73261	8.93791	0.397516	0.017908	0.528375	NOT
XR_006057421.2	-0.429261	9.78183	0.397456	0.0179128	0.528406	NOT
XR_009596361.1	0.536716	9.29163	0.396622	0.0179499	0.528839	NOT
MSTRG.4591.17	-0.700577	8.97041	0.395799	0.0179884	0.529267	NOT
MSTRG.10455.2	-0.854385	8.69987	0.39502	0.0180145	0.529672	NOT
MSTRG.10270.1	-0.782207	8.76076	0.395002	0.0180358	0.529682	NOT
MSTRG.8940.1	-0.898541	8.68526	0.393722	0.0180938	0.53035	NOT
MSTRG.25644.8	0.723811	8.89727	0.392994	0.0181154	0.53073	NOT
MSTRG.14423.1	-0.699773	8.82522	0.390459	0.0181743	0.532058	NOT
XR_009596938.1	0.592653	9.15432	0.390357	0.0181812	0.532112	NOT
MSTRG.21853.2	-0.700794	8.89966	0.388486	0.0182372	0.533096	NOT
MSTRG.7104.1	0.736956	8.82591	0.386667	0.0182706	0.534057	NOT
MSTRG.3904.1	0.685538	8.98986	0.382116	0.0183564	0.536473	NOT
MSTRG.12413.3	0.399573	9.81018	0.381651	0.018378	0.536721	NOT
XR_001043353.4	0.606758	9.08938	0.381562	0.0183805	0.536768	NOT
XR_006056790.1	0.832919	8.74055	0.380541	0.0184234	0.537314	NOT
MSTRG.3542.1	-0.90681	8.62761	0.379775	0.0184684	0.537724	NOT
XR_009600090.1	0.502232	9.81181	0.378931	0.0185088	0.538176	NOT
MSTRG.26057.3	-0.996292	8.6321	0.377309	0.0185389	0.539047	NOT
MSTRG.26136.4	-0.916278	8.59344	0.376954	0.018556	0.539238	NOT
XR_009599077.1	-0.291903	11.4897	0.376866	0.0185999	0.539285	NOT
MSTRG.4299.1	0.628489	9.0646	0.374969	0.0186619	0.540308	NOT
XR_009595733.1	0.823418	8.75287	0.374022	0.0187498	0.54082	NOT
XR_003588966.2	-0.397865	9.77543	0.373895	0.0187576	0.540889	NOT
MSTRG.16272.2	-0.391697	9.78456	0.37275	0.0188152	0.541509	NOT
MSTRG.23378.2	0.513973	9.51546	0.371127	0.0188498	0.542391	NOT
XR_006059415.2	0.68682	8.83602	0.371086	0.0188863	0.542413	NOT
MSTRG.21500.42	0.946493	8.9439	0.368016	0.0189736	0.544088	NOT
MSTRG.13452.1	-0.877222	8.60542	0.367923	0.0189854	0.544139	NOT
XR_006056610.2	0.663059	8.90225	0.367851	0.0190595	0.544178	NOT
MSTRG.26105.2	0.264225	10.666	0.367064	0.0191186	0.544609	NOT
MSTRG.14874.3	-0.784033	8.71998	0.364136	0.0191808	0.546218	NOT
MSTRG.14815.2	-0.908603	8.62693	0.362503	0.0192193	0.54712	NOT
XR_001434841.4	0.666339	8.92646	0.360529	0.0193057	0.548213	NOT
XR_006060238.2	0.814735	8.76842	0.360316	0.0193417	0.548331	NOT
XR_009595156.1	0.778344	8.73476	0.359874	0.0193711	0.548576	NOT
XR_006059870.1	0.520134	9.32603	0.359681	0.0194078	0.548683	NOT
MSTRG.13996.1	-0.714342	8.82581	0.358889	0.0194562	0.549124	NOT
MSTRG.2309.11	0.637646	8.99865	0.35841	0.0195097	0.549391	NOT
XR_006056600.1	-0.694108	8.84176	0.358248	0.0195769	0.549481	NOT
XR_003590595.3	0.617192	8.91915	0.357165	0.0196448	0.550085	NOT
MSTRG.10747.14	0.849938	8.6876	0.356277	0.0196786	0.550581	NOT
MSTRG.8187.3	-0.846598	8.64572	0.355067	0.0197109	0.551259	NOT
XR_001044009.4	-0.7849	8.70307	0.354853	0.0197227	0.551379	NOT
MSTRG.879.1	0.772456	8.78013	0.354556	0.0197303	0.551545	NOT
XR_001040474.3	-0.755444	8.77471	0.354149	0.019758	0.551774	NOT
XR_009595310.1	-0.392151	9.81801	0.353041	0.0197995	0.552396	NOT
XR_001044681.4	0.651134	8.92466	0.352593	0.0198278	0.552649	NOT
MSTRG.9041.1	0.557221	9.06696	0.352547	0.0198741	0.552675	NOT
MSTRG.3958.20	-0.756568	8.74792	0.352378	0.0199065	0.55277	NOT
XR_009597485.1	-0.675796	9.3524	0.352221	0.0199117	0.552859	NOT
MSTRG.19252.2	0.733197	8.77303	0.351748	0.0199397	0.553125	NOT
XR_009598588.1	0.550649	9.22001	0.349182	0.0200267	0.554577	NOT
MSTRG.19134.2	0.696451	8.84808	0.348587	0.020048	0.554914	NOT
MSTRG.14524.1	0.633197	9.01726	0.347262	0.0200993	0.555667	NOT
MSTRG.9451.2	-0.736278	8.75853	0.347073	0.0201083	0.555775	NOT
XR_003591568.3	-0.616136	8.92653	0.346037	0.0201673	0.556365	NOT
XR_009595064.1	-0.6005	9.06618	0.343512	0.020238	0.557809	NOT
XR_003586869.3	-0.608096	8.89886	0.34207	0.0202873	0.558637	NOT
MSTRG.12011.1	-0.853508	8.61749	0.3416	0.0203207	0.558907	NOT
MSTRG.23290.1	0.397774	9.74943	0.341579	0.0203816	0.558919	NOT
MSTRG.26012.1	-0.826269	8.72637	0.340647	0.0204309	0.559456	NOT
XR_003588146.3	0.327622	10.7694	0.337485	0.0205124	0.561284	NOT
MSTRG.24181.1	-0.810682	8.6141	0.334364	0.0206138	0.563101	NOT
XR_003588558.3	-0.697971	8.77684	0.331019	0.020687	0.56506	NOT
XR_009599499.1	0.591261	9.0501	0.330991	0.020688	0.565076	NOT
MSTRG.17406.3	-0.496794	9.28629	0.330851	0.0207152	0.565158	NOT
XR_003589360.3	0.741693	8.80254	0.32971	0.0207489	0.56583	NOT
MSTRG.17485.1	-0.781328	8.64119	0.329072	0.0207762	0.566206	NOT
XR_001038982.5	-0.446819	9.4421	0.326804	0.0208568	0.567547	NOT
XR_001020627.3	-0.775098	8.83726	0.325374	0.020915	0.568396	NOT
MSTRG.901.2	0.800376	8.67744	0.324635	0.0209404	0.568835	NOT
XR_001040226.4	0.683377	8.88159	0.323413	0.0210564	0.569564	NOT
XR_006061313.2	0.801725	8.71709	0.323209	0.0210675	0.569686	NOT
XR_003589391.2	0.595163	8.98779	0.323082	0.0210913	0.569761	NOT
MSTRG.9845.4	-0.385989	9.73128	0.322919	0.0211057	0.569858	NOT
MSTRG.13911.1	0.640566	8.96585	0.322446	0.021138	0.570142	NOT
MSTRG.19928.4	0.770758	8.78048	0.320311	0.0212082	0.571421	NOT
MSTRG.13284.1	-0.443841	9.41135	0.317979	0.0212802	0.572825	NOT
XR_009596517.1	0.74795	8.7217	0.314992	0.0213514	0.574633	NOT
XR_009599186.1	-0.835257	8.66286	0.310909	0.0214663	0.577123	NOT
XR_009596961.1	0.712447	8.74765	0.308583	0.0215654	0.578551	NOT
MSTRG.25381.1	-0.649494	8.87272	0.3085	0.0215873	0.578602	NOT
XR_009596016.1	0.454888	9.58793	0.308078	0.0217728	0.578862	NOT
XR_009599810.1	0.518716	9.15374	0.30804	0.0218091	0.578886	NOT
MSTRG.10374.1	0.592563	9.02221	0.307526	0.0218235	0.579202	NOT
MSTRG.20178.1	-0.664372	8.82428	0.306586	0.0218972	0.579783	NOT
XR_006056588.2	-0.719524	8.78484	0.304127	0.0219939	0.581307	NOT
MSTRG.5581.2	-0.521272	9.1616	0.30389	0.0220181	0.581454	NOT
MSTRG.13679.1	0.666437	8.87439	0.303457	0.0220319	0.581724	NOT
XR_003590302.3	-0.624469	8.90973	0.302817	0.0220521	0.582122	NOT
MSTRG.6413.1	-0.790288	8.62338	0.302686	0.022091	0.582203	NOT
MSTRG.11889.1	-0.809863	8.66551	0.300457	0.0221994	0.583596	NOT
MSTRG.2036.5	0.564404	9.00659	0.300219	0.0222077	0.583745	NOT
MSTRG.6203.1	0.764498	8.71387	0.298286	0.02231	0.584959	NOT
XR_003588781.2	-0.497291	9.05374	0.294993	0.0224157	0.587038	NOT
MSTRG.24246.1	-0.625433	8.80684	0.294593	0.0224256	0.587292	NOT
MSTRG.9351.2	-0.834917	8.69665	0.294553	0.0224441	0.587318	NOT
MSTRG.26132.15	0.760031	8.67745	0.294422	0.0224855	0.5874	NOT
MSTRG.5910.1	0.647422	8.99411	0.292181	0.0225408	0.588826	NOT
MSTRG.10455.1	-0.638106	8.75957	0.292055	0.0225772	0.588906	NOT
XR_001045059.5	-0.730279	8.71596	0.291702	0.0226285	0.589132	NOT
MSTRG.6146.5	-0.437806	9.41815	0.291546	0.0226378	0.589231	NOT
XR_006061348.2	0.67762	8.84273	0.290849	0.0226565	0.589677	NOT
MSTRG.13463.6	0.46795	9.32924	0.289032	0.0227761	0.590841	NOT
XR_009596121.1	-0.458529	9.18031	0.288207	0.0228871	0.591372	NOT
XR_006057767.2	-0.698261	8.77787	0.287296	0.0229409	0.591958	NOT
MSTRG.24621.1	-0.754765	8.62363	0.285937	0.0230174	0.592836	NOT
MSTRG.5569.5	-0.550693	8.99259	0.283446	0.0230869	0.594452	NOT
MSTRG.6708.2	-0.858266	8.6402	0.2828	0.0231232	0.594872	NOT
XR_009597117.1	0.738075	8.69842	0.281296	0.0231622	0.595853	NOT
MSTRG.1744.1	0.595165	8.91169	0.280976	0.0232352	0.596062	NOT
MSTRG.3361.2	-0.868265	8.71212	0.280634	0.0232612	0.596286	NOT
XR_006057671.2	0.709571	8.7296	0.280214	0.0232766	0.596561	NOT
XR_001021511.4	0.518248	9.21132	0.280135	0.0233429	0.596612	NOT
MSTRG.26132.18	-0.633643	8.87534	0.278199	0.0234085	0.597884	NOT
MSTRG.23750.1	0.716232	8.74715	0.277675	0.0234606	0.598229	NOT
XR_009597061.1	0.468312	9.2696	0.277315	0.0234814	0.598467	NOT
XR_009601372.1	0.675467	8.78952	0.27727	0.0234974	0.598496	NOT
MSTRG.6203.3	-0.714261	8.73926	0.275023	0.0235887	0.599982	NOT
MSTRG.15914.1	-0.679044	8.71589	0.273683	0.0236435	0.600872	NOT
XR_006059075.2	-0.672914	8.76337	0.270271	0.0237363	0.60315	NOT
MSTRG.13299.16	-0.817088	8.65885	0.268881	0.0237885	0.604083	NOT
MSTRG.1688.11	-0.755501	8.67049	0.267192	0.023856	0.605221	NOT
MSTRG.21882.1	0.805806	8.64518	0.267092	0.0238683	0.605289	NOT
MSTRG.863.1	0.55761	9.06949	0.266921	0.0239544	0.605405	NOT
XR_006059505.2	-0.724888	8.66301	0.266696	0.0240206	0.605557	NOT
MSTRG.1363.1	0.837268	8.6172	0.266611	0.0240538	0.605614	NOT
XR_009598924.1	0.719775	8.7184	0.266188	0.0241054	0.605901	NOT
XR_006055799.1	0.420607	9.50834	0.265258	0.0241515	0.606531	NOT
XR_006057550.2	-0.668939	8.78927	0.263681	0.0242509	0.607602	NOT
MSTRG.7405.2	-0.461853	9.21962	0.26352	0.0243228	0.607712	NOT
XR_006057045.2	0.679028	8.77984	0.263159	0.0243845	0.607958	NOT
XR_003591522.2	0.60046	8.87977	0.262302	0.0244192	0.608543	NOT
XR_001043210.5	-0.729047	8.70533	0.259966	0.0245656	0.610144	NOT
XR_006056336.2	0.459099	9.18632	0.258749	0.0246524	0.610981	NOT
XR_009600602.1	0.479021	9.19839	0.257953	0.0247028	0.61153	NOT
XR_003588809.3	0.717662	8.60559	0.255945	0.0247787	0.61292	NOT
XR_001435779.3	0.68724	8.70142	0.255814	0.0247946	0.613011	NOT
XR_006056194.1	-0.702976	8.67292	0.255384	0.0248427	0.613309	NOT
MSTRG.15563.1	-0.657135	8.78409	0.255008	0.0248663	0.61357	NOT
XR_009597716.1	0.586998	8.87676	0.253869	0.0248995	0.614364	NOT
XR_006057713.2	-0.715677	8.65323	0.25335	0.0249294	0.614726	NOT
XR_009595672.1	0.618027	8.79797	0.252184	0.0250108	0.615541	NOT
MSTRG.7570.1	-0.623773	8.84593	0.251581	0.0250491	0.615964	NOT
MSTRG.22363.1	-0.839553	8.7247	0.250551	0.0250867	0.616687	NOT
MSTRG.25250.1	-0.601829	8.78978	0.250274	0.0251319	0.616882	NOT
MSTRG.20945.30	-0.736767	8.61705	0.248077	0.0252433	0.618433	NOT
XR_001039124.4	-0.32737	9.78133	0.248041	0.0253232	0.618458	NOT
XR_006058603.2	0.539213	8.89634	0.247165	0.0253645	0.619079	NOT
XR_006058513.2	0.730591	8.68938	0.246485	0.025443	0.619561	NOT
XR_003589859.3	-0.516442	9.00601	0.245855	0.0255161	0.620009	NOT
XR_009598275.1	0.634694	8.74279	0.245545	0.0255899	0.62023	NOT
XR_001435414.3	-0.491007	9.03715	0.244898	0.0256173	0.620691	NOT
MSTRG.14664.1	-0.5267	8.94294	0.243571	0.0256615	0.621639	NOT
MSTRG.128.3	0.605333	8.81562	0.243114	0.0256782	0.621966	NOT
XR_006059537.1	0.383468	9.46782	0.243052	0.0257149	0.622011	NOT
MSTRG.9353.1	0.457331	9.19746	0.241956	0.0257507	0.622797	NOT
XR_006061238.2	-0.52992	9.01417	0.240747	0.0257934	0.623667	NOT
XR_003588951.3	-0.526307	8.91398	0.239625	0.0258381	0.624477	NOT
XR_009598247.1	0.56466	8.83283	0.23894	0.0258884	0.624973	NOT
XR_009599817.1	-0.581745	8.82625	0.238608	0.0259279	0.625213	NOT
XR_001024521.3	0.504259	9.01883	0.238275	0.0259496	0.625455	NOT
XR_006056591.2	0.656202	8.76398	0.238033	0.0260612	0.625631	NOT
XR_003588535.3	-0.562814	8.80346	0.236833	0.0261609	0.626503	NOT
MSTRG.21736.1	-0.626218	8.72682	0.236432	0.0261883	0.626795	NOT
MSTRG.25934.1	0.618407	8.74077	0.236346	0.0262397	0.626858	NOT
XR_006057924.2	0.647802	8.78544	0.234851	0.0263268	0.62795	NOT
MSTRG.16999.2	-0.364161	9.59793	0.234217	0.0263989	0.628414	NOT
XR_009599530.1	0.45677	9.16753	0.234023	0.0265803	0.628557	NOT
XR_006058981.2	0.487498	9.04738	0.232817	0.026697	0.629443	NOT
XR_009597287.1	0.524951	9.06295	0.232326	0.0267717	0.629805	NOT
XR_003591455.3	-0.664949	8.83256	0.230788	0.0268435	0.630941	NOT
XR_006058120.2	0.629121	8.71704	0.228889	0.0269135	0.632349	NOT
MSTRG.26132.63	0.485718	9.02083	0.228806	0.026933	0.632411	NOT
MSTRG.24465.1	-0.596459	8.79491	0.227859	0.0269698	0.633116	NOT
MSTRG.19638.1	-0.616853	8.67944	0.22777	0.0270101	0.633182	NOT
XR_001040480.4	-0.241924	10.2282	0.227069	0.0270646	0.633706	NOT
XR_009597586.1	-0.629768	8.72447	0.226497	0.0270858	0.634134	NOT
XR_009597472.1	0.534535	8.9152	0.225049	0.0271455	0.63522	NOT
MSTRG.657.3	0.615819	8.70328	0.224415	0.0271923	0.635697	NOT
MSTRG.15684.6	0.452824	9.16977	0.223441	0.0272353	0.63643	NOT
MSTRG.19754.3	-0.424227	9.11218	0.223188	0.027263	0.636621	NOT
XR_009596223.1	0.431343	9.1882	0.222362	0.0273063	0.637246	NOT
XR_009599074.1	0.661151	8.70523	0.222274	0.0274163	0.637313	NOT
MSTRG.26132.1	0.197779	10.6594	0.220925	0.0275628	0.638336	NOT
MSTRG.1327.6	0.199465	11.1177	0.220911	0.0275654	0.638347	NOT
XR_001024696.5	0.688988	8.7721	0.220494	0.027639	0.638664	NOT
MSTRG.23077.2	-0.634216	8.6602	0.219852	0.0276659	0.639152	NOT
XR_009596519.1	0.723596	8.73547	0.218959	0.0277148	0.639834	NOT
XR_006056234.2	0.550678	8.90617	0.218797	0.0277495	0.639958	NOT
XR_006060507.1	-0.636739	8.6907	0.218323	0.027773	0.640321	NOT
MSTRG.9845.5	-0.431888	9.06167	0.218302	0.0277801	0.640337	NOT
MSTRG.7227.1	0.472329	9.03485	0.21829	0.027791	0.640346	NOT
XR_009597927.1	0.539314	8.89143	0.21806	0.0278531	0.640522	NOT
XR_003589187.2	-0.20781	12.5541	0.217165	0.0279123	0.641208	NOT
MSTRG.16874.1	-0.611677	8.71468	0.217	0.0279804	0.641336	NOT
MSTRG.13759.1	-0.67384	8.60992	0.215868	0.028028	0.642206	NOT
XR_006059349.2	-0.439494	9.12854	0.214444	0.0280842	0.643307	NOT
MSTRG.10122.1	0.478292	8.97996	0.214393	0.0280959	0.643345	NOT
XR_009599739.1	0.572536	8.83905	0.214266	0.028131	0.643444	NOT
XR_003588639.2	-0.547595	8.88989	0.21295	0.0281875	0.644465	NOT
XR_009597742.1	-0.541522	8.86833	0.212384	0.0282232	0.644905	NOT
XR_009596942.1	0.490235	9.0013	0.21149	0.0282666	0.645602	NOT
MSTRG.6134.1	-0.644072	8.66458	0.211169	0.028289	0.645853	NOT
MSTRG.15989.1	0.609658	8.78758	0.209998	0.0283651	0.646769	NOT
MSTRG.20441.1	0.557994	8.83894	0.209494	0.028401	0.647164	NOT
MSTRG.1061.1	0.60226	8.7962	0.208848	0.0284375	0.647672	NOT
XR_001434159.4	-0.61141	8.69159	0.20783	0.0285259	0.648474	NOT
MSTRG.4258.1	0.300407	9.78672	0.207513	0.0285579	0.648724	NOT
MSTRG.11633.1	-0.381324	9.35325	0.206959	0.0285968	0.649162	NOT
MSTRG.12082.1	0.309829	9.80996	0.2069	0.0286036	0.649208	NOT
XR_003586959.3	0.38453	9.35134	0.205532	0.0286675	0.650292	NOT
MSTRG.21349.1	0.392883	9.2062	0.204254	0.0287863	0.651308	NOT
XR_009599698.1	-0.753804	8.64701	0.202433	0.0290271	0.652764	NOT
XR_003586499.3	0.583182	8.73383	0.201352	0.0290668	0.653632	NOT
MSTRG.16117.1	-0.650627	8.6589	0.200663	0.0291654	0.654186	NOT
MSTRG.1381.1	-0.45571	9.00703	0.200495	0.0292424	0.654322	NOT
MSTRG.19932.1	0.484865	9.03443	0.200454	0.0293025	0.654355	NOT
MSTRG.24846.1	-0.401168	9.11718	0.199061	0.0293699	0.65548	NOT
XR_001433783.4	0.429257	8.98496	0.199017	0.0293763	0.655516	NOT
MSTRG.1712.1	-0.416446	9.18105	0.19809	0.0294609	0.656267	NOT
MSTRG.18671.1	0.545268	8.71095	0.197485	0.0294983	0.656758	NOT
XR_006057000.1	0.576178	8.78384	0.196946	0.0295234	0.657197	NOT
XR_009601514.1	-0.535104	8.76051	0.195946	0.0295713	0.658013	NOT
MSTRG.11220.2	-0.504131	8.94348	0.194235	0.0297083	0.659415	NOT
MSTRG.6940.1	-0.642485	8.61503	0.192742	0.0297993	0.660644	NOT
MSTRG.3554.1	0.518359	8.94643	0.191463	0.0298791	0.661702	NOT
XR_009597436.1	0.467079	8.99714	0.190675	0.0299281	0.662355	NOT
XR_003586210.3	-0.381457	9.18829	0.190494	0.0300277	0.662506	NOT
MSTRG.16442.3	-0.685884	8.69848	0.189397	0.0300724	0.663419	NOT
MSTRG.6573.1	0.403738	9.13596	0.189306	0.0300764	0.663495	NOT
MSTRG.14881.2	-0.548129	8.74836	0.189076	0.0301037	0.663687	NOT
XR_006057982.2	0.433971	9.08315	0.188734	0.0301448	0.663973	NOT
XR_006056923.2	-0.585661	8.70587	0.188187	0.0301809	0.66443	NOT
MSTRG.4988.1	0.363165	9.26469	0.18805	0.0302758	0.664544	NOT
XR_009600772.1	0.559682	8.7245	0.187011	0.0304609	0.665416	NOT
XR_009596758.1	0.58056	8.70112	0.186532	0.0305363	0.665819	NOT
MSTRG.4923.2	-0.370741	9.23296	0.186024	0.0305676	0.666247	NOT
XR_009601371.1	0.593417	8.6783	0.185637	0.030595	0.666573	NOT
MSTRG.26132.7	-0.600652	8.89801	0.184174	0.0308295	0.66781	NOT
XR_009595597.1	0.462402	8.99236	0.183782	0.0310386	0.668143	NOT
XR_009600075.1	0.353735	9.35286	0.183428	0.031056	0.668443	NOT
XR_003590542.2	-0.606918	8.62205	0.18216	0.0311282	0.669524	NOT
XR_003586285.3	0.50079	8.88759	0.18161	0.0311926	0.669993	NOT
XR_009599112.1	0.499985	8.87787	0.18149	0.0312417	0.670096	NOT
MSTRG.16162.1	0.646806	8.67241	0.180317	0.0313195	0.671101	NOT
XR_009597242.1	0.572578	8.76143	0.179992	0.0313609	0.67138	NOT
XR_001032954.5	0.552191	8.71452	0.179877	0.0314013	0.671479	NOT
XR_006060328.2	0.391769	9.57446	0.178659	0.0314861	0.672528	NOT
MSTRG.19751.1	-0.54386	8.72376	0.177582	0.0315634	0.673459	NOT
MSTRG.19106.1	0.363764	9.29024	0.177089	0.0316026	0.673887	NOT
XR_009600307.1	-0.597417	8.69632	0.176177	0.0317011	0.674679	NOT
MSTRG.7165.1	0.478543	8.77369	0.174113	0.0318175	0.676482	NOT
XR_009599107.1	0.51676	8.80795	0.172651	0.0318823	0.677767	NOT
XR_009600683.1	0.470302	8.91632	0.171811	0.0319226	0.678508	NOT
MSTRG.3749.1	-0.480497	8.85246	0.171532	0.0319752	0.678754	NOT
MSTRG.14944.1	0.506487	8.81601	0.169777	0.0320627	0.68031	NOT
XR_009597526.1	0.481679	8.90493	0.169733	0.0320756	0.680349	NOT
XR_009601397.1	0.276039	9.82549	0.168566	0.0321854	0.681389	NOT
MSTRG.24278.1	0.450669	8.97779	0.167317	0.0322844	0.682507	NOT
XR_001044015.4	-0.51773	8.77223	0.167116	0.0323161	0.682688	NOT
MSTRG.6527.3	-0.526943	8.69131	0.166897	0.0324503	0.682885	NOT
XR_009598297.1	0.492552	8.81728	0.165756	0.0326115	0.683912	NOT
XR_009596597.1	-0.543695	8.70434	0.165667	0.032631	0.683992	NOT
XR_006059050.2	0.217959	10.1279	0.165201	0.0327268	0.684413	NOT
MSTRG.18865.1	-0.535126	8.7537	0.163172	0.0328893	0.686252	NOT
XR_009595943.1	0.391092	9.15963	0.163161	0.0329035	0.686263	NOT
XR_009601226.1	0.318488	9.49901	0.162549	0.032983	0.68682	NOT
MSTRG.19924.1	-0.559007	8.61918	0.161147	0.0331416	0.688103	NOT
MSTRG.12063.1	-0.532651	8.70628	0.161127	0.0334426	0.688121	NOT
XR_006059080.2	-0.257096	9.90839	0.159857	0.0335313	0.689289	NOT
MSTRG.11429.2	0.608586	8.71148	0.157806	0.0336534	0.691184	NOT
XR_009598883.1	-0.536147	8.69449	0.15667	0.033706	0.692241	NOT
XR_001022447.5	0.434045	8.88519	0.156601	0.0337676	0.692305	NOT
XR_009596323.1	0.514606	8.75125	0.156387	0.0338291	0.692505	NOT
XR_001433835.4	-0.56421	8.67445	0.15624	0.0338751	0.692642	NOT
MSTRG.5529.1	-0.31359	9.47086	0.156053	0.0339599	0.692817	NOT
XR_009600749.1	-0.465063	8.81068	0.156051	0.0340907	0.692819	NOT
XR_006055674.2	-0.461552	8.83838	0.156	0.0340985	0.692867	NOT
MSTRG.16990.12	-0.656332	8.81946	0.155552	0.0341867	0.693285	NOT
XR_006057032.2	0.355185	9.14409	0.154482	0.0344085	0.694288	NOT
XR_006057374.2	-0.504748	8.77567	0.153612	0.0344761	0.695107	NOT
XR_001022037.3	0.238865	11.9042	0.153612	0.0345557	0.695108	NOT
MSTRG.12204.1	0.355565	9.09662	0.153505	0.0346082	0.695208	NOT
XR_003591931.3	-0.37762	9.22778	0.153132	0.0346715	0.69556	NOT
XR_001024749.5	0.491903	8.78252	0.153057	0.0346878	0.695631	NOT
MSTRG.692.4	-0.399892	8.95906	0.153013	0.0346904	0.695672	NOT
MSTRG.717.1	-0.398769	9.0543	0.152415	0.034766	0.696238	NOT
MSTRG.2074.1	0.311618	9.54224	0.152325	0.0347788	0.696323	NOT
MSTRG.8654.9	-0.309213	9.44556	0.152277	0.0347965	0.696368	NOT
XR_006055772.2	0.572508	8.67612	0.152152	0.034899	0.696487	NOT
MSTRG.4915.23	0.530148	8.7235	0.151985	0.0349088	0.696646	NOT
XR_009595434.1	-0.512767	8.7395	0.150796	0.034991	0.697776	NOT
XR_003591224.2	-0.325436	9.21599	0.149533	0.0350623	0.698982	NOT
XR_009600511.1	0.526665	8.66593	0.149197	0.0351225	0.699304	NOT
XR_003590549.3	0.526846	8.67831	0.148853	0.0352001	0.699634	NOT
XR_009600601.1	0.506028	8.66796	0.14858	0.0352162	0.699896	NOT
XR_009598377.1	0.460099	8.89561	0.148576	0.0353588	0.6999	NOT
MSTRG.11488.4	0.598617	8.64104	0.14842	0.0354166	0.70005	NOT
XR_006057068.2	-0.468854	8.77423	0.148179	0.0356136	0.700281	NOT
XR_009596216.1	0.411509	9.01376	0.147861	0.035665	0.700588	NOT
XR_006059509.1	0.357466	9.52053	0.14786	0.0356726	0.700589	NOT
MSTRG.20233.10	0.48078	9.01983	0.147836	0.0357286	0.700612	NOT
XR_009601523.1	0.558324	8.69402	0.146777	0.035782	0.701634	NOT
MSTRG.16272.6	0.324363	9.28314	0.146574	0.0358615	0.701831	NOT
XR_009595780.1	-0.538288	8.63973	0.145368	0.0361334	0.703002	NOT
XR_009601081.1	0.354862	9.25258	0.14451	0.036181	0.703838	NOT
XR_006055549.2	0.480472	8.81055	0.144411	0.0361893	0.703935	NOT
XR_003590928.3	-0.508191	8.78291	0.144136	0.0362512	0.704204	NOT
MSTRG.23059.5	0.443408	8.90352	0.143067	0.0363366	0.705251	NOT
XR_009598528.1	0.447924	8.86983	0.142068	0.0364256	0.706233	NOT
XR_006056122.2	0.517296	8.71175	0.139609	0.0366172	0.70867	NOT
XR_003586261.3	-0.623401	8.59311	0.139377	0.0367414	0.708902	NOT
XR_001436587.4	-0.499574	8.69516	0.139146	0.0367913	0.709132	NOT
XR_009597622.1	-0.460542	8.76895	0.138985	0.0368793	0.709292	NOT
MSTRG.15573.34	-0.467899	8.73569	0.138366	0.0369227	0.709911	NOT
MSTRG.19300.1	0.341483	9.11401	0.137783	0.0372224	0.710495	NOT
MSTRG.3958.9	-0.521934	8.63615	0.137269	0.0372593	0.711011	NOT
MSTRG.16014.6	0.551802	8.76065	0.137193	0.0373115	0.711088	NOT
XR_006057313.2	-0.40909	8.8486	0.136755	0.0373595	0.711529	NOT
XR_006059084.2	-0.507141	8.67891	0.13607	0.0374199	0.71222	NOT
XR_009595330.1	0.174989	10.6256	0.135043	0.0375125	0.713259	NOT
MSTRG.4995.2	-0.322754	9.08642	0.13474	0.0376353	0.713567	NOT
XR_009601321.1	0.469195	8.85314	0.134333	0.0376763	0.713981	NOT
MSTRG.24678.8	-0.476665	8.68138	0.134273	0.0376917	0.714042	NOT
XR_006059463.2	-0.287903	9.37569	0.132814	0.0378273	0.715532	NOT
XR_009597649.1	0.460191	8.79492	0.132658	0.0378452	0.715692	NOT
XR_003590502.3	-0.511803	8.71157	0.132232	0.0378905	0.716128	NOT
MSTRG.12053.3	-0.501282	8.68372	0.132087	0.0379038	0.716278	NOT
XR_009600018.1	0.432175	8.90427	0.131368	0.0379939	0.717018	NOT
MSTRG.16786.2	0.397687	8.9583	0.130974	0.0380356	0.717424	NOT
XR_003589614.3	-0.425561	8.87641	0.130434	0.0380972	0.717983	NOT
XR_009597062.1	0.555006	8.61042	0.130395	0.0381074	0.718023	NOT
MSTRG.18543.1	-0.470502	8.81871	0.130215	0.0381416	0.71821	NOT
MSTRG.26116.15	0.411745	8.86925	0.129682	0.038177	0.718762	NOT
MSTRG.5439.1	0.307343	9.29595	0.129163	0.0382594	0.719301	NOT
XR_009595519.1	0.487136	8.69351	0.128071	0.038343	0.720441	NOT
XR_006055831.2	0.487457	8.73059	0.128027	0.0383938	0.720486	NOT
MSTRG.16675.6	0.421513	8.94548	0.127753	0.0384542	0.720773	NOT
XR_009599699.1	0.352542	9.02986	0.127738	0.0384668	0.720789	NOT
MSTRG.19346.1	0.296958	9.43251	0.12771	0.038531	0.720819	NOT
MSTRG.3154.1	-0.502327	8.72348	0.12768	0.0386179	0.720849	NOT
XR_009598329.1	-0.494569	8.69675	0.127603	0.0386246	0.720931	NOT
XR_001034198.4	-0.271395	12.6065	0.127316	0.0386876	0.721231	NOT
XR_009599696.1	0.446294	8.81488	0.12637	0.038788	0.722225	NOT
MSTRG.24769.1	0.316253	9.29784	0.124936	0.0392188	0.723742	NOT
MSTRG.25983.1	-0.161338	10.497	0.124921	0.0392425	0.723758	NOT
XR_009599267.1	0.43992	8.76986	0.123848	0.0394421	0.724898	NOT
MSTRG.11856.1	-0.411398	8.84863	0.123575	0.0395106	0.725189	NOT
MSTRG.16250.2	0.352431	8.99055	0.123229	0.0396372	0.725559	NOT
XR_006055910.2	0.399165	8.90597	0.122338	0.0397334	0.726513	NOT
MSTRG.8615.4	-0.449494	8.80643	0.122012	0.0397649	0.726863	NOT
MSTRG.1529.1	-0.489378	8.68131	0.121086	0.0400474	0.72786	NOT
XR_003586866.2	0.313309	9.23106	0.12074	0.0400991	0.728233	NOT
XR_009595342.1	0.459591	8.75725	0.120125	0.0401495	0.728899	NOT
XR_006056196.2	-0.4905	8.68709	0.120101	0.0401838	0.728925	NOT
XR_006057131.2	-0.467236	8.67407	0.118362	0.0403071	0.730818	NOT
XR_003588744.3	0.437219	8.82202	0.118152	0.0404528	0.731048	NOT
XR_006060683.2	-0.341726	9.09101	0.117568	0.0406141	0.731688	NOT
MSTRG.15150.2	0.431379	8.76999	0.116936	0.0407038	0.732382	NOT
MSTRG.18793.1	0.332677	8.96355	0.116624	0.0407649	0.732725	NOT
XR_009601097.1	0.472021	8.73449	0.11576	0.0408218	0.733679	NOT
XR_006059787.2	0.274696	9.45481	0.115707	0.0408441	0.733738	NOT
XR_001043624.4	0.438038	8.75123	0.11557	0.040866	0.73389	NOT
XR_003587366.2	-0.347083	9.08087	0.114947	0.0409052	0.734581	NOT
XR_003591759.3	0.43745	8.79276	0.114894	0.0409589	0.73464	NOT
MSTRG.26132.11	0.282306	9.63174	0.114557	0.0410485	0.735015	NOT
XR_006055559.2	0.263661	9.56078	0.114364	0.0410615	0.735229	NOT
XR_003590278.3	0.355081	9.011	0.114363	0.0410717	0.73523	NOT
XR_009598420.1	0.421824	8.82311	0.113891	0.041187	0.735756	NOT
MSTRG.7800.9	-0.325747	9.58851	0.113544	0.0412134	0.736144	NOT
MSTRG.15168.1	0.434533	8.81562	0.113489	0.0412316	0.736206	NOT
MSTRG.12494.1	0.32934	9.13328	0.113179	0.0412629	0.736553	NOT
XR_009596029.1	0.410258	8.82206	0.112908	0.0414924	0.736857	NOT
XR_006059236.2	0.266568	9.43583	0.112811	0.0415113	0.736966	NOT
MSTRG.12133.1	-0.3789	8.8031	0.112638	0.0415395	0.737161	NOT
XR_006059701.1	0.434104	8.75318	0.112264	0.0416157	0.737581	NOT
MSTRG.20034.2	0.346509	8.95834	0.112184	0.0418248	0.737672	NOT
XR_006057866.1	0.449514	8.73918	0.112167	0.0418368	0.737691	NOT
XR_009595261.1	0.442961	8.77222	0.111864	0.0421697	0.738032	NOT
MSTRG.21541.1	0.53097	8.78297	0.111268	0.0422487	0.738705	NOT
XR_009597631.1	0.394707	8.86072	0.111048	0.0422633	0.738955	NOT
XR_009597521.1	0.373449	8.97293	0.111046	0.0423393	0.738956	NOT
XR_001436294.4	-0.307805	14.9634	0.110592	0.0423969	0.739471	NOT
XR_001043534.4	0.349666	8.99529	0.109998	0.0425411	0.740147	NOT
XR_006060411.2	0.353363	9.00018	0.109709	0.0426199	0.740476	NOT
MSTRG.3087.3	-0.39272	8.8691	0.109552	0.0426831	0.740655	NOT
XR_009601257.1	0.429389	8.78186	0.109147	0.0428838	0.741118	NOT
XR_006056042.2	0.272219	9.41601	0.108937	0.0430273	0.741358	NOT
MSTRG.9634.2	-0.34633	8.94639	0.108713	0.0430598	0.741614	NOT
XR_001434026.4	-0.386842	8.8654	0.108132	0.0431308	0.742281	NOT
XR_003589370.3	0.29841	9.17208	0.107878	0.0431864	0.742573	NOT
MSTRG.9593.5	-0.375898	8.84768	0.106586	0.0432962	0.744065	NOT
XR_003588601.3	-0.438615	8.73444	0.105908	0.0434159	0.744852	NOT
XR_006059815.1	0.287698	9.30689	0.105392	0.0439501	0.745453	NOT
MSTRG.19820.1	0.34883	9.03535	0.104995	0.0440023	0.745915	NOT
MSTRG.11912.1	0.346862	8.83818	0.104542	0.0440522	0.746445	NOT
XR_009600852.1	-0.359914	8.93527	0.104101	0.0441989	0.746963	NOT
XR_006055648.1	0.346391	9.06855	0.104059	0.044322	0.747012	NOT
XR_009595887.1	0.340381	9.01767	0.103069	0.0444504	0.748177	NOT
XR_009600975.1	0.4441	8.71886	0.101455	0.0446353	0.750091	NOT
MSTRG.4572.1	0.42967	8.76249	0.101136	0.0447985	0.750471	NOT
XR_001041994.4	-0.249131	9.40807	0.100878	0.044969	0.750778	NOT
XR_003586444.3	-0.428792	8.68072	0.100378	0.0450554	0.751377	NOT
XR_001023050.4	-0.321076	9.06949	0.100069	0.0451306	0.751746	NOT
XR_003590731.3	-0.41449	8.71621	0.100062	0.045185	0.751756	NOT
MSTRG.16675.15	-0.387535	8.81737	0.0997651	0.0452963	0.752112	NOT
XR_009600355.1	0.385774	8.81596	0.0997598	0.0455234	0.752118	NOT
MSTRG.13453.1	0.381594	9.42987	0.0995035	0.0456602	0.752426	NOT
XR_009600547.1	-0.335448	9.07455	0.0991133	0.0458393	0.752896	NOT
XR_009596377.1	-0.418309	8.69778	0.099106	0.0458407	0.752905	NOT
MSTRG.14032.1	-0.397152	8.78818	0.098721	0.0459277	0.75337	NOT
XR_001025070.5	0.422957	8.71419	0.0983997	0.0459657	0.753759	NOT
XR_009600813.1	0.430775	8.73227	0.0981503	0.0462417	0.754061	NOT
XR_009598066.1	0.355023	8.93491	0.0979968	0.0462759	0.754247	NOT
MSTRG.15505.1	0.303365	9.15437	0.0974757	0.0463188	0.75488	NOT
MSTRG.16250.1	0.292353	9.03982	0.0972583	0.0465582	0.755145	NOT
MSTRG.19800.1	0.2177	9.66241	0.0970907	0.0466908	0.755349	NOT
MSTRG.3854.2	0.189777	9.97944	0.0959934	0.0469417	0.756692	NOT
XR_006057864.2	0.345138	8.86076	0.0959523	0.0469488	0.756742	NOT
XR_009600923.1	0.378382	8.84706	0.0958348	0.0470816	0.756887	NOT
XR_009600761.1	0.303208	9.10312	0.0952785	0.0471266	0.757571	NOT
XR_009595650.1	0.42518	8.67897	0.0951129	0.0473569	0.757775	NOT
XR_009598619.1	-0.433181	8.76057	0.0950539	0.0474023	0.757848	NOT
XR_006058335.2	-0.439616	8.69207	0.0948562	0.0474481	0.758092	NOT
MSTRG.20580.1	-0.31512	9.08663	0.0944127	0.0474834	0.758641	NOT
XR_009599498.1	0.384981	8.79823	0.0928456	0.0476455	0.76059	NOT
XR_003588939.3	0.420297	8.71131	0.0922495	0.0476959	0.761337	NOT
XR_009597483.1	0.238916	9.23486	0.0917858	0.0477651	0.761919	NOT
XR_009600546.1	-0.418088	8.69566	0.0910515	0.04785	0.762845	NOT
XR_009595571.1	-0.326217	8.80866	0.0886975	0.0481219	0.76584	NOT
XR_009599233.1	0.416992	8.70666	0.0882307	0.0483007	0.766439	NOT
XR_009596676.1	0.285263	9.0972	0.0881511	0.048417	0.766541	NOT
MSTRG.10074.7	0.358291	8.98035	0.087602	0.0485195	0.767248	NOT
XR_006058220.2	-0.35851	8.83245	0.086463	0.0486885	0.768723	NOT
MSTRG.3975.1	-0.420168	8.62284	0.0863123	0.0488034	0.768919	NOT
MSTRG.18167.1	-0.370684	8.84853	0.0857401	0.048862	0.769664	NOT
XR_009600688.1	0.35119	8.87834	0.0850806	0.0490082	0.770527	NOT
XR_001021478.5	0.397795	8.71753	0.0850213	0.0490461	0.770605	NOT
MSTRG.18212.5	0.265586	9.24751	0.084926	0.0491022	0.77073	NOT
MSTRG.4806.2	-0.414813	8.77759	0.084855	0.0492972	0.770823	NOT
MSTRG.15150.7	-0.34809	8.78607	0.0848357	0.0493777	0.770848	NOT
MSTRG.4744.1	0.349709	8.77523	0.0826386	0.0497552	0.773753	NOT
MSTRG.9339.1	-0.320105	8.83299	0.0823408	0.0498025	0.77415	NOT
XR_003591451.2	-0.35419	8.85421	0.0814072	0.0499037	0.775399	NOT
XR_009598374.1	0.310114	8.96012	0.0813095	0.0499592	0.775531	NOT
MSTRG.19846.2	-0.257012	9.30751	0.0812346	0.0500722	0.775631	NOT
MSTRG.22020.6	0.205006	8.53702	0.0811711	0.0500893	0.775717	NOT
MSTRG.12733.1	0.284883	9.02432	0.0811095	0.0501405	0.775799	NOT
XR_006057149.2	-0.374202	8.72069	0.0805275	0.0502429	0.776584	NOT
MSTRG.19567.8	0.370047	8.76085	0.0802126	0.0503057	0.77701	NOT
MSTRG.16474.1	0.378713	8.83335	0.0797257	0.0503673	0.77767	NOT
XR_006061081.2	0.348319	8.75587	0.0796394	0.0505103	0.777787	NOT
XR_006057732.2	-0.415883	8.6894	0.0796329	0.0505119	0.777795	NOT
XR_009598668.1	0.348404	8.80693	0.079543	0.0505828	0.777918	NOT
MSTRG.18212.8	0.274975	9.06216	0.0794597	0.0506638	0.778031	NOT
XR_009598953.1	0.43012	8.6708	0.0792842	0.0507004	0.77827	NOT
MSTRG.4920.1	-0.256583	9.1917	0.0788622	0.0507395	0.778845	NOT
MSTRG.9186.2	0.336906	8.82067	0.0769988	0.0509218	0.781407	NOT
XR_009601320.1	-0.34666	8.78335	0.0764908	0.0511216	0.782111	NOT
XR_001043884.3	-0.301044	8.94421	0.0761813	0.0512331	0.782541	NOT
XR_003586742.3	-0.381786	8.77864	0.075962	0.0513808	0.782846	NOT
MSTRG.18725.1	0.145775	10.1522	0.0756042	0.0516146	0.783345	NOT
XR_006059938.2	0.366784	8.77583	0.0754373	0.0516509	0.783579	NOT
MSTRG.13741.1	-0.331086	8.86535	0.0754041	0.0517239	0.783625	NOT
XR_009595260.1	0.301043	8.97934	0.0752188	0.0517615	0.783885	NOT
XR_001038977.5	0.310911	8.88478	0.0751971	0.0518219	0.783915	NOT
MSTRG.2254.3	0.416953	8.654	0.0749861	0.0518435	0.784211	NOT
XR_006061345.2	-0.362217	8.76048	0.0744897	0.0519073	0.784909	NOT
MSTRG.25644.1	0.355214	8.78739	0.0743239	0.0521742	0.785142	NOT
MSTRG.6203.2	0.28484	9.00811	0.0738442	0.0522325	0.78582	NOT
MSTRG.16363.1	-0.286385	8.95068	0.0736229	0.0524083	0.786133	NOT
XR_006057342.2	0.33597	8.84491	0.0734928	0.0527827	0.786318	NOT
XR_003586620.3	0.268074	9.13336	0.0733513	0.0528834	0.786518	NOT
XR_009598246.1	0.274717	9.02355	0.0733065	0.0529605	0.786582	NOT
XR_006059587.2	0.352213	8.76505	0.0730859	0.0530259	0.786896	NOT
MSTRG.1454.1	-0.245204	9.19485	0.0727007	0.0533036	0.787444	NOT
XR_009597478.1	-0.337691	8.79896	0.0725801	0.0533474	0.787617	NOT
XR_009597286.1	0.295891	9.35866	0.0719574	0.0536091	0.788508	NOT
XR_009599894.1	0.365562	8.73574	0.071804	0.0536554	0.788728	NOT
XR_009596741.1	0.280325	8.93627	0.0714398	0.053814	0.789252	NOT
XR_009595643.1	-0.335999	8.81637	0.0713503	0.0539113	0.789381	NOT
MSTRG.12564.1	-0.356332	8.6785	0.0710479	0.0540464	0.789817	NOT
XR_006061249.1	0.361709	8.81501	0.0709603	0.0541822	0.789944	NOT
MSTRG.17717.1	-0.355308	8.68993	0.0709417	0.0541921	0.789971	NOT
MSTRG.17577.5	-0.35625	8.69493	0.0701909	0.054341	0.791059	NOT
XR_006058933.1	0.2462	9.16071	0.0697341	0.0543994	0.791724	NOT
XR_006057384.2	0.333911	8.77653	0.0686399	0.0545445	0.793327	NOT
XR_003590617.2	0.196933	9.53712	0.0685916	0.0546616	0.793399	NOT
XR_009595608.1	0.330417	8.85436	0.0683436	0.054976	0.793764	NOT
MSTRG.21787.2	0.356089	8.83059	0.0682148	0.0550117	0.793954	NOT
XR_001039406.4	-0.350944	8.6953	0.0681279	0.0551753	0.794082	NOT
MSTRG.9845.1	0.187117	9.61961	0.0680395	0.0552826	0.794213	NOT
XR_009599254.1	0.311463	8.87309	0.0678245	0.0555156	0.794531	NOT
XR_009598334.1	-0.365992	8.66198	0.0677441	0.0556084	0.79465	NOT
XR_009599697.1	0.393084	8.8394	0.0673561	0.0556513	0.795226	NOT
XR_001025180.4	-0.319838	8.77703	0.0666506	0.0557543	0.796277	NOT
XR_003591039.3	0.421165	8.60458	0.0665033	0.0559579	0.796498	NOT
MSTRG.10443.1	-0.236103	9.13359	0.0664986	0.0560269	0.796505	NOT
MSTRG.2545.1	0.353882	8.76111	0.0664326	0.0560739	0.796604	NOT
XR_001044458.5	0.311596	8.77042	0.0663963	0.0561619	0.796658	NOT
XR_006061078.2	-0.409267	8.6284	0.0655224	0.0563596	0.797971	NOT
XR_003591134.2	-0.303323	8.8102	0.0651916	0.0566502	0.798471	NOT
XR_003589325.2	0.291416	8.84706	0.0649261	0.0570409	0.798873	NOT
XR_003586393.2	-0.278341	10.4525	0.0648636	0.0572075	0.798968	NOT
XR_003585798.3	-0.330242	8.79749	0.0646389	0.0572789	0.799309	NOT
XR_006060065.1	0.363372	8.69693	0.0644892	0.0575054	0.799536	NOT
XR_006056656.2	0.346748	8.67502	0.0643302	0.0575708	0.799778	NOT
XR_009598614.1	0.304759	8.84658	0.0642855	0.0576699	0.799846	NOT
MSTRG.8740.1	0.283878	8.88051	0.0640973	0.0579657	0.800133	NOT
MSTRG.14722.1	-0.309742	8.8134	0.0640721	0.058072	0.800172	NOT
XR_009598954.1	0.39272	8.64162	0.0640562	0.0581215	0.800196	NOT
MSTRG.25664.2	-0.344689	8.68229	0.0640135	0.0582313	0.800261	NOT
MSTRG.26115.21	-0.248134	9.13922	0.0635942	0.0585879	0.800903	NOT
XR_009599913.1	-0.326256	8.77246	0.0632754	0.0589151	0.801392	NOT
XR_009599864.1	0.230692	9.17684	0.063189	0.058953	0.801525	NOT
XR_001043352.5	0.121001	10.442	0.0629381	0.059024	0.801911	NOT
XR_001043815.4	0.131033	12.1382	0.0629308	0.0590642	0.801922	NOT
XR_006055711.2	0.374202	8.66509	0.0627568	0.0591623	0.802191	NOT
XR_003586581.3	-0.314219	8.77295	0.0620791	0.0592751	0.80324	NOT
MSTRG.2618.1	0.226163	9.09905	0.0620706	0.0593153	0.803253	NOT
XR_006061130.1	0.26651	9.00874	0.061429	0.0594846	0.804251	NOT
MSTRG.16847.7	0.291094	8.8143	0.0613997	0.0595182	0.804297	NOT
XR_006061421.2	0.240411	9.09922	0.0613007	0.059601	0.804452	NOT
XR_003591487.3	0.335492	8.75096	0.0612687	0.0596688	0.804502	NOT
XR_006056944.1	-0.33369	8.71998	0.0610242	0.0598258	0.804884	NOT
XR_001021179.4	0.317313	8.7449	0.0597512	0.0602261	0.80689	NOT
XR_173470.5	0.0979914	11.1098	0.059601	0.0604186	0.807128	NOT
XR_006057127.2	0.274354	8.91325	0.0596004	0.0604689	0.807129	NOT
XR_001042902.4	0.179301	9.66459	0.0595259	0.0605702	0.807247	NOT
MSTRG.5023.1	-0.270832	8.91889	0.0589245	0.0607742	0.808204	NOT
XR_009601485.1	0.347262	8.68934	0.0585892	0.0610171	0.80874	NOT
XR_006059803.2	0.316331	8.72765	0.0583246	0.061074	0.809164	NOT
XR_009600436.1	0.300654	8.77889	0.0583088	0.0610914	0.809189	NOT
XR_006055771.2	-0.204099	9.30052	0.0580431	0.061188	0.809616	NOT
XR_009596091.1	0.316482	8.73853	0.0578644	0.0612764	0.809904	NOT
XR_006056821.2	0.195836	9.4509	0.057854	0.0614139	0.80992	NOT
XR_006058949.1	0.324993	8.73157	0.0572356	0.061527	0.81092	NOT
XR_001021445.5	0.331054	8.74189	0.0565261	0.0616973	0.812073	NOT
XR_003588840.3	0.239562	9.13121	0.056501	0.0618301	0.812114	NOT
XR_009600309.1	0.276244	8.85214	0.0560395	0.0619198	0.812869	NOT
XR_006059038.2	-0.163357	9.68477	0.0555617	0.0624527	0.813654	NOT
XR_009597998.1	-0.310406	8.64047	0.0550138	0.0629769	0.814558	NOT
XR_009596521.1	0.319988	8.74173	0.0548017	0.0630063	0.814909	NOT
MSTRG.5034.1	0.322825	8.73001	0.0541992	0.0631115	0.815911	NOT
MSTRG.19537.45	0.514557	12.022	0.0540013	0.0631549	0.816241	NOT
XR_006058336.1	-0.324899	8.69979	0.0532981	0.0635548	0.817421	NOT
MSTRG.683.12	-0.242345	8.92364	0.0531271	0.0636015	0.817709	NOT
XR_006055625.2	-0.241906	9.02294	0.0527937	0.063865	0.818271	NOT
XR_009595760.1	0.310824	8.71921	0.0524213	0.0639643	0.818902	NOT
MSTRG.24302.1	-0.174138	9.47644	0.0520714	0.064118	0.819497	NOT
MSTRG.25426.1	-0.375054	16.3999	0.0520417	0.0641743	0.819548	NOT
XR_006059716.2	0.133138	10.0048	0.051073	0.0645709	0.821207	NOT
XR_003590206.3	-0.214337	9.09662	0.0508932	0.0648274	0.821516	NOT
MSTRG.15156.2	-0.327075	8.68771	0.0507078	0.0649854	0.821836	NOT
XR_009596320.1	0.287913	8.75759	0.0504495	0.0651559	0.822283	NOT
XR_006056124.2	0.327694	8.67429	0.0503859	0.0653975	0.822393	NOT
XR_001039601.4	-0.325751	8.69355	0.0503469	0.0655544	0.822461	NOT
XR_009598410.1	-0.297434	8.69952	0.0502334	0.065727	0.822658	NOT
XR_006056358.1	0.317894	8.723	0.0500911	0.0658824	0.822905	NOT
XR_009596312.1	0.307585	8.7255	0.0500688	0.0664595	0.822944	NOT
XR_003588896.2	-0.2725	8.7304	0.0500314	0.0665245	0.823009	NOT
MSTRG.1574.1	0.249744	8.93884	0.049251	0.0666399	0.824372	NOT
MSTRG.20837.1	-0.253028	8.91822	0.0491502	0.0667833	0.824549	NOT
XR_003585550.3	0.280856	8.81671	0.048959	0.0669163	0.824885	NOT
XR_001029989.4	-0.260577	8.88339	0.048692	0.0670313	0.825355	NOT
MSTRG.20799.1	-0.298467	8.65217	0.0483987	0.0678645	0.825873	NOT
XR_006059168.2	-0.305303	8.68842	0.0474645	0.0680114	0.827535	NOT
XR_003590702.3	-0.242593	8.93133	0.0469585	0.0682548	0.828443	NOT
XR_009597492.1	0.196051	9.2372	0.0460859	0.0684537	0.83002	NOT
XR_009598611.1	0.304298	8.71764	0.0460087	0.0688766	0.83016	NOT
XR_009597473.1	0.16623	9.55427	0.0459618	0.0690251	0.830245	NOT
MSTRG.6842.1	-0.26941	8.75833	0.0457863	0.0693716	0.830565	NOT
MSTRG.523.1	0.227246	8.97717	0.0452141	0.0700704	0.831611	NOT
XR_009601487.1	0.222303	9.03927	0.0451608	0.0701773	0.831709	NOT
MSTRG.1854.10	0.263586	8.81354	0.0449958	0.0702384	0.832012	NOT
MSTRG.11421.1	0.219528	8.97556	0.0447161	0.0705842	0.832527	NOT
MSTRG.25449.1	-0.320223	8.6662	0.0443784	0.0706725	0.833151	NOT
MSTRG.3304.2	-0.24895	8.83033	0.0442741	0.0711551	0.833344	NOT
XR_003586185.3	-0.131852	9.87046	0.0437756	0.0714872	0.834272	NOT
XR_009599465.1	0.176296	9.3419	0.0434609	0.0718721	0.83486	NOT
XR_009600596.1	0.254079	8.85948	0.043278	0.0719512	0.835203	NOT
XR_001043652.4	0.244946	8.83522	0.0432651	0.0719782	0.835227	NOT
XR_006060771.2	-0.237582	8.83676	0.0431867	0.0720806	0.835374	NOT
MSTRG.25572.1	0.25718	8.81467	0.0430143	0.0721143	0.835698	NOT
MSTRG.5232.2	-0.252037	8.87309	0.0422105	0.0724465	0.837219	NOT
MSTRG.1375.1	-0.277626	8.65166	0.0421049	0.0728168	0.83742	NOT
XR_009597256.1	-0.286088	8.68267	0.0420675	0.0730787	0.837491	NOT
XR_006055544.2	-0.247936	8.81617	0.0417242	0.0732641	0.838146	NOT
MSTRG.6708.1	0.193666	9.10067	0.0413419	0.0733854	0.838879	NOT
XR_006059051.1	-0.118948	10.4913	0.0411723	0.0734392	0.839206	NOT
MSTRG.14071.2	-0.275889	8.64941	0.0409595	0.073485	0.839616	NOT
MSTRG.498.15	-0.258404	8.88093	0.0402901	0.0736944	0.840914	NOT
MSTRG.22306.1	0.230369	8.89028	0.0401085	0.0738399	0.841269	NOT
XR_009595185.1	0.22027	8.95797	0.0399157	0.0739378	0.841645	NOT
XR_001039544.4	-0.214761	9.02492	0.0398481	0.0739553	0.841778	NOT
XR_006056606.2	0.162499	9.42128	0.0397695	0.0740454	0.841932	NOT
XR_009600590.1	-0.332659	8.61542	0.0397673	0.074069	0.841936	NOT
XR_001434620.4	0.25138	8.76757	0.0394637	0.074127	0.842533	NOT
XR_006056204.2	0.281868	8.6947	0.0393929	0.0742436	0.842672	NOT
MSTRG.13529.5	-0.2373	8.79548	0.0392444	0.0748429	0.842965	NOT
XR_006058236.2	0.210413	8.93706	0.0391876	0.0749004	0.843077	NOT
XR_009597161.1	-0.221002	8.93393	0.0391629	0.0751112	0.843126	NOT
XR_009595673.1	-0.23593	8.83878	0.0387156	0.0752238	0.844013	NOT
MSTRG.17307.1	0.196637	9.00695	0.0386996	0.0754256	0.844045	NOT
XR_003588936.3	0.126221	9.92302	0.0386213	0.0755684	0.844201	NOT
XR_006057629.2	-0.26226	8.6837	0.0385138	0.0756081	0.844415	NOT
XR_003586049.3	0.255267	8.76615	0.0383139	0.0756781	0.844814	NOT
XR_003586878.3	0.277768	8.68537	0.0376799	0.0757947	0.846087	NOT
MSTRG.6951.4	0.229107	9.01881	0.0375505	0.0759416	0.846349	NOT
MSTRG.3924.1	0.147673	9.61775	0.0374723	0.0761353	0.846507	NOT
XR_009595058.1	-0.135348	9.68011	0.0371234	0.0762534	0.847214	NOT
MSTRG.11980.1	0.245717	8.80914	0.0370834	0.0763125	0.847295	NOT
XR_009600096.1	0.224647	8.9138	0.0364194	0.076668	0.848652	NOT
XR_009598913.1	-0.221667	8.87817	0.0363712	0.0767815	0.848751	NOT
XR_001033852.5	0.16408	9.27788	0.0360382	0.0768559	0.849437	NOT
MSTRG.9845.3	0.117541	9.91548	0.0356127	0.0771315	0.850318	NOT
XR_003591240.3	0.206188	8.90164	0.0351111	0.0775056	0.851363	NOT
XR_009596664.1	-0.187954	9.01255	0.0343429	0.0778281	0.852979	NOT
XR_009600600.1	0.156098	9.29491	0.0343047	0.0779038	0.85306	NOT
XR_009598423.1	-0.249104	8.76411	0.0336435	0.0780966	0.854467	NOT
XR_009597051.1	0.193982	9.26809	0.0336337	0.0781471	0.854488	NOT
XR_001043719.3	-0.0836419	10.4157	0.0333913	0.0782733	0.855008	NOT
XR_006058389.2	0.206465	8.88932	0.033319	0.0784542	0.855163	NOT
MSTRG.21938.1	-0.169552	9.11969	0.0327421	0.0787667	0.856409	NOT
XR_009600145.1	-0.229835	8.77661	0.0326271	0.0789937	0.856658	NOT
XR_006061330.2	0.247506	8.71185	0.0325575	0.0790083	0.85681	NOT
XR_009600354.1	0.177257	9.14512	0.0322061	0.0791154	0.857576	NOT
XR_001024649.5	-0.180171	8.99595	0.0320294	0.0793257	0.857963	NOT
XR_006056563.2	0.162643	9.15191	0.0319496	0.0799326	0.858138	NOT
XR_009598461.1	-0.240693	8.75298	0.0319224	0.0806083	0.858198	NOT
XR_009599644.1	0.250724	8.70775	0.0315471	0.080746	0.859025	NOT
XR_001039472.4	-0.172006	9.04694	0.0308957	0.0811211	0.860473	NOT
XR_009600989.1	0.157956	9.21568	0.0307283	0.081554	0.860848	NOT
XR_006057831.2	-0.165411	9.11574	0.029814	0.082054	0.862913	NOT
XR_009598950.1	0.219989	8.81076	0.029664	0.0822858	0.863255	NOT
XR_009595847.1	0.195037	8.90305	0.0296213	0.082404	0.863352	NOT
XR_001024596.4	0.119736	9.69095	0.0295887	0.0826657	0.863427	NOT
XR_009596518.1	0.179462	8.94389	0.0289899	0.0828936	0.864802	NOT
XR_009596965.1	0.164371	9.04797	0.0287848	0.0830178	0.865277	NOT
XR_009597054.1	0.195825	8.73658	0.0285773	0.0831418	0.865759	NOT
XR_009598712.1	0.160238	9.11906	0.028441	0.0835183	0.866076	NOT
XR_009596015.1	-0.178952	9.04863	0.0283673	0.0838905	0.866248	NOT
XR_009595807.1	-0.185032	8.85322	0.0280438	0.0840168	0.867006	NOT
MSTRG.4597.1	0.194307	8.86589	0.0279516	0.0842226	0.867223	NOT
MSTRG.1729.1	-0.166659	8.92934	0.0278166	0.0847856	0.867541	NOT
MSTRG.15443.1	0.186728	8.91768	0.0271548	0.0851906	0.869111	NOT
XR_009597883.1	0.199799	8.82207	0.0268247	0.0865974	0.869903	NOT
XR_003587307.2	-0.207983	8.74431	0.0267408	0.0867366	0.870104	NOT
XR_009597942.1	-0.233922	8.72539	0.0266585	0.0872893	0.870303	NOT
XR_009595201.1	0.237166	8.68375	0.0265254	0.0876752	0.870624	NOT
XR_003586007.3	-0.226341	8.69004	0.026428	0.0879726	0.870859	NOT
XR_003590271.3	0.215885	8.7546	0.0260704	0.0883706	0.871728	NOT
XR_009598256.1	0.200786	8.84921	0.0260435	0.0891559	0.871794	NOT
XR_009598328.1	0.209237	8.78882	0.0258147	0.0894036	0.872354	NOT
XR_003586435.2	-0.122834	9.52885	0.0253976	0.0898269	0.87338	NOT
MSTRG.11910.1	0.2108	8.6921	0.0251786	0.0905752	0.873923	NOT
MSTRG.12406.1	0.194002	9.26668	0.0251781	0.0905947	0.873924	NOT
XR_006058543.2	-0.213817	8.67078	0.0247341	0.0908573	0.875031	NOT
MSTRG.10428.9	-0.195402	8.77414	0.0247114	0.0908821	0.875088	NOT
MSTRG.10499.1	0.226289	8.71064	0.0244419	0.0919636	0.875766	NOT
MSTRG.17387.7	0.156808	9.16689	0.0243436	0.0922506	0.876014	NOT
XR_009600050.1	-0.194223	8.53916	0.0243432	0.0926571	0.876015	NOT
XR_009601443.1	-0.194961	8.73125	0.0241635	0.0939865	0.87647	NOT
XR_006060050.2	0.207353	8.7304	0.0235299	0.0944142	0.878087	NOT
XR_009600453.1	0.128346	9.37831	0.0231241	0.0949252	0.879135	NOT
XR_001434419.4	0.214228	8.71731	0.022939	0.0951046	0.879616	NOT
XR_006057375.2	0.167003	8.94806	0.0226271	0.0956231	0.880431	NOT
XR_009598376.1	-0.0945775	9.86277	0.0224689	0.0960897	0.880847	NOT
MSTRG.18990.2	-0.178165	8.78301	0.0223114	0.0962055	0.881262	NOT
MSTRG.16018.7	-0.231866	8.84744	0.0221651	0.0966454	0.881649	NOT
XR_001434053.4	0.214221	8.69137	0.022069	0.0970602	0.881904	NOT
XR_009600748.1	-0.147089	9.21853	0.0218562	0.0976009	0.88247	NOT
XR_003590001.2	0.163647	8.87949	0.0218221	0.0976608	0.882561	NOT
XR_009595108.1	0.195111	8.66894	0.0211893	0.0990061	0.884264	NOT
MSTRG.22884.1	0.176978	8.83112	0.0210789	0.0992892	0.884564	NOT
XR_006061309.1	-0.199091	8.73247	0.0210474	0.099757	0.88465	NOT
XR_003588956.3	-0.193585	8.73873	0.0209283	0.10009	0.884974	NOT
XR_003586086.3	0.181173	8.71975	0.0209271	0.100127	0.884978	NOT
XR_006056555.2	-0.194481	8.69451	0.0207495	0.100377	0.885464	NOT
XR_009600139.1	0.137225	9.05526	0.0205105	0.100513	0.886121	NOT
MSTRG.13453.2	0.187542	8.80239	0.0203365	0.10089	0.886601	NOT
XR_001039073.4	0.192004	8.75265	0.0202632	0.101077	0.886804	NOT
XR_001041079.5	0.20581	8.7019	0.0201135	0.101125	0.887221	NOT
MSTRG.21518.1	0.173172	8.86328	0.0194276	0.101469	0.889148	NOT
MSTRG.2031.1	0.161993	8.87412	0.019245	0.102278	0.889666	NOT
XR_009597477.1	0.17831	8.79348	0.0191031	0.102472	0.890071	NOT
XR_009595644.1	-0.162084	8.9473	0.0188165	0.102803	0.890894	NOT
XR_009599082.1	0.206453	8.66407	0.0185963	0.102973	0.89153	NOT
XR_003585777.3	-0.149617	12.0484	0.018413	0.103421	0.892063	NOT
XR_006058063.2	0.118498	9.40042	0.0183902	0.104354	0.892129	NOT
MSTRG.5136.1	0.122925	9.19896	0.0179552	0.104618	0.893405	NOT
XR_009597118.1	-0.17235	8.78635	0.0179085	0.105289	0.893543	NOT
XR_009598470.1	0.151908	8.84773	0.0178424	0.105702	0.893738	NOT
XR_001433752.4	-0.18345	8.73383	0.0177653	0.105946	0.893967	NOT
MSTRG.7280.1	-0.21839	8.6587	0.0177317	0.105981	0.894067	NOT
XR_009601396.1	-0.154597	8.85571	0.0176919	0.106303	0.894185	NOT
XR_001024578.4	-0.211285	8.64833	0.0176884	0.106906	0.894195	NOT
MSTRG.13776.1	0.140584	8.89987	0.0174654	0.107101	0.89486	NOT
MSTRG.20250.1	-0.0844445	9.6709	0.0174473	0.107182	0.894914	NOT
XR_003588724.3	-0.157359	8.77451	0.017273	0.108011	0.895438	NOT
XR_006058083.2	-0.110557	9.26665	0.0172046	0.108628	0.895644	NOT
XR_009596379.1	0.166813	8.78714	0.0170462	0.108752	0.896123	NOT
XR_006060620.2	0.16157	8.82549	0.0169835	0.109246	0.896313	NOT
XR_009601582.1	-0.170533	8.73215	0.0163145	0.110133	0.898364	NOT
MSTRG.6358.1	0.148769	8.80542	0.0161086	0.110451	0.899004	NOT
MSTRG.6952.1	0.134326	8.99386	0.015844	0.111519	0.899833	NOT
XR_001044298.5	-0.14321	9.01187	0.0157241	0.111625	0.90021	NOT
XR_001024041.4	0.193941	8.68261	0.0155407	0.112013	0.900791	NOT
XR_009600846.1	0.164112	8.73739	0.0152805	0.112298	0.901621	NOT
XR_009601704.1	0.183533	8.68151	0.0152693	0.112764	0.901656	NOT
MSTRG.26116.18	-0.128546	9.03283	0.0150774	0.11288	0.902273	NOT
XR_009600648.1	-0.0960476	9.38669	0.0146322	0.114436	0.90372	NOT
XR_009599436.1	0.167561	8.72716	0.0144719	0.116148	0.904246	NOT
XR_009596234.1	0.183128	8.65036	0.0142957	0.117023	0.904828	NOT
XR_006057252.2	-0.152017	8.69149	0.0140032	0.117962	0.905802	NOT
XR_001435881.4	0.12985	8.92834	0.0138578	0.118544	0.90629	NOT
MSTRG.26132.12	-0.141682	8.84623	0.0138207	0.119226	0.906415	NOT
XR_009598236.1	0.0625697	10.4185	0.0137514	0.119267	0.906649	NOT
XR_006057130.2	-0.12041	9.15378	0.0136573	0.12001	0.906967	NOT
XR_009598597.1	0.175274	8.64664	0.0131222	0.120738	0.9088	NOT
XR_003591762.3	0.0930547	9.51321	0.0126196	0.121581	0.910556	NOT
XR_001435392.4	-0.124646	8.89268	0.0123717	0.124517	0.911435	NOT
MSTRG.16140.9	-0.0533472	10.3894	0.0123691	0.125506	0.911445	NOT
MSTRG.2310.1	0.152576	8.75486	0.0123521	0.126031	0.911505	NOT
MSTRG.15930.2	0.117858	8.97395	0.0123465	0.126414	0.911525	NOT
MSTRG.21035.2	-0.13066	8.73615	0.0123418	0.126687	0.911542	NOT
XR_003589935.3	0.104222	9.15231	0.012337	0.12692	0.911559	NOT
XR_006057944.2	0.141526	8.75605	0.012191	0.127553	0.912082	NOT
XR_009599831.1	-0.129478	8.87739	0.0121144	0.127633	0.912358	NOT
XR_009596537.1	0.145211	8.78592	0.0121064	0.128355	0.912386	NOT
XR_003588594.2	-0.108592	9.02255	0.0119318	0.128495	0.913018	NOT
MSTRG.3304.4	-0.0937044	9.20716	0.0115661	0.129219	0.914356	NOT
MSTRG.16999.4	0.128203	8.85125	0.0111789	0.129465	0.915796	NOT
XR_003591296.2	-0.105678	15.298	0.0111403	0.130836	0.915941	NOT
MSTRG.4630.2	0.0987187	9.18665	0.0111195	0.131505	0.91602	NOT
XR_006059130.1	-0.109718	8.99373	0.0110865	0.131635	0.916144	NOT
XR_009596773.1	0.161289	8.64725	0.0109865	0.13172	0.916521	NOT
XR_006056436.2	0.136466	8.74336	0.0109055	0.131884	0.916829	NOT
XR_006057985.2	-0.139233	8.74581	0.0108247	0.134776	0.917136	NOT
MSTRG.16577.5	-0.109994	8.94963	0.0105261	0.135184	0.918283	NOT
XR_009596966.1	0.130111	8.81947	0.0104872	0.135566	0.918434	NOT
MSTRG.9339.2	0.156475	8.64731	0.0104615	0.135978	0.918533	NOT
XR_003587025.2	0.116994	8.91526	0.0104023	0.136048	0.918763	NOT
XR_001023084.5	0.074743	9.72619	0.0102058	0.136317	0.919532	NOT
MSTRG.658.1	0.113568	8.91721	0.0101242	0.138707	0.919853	NOT
MSTRG.17501.1	0.126715	8.77308	0.00998829	0.138806	0.920391	NOT
XR_006058953.2	-0.139636	8.71432	0.00991488	0.139196	0.920683	NOT
XR_001039400.3	-0.129287	8.75358	0.00985112	0.1397	0.920938	NOT
XR_006061479.2	0.14162	8.72026	0.00980002	0.141551	0.921142	NOT
MSTRG.11835.1	-0.109325	8.9604	0.00977141	0.14233	0.921257	NOT
MSTRG.24249.1	0.111189	8.9004	0.00969347	0.14392	0.921571	NOT
XR_009598947.1	0.130871	8.73392	0.00943461	0.144264	0.922622	NOT
MSTRG.7800.10	-0.115668	8.86235	0.00935605	0.145392	0.922943	NOT
MSTRG.22136.1	-0.0792837	9.39202	0.00914285	0.145557	0.923824	NOT
XR_006059882.2	0.0833287	9.31869	0.00903536	0.146036	0.924272	NOT
MSTRG.8872.1	-0.0957949	9.03583	0.00885179	0.146965	0.925042	NOT
XR_006058880.2	-0.119923	8.76196	0.00884268	0.147006	0.925081	NOT
XR_006059865.2	-0.0802575	9.21161	0.0088257	0.147434	0.925153	NOT
MSTRG.13841.4	0.0644283	9.80545	0.00877621	0.147694	0.925362	NOT
XR_006056428.1	0.108169	8.93886	0.00837926	0.148286	0.927065	NOT
XR_009598047.1	0.119412	8.72155	0.00805757	0.150243	0.928475	NOT
XR_009597398.1	0.128159	8.70883	0.00802036	0.150491	0.92864	NOT
XR_003590945.3	0.0838265	9.2001	0.00796649	0.150645	0.928879	NOT
XR_006058690.2	0.125076	9.64563	0.00775758	0.151018	0.929815	NOT
XR_009600523.1	0.11511	8.74058	0.00770341	0.151454	0.93006	NOT
XR_006061002.2	0.0808792	9.15346	0.00764442	0.151539	0.930328	NOT
XR_006060890.2	-0.0547505	9.96393	0.007567	0.151951	0.930681	NOT
XR_006059963.2	-0.0868931	8.9969	0.00751411	0.152064	0.930923	NOT
XR_009601158.1	0.0762225	9.19532	0.00745657	0.152275	0.931187	NOT
MSTRG.26117.1	0.113214	8.77407	0.00739066	0.15657	0.931491	NOT
MSTRG.2551.1	-0.105298	8.81303	0.00732899	0.158094	0.931777	NOT
MSTRG.4001.1	-0.120109	8.73555	0.00717075	0.158679	0.932516	NOT
XR_003590222.3	0.0823396	9.09408	0.00708626	0.159008	0.932913	NOT
XR_009595006.1	0.134416	8.61831	0.0070782	0.160676	0.932951	NOT
MSTRG.3537.1	0.0768155	9.22295	0.00707483	0.161029	0.932967	NOT
MSTRG.2137.1	0.102429	8.74487	0.00652069	0.161907	0.93564	NOT
XR_006056648.2	0.092554	8.89976	0.00647153	0.163067	0.935883	NOT
MSTRG.18612.1	0.0860063	8.93294	0.00637195	0.164057	0.936377	NOT
XR_009597035.1	0.10372	8.72443	0.00635164	0.164082	0.936478	NOT
XR_006060326.2	-0.108113	8.6909	0.00634368	0.165213	0.936518	NOT
MSTRG.19283.1	-0.0921797	8.92352	0.00630563	0.166178	0.936708	NOT
XR_009597949.1	0.0921593	8.90102	0.00622321	0.166443	0.937122	NOT
XR_009600160.1	-0.0950008	8.77141	0.00620048	0.167054	0.937237	NOT
MSTRG.877.13	-0.102806	8.70419	0.00611986	0.167889	0.937645	NOT
MSTRG.7800.6	0.0389907	10.2427	0.00610486	0.16803	0.937722	NOT
XR_006059249.2	-0.0990404	8.76346	0.00609537	0.17038	0.93777	NOT
XR_001042832.5	0.0699319	9.14204	0.00590917	0.171415	0.938726	NOT
XR_003588696.3	0.113966	8.66311	0.00588168	0.174652	0.938868	NOT
MSTRG.18212.1	0.0884752	8.78796	0.00568979	0.175076	0.939872	NOT
MSTRG.3304.3	-0.0677002	9.21738	0.00563515	0.175644	0.940161	NOT
MSTRG.19746.5	-0.125561	8.58436	0.00563451	0.176721	0.940164	NOT
MSTRG.3750.1	0.0629599	9.43548	0.00555757	0.177799	0.940573	NOT
MSTRG.14132.1	0.0378512	10.1393	0.00550414	0.178319	0.940859	NOT
XR_006057875.1	0.0851698	8.84321	0.00538672	0.178865	0.941492	NOT
XR_009600655.1	0.092741	8.77005	0.00537944	0.183647	0.941532	NOT
MSTRG.21853.1	0.0867189	8.77229	0.0052167	0.184214	0.942421	NOT
XR_009598335.1	-0.0640627	9.47684	0.00516322	0.184995	0.942717	NOT
XR_009597395.1	0.0810928	8.94628	0.00502722	0.185798	0.943475	NOT
XR_001040307.5	-0.0495075	9.65606	0.00484971	0.186338	0.94448	NOT
XR_006059049.1	0.0299084	10.566	0.00460046	0.186652	0.945924	NOT
MSTRG.24.6	0.148152	18.5333	0.00455262	0.187028	0.946205	NOT
XR_009600777.1	0.0612066	9.24262	0.00450968	0.193281	0.946459	NOT
XR_009598305.1	0.103908	8.64074	0.00449371	0.194258	0.946554	NOT
XR_009596542.1	0.0842084	8.74748	0.00430608	0.195118	0.94768	NOT
XR_006055536.2	0.0684652	8.94895	0.00402935	0.198337	0.949387	NOT
MSTRG.11397.12	0.080371	8.7359	0.00400286	0.198957	0.949553	NOT
XR_001024219.5	-0.081628	8.75901	0.00394262	0.202884	0.949933	NOT
MSTRG.16404.1	-0.0526526	9.32827	0.0037561	0.203555	0.951131	NOT
XR_006057086.2	0.0755882	8.80614	0.00368545	0.205652	0.951592	NOT
XR_009595315.1	0.0811038	8.73366	0.00356967	0.20597	0.952357	NOT
XR_001021411.5	0.0540407	9.09191	0.0034217	0.211463	0.953354	NOT
MSTRG.9634.1	0.0572698	9.0965	0.00337616	0.213895	0.953665	NOT
MSTRG.9351.3	0.0691687	8.91766	0.0033585	0.216964	0.953786	NOT
XR_003585746.2	0.0652422	8.95131	0.00330663	0.217387	0.954144	NOT
XR_006056309.2	0.0514906	9.17524	0.00326458	0.218345	0.954436	NOT
MSTRG.11162.1	0.0666338	8.92992	0.00326455	0.220734	0.954437	NOT
XR_006057981.2	-0.0684223	8.90015	0.00319792	0.223141	0.954904	NOT
XR_003588241.3	-0.0642698	8.86563	0.00318555	0.224013	0.954991	NOT
MSTRG.6137.1	-0.0621014	8.88381	0.00317407	0.22531	0.955072	NOT
MSTRG.18905.1	-0.061484	8.89789	0.0031597	0.225736	0.955174	NOT
XR_009600562.1	-0.0733662	8.74837	0.00315921	0.225922	0.955177	NOT
MSTRG.17402.1	0.0644979	8.8745	0.00296068	0.227128	0.956607	NOT
XR_003589661.3	-0.0683165	8.7268	0.00282921	0.228201	0.95758	NOT
XR_003588776.3	0.0616903	8.88176	0.00276536	0.229218	0.958061	NOT
MSTRG.11488.10	0.0616907	8.88039	0.00273619	0.232137	0.958283	NOT
MSTRG.15527.1	-0.0576615	8.88312	0.00260146	0.234024	0.959322	NOT
MSTRG.4246.5	-0.0439295	9.27543	0.00253922	0.238655	0.959811	NOT
XR_009598302.1	0.0713874	8.67713	0.00238851	0.241468	0.961021	NOT
MSTRG.16074.1	-0.0317242	9.89371	0.00237471	0.244925	0.961134	NOT
XR_001027085.5	0.0812347	8.60407	0.00236648	0.245765	0.961201	NOT
XR_001041946.4	0.0453738	9.08417	0.00234362	0.247411	0.961389	NOT
XR_009596301.1	0.0520642	8.98064	0.00232342	0.253097	0.961555	NOT
XR_001022452.4	-0.0622644	8.68205	0.00226455	0.256245	0.962045	NOT
XR_006060613.2	-0.0522271	9.07742	0.00219208	0.257086	0.962657	NOT
XR_006059263.2	-0.0612278	8.66395	0.00217584	0.264193	0.962795	NOT
XR_009596378.1	0.0624304	8.7486	0.00213548	0.264653	0.963142	NOT
MSTRG.10776.5	-0.0605107	8.80265	0.00213121	0.265245	0.963179	NOT
MSTRG.16675.16	0.0471146	8.9659	0.00211547	0.269485	0.963315	NOT
MSTRG.11967.1	-0.0539232	8.81421	0.00211297	0.269967	0.963337	NOT
XR_006061298.2	0.0522407	8.88406	0.00206667	0.270716	0.96374	NOT
MSTRG.16992.1	0.0217679	10.4695	0.00192271	0.278365	0.965025	NOT
MSTRG.24200.1	0.0661288	8.64714	0.00186034	0.280519	0.965597	NOT
MSTRG.5592.1	0.0366066	9.40168	0.00171951	0.282279	0.966924	NOT
MSTRG.7591.1	-0.0398251	9.1531	0.00169129	0.284375	0.967196	NOT
MSTRG.1071.1	0.0163385	10.8515	0.00167648	0.28602	0.96734	NOT
MSTRG.13998.1	0.0391378	9.15937	0.00162298	0.28666	0.967865	NOT
XR_009595219.1	0.0589566	8.68415	0.00159895	0.288473	0.968104	NOT
XR_006058007.2	0.0485943	8.87776	0.00157239	0.289837	0.96837	NOT
XR_006060658.2	0.052431	8.73816	0.00149154	0.291087	0.969193	NOT
XR_001436140.3	0.0495386	8.75113	0.00142826	0.295606	0.969853	NOT
MSTRG.19174.1	-0.0411555	8.93429	0.00134594	0.297805	0.970734	NOT
XR_006056803.2	0.0449335	8.78544	0.00128446	0.299517	0.97141	NOT
XR_001023536.4	-0.0461666	8.77866	0.00127893	0.30024	0.971472	NOT
XR_003588756.2	0.0429688	8.78424	0.00117368	0.301947	0.972671	NOT
XR_009598032.1	0.0481571	8.69433	0.00113824	0.302137	0.973086	NOT
XR_009595396.1	0.046618	8.71035	0.00110658	0.305112	0.973463	NOT
XR_009598911.1	0.0279184	9.17325	0.00110586	0.309221	0.973472	NOT
XR_009599536.1	0.0432636	8.76454	0.00107523	0.315004	0.973842	NOT
XR_009598418.1	0.045496	8.69052	0.00102129	0.315627	0.974506	NOT
XR_006057535.1	-0.0226345	9.60176	0.00094827	0.317906	0.975434	NOT
MSTRG.19304.1	-0.0354621	8.82793	0.000930237	0.32023	0.975668	NOT
MSTRG.2578.1	0.0354911	8.83073	0.000905548	0.320373	0.975993	NOT
XR_006056584.2	0.0328175	8.95347	0.000886949	0.32159	0.976241	NOT
MSTRG.24688.1	-0.0289887	9.05403	0.000858228	0.325915	0.976629	NOT
XR_006061018.2	0.0386989	8.79712	0.000846351	0.328138	0.976791	NOT
MSTRG.150.1	0.0259278	9.27702	0.000800338	0.335723	0.977431	NOT
XR_003589892.3	0.0285143	9.02616	0.000742855	0.336173	0.978256	NOT
MSTRG.11633.2	0.0338869	8.71444	0.000650345	0.339276	0.979655	NOT
MSTRG.15882.1	-0.0306937	8.85509	0.000647819	0.341565	0.979694	NOT
XR_009596123.1	0.0324831	8.81489	0.000590663	0.344253	0.98061	NOT
XR_006057600.2	0.0303481	8.76611	0.000533208	0.346071	0.981577	NOT
XR_009598642.1	-0.0316339	8.68857	0.000488211	0.356509	0.982372	NOT
XR_006056759.2	-0.02453	8.72866	0.000326618	0.362248	0.985581	NOT
XR_009597763.1	0.0262446	8.67274	0.00031252	0.365209	0.985896	NOT
XR_003586653.3	-0.0255184	8.65735	0.000281902	0.372939	0.986604	NOT
XR_001436674.4	0.0125527	9.57803	0.000271003	0.378603	0.986866	NOT
XR_009596673.1	0.0120786	9.64971	0.000265469	0.386563	0.987	NOT
MSTRG.18006.1	0.0126586	9.28453	0.000235433	0.390057	0.987758	NOT
MSTRG.1686.1	-0.0164335	8.80896	0.000197609	0.390887	0.988784	NOT
XR_003589603.3	-0.0134107	9.10176	0.000195644	0.392974	0.98884	NOT
XR_009601042.1	-0.0155521	8.88611	0.000181565	0.405447	0.989249	NOT
MSTRG.17849.10	0.0135614	9.0568	0.00017973	0.428098	0.989304	NOT
XR_006056125.1	0.0143593	8.79652	0.000142749	0.436564	0.990467	NOT
MSTRG.7176.1	-0.0135942	8.90757	0.000134284	0.439297	0.990754	NOT
XR_009596041.1	0.0107859	8.99846	0.000113939	0.440319	0.991483	NOT
XR_006055594.1	0.0109037	9.05484	0.000113801	0.444211	0.991489	NOT
MSTRG.3798.1	0.010297	8.96994	0.000102338	0.449374	0.991929	NOT
MSTRG.16818.2	0.0115575	8.88603	9.96481e-05	0.45812	0.992035	NOT
MSTRG.4649.2	0.00663019	9.9326	9.60937e-05	0.468051	0.992179	NOT
XR_003590541.3	0.0110863	8.78477	9.38379e-05	0.469259	0.992271	NOT
XR_009600750.1	0.0135033	8.68107	8.51394e-05	0.486525	0.992638	NOT
XR_009595599.1	0.00769151	9.08166	6.52056e-05	0.495877	0.993557	NOT
MSTRG.7368.1	0.00750319	9.11406	6.2076e-05	0.513901	0.993714	NOT
XR_009595166.1	0.00437944	9.88185	5.21186e-05	0.520495	0.99424	NOT
XR_009596482.1	0.00800216	8.82458	4.36339e-05	0.522757	0.99473	NOT
MSTRG.14345.1	-0.00668314	8.85702	3.78187e-05	0.525302	0.995093	NOT
MSTRG.19091.1	-0.00794165	8.74178	3.65788e-05	0.525915	0.995174	NOT
XR_006056576.2	-0.00661586	8.72616	2.22457e-05	0.530033	0.996237	NOT
XR_006059920.2	0.00631552	8.71878	2.19801e-05	0.539323	0.996259	NOT
XR_009595803.1	-0.00297803	8.78902	5.47945e-06	0.545249	0.998132	NOT
XR_009598964.1	0.000521436	8.59557	1.17815e-07	0.547926	0.999726	NOT
MSTRG.1686.4	0	8.53807	0	0.549181	1	NOT
MSTRG.17289.1	0	8.60082	0	0.550975	1	NOT
MSTRG.18702.2	0	8.52098	0	0.555227	1	NOT
MSTRG.2455.3	0	9.08227	0	0.61319	1	NOT
MSTRG.26132.46	0	9.35697	0	0.615813	1	NOT
MSTRG.2663.11	0	8.64495	0	0.618147	1	NOT
MSTRG.7514.12	0	8.53193	0	0.622157	1	NOT
XR_009597889.1	0	8.68591	0	0.643748	1	NOT
XR_009598067.1	0	8.53518	0	0.661324	1	NOT

## Sheet: Puberty VS Postpuberty
ID	logFC	logCPM	LR	PValue	FDR	change
XR_009598926.1	2.52866	10.8494	24.6084	1.40514e-08	7.02442e-07	UP
MSTRG.19537.44	-3.87994	10.2615	21.0327	9.03308e-08	4.51521e-06	DOWN
MSTRG.7551.4	6.74176	10.3556	19.9589	1.58351e-07	7.91242e-06	UP
MSTRG.2455.3	-4.8993	9.08227	15.6203	1.54963e-06	7.74171e-05	DOWN
MSTRG.13211.2	-4.986	9.7801	15.4557	1.69073e-06	8.44623e-05	DOWN
XR_006059048.1	-3.15519	10.0136	14.8012	2.39256e-06	0.000119458	DOWN
MSTRG.6189.45	4.69137	9.07307	14.5963	2.66853e-06	0.000133178	UP
MSTRG.10773.1	4.51382	9.02489	12.9978	6.24904e-06	0.000311859	UP
MSTRG.6.1	1.43888	10.9215	12.7258	7.22699e-06	0.000360639	UP
MSTRG.2663.10	5.41574	9.37121	11.1026	1.72768e-05	0.000862083	UP
XR_006060577.2	-2.57161	9.7985	10.4411	2.47551e-05	0.00123239	DOWN
MSTRG.26132.46	-5.50477	9.35697	10.3889	2.54689e-05	0.00126773	DOWN
MSTRG.19362.4	3.30358	9.39517	10.3341	2.62484e-05	0.00130596	UP
MSTRG.8480.1	6.00664	9.92672	10.0549	3.05917e-05	0.00151945	UP
MSTRG.23653.3	4.3676	8.89558	10.0413	3.08266e-05	0.00153073	UP
MSTRG.4080.8	4.3621	8.89385	10.0055	3.14304e-05	0.0015607	UP
XR_003588146.3	-1.52713	10.7694	9.86125	3.40072e-05	0.00168797	DOWN
MSTRG.15859.4	4.29933	8.88188	9.59521	3.93136e-05	0.00195085	UP
MSTRG.18452.1	3.39458	9.00102	8.91512	5.70409e-05	0.00282819	UP
MSTRG.6642.8	6.00298	9.70851	8.78998	6.11891e-05	0.0030289	UP
MSTRG.1264.1	5.60203	9.80208	8.59765	6.80109e-05	0.00336596	UP
MSTRG.16991.3	-3.39156	9.53857	8.44075	7.42125e-05	0.00366905	DOWN
MSTRG.11256.29	3.66965	8.92117	8.42452	7.49293e-05	0.00370195	UP
MSTRG.6925.1	2.03802	9.86532	8.35496	7.79068e-05	0.00384637	UP
MSTRG.19018.5	3.99623	8.78785	7.89837	0.000100243	0.00494795	UP
MSTRG.10191.4	3.79189	8.87106	7.45995	0.000127832	0.00630867	UP
XR_009600090.1	-1.80308	9.81181	7.42098	0.000130764	0.00644678	DOWN
MSTRG.26132.59	-1.07105	11.003	7.40721	0.000131808	0.00649631	DOWN
MSTRG.19537.4	-2.87494	10.1515	7.21716	0.000146579	0.007221	DOWN
XR_003588009.3	1.36701	10.2453	7.13193	0.000153763	0.00757232	UP
XR_009597841.1	3.27313	9.38673	6.98285	0.000167116	0.00822944	UP
XR_001043913.5	3.36919	8.94312	6.90523	0.000174571	0.00859439	UP
XR_009597612.1	-3.04258	9.41847	6.85134	0.000180041	0.0088575	DOWN
MSTRG.5878.20	3.79308	8.74088	6.77699	0.000187698	0.00923405	UP
MSTRG.21350.4	3.75832	8.74908	6.74029	0.000191788	0.00942596	UP
XR_009599694.1	2.88083	9.35129	6.7264	0.000193348	0.00949962	UP
XR_009600026.1	1.22784	10.2996	6.71866	0.000194268	0.00954091	UP
XR_006058690.2	4.93815	9.64563	6.68527	0.000198096	0.00972127	UP
MSTRG.2112.3	3.76539	8.73507	6.62845	0.000204957	0.0100363	UP
MSTRG.16014.3	1.64472	9.98419	6.5222	0.000217577	0.0106536	UP
MSTRG.12406.1	-2.28433	9.26668	6.50977	0.000219377	0.0107283	DOWN
MSTRG.17831.2	2.81408	8.98899	6.43167	0.000229359	0.0112103	UP
MSTRG.10021.2	-2.91065	9.1518	6.41838	0.000231103	0.0112945	DOWN
MSTRG.13453.3	2.56466	9.0646	6.38266	0.000235853	0.0115241	UP
MSTRG.16014.4	1.93917	9.88332	6.37961	0.000236415	0.0115439	UP
MSTRG.24482.4	3.68914	8.7179	6.289	0.000249042	0.0121489	UP
MSTRG.12891.5	3.66598	8.71675	6.18035	0.000265004	0.0129177	UP
MSTRG.21500.42	-3.00082	8.9439	6.08519	0.000279676	0.013632	DOWN
MSTRG.525.1	1.16123	11.3221	6.05395	0.000285308	0.0138752	UP
XR_003588767.2	1.20339	11.0719	5.97075	0.000299283	0.0145451	UP
XR_009596939.1	2.97668	8.93672	5.95288	0.00030236	0.0146932	UP
MSTRG.26132.47	3.22776	9.4269	5.94283	0.000304166	0.0147773	UP
MSTRG.13453.1	-2.4123	9.42987	5.92292	0.000307906	0.0149452	DOWN
MSTRG.25641.6	3.58244	8.69622	5.802	0.000329814	0.0160079	UP
MSTRG.15767.17	3.15619	8.80875	5.63635	0.000362722	0.0175918	UP
XR_006060044.2	2.1416	9.10833	5.60432	0.000370656	0.0179162	UP
XR_001040276.4	1.18417	10.1523	5.59518	0.000372603	0.0180099	UP
XR_009597889.1	-3.49646	8.68591	5.56784	0.000378633	0.0182933	DOWN
MSTRG.1381.2	3.52532	8.70445	5.5567	0.000381322	0.0184101	UP
MSTRG.18112.3	3.34733	9.56744	5.5404	0.000385211	0.0185824	UP
MSTRG.26001.52	3.47566	8.681	5.3497	0.000429817	0.0207258	UP
MSTRG.13211.4	1.96745	10.0094	5.32219	0.000437046	0.0210555	UP
MSTRG.13211.1	3.45585	8.72903	5.27137	0.000450031	0.0216789	UP
XR_009597403.1	-3.42946	8.81251	5.26972	0.000450475	0.0216995	DOWN
MSTRG.25425.6	9.15166	12.0793	5.20651	0.000467255	0.0225025	UP
MSTRG.23088.2	2.87175	8.85226	5.17795	0.000475756	0.0228753	UP
MSTRG.14490.6	2.80281	8.91686	5.08494	0.000502645	0.0241345	UP
XR_009596242.1	1.9037	9.94603	5.04447	0.000514998	0.0247046	UP
XR_009599055.1	-3.50089	9.6544	5.00439	0.000527081	0.0252832	DOWN
MSTRG.25885.5	3.38339	8.65901	4.98429	0.00053326	0.0255786	UP
MSTRG.16990.12	-2.75867	8.81946	4.90645	0.000557888	0.0267565	DOWN
XR_003586470.2	3.34664	8.66179	4.84543	0.000578669	0.0277195	UP
XR_009595313.1	1.45728	11.4216	4.80614	0.000593131	0.0283586	UP
MSTRG.454.3	2.77936	8.79271	4.74339	0.000615504	0.0294111	UP
MSTRG.2663.11	-3.2789	8.64495	4.71023	0.000628334	0.0299836	DOWN
MSTRG.12891.4	3.30374	8.66697	4.68877	0.000637071	0.0303604	UP
MSTRG.12870.2	3.30125	8.68765	4.68092	0.000640442	0.0304995	UP
MSTRG.26132.30	2.69682	8.92664	4.65885	0.000649841	0.0308938	UP
XR_006061275.2	2.34107	9.44195	4.64941	0.000653638	0.0310642	UP
XR_006057736.2	3.27631	8.66799	4.58974	0.000677361	0.0321638	UP
MSTRG.18328.4	3.26401	8.63939	4.54543	0.00069512	0.0330067	UP
MSTRG.22033.1	2.06941	9.02607	4.51813	0.000706364	0.0335374	UP
XR_006057311.2	-2.51036	8.82587	4.45576	0.000732713	0.0347838	DOWN
MSTRG.12891.2	3.22097	8.64477	4.3969	0.000758953	0.0360044	UP
MSTRG.24580.3	1.94482	9.05245	4.37068	0.000771293	0.0365623	UP
XR_001022072.5	1.8805	9.62865	4.34267	0.000784884	0.0371685	UP
XR_006057452.2	2.60255	8.82984	4.30916	0.000800843	0.0379077	UP
XR_009599078.1	-1.82069	9.39791	4.23405	0.000837944	0.0396207	DOWN
MSTRG.2041.17	-3.13079	8.73284	4.20187	0.000854019	0.0403794	DOWN
MSTRG.9339.3	3.14494	8.6202	4.14259	0.000884675	0.0418171	UP
MSTRG.26115.5	2.36018	9.66656	4.11033	0.000902857	0.0426221	UP
MSTRG.26132.70	2.6061	9.7939	4.09675	0.00091019	0.0429656	UP
MSTRG.18414.2	2.83234	8.7223	4.08807	0.000915471	0.0431869	UP
MSTRG.19537.45	-5.32477	12.022	4.0626	0.000929427	0.0438429	DOWN
MSTRG.12891.1	2.86746	8.78326	4.06246	0.000929521	0.0438466	UP
XR_003588746.3	2.01892	9.48917	3.98152	0.000975779	0.046002	UP
MSTRG.15435.3	-1.76729	9.09865	3.97822	0.000979685	0.0460923	DOWN
MSTRG.2252.1	3.0858	8.62693	3.95572	0.000992995	0.0467122	UP
MSTRG.26132.58	-0.956904	10.7967	3.94385	0.00100072	0.047043	NOT
MSTRG.19444.2	2.85757	8.74927	3.93249	0.0010081	0.0473619	UP
XR_003589989.2	1.37574	9.68228	3.92851	0.00101056	0.0474739	UP
XR_009597783.1	1.36031	10.4974	3.88284	0.00103862	0.0487821	UP
MSTRG.26115.25	-0.923051	10.6506	3.86704	0.00104903	0.0492433	NOT
MSTRG.3854.1	-1.35517	9.92731	3.84779	0.00106135	0.0498114	DOWN
MSTRG.3448.2	2.56646	8.78288	3.84411	0.00106401	0.049921	UP
MSTRG.498.11	2.97604	8.64971	3.7926	0.00109785	0.0514797	NOT
MSTRG.17289.1	-2.99906	8.60082	3.78203	0.00110534	0.0518057	NOT
XR_006056714.2	-1.66981	9.60968	3.76694	0.00111637	0.0522751	NOT
XR_003588322.2	-1.7226	9.26916	3.74932	0.00112849	0.052829	NOT
MSTRG.25789.12	2.99899	8.59792	3.69237	0.00116786	0.0546618	NOT
MSTRG.11253.2	2.9836	8.60349	3.64125	0.0012043	0.0563645	NOT
MSTRG.22924.4	0.92453	10.6904	3.61057	0.00122694	0.0574136	NOT
XR_006056413.2	-2.64466	8.94421	3.60682	0.00122979	0.0575431	NOT
XR_006059509.1	-1.48615	9.52053	3.56491	0.00126187	0.0590129	NOT
MSTRG.17170.1	1.43947	11.2772	3.48574	0.0013242	0.0618996	NOT
MSTRG.22869.1	2.36934	8.76033	3.45995	0.00134524	0.0628722	NOT
XR_001039955.4	1.72475	9.70584	3.40106	0.00139686	0.0651546	NOT
XR_009595097.1	1.56758	9.37276	3.34368	0.00144812	0.0674636	NOT
XR_009600581.1	-0.962309	10.2812	3.34334	0.00144872	0.0674776	NOT
MSTRG.19928.8	2.47053	8.73825	3.31727	0.00147216	0.0685557	NOT
MSTRG.16997.3	1.70599	9.4688	3.30819	0.00148155	0.0689355	NOT
MSTRG.17849.13	-2.71638	8.70082	3.28694	0.00150188	0.0698329	NOT
MSTRG.729.3	2.0109	8.95696	3.27057	0.00151706	0.0705331	NOT
MSTRG.10784.3	2.59348	8.6649	3.22711	0.00156014	0.0724285	NOT
XR_009599057.1	-0.70412	11.0588	3.22351	0.0015644	0.072588	NOT
XR_003586181.3	-1.56574	9.3335	3.22048	0.00156777	0.0727224	NOT
MSTRG.4649.29	-1.62373	9.34299	3.20847	0.00158013	0.0732579	NOT
MSTRG.10907.1	2.8068	8.59572	3.20516	0.00158361	0.0734062	NOT
MSTRG.1622.21	2.80317	8.58612	3.15476	0.00163323	0.0757059	NOT
XR_009597292.1	-0.905086	10.2326	3.14912	0.00164158	0.0759677	NOT
MSTRG.9680.9	2.80045	8.5713	3.14905	0.0016422	0.0759713	NOT
MSTRG.15353.42	2.80012	8.57126	3.14822	0.00164456	0.07601	NOT
MSTRG.21541.1	-2.29386	8.78297	3.1419	0.00165102	0.0763051	NOT
XR_001043083.4	1.36794	9.76781	3.12807	0.00166679	0.076955	NOT
MSTRG.4245.2	1.9634	8.92876	3.11467	0.00168067	0.0775902	NOT
MSTRG.20250.1	1.35114	9.6709	3.11095	0.00168853	0.0777676	NOT
XR_009597051.1	-1.50541	9.26809	3.10503	0.00169473	0.0780506	NOT
MSTRG.3230.2	-1.61799	9.43038	3.10443	0.00169768	0.0780794	NOT
XR_003587026.3	2.43288	8.74156	3.08313	0.00172135	0.0791082	NOT
MSTRG.16818.1	-2.43861	8.74841	3.06854	0.00173905	0.0798212	NOT
MSTRG.23803.6	2.76044	8.58103	3.04701	0.00176269	0.0808857	NOT
XR_009599697.1	-2.1018	8.8394	3.02648	0.00178751	0.0819156	NOT
MSTRG.1846.26	2.74554	8.56447	3.01161	0.00180401	0.0826701	NOT
XR_009597054.1	2.73683	8.73658	2.99516	0.00182253	0.0835139	NOT
XR_009599058.1	-0.709597	11.3944	2.97508	0.0018468	0.0845561	NOT
MSTRG.16996.2	-1.73259	9.15659	2.97057	0.00185303	0.0847919	NOT
MSTRG.16018.7	-1.99732	8.84744	2.93734	0.00189318	0.0865531	NOT
XR_009597042.1	-1.61305	9.49471	2.93067	0.00190108	0.0869115	NOT
MSTRG.10322.3	1.44047	9.33192	2.92901	0.00190376	0.0870011	NOT
XR_009598218.1	-2.30759	8.81517	2.9046	0.0019353	0.0883274	NOT
XR_009597484.1	-2.66293	8.57652	2.88341	0.00196116	0.0894964	NOT
XR_009601049.1	2.41354	8.68507	2.8677	0.00198156	0.0903739	NOT
XR_001039546.3	-1.46255	9.3232	2.84486	0.00201155	0.0916667	NOT
MSTRG.3448.3	1.96184	8.86198	2.83578	0.00202334	0.0921862	NOT
XR_001042619.3	2.14719	8.73596	2.83536	0.00202417	0.0922101	NOT
XR_009597062.1	-2.59723	8.61042	2.80812	0.00206046	0.0937885	NOT
MSTRG.6858.1	2.62524	8.59321	2.80082	0.0020711	0.0942162	NOT
MSTRG.13949.5	2.57408	8.60769	2.79371	0.00208087	0.0946348	NOT
MSTRG.20233.10	-1.71508	9.01983	2.77974	0.00210039	0.0954635	NOT
MSTRG.26105.4	2.64553	8.5526	2.77439	0.0021084	0.095783	NOT
MSTRG.877.9	-2.61398	8.72338	2.77371	0.00211047	0.0958239	NOT
XR_009595330.1	-0.711388	10.6256	2.74067	0.00215572	0.0978235	NOT
MSTRG.19345.1	2.35342	8.69388	2.73973	0.0021579	0.0978812	NOT
MSTRG.18546.9	2.62523	8.55027	2.72824	0.00217369	0.0985876	NOT
XR_003586050.3	1.93835	8.84616	2.70168	0.00221303	0.100243	NOT
XR_009597286.1	-1.55757	9.35866	2.67893	0.00224529	0.101684	NOT
MSTRG.18214.1	0.729957	11.2704	2.64345	0.00229611	0.103978	NOT
MSTRG.16095.1	2.58495	8.54855	2.63814	0.00230474	0.104326	NOT
XR_009601387.1	-1.53203	9.19181	2.6139	0.00234092	0.105931	NOT
XR_006057280.2	0.94022	10.021	2.57638	0.00239949	0.108469	NOT
MSTRG.2756.2	2.01131	9.48083	2.56401	0.00242007	0.109321	NOT
XR_009596861.1	1.99659	8.77431	2.55555	0.00243443	0.109908	NOT
MSTRG.18671.2	2.20849	8.69181	2.53544	0.00247404	0.111316	NOT
XR_009596613.1	2.54116	8.58352	2.51092	0.00251287	0.11306	NOT
MSTRG.6614.1	2.32811	8.63462	2.50766	0.00251815	0.113294	NOT
MSTRG.11000.7	2.53008	8.56089	2.50625	0.00252415	0.113396	NOT
MSTRG.1686.4	-2.49335	8.53807	2.50236	0.00253082	0.113676	NOT
XR_006059052.1	1.44913	11.3719	2.49212	0.00255108	0.114417	NOT
MSTRG.25275.9	2.39932	8.61058	2.47871	0.00257363	0.115397	NOT
MSTRG.11432.10	2.50879	8.54213	2.46426	0.0025996	0.116462	NOT
MSTRG.12199.1	0.581296	10.9026	2.46035	0.00260663	0.116753	NOT
MSTRG.17247.6	2.48951	8.55683	2.43666	0.00264886	0.118528	NOT
XR_009598067.1	-2.46071	8.53518	2.43416	0.00265456	0.118717	NOT
MSTRG.16991.2	-1.67368	11.6812	2.42863	0.00266566	0.119137	NOT
MSTRG.15186.1	2.47913	8.54969	2.41507	0.00269259	0.120173	NOT
XR_009597291.1	-2.41783	8.62047	2.41374	0.00269658	0.120275	NOT
MSTRG.22020.6	-2.44927	8.53702	2.41102	0.00270304	0.120484	NOT
XR_009601050.1	2.46721	8.54472	2.38864	0.00274241	0.12222	NOT
MSTRG.7514.12	-2.43579	8.53193	2.38332	0.0027526	0.122636	NOT
MSTRG.12558.1	2.46374	8.53558	2.38289	0.00275924	0.12267	NOT
XR_006059272.1	-2.43344	8.65128	2.38279	0.00276336	0.122678	NOT
XR_009597288.1	-1.63056	9.05902	2.37479	0.00277777	0.123308	NOT
MSTRG.1224.3	1.21713	9.63286	2.37094	0.00278491	0.123613	NOT
MSTRG.23378.1	2.44818	8.54178	2.35234	0.0028186	0.125095	NOT
XR_009600531.1	1.83921	8.80762	2.33031	0.0028619	0.126877	NOT
XR_003588781.2	1.64026	9.05374	2.31881	0.0028832	0.127818	NOT
MSTRG.22020.1	2.40641	8.58948	2.30943	0.00290077	0.128591	NOT
MSTRG.13136.1	2.42123	8.53131	2.29835	0.00292798	0.129512	NOT
XR_006061258.2	1.74449	8.81996	2.29555	0.00293446	0.129745	NOT
MSTRG.7521.6	2.4176	8.52807	2.29176	0.00294186	0.130063	NOT
MSTRG.12012.1	2.41193	8.5275	2.28069	0.00296543	0.130994	NOT
MSTRG.10492.6	1.37117	9.13655	2.28045	0.00296769	0.131014	NOT
MSTRG.19943.1	2.13865	8.69818	2.27734	0.00297791	0.131277	NOT
MSTRG.25644.3	-2.37881	8.64062	2.27394	0.00298617	0.131565	NOT
MSTRG.14815.3	1.78261	8.80231	2.27388	0.00298903	0.131571	NOT
XR_001043804.3	1.74069	8.91789	2.26004	0.00301589	0.132751	NOT
XR_003590780.3	1.64005	8.94957	2.25739	0.00302237	0.132978	NOT
MSTRG.22363.1	-1.91639	8.7247	2.25442	0.00302885	0.133233	NOT
MSTRG.2680.1	2.17877	8.70382	2.24902	0.0030399	0.133699	NOT
XR_006059789.2	1.30754	9.16336	2.23456	0.00306902	0.134955	NOT
XR_009595571.1	2.0598	8.80866	2.22721	0.00308462	0.135599	NOT
MSTRG.21736.2	2.35984	8.57201	2.19779	0.00314466	0.138209	NOT
XR_006057132.2	1.80804	8.78395	2.19383	0.00315622	0.138564	NOT
MSTRG.3477.2	1.95557	8.71617	2.19289	0.00316096	0.138649	NOT
MSTRG.4995.2	1.55653	9.08642	2.19254	0.00316502	0.13868	NOT
MSTRG.18702.2	-2.33036	8.52098	2.17733	0.0032012	0.140058	NOT
XR_009599083.1	-0.758056	10.2385	2.17463	0.00320761	0.140303	NOT
XR_001041949.5	2.34497	8.57281	2.16654	0.00322456	0.141043	NOT
MSTRG.20284.2	2.30179	8.60812	2.16166	0.00323809	0.141491	NOT
MSTRG.9548.1	2.34382	8.52084	2.15121	0.00326175	0.142457	NOT
MSTRG.20514.3	2.33184	8.5197	2.12908	0.00330968	0.144528	NOT
MSTRG.566.1	1.74729	8.85501	2.10651	0.0033593	0.146674	NOT
MSTRG.14443.2	-0.601987	10.7345	2.10286	0.00336825	0.147024	NOT
XR_009596337.1	2.24183	8.57888	2.08619	0.00340528	0.148636	NOT
MSTRG.22929.1	-1.63111	8.96153	2.0734	0.00343404	0.149887	NOT
XR_003588788.3	1.20825	9.31068	2.06598	0.003457	0.150618	NOT
MSTRG.20441.2	2.31584	8.52582	2.06296	0.00346731	0.150917	NOT
MSTRG.6282.2	-0.991872	9.79658	2.05761	0.00348829	0.151448	NOT
MSTRG.16474.2	-1.00396	9.71445	2.04106	0.00352937	0.153103	NOT
XR_001024418.4	2.26495	8.51365	2.00872	0.00360668	0.156397	NOT
MSTRG.12870.3	2.1812	8.59414	1.96955	0.00370387	0.160496	NOT
XR_009598964.1	-2.14165	8.59557	1.96468	0.00371608	0.161014	NOT
XR_006059214.2	-2.184	8.61158	1.93497	0.00379104	0.164216	NOT
XR_001038941.3	0.879172	12.4438	1.92581	0.0038173	0.165217	NOT
MSTRG.21035.2	2.07742	8.73615	1.92353	0.00382315	0.165468	NOT
MSTRG.18212.2	2.21322	8.72283	1.92259	0.00382739	0.165572	NOT
MSTRG.11907.1	2.1671	8.80052	1.91474	0.00385075	0.166437	NOT
XR_001043674.5	-2.13174	8.73322	1.89965	0.00388964	0.168118	NOT
MSTRG.13949.4	1.53087	8.85439	1.87695	0.00395194	0.170681	NOT
MSTRG.24181.1	2.18304	8.6141	1.87687	0.00395542	0.170691	NOT
XR_006059049.1	0.658498	10.566	1.86972	0.0039784	0.171508	NOT
MSTRG.657.1	1.75997	8.76452	1.86916	0.00398561	0.171572	NOT
MSTRG.5268.5	2.21092	8.53717	1.85623	0.00402832	0.17306	NOT
MSTRG.21978.1	1.6177	8.77486	1.85189	0.00404909	0.173563	NOT
XR_009597483.1	1.36094	9.23486	1.84772	0.00406165	0.174049	NOT
MSTRG.4118.4	2.16334	8.54941	1.83922	0.00408883	0.175043	NOT
XR_009595134.1	1.52202	8.90575	1.83802	0.00409326	0.175183	NOT
XR_006060314.2	1.41735	8.96974	1.83527	0.00411966	0.175506	NOT
XR_001044879.4	-0.556798	10.7767	1.83338	0.00413195	0.175729	NOT
XR_009596519.1	-1.82435	8.73547	1.82526	0.00415691	0.176689	NOT
MSTRG.19923.1	1.14327	9.44095	1.81562	0.00418567	0.177835	NOT
XR_009598371.1	-0.962938	9.64686	1.79956	0.00423207	0.179765	NOT
XR_006059821.1	1.85677	8.66817	1.79824	0.00424243	0.179925	NOT
MSTRG.21624.2	-1.68506	8.86983	1.77089	0.0043221	0.183273	NOT
XR_006057904.2	1.82411	8.69147	1.76332	0.00434438	0.184211	NOT
MSTRG.14423.1	1.68822	8.82522	1.76191	0.0043507	0.184387	NOT
XR_009598007.1	1.12002	9.30012	1.7599	0.00435704	0.184636	NOT
MSTRG.14391.2	2.15293	8.51524	1.75482	0.00437207	0.185272	NOT
MSTRG.5910.1	-1.39565	8.99411	1.74228	0.00441812	0.18685	NOT
MSTRG.4871.2	1.37497	8.95245	1.74081	0.00442788	0.187037	NOT
MSTRG.11314.7	2.137	8.53435	1.72804	0.00446807	0.188661	NOT
MSTRG.15699.1	2.04195	8.57413	1.72179	0.00449569	0.189463	NOT
MSTRG.3477.1	1.11648	9.26947	1.7182	0.0045069	0.189925	NOT
MSTRG.24327.4	2.10073	8.5493	1.71617	0.00451872	0.190186	NOT
MSTRG.19086.1	1.9256	8.64769	1.7058	0.00455244	0.191531	NOT
MSTRG.10455.1	1.7731	8.75957	1.69651	0.00458709	0.192745	NOT
MSTRG.5048.5	1.81589	8.65068	1.69022	0.00460858	0.193573	NOT
XR_003586869.3	1.52668	8.89886	1.68923	0.00461549	0.193703	NOT
XR_009595637.1	-1.33462	9.11206	1.66541	0.00469189	0.196875	NOT
MSTRG.63.5	2.08474	8.54067	1.66131	0.00470546	0.197426	NOT
MSTRG.7091.1	0.732008	10.2735	1.65071	0.00473978	0.198862	NOT
MSTRG.10484.1	2.00373	8.56704	1.64952	0.00474714	0.199025	NOT
MSTRG.23887.4	1.65322	8.70953	1.64851	0.00475195	0.199162	NOT
XR_009597998.1	2.03315	8.64047	1.64554	0.00476462	0.199567	NOT
XR_006057426.2	1.65548	8.75229	1.64543	0.0047704	0.199582	NOT
XR_001039592.5	0.725494	10.0172	1.63816	0.00479496	0.200578	NOT
XR_001021536.4	1.77976	8.69874	1.6364	0.00480733	0.20082	NOT
MSTRG.11689.1	1.66233	8.71862	1.63466	0.00481308	0.201059	NOT
XR_009600050.1	-2.0292	8.53916	1.61359	0.00489147	0.203988	NOT
MSTRG.9011.5	-1.91435	8.69274	1.60003	0.00493738	0.205899	NOT
MSTRG.24590.1	-1.70018	8.79812	1.58145	0.00500158	0.208552	NOT
XR_006061067.2	-0.790013	10.4443	1.57221	0.00503479	0.209886	NOT
XR_003590937.2	-1.57208	8.86143	1.57211	0.00504224	0.209901	NOT
XR_009595021.1	1.13696	9.09396	1.57198	0.00504602	0.20992	NOT
MSTRG.15110.2	2.03228	8.56048	1.57124	0.00505355	0.210027	NOT
MSTRG.26116.19	1.32617	9.01884	1.56914	0.00506603	0.210333	NOT
MSTRG.4023.1	1.62556	8.75073	1.56705	0.00507431	0.210635	NOT
XR_009598911.1	1.27827	9.17325	1.56651	0.00507678	0.210715	NOT
MSTRG.9845.2	1.00838	9.46914	1.5595	0.00510291	0.211738	NOT
MSTRG.17485.1	1.89994	8.64119	1.54227	0.0051646	0.214281	NOT
XR_001024696.5	-1.60305	8.7721	1.53501	0.00520129	0.215362	NOT
XR_003589983.3	-1.9696	8.63771	1.52541	0.00524645	0.216803	NOT
MSTRG.2640.1	1.73693	8.63192	1.51628	0.00528141	0.218183	NOT
MSTRG.16272.1	0.877638	9.6161	1.51332	0.00529395	0.218633	NOT
MSTRG.16014.6	-1.59346	8.76065	1.51297	0.00529605	0.218686	NOT
MSTRG.12133.1	1.62961	8.8031	1.50461	0.00533065	0.219964	NOT
MSTRG.3087.1	1.9291	8.5999	1.50229	0.00535284	0.220319	NOT
MSTRG.18702.1	1.1272	9.12895	1.49695	0.00537577	0.221141	NOT
MSTRG.6951.4	-1.22577	9.01881	1.49392	0.00538812	0.221609	NOT
MSTRG.16865.8	1.40509	8.85612	1.49202	0.0053999	0.221904	NOT
MSTRG.10074.7	-1.27152	8.98035	1.48847	0.00541895	0.222455	NOT
MSTRG.26132.22	-1.56466	8.8738	1.48449	0.0054344	0.223073	NOT
MSTRG.2813.1	-0.876511	9.65568	1.4829	0.00545047	0.223321	NOT
MSTRG.18423.1	1.72182	8.69992	1.48164	0.00545589	0.223519	NOT
MSTRG.24572.1	1.56337	8.71344	1.472	0.00549743	0.22503	NOT
MSTRG.16990.2	-1.31992	9.01746	1.4617	0.00554076	0.226659	NOT
XR_001025191.5	1.38378	8.84368	1.46129	0.00554729	0.226724	NOT
XR_001043722.4	1.69384	8.64825	1.4445	0.00561682	0.229412	NOT
XR_173257.5	-0.48367	12.0336	1.44002	0.00563511	0.230136	NOT
MSTRG.19638.1	1.76769	8.67944	1.4396	0.00563709	0.230203	NOT
XR_009595400.1	-0.784734	11.3043	1.43451	0.00566444	0.23103	NOT
XR_003586715.3	-1.62736	8.83443	1.42053	0.00572801	0.233316	NOT
XR_009596122.1	1.0049	9.45181	1.42012	0.00573029	0.233383	NOT
MSTRG.19537.13	-1.91864	8.73403	1.40817	0.00579478	0.23536	NOT
MSTRG.16865.7	1.18217	9.03714	1.39733	0.00584196	0.237171	NOT
XR_009600141.1	1.66332	8.65164	1.39491	0.00586153	0.237577	NOT
MSTRG.17530.1	-1.44705	8.9172	1.39255	0.00588321	0.237975	NOT
XR_009598236.1	-0.577739	10.4185	1.39062	0.0058926	0.238301	NOT
XR_006057121.1	1.07068	9.1271	1.38736	0.0059107	0.238852	NOT
MSTRG.12870.4	1.82557	8.57614	1.38734	0.00591297	0.238854	NOT
MSTRG.14464.1	0.95111	9.43952	1.38297	0.00594101	0.239595	NOT
XR_006059297.2	1.89811	8.54209	1.3812	0.00595602	0.239897	NOT
MSTRG.23934.2	-1.25435	9.05098	1.37026	0.00600825	0.241768	NOT
XR_003585811.3	0.924995	9.41415	1.36924	0.00601648	0.241943	NOT
MSTRG.19924.1	1.84541	8.61918	1.36761	0.00602921	0.242224	NOT
MSTRG.19469.12	1.52142	8.72574	1.35632	0.00608232	0.244177	NOT
MSTRG.13016.1	1.82866	8.5751	1.35272	0.00609885	0.244804	NOT
XR_003586436.2	1.08539	9.13943	1.35032	0.0061123	0.245222	NOT
XR_009597928.1	1.70914	8.62337	1.34928	0.00612241	0.245404	NOT
MSTRG.12891.6	1.86163	8.54009	1.34475	0.00614323	0.246198	NOT
XR_009596120.1	-1.09515	9.13864	1.31608	0.00627097	0.251297	NOT
XR_009598943.1	1.77952	8.59931	1.31133	0.00629329	0.252153	NOT
XR_006060494.2	-1.33684	8.75523	1.30695	0.0063189	0.252947	NOT
MSTRG.1729.1	1.343	8.92934	1.30474	0.0063311	0.253349	NOT
XR_006058301.2	0.743855	12.4983	1.28905	0.00640789	0.256224	NOT
MSTRG.22435.1	1.42535	8.78862	1.28779	0.00641681	0.256456	NOT
XR_003589854.2	1.46506	8.72969	1.28508	0.00643524	0.256957	NOT
MSTRG.19578.1	1.80125	8.56053	1.28232	0.00645499	0.257468	NOT
MSTRG.5177.1	0.999926	9.12948	1.28111	0.0064612	0.257692	NOT
XR_003591571.3	1.60037	8.66027	1.27747	0.00648407	0.258371	NOT
XR_003586011.3	0.548854	12.5932	1.27345	0.00651954	0.25912	NOT
XR_009599481.1	1.51392	8.69665	1.27063	0.00653674	0.259648	NOT
MSTRG.13452.1	1.75608	8.60542	1.26259	0.00657871	0.261162	NOT
XR_003590782.3	-1.68512	8.68616	1.25597	0.00661042	0.262416	NOT
MSTRG.11429.2	-1.51288	8.71148	1.22676	0.00676172	0.268038	NOT
MSTRG.13254.3	-1.28903	8.92777	1.22349	0.00678003	0.268678	NOT
XR_009596940.1	-1.70446	8.82836	1.22346	0.00678147	0.268684	NOT
MSTRG.12745.10	-1.28576	8.93334	1.22116	0.00679907	0.269132	NOT
MSTRG.12177.2	-1.31404	8.75783	1.22099	0.00680417	0.269166	NOT
XR_006055708.1	1.60729	8.60511	1.21532	0.00684029	0.270281	NOT
XR_009596045.1	1.13235	8.94572	1.21355	0.00686185	0.270629	NOT
XR_173470.5	-0.416834	11.1098	1.21218	0.00687116	0.270902	NOT
MSTRG.26132.7	-1.1848	8.89801	1.20382	0.00691516	0.272559	NOT
XR_009596332.1	-1.4743	8.89045	1.20329	0.00692197	0.272665	NOT
XR_006057421.2	0.770018	9.78183	1.19754	0.00695288	0.273814	NOT
MSTRG.2028.2	-0.554098	10.1123	1.19662	0.00696189	0.273999	NOT
XR_009598408.1	1.35019	8.75381	1.19338	0.00697898	0.274649	NOT
MSTRG.1622.20	-1.67979	8.64693	1.19322	0.00698334	0.274681	NOT
XR_009596121.1	0.999252	9.18031	1.19143	0.00699983	0.275041	NOT
XR_001023084.5	-0.721929	9.72619	1.19067	0.00701154	0.275194	NOT
XR_006060241.2	1.44189	8.71503	1.18894	0.00702082	0.275543	NOT
XR_001038982.5	0.89401	9.4421	1.1839	0.00704923	0.276563	NOT
MSTRG.14434.1	1.2439	8.80294	1.17248	0.00711469	0.278893	NOT
XR_001021779.4	1.33719	8.73268	1.16928	0.00713962	0.279549	NOT
XR_009601108.1	1.41293	8.73282	1.1662	0.00715712	0.280183	NOT
MSTRG.26132.60	-0.821385	9.74279	1.16203	0.00719201	0.281044	NOT
XR_001433865.4	1.11621	8.95283	1.15872	0.00721006	0.28173	NOT
XR_006061399.2	-1.68427	8.62914	1.15721	0.00722102	0.282045	NOT
MSTRG.3361.2	-1.35787	8.71212	1.1553	0.0072315	0.282442	NOT
XR_001021511.4	-0.966543	9.21132	1.15488	0.00725299	0.28253	NOT
MSTRG.24846.1	1.04853	9.11718	1.14573	0.00730374	0.284444	NOT
MSTRG.20726.10	1.48859	8.65135	1.14452	0.00731294	0.284699	NOT
MSTRG.11912.1	1.45684	8.83818	1.13594	0.00736518	0.286511	NOT
XR_003589187.2	0.478384	12.5541	1.13385	0.00739077	0.286955	NOT
XR_001027085.5	-1.58703	8.60407	1.13347	0.00739339	0.287037	NOT
XR_003588896.2	1.5049	8.7304	1.12988	0.00741628	0.2878	NOT
MSTRG.9845.5	1.06807	9.06167	1.12985	0.00742881	0.287807	NOT
MSTRG.16323.1	0.937901	9.20342	1.1289	0.00743731	0.288011	NOT
MSTRG.1995.1	1.6611	8.57008	1.12701	0.00744829	0.288415	NOT
MSTRG.24246.1	1.32845	8.80684	1.12166	0.00748111	0.28956	NOT
MSTRG.20075.2	-1.54097	8.6778	1.11558	0.00751998	0.290872	NOT
XR_009597287.1	-1.0454	9.06295	1.11317	0.00753586	0.291395	NOT
MSTRG.4836.1	1.51318	8.66233	1.11299	0.00754055	0.291432	NOT
MSTRG.2254.2	-0.529378	10.3896	1.10912	0.00756599	0.292273	NOT
MSTRG.21787.2	-1.25214	8.83059	1.10719	0.00758625	0.292694	NOT
XR_003589176.3	1.03539	8.98162	1.0956	0.00765376	0.295233	NOT
MSTRG.12269.1	1.66934	8.56776	1.09528	0.00765578	0.295305	NOT
XR_001043724.4	1.02866	9.54751	1.09039	0.00768482	0.296385	NOT
MSTRG.19537.14	-1.57601	10.0778	1.08426	0.00772665	0.297747	NOT
MSTRG.25786.1	-1.1156	8.98613	1.07972	0.00777084	0.29876	NOT
XR_009597401.1	-0.9256	9.2928	1.07944	0.00777663	0.298822	NOT
XR_001023088.5	-0.486774	10.571	1.07346	0.00781329	0.300166	NOT
XR_001023460.3	0.816766	9.49151	1.07172	0.0078253	0.300556	NOT
MSTRG.7165.1	1.52743	8.77369	1.06896	0.00785081	0.30118	NOT
XR_001044385.4	-1.48831	8.69073	1.06871	0.00786446	0.301236	NOT
MSTRG.6527.3	1.48538	8.69131	1.06802	0.00786971	0.301393	NOT
MSTRG.11220.1	1.52352	8.63589	1.06243	0.0079212	0.302661	NOT
XR_009598250.1	1.14576	8.82314	1.0614	0.00793122	0.302896	NOT
XR_006060613.2	-0.966657	9.07742	1.06107	0.0079393	0.302971	NOT
XR_001043084.4	0.505399	10.2177	1.05592	0.00797108	0.304149	NOT
XR_009595569.1	1.25574	8.82372	1.05151	0.00799775	0.30516	NOT
MSTRG.11598.1	-1.50621	8.69327	1.0515	0.00800689	0.305163	NOT
MSTRG.7280.1	-1.41268	8.6587	1.04681	0.00804303	0.306244	NOT
XR_001022037.3	-0.61474	11.9042	1.04226	0.00807688	0.307298	NOT
MSTRG.17075.2	1.58642	8.55459	1.04204	0.00808202	0.307347	NOT
MSTRG.5704.1	0.565932	10.0178	1.03412	0.00813229	0.309193	NOT
MSTRG.6928.1	1.24579	8.80628	1.02948	0.00816488	0.310281	NOT
XR_009601514.1	1.35004	8.76051	1.02736	0.00818115	0.31078	NOT
XR_009599698.1	-1.38788	8.64701	1.02499	0.00820378	0.311339	NOT
XR_006055629.2	1.30214	8.73281	1.01859	0.00825877	0.312853	NOT
MSTRG.24678.8	1.46588	8.68138	1.01785	0.00826349	0.313031	NOT
XR_009596688.1	1.20604	8.81085	1.01254	0.00830299	0.314295	NOT
MSTRG.863.1	-0.994656	9.06949	1.00045	0.00840711	0.317201	NOT
MSTRG.19328.1	-1.5279	8.65367	0.998988	0.0084222	0.317556	NOT
MSTRG.26132.82	-1.37889	8.72267	0.987681	0.00849794	0.32031	NOT
XR_006055655.1	0.666644	12.3577	0.987467	0.00850036	0.320362	NOT
MSTRG.9335.1	0.870663	9.09875	0.986225	0.00851103	0.320667	NOT
MSTRG.21938.2	1.37148	8.68414	0.976083	0.00857917	0.323168	NOT
XR_009596671.1	-0.800713	9.45714	0.972977	0.00861351	0.323939	NOT
MSTRG.18671.1	1.5329	8.71095	0.966887	0.00865579	0.325458	NOT
MSTRG.24621.1	1.48539	8.62363	0.966456	0.00866043	0.325566	NOT
XR_006058063.2	0.97126	9.40042	0.966256	0.00867622	0.325616	NOT
XR_009596198.1	0.858361	9.79288	0.966025	0.00867867	0.325674	NOT
XR_001043719.3	0.469059	10.4157	0.954393	0.008767	0.328603	NOT
MSTRG.18731.1	-1.03592	9.09748	0.953564	0.00878963	0.328814	NOT
MSTRG.18175.1	1.53826	8.53473	0.948059	0.00883007	0.330214	NOT
XR_003590541.3	1.32188	8.78477	0.946663	0.00884862	0.33057	NOT
XR_006059263.2	1.49144	8.66395	0.943919	0.00887699	0.331272	NOT
MSTRG.12624.1	-0.646613	9.84601	0.939023	0.00892894	0.332529	NOT
MSTRG.8386.15	-0.900675	9.18846	0.936186	0.0089582	0.333261	NOT
MSTRG.18356.1	1.15249	8.80774	0.933804	0.00898566	0.333876	NOT
XR_006059529.2	0.549375	10.0062	0.932362	0.00900801	0.33425	NOT
XR_006056146.2	1.49401	8.56135	0.930101	0.00902862	0.334837	NOT
MSTRG.7180.1	-1.47795	8.65299	0.926849	0.00905715	0.335683	NOT
XR_009598251.1	-1.46619	8.66033	0.925806	0.00906918	0.335955	NOT
MSTRG.18793.1	1.15535	8.96355	0.92427	0.00908097	0.336356	NOT
MSTRG.16474.1	-1.1434	8.83335	0.922422	0.00909523	0.33684	NOT
XR_006057313.2	1.1653	8.8486	0.917933	0.00912941	0.338018	NOT
MSTRG.23077.2	1.4015	8.6602	0.917175	0.00916156	0.338218	NOT
XR_006056768.1	1.15595	8.78518	0.91285	0.00919377	0.339359	NOT
XR_003591224.2	0.860086	9.21599	0.910334	0.00922544	0.340026	NOT
MSTRG.6413.1	1.44935	8.62338	0.907557	0.00924926	0.340763	NOT
MSTRG.22628.1	0.886512	9.06103	0.902596	0.00930771	0.342087	NOT
XR_003588535.3	1.18142	8.80346	0.902492	0.00932592	0.342114	NOT
MSTRG.23077.1	1.15526	8.75428	0.897665	0.00936434	0.343409	NOT
XR_009599052.1	0.791691	9.09402	0.892876	0.00940453	0.344699	NOT
XR_003591568.3	1.03724	8.92653	0.892818	0.00940666	0.344715	NOT
MSTRG.1363.1	-1.44043	8.6172	0.890611	0.00942328	0.345312	NOT
MSTRG.19227.4	-0.669517	9.65767	0.888593	0.00944314	0.345859	NOT
XR_006057252.2	1.39382	8.69149	0.886883	0.00946738	0.346323	NOT
XR_006057552.2	-1.3499	8.74477	0.88568	0.00947857	0.346651	NOT
XR_009596748.1	0.919568	9.01478	0.885274	0.00950372	0.346761	NOT
MSTRG.9339.1	1.16838	8.83299	0.884655	0.00951097	0.34693	NOT
XR_006057536.1	0.355118	11.6851	0.883536	0.00952422	0.347235	NOT
XR_006055978.2	1.08659	8.85045	0.880034	0.00956099	0.348192	NOT
XR_001435534.3	-1.00808	8.99715	0.879227	0.00959915	0.348413	NOT
XR_003588558.3	1.19829	8.77684	0.876768	0.00962041	0.349088	NOT
MSTRG.11409.1	1.36267	8.64461	0.875126	0.00964812	0.34954	NOT
MSTRG.19754.3	0.886775	9.11218	0.870892	0.00968661	0.350708	NOT
MSTRG.10690.1	1.30795	8.62856	0.870639	0.009691	0.350778	NOT
XR_006059892.1	-0.926545	9.13915	0.869701	0.00970977	0.351038	NOT
XR_009597341.1	1.13232	8.7327	0.869032	0.00971678	0.351223	NOT
MSTRG.26132.11	-0.728132	9.63174	0.866694	0.00975183	0.351872	NOT
XR_006061249.1	-1.12312	8.81501	0.865541	0.00976387	0.352193	NOT
MSTRG.16272.2	0.606147	9.78456	0.862295	0.00980415	0.353097	NOT
XR_003586903.2	1.342	8.62815	0.860983	0.00981744	0.353464	NOT
XR_009596243.1	1.24118	8.69773	0.854243	0.00988043	0.355355	NOT
XR_009598398.1	0.733919	9.50471	0.854116	0.00990261	0.355391	NOT
MSTRG.20301.1	-0.456944	11.5302	0.853074	0.0099156	0.355684	NOT
XR_009596960.1	-1.39332	8.5588	0.844928	0.0099829	0.357991	NOT
MSTRG.26136.4	1.42047	8.59344	0.844209	0.00999018	0.358196	NOT
XR_001024041.4	-1.24766	8.68261	0.83542	0.0100611	0.36071	NOT
XR_006060029.2	-0.866104	9.26823	0.83282	0.0100887	0.361458	NOT
XR_009594986.1	1.4966	8.63894	0.830111	0.0101316	0.36224	NOT
XR_009600590.1	-1.30967	8.61542	0.825448	0.0101971	0.363592	NOT
MSTRG.14132.1	0.49764	10.1393	0.821411	0.0102447	0.364768	NOT
MSTRG.3554.1	-0.986061	8.94643	0.819069	0.0102642	0.365452	NOT
MSTRG.8841.1	-0.999071	8.95974	0.81437	0.010311	0.366831	NOT
MSTRG.23378.2	-0.728175	9.51546	0.808614	0.0103634	0.36853	NOT
XR_009597486.1	1.15191	9.08879	0.805335	0.0103935	0.369503	NOT
XR_003589363.2	1.21745	16.7669	0.803779	0.0104098	0.369966	NOT
XR_009597206.1	0.854866	9.07024	0.80094	0.0104357	0.370812	NOT
MSTRG.6498.1	-1.12001	8.82741	0.798285	0.0104595	0.371607	NOT
XR_006056335.2	1.33965	8.60492	0.794289	0.0105001	0.372806	NOT
MSTRG.19746.5	-1.34169	8.58436	0.791838	0.0105255	0.373545	NOT
XR_001043594.5	-1.42159	8.75839	0.790647	0.0105396	0.373905	NOT
XR_006055648.1	-0.865028	9.06855	0.785053	0.0105915	0.3756	NOT
XR_009600748.1	-0.750188	9.21853	0.780536	0.0106531	0.376977	NOT
MSTRG.25868.1	-0.821703	9.18724	0.77455	0.0107079	0.378813	NOT
XR_009598892.1	-0.8657	9.32218	0.773958	0.0107191	0.378995	NOT
XR_009601081.1	-0.757523	9.25258	0.771095	0.0107485	0.379878	NOT
MSTRG.17387.7	-0.786472	9.16689	0.769154	0.010784	0.380479	NOT
MSTRG.3115.1	0.719968	9.47135	0.766177	0.010824	0.381402	NOT
MSTRG.23934.6	-1.08649	8.83587	0.760582	0.0108788	0.383146	NOT
MSTRG.14433.1	1.14991	8.71841	0.753918	0.0109426	0.385239	NOT
XR_009595044.1	0.961984	8.84347	0.742836	0.0110581	0.388754	NOT
MSTRG.16790.1	1.26391	8.6294	0.74091	0.011076	0.389369	NOT
XR_003589750.3	1.19383	8.66482	0.739976	0.0110914	0.389668	NOT
MSTRG.7434.2	1.33935	8.55947	0.738206	0.0111242	0.390236	NOT
MSTRG.1327.6	-0.352452	11.1177	0.731231	0.0111978	0.392484	NOT
MSTRG.24622.1	1.20301	8.65505	0.730778	0.0112096	0.392631	NOT
MSTRG.5294.1	1.30727	8.58588	0.729283	0.0112491	0.393116	NOT
XR_001044798.5	1.12087	8.69631	0.726624	0.0112874	0.39398	NOT
MSTRG.16417.2	1.29925	8.5821	0.722378	0.0113657	0.395365	NOT
XR_006059072.1	1.2126	8.64647	0.72197	0.0114004	0.395499	NOT
MSTRG.16675.6	-0.909189	8.94548	0.707499	0.0115386	0.400275	NOT
MSTRG.19928.4	-1.08302	8.78048	0.705943	0.0115545	0.400794	NOT
XR_009597885.1	-0.778756	9.26457	0.701168	0.0116033	0.402391	NOT
MSTRG.26132.21	-1.30776	8.84437	0.700274	0.0116119	0.402692	NOT
MSTRG.23934.3	-0.912255	9.07138	0.698304	0.0116404	0.403354	NOT
XR_003590542.2	1.25666	8.62205	0.695294	0.0116707	0.404369	NOT
MSTRG.16675.7	-1.0457	8.83973	0.694411	0.0117141	0.404668	NOT
XR_009595310.1	0.552316	9.81801	0.688409	0.0117837	0.406706	NOT
MSTRG.25983.1	0.385376	10.497	0.684574	0.0118249	0.408016	NOT
MSTRG.1389.1	-0.834893	9.13571	0.684424	0.0118293	0.408067	NOT
XR_009601095.1	0.95669	8.84867	0.68196	0.0118563	0.408913	NOT
XR_009595816.1	1.16565	8.65487	0.680817	0.0118855	0.409306	NOT
MSTRG.1375.1	1.23239	8.65166	0.679862	0.0119065	0.409634	NOT
XR_001044009.4	1.11197	8.70307	0.676314	0.0119695	0.410859	NOT
XR_001021447.5	1.13606	8.6803	0.67553	0.0119788	0.41113	NOT
MSTRG.20311.1	0.732489	9.11689	0.673748	0.0120067	0.411748	NOT
MSTRG.15570.1	1.16875	8.6172	0.672682	0.0120312	0.412118	NOT
XR_009601321.1	-0.964696	8.85314	0.672206	0.0120497	0.412284	NOT
MSTRG.21183.2	-0.441608	10.1724	0.671601	0.0120911	0.412494	NOT
MSTRG.9351.1	1.2961	8.6273	0.669731	0.0121206	0.413145	NOT
MSTRG.16014.5	-1.02027	8.84426	0.666608	0.0121729	0.414237	NOT
XR_001022367.5	-0.830119	9.13444	0.665031	0.0121979	0.414789	NOT
XR_003591039.3	-1.22992	8.60458	0.663225	0.0122268	0.415424	NOT
MSTRG.13759.1	1.2354	8.60992	0.662215	0.012239	0.415779	NOT
XR_009595394.1	0.700133	9.15746	0.659067	0.0122917	0.41689	NOT
MSTRG.7953.2	-1.32331	8.60422	0.658782	0.0123294	0.41699	NOT
MSTRG.12082.1	-0.526338	9.80996	0.656902	0.0124002	0.417656	NOT
XR_009595807.1	0.982947	8.85322	0.646785	0.0125153	0.421264	NOT
MSTRG.4749.5	0.849278	8.84229	0.641464	0.0125774	0.423181	NOT
MSTRG.21882.1	-1.18575	8.64518	0.639939	0.012617	0.423733	NOT
MSTRG.12570.1	-0.776017	8.97499	0.639862	0.0126278	0.423761	NOT
XR_001044298.5	-0.780048	9.01187	0.638559	0.0126467	0.424233	NOT
XR_009597529.1	0.842061	8.93319	0.637134	0.0126683	0.42475	NOT
XR_003588936.3	-0.478017	9.92302	0.63704	0.0127084	0.424785	NOT
XR_009600983.1	-1.06173	8.78775	0.633469	0.0127516	0.426086	NOT
MSTRG.19756.23	1.02704	8.72025	0.629245	0.0128101	0.427632	NOT
XR_006057654.1	0.901556	8.83057	0.625738	0.0128544	0.428923	NOT
XR_001042693.5	0.680471	9.19571	0.625477	0.0128646	0.429019	NOT
XR_003590498.3	1.2161	8.56373	0.624911	0.0128833	0.429228	NOT
MSTRG.12964.1	0.856681	8.86372	0.622916	0.0129105	0.429966	NOT
MSTRG.4488.2	1.18063	8.58707	0.61637	0.0129895	0.432399	NOT
MSTRG.10270.1	0.98681	8.76076	0.615093	0.0130133	0.432877	NOT
XR_006057130.2	-0.698713	9.15378	0.614692	0.0130219	0.433026	NOT
MSTRG.16162.1	-1.11878	8.67241	0.614283	0.0130382	0.43318	NOT
MSTRG.16898.1	1.01877	8.71799	0.611025	0.0130798	0.434402	NOT
MSTRG.20799.1	1.15768	8.65217	0.610064	0.0131044	0.434764	NOT
MSTRG.26132.65	-0.739458	9.23907	0.607032	0.0131532	0.435908	NOT
XR_001433783.4	0.904863	8.98496	0.606943	0.0131545	0.435941	NOT
MSTRG.17992.12	0.95811	8.76059	0.606863	0.0131882	0.435971	NOT
MSTRG.19932.1	-0.792698	9.03443	0.606744	0.013206	0.436016	NOT
XR_001022322.5	0.364966	10.3633	0.605908	0.013223	0.436333	NOT
XR_001034198.4	0.595006	12.6065	0.60573	0.0132265	0.4364	NOT
MSTRG.23510.1	0.931264	8.79695	0.601818	0.0132962	0.437885	NOT
MSTRG.9451.2	0.979181	8.75853	0.594204	0.0133946	0.440798	NOT
MSTRG.8574.1	0.630342	9.30064	0.592523	0.0134233	0.441445	NOT
XR_009598907.1	-1.21864	8.63681	0.591543	0.0134534	0.441823	NOT
XR_009598585.1	0.690367	9.13336	0.5865	0.0135166	0.443776	NOT
XR_009601397.1	-0.490654	9.82549	0.586126	0.0135222	0.443921	NOT
MSTRG.16442.3	-0.97427	8.69848	0.583649	0.0135752	0.444885	NOT
MSTRG.13857.1	-0.365471	10.4935	0.582538	0.013602	0.445319	NOT
MSTRG.24249.6	-1.13118	8.67057	0.580076	0.0136503	0.446283	NOT
MSTRG.15914.1	1.01661	8.71589	0.580001	0.0136722	0.446312	NOT
MSTRG.12011.1	1.12426	8.61749	0.577355	0.0137088	0.447351	NOT
MSTRG.8093.1	-1.00677	8.76533	0.573647	0.0137705	0.448813	NOT
XR_001021854.4	-0.648738	9.41953	0.573405	0.0138041	0.448909	NOT
MSTRG.24621.2	1.08169	8.62503	0.571219	0.0138467	0.449775	NOT
MSTRG.25250.1	0.935903	8.78978	0.569571	0.013871	0.45043	NOT
MSTRG.18613.1	0.98848	8.68516	0.569415	0.0138778	0.450491	NOT
XR_009596008.1	1.08339	8.64472	0.568844	0.0138914	0.450719	NOT
MSTRG.3904.1	-0.808555	8.98986	0.568314	0.0139066	0.45093	NOT
XR_006057727.2	0.953117	9.04574	0.564973	0.0139607	0.452263	NOT
MSTRG.21736.1	1.00006	8.72682	0.564175	0.0140347	0.452583	NOT
MSTRG.23074.1	1.00731	8.69045	0.559919	0.0140949	0.454293	NOT
XR_003589985.3	-0.916046	8.86405	0.559558	0.0141024	0.454438	NOT
XR_006060188.2	-1.10886	8.68108	0.55916	0.0141099	0.454599	NOT
XR_003588672.3	-0.498542	9.85289	0.557707	0.0141333	0.455186	NOT
MSTRG.19362.1	0.498905	9.68643	0.557495	0.0141404	0.455271	NOT
MSTRG.24302.1	0.597352	9.47644	0.556444	0.0141539	0.455696	NOT
MSTRG.14345.1	0.910581	8.85702	0.555431	0.0141889	0.456107	NOT
XR_009598953.1	-1.04397	8.6708	0.549919	0.0142723	0.458351	NOT
MSTRG.18560.1	1.05897	8.61045	0.549246	0.0142817	0.458626	NOT
XR_009600749.1	0.910237	8.81068	0.544062	0.0143491	0.460754	NOT
XR_009595913.1	-1.05549	8.72236	0.539555	0.0144085	0.462617	NOT
MSTRG.14699.1	-0.825461	9.01225	0.538009	0.0144431	0.463259	NOT
XR_003585778.3	0.544233	9.55897	0.537474	0.0144531	0.463481	NOT
XR_001042902.4	-0.504897	9.66459	0.537023	0.0144807	0.463669	NOT
MSTRG.498.15	-0.797007	8.88093	0.536902	0.0144917	0.46372	NOT
MSTRG.13284.1	0.579021	9.41135	0.536178	0.0145038	0.464021	NOT
MSTRG.20414.12	-1.06642	8.70188	0.532296	0.0145698	0.465643	NOT
XR_009596249.1	0.579826	9.36751	0.531072	0.0145897	0.466157	NOT
XR_001434159.4	1.01126	8.69159	0.530674	0.0146081	0.466324	NOT
MSTRG.22708.2	-0.922454	8.81503	0.527956	0.0146496	0.467467	NOT
MSTRG.3987.1	0.880651	8.71037	0.527248	0.0146732	0.467766	NOT
XR_006060329.1	-0.622969	9.37705	0.525483	0.0147016	0.468512	NOT
XR_001436591.4	0.845663	8.8138	0.52352	0.0147427	0.469344	NOT
MSTRG.14874.3	0.942592	8.71998	0.522507	0.0147633	0.469774	NOT
MSTRG.692.4	0.768273	8.95906	0.521733	0.0147767	0.470103	NOT
XR_009597837.1	0.704724	9.01644	0.518039	0.0148458	0.471679	NOT
XR_006058516.1	-0.902461	8.82641	0.517648	0.0148565	0.471847	NOT
XR_006060238.2	-0.941725	8.76842	0.512048	0.0149352	0.474254	NOT
MSTRG.14071.2	1.0548	8.64941	0.511605	0.0149486	0.474445	NOT
XR_003588951.3	0.785277	8.91398	0.5106	0.0149867	0.474879	NOT
MSTRG.11336.1	-1.11971	8.67536	0.510193	0.0149938	0.475055	NOT
MSTRG.16981.1	-0.80859	8.99262	0.510058	0.0149988	0.475114	NOT
XR_006059463.2	0.580976	9.37569	0.50983	0.0150274	0.475212	NOT
MSTRG.3566.3	1.07494	8.5812	0.507332	0.0150719	0.476296	NOT
MSTRG.7800.8	-0.281077	10.8877	0.50704	0.0150898	0.476423	NOT
MSTRG.15573.34	0.938965	8.73569	0.506569	0.0151037	0.476628	NOT
XR_003588724.3	0.928053	8.77451	0.500275	0.0152016	0.479379	NOT
MSTRG.3958.9	1.03894	8.63615	0.497529	0.0152454	0.480588	NOT
XR_006057924.2	-0.898435	8.78544	0.497226	0.0152515	0.480722	NOT
XR_006057893.2	0.919551	8.91103	0.49557	0.0152792	0.481453	NOT
XR_003589687.3	-1.07953	8.68144	0.494865	0.0152914	0.481765	NOT
XR_003588618.3	-0.586748	9.41745	0.494788	0.0153052	0.481799	NOT
XR_003586100.3	1.06019	8.59441	0.493197	0.0153944	0.482505	NOT
XR_003591455.3	-0.779923	8.83256	0.492109	0.0154216	0.482988	NOT
XR_009595780.1	1.03198	8.63973	0.491639	0.0154305	0.483197	NOT
MSTRG.8187.3	0.991284	8.64572	0.487249	0.0154997	0.485157	NOT
MSTRG.5592.1	-0.572203	9.40168	0.486713	0.0155216	0.485397	NOT
XR_009597571.1	-0.79764	8.93723	0.48561	0.0155506	0.485892	NOT
XR_003588966.2	0.449411	9.77543	0.484804	0.015571	0.486254	NOT
MSTRG.19820.1	-0.698921	9.03535	0.484004	0.0155909	0.486614	NOT
MSTRG.16250.1	0.755073	9.03982	0.483677	0.0156254	0.486762	NOT
MSTRG.15150.7	0.881589	8.78607	0.483622	0.0156264	0.486786	NOT
MSTRG.13911.1	-0.758516	8.96585	0.482608	0.0156909	0.487243	NOT
XR_009596123.1	-0.819517	8.81489	0.482048	0.0156999	0.487496	NOT
XR_003588840.3	-0.64574	9.13121	0.480839	0.0157187	0.488042	NOT
XR_006055799.1	-0.547327	9.50834	0.478893	0.0157608	0.488924	NOT
MSTRG.3003.1	0.98057	8.63366	0.478538	0.0158051	0.489085	NOT
MSTRG.17412.8	1.00397	8.92645	0.478443	0.0158147	0.489128	NOT
XR_006061348.2	-0.836562	8.84273	0.477373	0.0158321	0.489615	NOT
MSTRG.16998.1	0.792691	8.811	0.471305	0.0159243	0.492387	NOT
XR_001022452.4	0.994549	8.68205	0.470802	0.0159445	0.492618	NOT
MSTRG.9339.8	0.988955	8.61531	0.470198	0.0159676	0.492896	NOT
XR_009600601.1	1.06285	8.66796	0.468681	0.0159941	0.493595	NOT
XR_003586086.3	0.982519	8.71975	0.468591	0.0160202	0.493636	NOT
XR_006060623.2	0.857016	8.93842	0.468297	0.0160401	0.493772	NOT
MSTRG.150.1	-0.57246	9.27702	0.467283	0.0160771	0.49424	NOT
XR_009599298.1	-0.857606	8.87463	0.467263	0.0161031	0.494249	NOT
MSTRG.11488.4	-1.00492	8.64104	0.466675	0.0161184	0.494521	NOT
XR_009595439.1	0.853473	8.75364	0.465966	0.0161343	0.494849	NOT
XR_006058513.2	-0.963779	8.68938	0.465572	0.0161807	0.495031	NOT
MSTRG.13463.6	-0.573578	9.32924	0.462504	0.0162297	0.496456	NOT
MSTRG.7800.9	0.668204	9.58851	0.459871	0.0162908	0.497684	NOT
XR_003586210.3	0.603321	9.18829	0.45928	0.0163073	0.49796	NOT
MSTRG.677.3	-0.714824	9.01755	0.457949	0.0163491	0.498584	NOT
XR_009596941.1	-0.676916	9.11986	0.457377	0.0164176	0.498852	NOT
XR_006056428.1	-0.717935	8.93886	0.456595	0.0164623	0.49922	NOT
XR_009595608.1	-0.788255	8.85436	0.456523	0.0164666	0.499254	NOT
MSTRG.26132.16	-0.996501	8.76499	0.456441	0.0164853	0.499292	NOT
MSTRG.683.12	0.754113	8.92364	0.455436	0.0165051	0.499765	NOT
XR_009598588.1	-0.611073	9.22001	0.451829	0.01657	0.501468	NOT
XR_006056600.1	0.773625	8.84176	0.450538	0.0166129	0.50208	NOT
XR_003585557.3	-0.898356	8.76402	0.448859	0.0166848	0.502877	NOT
MSTRG.17362.1	0.878265	8.66877	0.44809	0.0167001	0.503244	NOT
XR_001024578.4	-0.926396	8.64833	0.4464	0.0167468	0.50405	NOT
MSTRG.4806.2	-0.792459	8.77759	0.442032	0.0168429	0.506143	NOT
XR_009600018.1	-0.744496	8.90427	0.44028	0.0168891	0.506987	NOT
MSTRG.14478.14	0.646614	9.01951	0.439094	0.0169122	0.50756	NOT
XR_009596326.1	0.502956	9.498	0.438759	0.0169685	0.507722	NOT
MSTRG.14524.1	-0.693464	9.01726	0.437269	0.0170017	0.508444	NOT
XR_009597756.1	-0.571538	9.32186	0.436521	0.017014	0.508806	NOT
XR_006057068.2	0.831654	8.77423	0.435448	0.01705	0.509328	NOT
XR_009598871.1	0.868269	8.70485	0.432943	0.0170993	0.510548	NOT
XR_009601443.1	0.888815	8.73125	0.430108	0.0171466	0.511936	NOT
XR_006060873.2	0.935481	8.63234	0.428817	0.0171761	0.51257	NOT
XR_009597803.1	0.830516	8.73424	0.428642	0.0171928	0.512656	NOT
XR_009600160.1	0.862648	8.77141	0.426626	0.0172733	0.513649	NOT
MSTRG.14881.2	0.84256	8.74836	0.426345	0.0172817	0.513788	NOT
MSTRG.24769.1	-0.554252	9.29784	0.425773	0.0173216	0.51407	NOT
MSTRG.12564.1	0.922079	8.6785	0.425693	0.0173399	0.51411	NOT
MSTRG.15989.1	-0.830003	8.78758	0.425204	0.0173589	0.514351	NOT
MSTRG.18212.1	0.85874	8.78796	0.424167	0.0174502	0.514865	NOT
XR_009597099.1	0.41945	9.94511	0.422532	0.0174813	0.515676	NOT
MSTRG.3958.20	0.818059	8.74792	0.419902	0.0175476	0.516986	NOT
MSTRG.3975.1	0.969651	8.62284	0.419046	0.0175855	0.517413	NOT
MSTRG.5305.3	-1.00848	8.60836	0.417973	0.0176158	0.51795	NOT
MSTRG.1061.1	-0.811515	8.7962	0.413262	0.017717	0.520318	NOT
XR_006055731.2	-0.63937	9.10683	0.411644	0.0177795	0.521136	NOT
XR_009597238.1	0.913945	8.63366	0.410962	0.0177998	0.521482	NOT
MSTRG.16074.1	-0.386005	9.89371	0.41048	0.0178214	0.521726	NOT
MSTRG.5248.1	0.558088	9.17556	0.409602	0.0178416	0.522172	NOT
XR_003588809.3	1.04617	8.60559	0.408752	0.0178782	0.522603	NOT
MSTRG.12746.1	0.477919	9.76165	0.408419	0.0178845	0.522773	NOT
XR_006061489.2	0.747542	8.74838	0.407001	0.0179124	0.523496	NOT
XR_009600602.1	-0.581661	9.19839	0.404967	0.0179607	0.524535	NOT
XR_009595943.1	-0.588015	9.15963	0.404624	0.0179676	0.524711	NOT
MSTRG.24678.7	-0.990855	8.74386	0.402297	0.0180323	0.525905	NOT
XR_003588596.2	-0.57644	9.40181	0.400019	0.0181028	0.527079	NOT
XR_009596377.1	0.872852	8.69778	0.396655	0.0181871	0.528822	NOT
XR_009598954.1	-0.911131	8.64162	0.39495	0.0182177	0.529709	NOT
MSTRG.2545.1	-0.797995	8.76111	0.391181	0.0182959	0.531679	NOT
XR_001024822.5	0.799104	8.69892	0.391005	0.0183408	0.531772	NOT
MSTRG.15080.1	0.723148	8.79652	0.389843	0.0183882	0.532382	NOT
MSTRG.21853.1	0.834609	8.77229	0.3868	0.0185129	0.533986	NOT
MSTRG.10374.1	-0.648687	9.02221	0.386502	0.0185237	0.534144	NOT
MSTRG.19324.29	-1.0083	8.60953	0.38089	0.018663	0.537127	NOT
XR_003586261.3	-0.897202	8.59311	0.380419	0.0186756	0.537379	NOT
MSTRG.9675.1	0.875315	8.58449	0.377122	0.0187726	0.539147	NOT
XR_009595006.1	-0.898639	8.61831	0.376557	0.0188119	0.539451	NOT
MSTRG.9351.3	-0.660508	8.91766	0.376504	0.0188228	0.53948	NOT
XR_006059865.2	0.555247	9.21161	0.375405	0.0189157	0.540072	NOT
XR_001041994.4	0.49037	9.40807	0.374455	0.0189774	0.540586	NOT
MSTRG.6940.1	0.903217	8.61503	0.371854	0.0190325	0.541996	NOT
XR_006057131.2	0.855141	8.67407	0.371712	0.019042	0.542073	NOT
XR_009597485.1	-0.606058	9.3524	0.371487	0.0190938	0.542195	NOT
XR_009598274.1	-0.867523	8.72282	0.368454	0.0191835	0.543848	NOT
XR_006061313.2	-0.839068	8.71709	0.367811	0.0192166	0.5442	NOT
MSTRG.8479.1	-0.580667	9.1494	0.367419	0.0192568	0.544415	NOT
XR_009601523.1	-0.841345	8.69402	0.366892	0.0192996	0.544703	NOT
XR_003589477.2	-0.947736	8.67696	0.366756	0.0193459	0.544778	NOT
XR_001040226.4	-0.713452	8.88159	0.366404	0.0194163	0.544971	NOT
XR_001022939.4	0.466272	9.46999	0.365324	0.0194834	0.545564	NOT
XR_009600354.1	-0.5533	9.14512	0.364324	0.019519	0.546115	NOT
MSTRG.18990.2	0.769215	8.78301	0.363647	0.0195403	0.546488	NOT
MSTRG.15684.6	-0.558901	9.16977	0.362901	0.0195625	0.546899	NOT
XR_006059522.2	-0.661649	8.97248	0.362761	0.0195669	0.546977	NOT
MSTRG.14109.1	0.870397	8.61932	0.362645	0.0195886	0.547041	NOT
XR_003590595.3	0.749212	8.91915	0.362402	0.0196124	0.547175	NOT
MSTRG.20470.1	0.487808	9.23062	0.361974	0.0196399	0.547412	NOT
MSTRG.16874.1	0.794809	8.71468	0.361315	0.0196979	0.547777	NOT
MSTRG.3542.1	0.862516	8.62761	0.360438	0.0197442	0.548263	NOT
MSTRG.19751.1	0.781281	8.72376	0.355741	0.0198405	0.550881	NOT
XR_006059815.1	-0.503359	9.30689	0.355387	0.0198659	0.551079	NOT
MSTRG.13679.1	-0.70522	8.87439	0.354082	0.0199269	0.551812	NOT
XR_006059870.1	-0.508571	9.32603	0.353038	0.0199571	0.552398	NOT
XR_003589360.3	-0.754815	8.80254	0.353032	0.0199812	0.552402	NOT
XR_006055682.2	0.774055	8.70842	0.351735	0.0200127	0.553133	NOT
XR_009597521.1	-0.629324	8.97293	0.351292	0.0200592	0.553383	NOT
MSTRG.23781.1	-0.561356	9.17879	0.351196	0.0200794	0.553437	NOT
MSTRG.21640.1	-0.601348	10.7194	0.348788	0.020148	0.5548	NOT
MSTRG.16675.9	0.667246	8.8222	0.348399	0.0201794	0.555021	NOT
XR_001021445.5	-0.763311	8.74189	0.346267	0.0202837	0.556234	NOT
MSTRG.13841.4	-0.379961	9.80545	0.345195	0.0203356	0.556846	NOT
XR_003586620.3	-0.546394	9.13336	0.343128	0.0203934	0.558029	NOT
MSTRG.10499.1	-0.776447	8.71064	0.339695	0.0205005	0.560005	NOT
MSTRG.4299.1	-0.592397	9.0646	0.339679	0.0205023	0.560015	NOT
XR_006056234.2	-0.66389	8.90617	0.338839	0.0205204	0.5605	NOT
XR_006059505.2	0.80877	8.66301	0.337041	0.0205826	0.561542	NOT
XR_009600648.1	0.480444	9.38669	0.336438	0.0206045	0.561893	NOT
XR_003589623.2	-0.467121	13.2146	0.334916	0.0206505	0.562779	NOT
MSTRG.2254.3	-0.830298	8.654	0.334829	0.0206834	0.56283	NOT
XR_006057045.2	-0.747421	8.77984	0.334497	0.0207173	0.563023	NOT
MSTRG.13776.1	0.681341	8.89987	0.331544	0.02079	0.564751	NOT
XR_009598377.1	-0.657511	8.89561	0.331325	0.0208832	0.56488	NOT
MSTRG.4923.2	0.496073	9.23296	0.331045	0.0208959	0.565044	NOT
XR_009601119.1	-0.862414	8.71947	0.328613	0.0209697	0.566477	NOT
MSTRG.15168.1	-0.70105	8.81562	0.327764	0.0209991	0.566979	NOT
MSTRG.18801.1	0.651724	8.83992	0.327393	0.0210289	0.567198	NOT
XR_006056591.2	-0.74789	8.76398	0.326267	0.0210763	0.567865	NOT
XR_006060771.2	0.684367	8.83676	0.325183	0.0211199	0.56851	NOT
XR_001436294.4	0.528567	14.9634	0.324852	0.0211312	0.568706	NOT
MSTRG.8513.1	-0.536945	9.17898	0.32471	0.0211564	0.568791	NOT
MSTRG.21113.1	0.773232	8.65879	0.323484	0.0212288	0.569522	NOT
XR_006056971.2	0.833212	8.60581	0.323237	0.021254	0.569669	NOT
XR_006056358.1	-0.753005	8.723	0.32312	0.0214296	0.569739	NOT
MSTRG.21518.1	-0.64921	8.86328	0.323024	0.0214666	0.569796	NOT
MSTRG.20945.30	0.832286	8.61705	0.321216	0.0215098	0.570878	NOT
MSTRG.1960.1	-0.315981	10.1381	0.321026	0.0215652	0.570992	NOT
MSTRG.26132.1	0.251344	10.6594	0.319044	0.0216487	0.572183	NOT
MSTRG.15505.1	-0.52131	9.15437	0.317956	0.0216919	0.572838	NOT
XR_006061479.2	-0.735582	8.72026	0.316772	0.0217225	0.573554	NOT
XR_009595644.1	-0.584584	8.9473	0.316218	0.0217403	0.573889	NOT
MSTRG.10455.2	0.738856	8.69987	0.316159	0.0217769	0.573925	NOT
MSTRG.9634.2	0.603781	8.94639	0.316026	0.0218346	0.574006	NOT
MSTRG.18212.5	-0.486592	9.24751	0.3154	0.0218516	0.574385	NOT
MSTRG.17780.2	-0.44152	11.8705	0.314188	0.0219348	0.575122	NOT
MSTRG.13453.2	-0.676937	8.80239	0.312763	0.0219938	0.57599	NOT
XR_009599082.1	-0.780942	8.66407	0.312158	0.0220081	0.576359	NOT
XR_001044957.4	-0.641753	8.92075	0.311169	0.0220484	0.576964	NOT
XR_009598611.1	-0.736453	8.71764	0.309693	0.0221206	0.577869	NOT
MSTRG.8615.5	-0.700253	8.86645	0.308388	0.022152	0.578671	NOT
XR_009597622.1	0.695788	8.76895	0.307356	0.0222092	0.579307	NOT
XR_003591931.3	-0.460618	9.22778	0.307266	0.0222533	0.579363	NOT
MSTRG.14664.1	0.586107	8.94294	0.306772	0.0222703	0.579668	NOT
MSTRG.26132.81	-0.838354	8.61336	0.305918	0.0222922	0.580196	NOT
MSTRG.12063.1	0.741084	8.70628	0.305624	0.0223728	0.580378	NOT
XR_009597242.1	-0.719443	8.76143	0.304288	0.0224936	0.581206	NOT
XR_003588681.3	-0.761522	8.81586	0.304231	0.0225256	0.581242	NOT
XR_003588744.3	-0.668935	8.82202	0.304167	0.0225688	0.581282	NOT
MSTRG.17586.13	0.654351	8.77394	0.303753	0.0225854	0.581539	NOT
XR_009595733.1	-0.732444	8.75287	0.297788	0.0227501	0.585272	NOT
XR_006061018.2	-0.655042	8.79712	0.296511	0.0227822	0.586078	NOT
MSTRG.4572.1	-0.699247	8.76249	0.296464	0.0228471	0.586108	NOT
XR_009599960.1	-0.693508	8.66712	0.295362	0.0228913	0.586805	NOT
XR_001022961.4	-0.699911	8.81845	0.293667	0.0229379	0.58788	NOT
MSTRG.17717.1	0.746791	8.68993	0.292874	0.023021	0.588385	NOT
XR_001041079.5	-0.723286	8.7019	0.290724	0.0230903	0.589757	NOT
XR_009596773.1	-0.764261	8.64725	0.289638	0.0231557	0.590452	NOT
XR_009597748.1	-0.790317	8.67803	0.28825	0.023202	0.591344	NOT
XR_009601704.1	-0.735727	8.68151	0.288054	0.0232215	0.59147	NOT
XR_006056708.2	-0.791858	8.76692	0.287091	0.0232784	0.592091	NOT
MSTRG.8187.4	0.705607	8.67587	0.286904	0.0233027	0.592211	NOT
XR_006059938.2	-0.674854	8.77583	0.28598	0.0233293	0.592808	NOT
MSTRG.18006.1	0.468014	9.28453	0.285592	0.0233544	0.593059	NOT
MSTRG.13996.1	0.615064	8.82581	0.284024	0.0234167	0.594076	NOT
MSTRG.3750.1	0.486315	9.43548	0.283161	0.0234482	0.594637	NOT
MSTRG.2618.1	0.535885	9.09905	0.28297	0.0235333	0.594761	NOT
XR_003588953.3	-0.67499	8.82337	0.282967	0.0235925	0.594763	NOT
XR_009596234.1	-0.752843	8.65036	0.28203	0.0236471	0.595373	NOT
XR_009597061.1	-0.465209	9.2696	0.281885	0.0236904	0.595468	NOT
MSTRG.23750.1	-0.710319	8.74715	0.280939	0.0237356	0.596086	NOT
XR_003586742.3	-0.629126	8.77864	0.280822	0.0237943	0.596163	NOT
MSTRG.9353.1	-0.483071	9.19746	0.280736	0.0238628	0.596219	NOT
MSTRG.24278.1	-0.564498	8.97779	0.280221	0.0239272	0.596556	NOT
XR_001435414.3	0.517963	9.03715	0.279856	0.0239478	0.596796	NOT
MSTRG.16043.2	0.609835	8.81253	0.27964	0.0240339	0.596937	NOT
MSTRG.3342.1	0.629675	8.76359	0.276643	0.0241654	0.59891	NOT
XR_001436587.4	0.709168	8.69516	0.274798	0.0242424	0.600131	NOT
XR_009601097.1	-0.69543	8.73449	0.274124	0.0242797	0.600578	NOT
XR_009600547.1	-0.48219	9.07455	0.273431	0.0243104	0.601039	NOT
XR_003586444.3	0.721798	8.68072	0.273001	0.0243573	0.601325	NOT
XR_001020627.3	-0.575124	8.83726	0.272061	0.0243955	0.601953	NOT
MSTRG.11493.5	0.494271	9.04684	0.271538	0.0244107	0.602302	NOT
MSTRG.782.4	0.401112	9.35769	0.269129	0.0244911	0.603917	NOT
XR_009600096.1	-0.56975	8.9138	0.267642	0.0245792	0.604918	NOT
MSTRG.19928.2	-0.542091	8.83416	0.267322	0.0246087	0.605134	NOT
MSTRG.11162.1	-0.551722	8.92992	0.267031	0.0246247	0.60533	NOT
MSTRG.18686.1	0.592081	8.80845	0.26698	0.0246627	0.605365	NOT
XR_009598305.1	-0.736642	8.64074	0.266436	0.024725	0.605733	NOT
XR_006057713.2	0.721074	8.65323	0.26635	0.0248046	0.60579	NOT
XR_006055711.2	-0.729029	8.66509	0.265952	0.0248311	0.60606	NOT
XR_006057629.2	0.717161	8.6837	0.264886	0.0249183	0.606783	NOT
MSTRG.19878.1	0.574295	8.82388	0.26205	0.0250513	0.608715	NOT
MSTRG.18793.2	-0.671459	8.64191	0.261853	0.0251204	0.60885	NOT
MSTRG.6203.1	-0.710303	8.71387	0.261753	0.0251314	0.608918	NOT
MSTRG.6134.1	0.709486	8.66458	0.261265	0.0251502	0.609253	NOT
XR_006056194.1	0.697337	8.67292	0.260962	0.0251619	0.60946	NOT
XR_006055772.2	-0.72585	8.67612	0.26094	0.0251966	0.609475	NOT
XR_009596216.1	-0.528149	9.01376	0.260372	0.025216	0.609865	NOT
XR_009595166.1	0.325302	9.88185	0.260071	0.0252312	0.610072	NOT
MSTRG.12494.1	-0.47931	9.13328	0.259267	0.025265	0.610624	NOT
MSTRG.570.4	0.298358	10.7436	0.256816	0.0253641	0.612316	NOT
MSTRG.24529.1	0.569365	8.77548	0.256688	0.0253967	0.612404	NOT
MSTRG.2310.1	-0.640959	8.75486	0.255858	0.0254321	0.61298	NOT
XR_001034868.5	-0.221666	11.5278	0.255204	0.0255531	0.613434	NOT
XR_006056991.2	-0.583064	8.97253	0.255156	0.0256166	0.613468	NOT
XR_006060507.1	0.679063	8.6907	0.254543	0.0256493	0.613894	NOT
MSTRG.7612.1	-0.44504	9.41857	0.253291	0.0257336	0.614767	NOT
MSTRG.2748.1	0.445	9.03542	0.252647	0.025793	0.615217	NOT
XR_009598924.1	-0.693104	8.7184	0.252618	0.0258454	0.615238	NOT
MSTRG.12781.1	0.714287	8.59731	0.252312	0.0260261	0.615452	NOT
MSTRG.4001.1	-0.635545	8.73555	0.252294	0.0261042	0.615464	NOT
MSTRG.280.1	-0.450866	9.2496	0.251675	0.0261806	0.615898	NOT
MSTRG.1574.3	-0.753495	8.6624	0.251538	0.0262076	0.615994	NOT
XR_003586435.2	0.396771	9.52885	0.250888	0.0262369	0.616451	NOT
XR_006058408.2	0.641564	8.69011	0.250095	0.026277	0.617008	NOT
MSTRG.1686.1	0.627528	8.80896	0.249978	0.0262871	0.617091	NOT
XR_009598597.1	-0.710466	8.64664	0.249844	0.0263277	0.617185	NOT
XR_006061308.1	-0.471107	9.00614	0.2498	0.0263604	0.617216	NOT
XR_006057981.2	-0.543597	8.90015	0.249621	0.0263686	0.617342	NOT
XR_009600811.1	0.644178	8.69158	0.249338	0.0263901	0.617542	NOT
XR_006058543.2	0.707399	8.67078	0.247326	0.0264766	0.618964	NOT
MSTRG.19928.7	0.574586	8.76113	0.246651	0.0265084	0.619443	NOT
XR_003590731.3	0.660152	8.71621	0.246008	0.0265469	0.6199	NOT
XR_009596597.1	0.657773	8.70434	0.243698	0.0266336	0.621548	NOT
MSTRG.10231.1	-0.497326	9.10295	0.243547	0.0267428	0.621656	NOT
XR_009596938.1	-0.469754	9.15432	0.243336	0.0268491	0.621807	NOT
XR_009597526.1	-0.561327	8.90493	0.243329	0.0268514	0.621812	NOT
MSTRG.17577.5	0.678795	8.69493	0.242591	0.0269326	0.622341	NOT
MSTRG.19928.5	-0.60086	8.71674	0.242246	0.026949	0.622589	NOT
MSTRG.4889.1	0.55323	8.81885	0.241252	0.0269987	0.623304	NOT
XR_009599499.1	-0.503124	9.0501	0.240549	0.0270493	0.62381	NOT
MSTRG.12204.1	0.501121	9.09662	0.240376	0.0270623	0.623934	NOT
XR_006058007.2	-0.548196	8.87776	0.238873	0.0271157	0.625021	NOT
MSTRG.19346.1	-0.394019	9.43251	0.237931	0.0271555	0.625704	NOT
XR_009596331.1	-0.744483	8.71842	0.23684	0.0272432	0.626498	NOT
XR_009599817.1	0.566916	8.82625	0.235814	0.0273045	0.627246	NOT
XR_003591134.2	0.590669	8.8102	0.235455	0.0273771	0.627508	NOT
XR_009599739.1	-0.589664	8.83905	0.235451	0.0273867	0.627511	NOT
MSTRG.26111.1	-0.518832	9.0301	0.235285	0.0274	0.627633	NOT
MSTRG.23059.5	-0.551134	8.90352	0.235271	0.0274101	0.627643	NOT
MSTRG.20394.1	0.632223	8.69369	0.234536	0.0274637	0.628181	NOT
XR_009595108.1	0.712835	8.66894	0.233918	0.0274951	0.628634	NOT
XR_006059882.2	-0.39702	9.31869	0.232827	0.0275462	0.629435	NOT
XR_009598619.1	-0.581382	8.76057	0.232573	0.0275669	0.629623	NOT
XR_001021411.5	0.475984	9.09191	0.23203	0.0275956	0.630023	NOT
MSTRG.1337.2	0.369464	9.35252	0.230665	0.0276749	0.631031	NOT
XR_009600688.1	-0.552872	8.87834	0.230596	0.0276953	0.631083	NOT
MSTRG.9593.5	0.556594	8.84768	0.229338	0.02775	0.632015	NOT
XR_006055559.2	-0.362783	9.56078	0.228936	0.027815	0.632314	NOT
MSTRG.877.13	0.665196	8.70419	0.228851	0.0278382	0.632377	NOT
MSTRG.13998.1	-0.430502	9.15937	0.228419	0.0278715	0.632698	NOT
MSTRG.9351.2	-0.604705	8.69665	0.227867	0.0278943	0.63311	NOT
XR_009595015.1	0.4144	9.18525	0.225989	0.0279719	0.634514	NOT
MSTRG.21853.2	0.509584	8.89966	0.225655	0.0280551	0.634765	NOT
MSTRG.17403.24	-0.757852	8.63789	0.225118	0.0282446	0.635168	NOT
MSTRG.9339.2	-0.674221	8.64731	0.224123	0.028279	0.635916	NOT
XR_006061078.2	-0.661984	8.6284	0.221141	0.0284514	0.638172	NOT
MSTRG.19846.2	-0.378277	9.30751	0.220951	0.0285272	0.638316	NOT
XR_009597586.1	0.609199	8.72447	0.220913	0.0285856	0.638345	NOT
XR_006057342.2	-0.555332	8.84491	0.220463	0.0286175	0.638687	NOT
XR_003586959.3	-0.39166	9.35134	0.220311	0.0286274	0.638803	NOT
XR_001436676.3	0.366306	9.34405	0.220141	0.0286828	0.638933	NOT
MSTRG.454.2	-0.47905	9.08815	0.218443	0.0287559	0.640229	NOT
XR_009597959.1	-0.756053	8.60444	0.218135	0.0287718	0.640465	NOT
MSTRG.13529.5	0.577407	8.79548	0.218074	0.0287848	0.640512	NOT
MSTRG.879.1	-0.609168	8.78013	0.217552	0.0288746	0.640911	NOT
MSTRG.5569.5	0.466744	8.99259	0.216513	0.0289453	0.64171	NOT
XR_001039406.4	0.638305	8.6953	0.216482	0.0289774	0.641733	NOT
MSTRG.24200.1	-0.657166	8.64714	0.215589	0.0290274	0.642421	NOT
XR_001024649.5	0.478671	8.99595	0.213159	0.0292027	0.644303	NOT
XR_009598256.1	-0.537762	8.84921	0.212251	0.0292378	0.645009	NOT
MSTRG.23290.1	-0.312893	9.74943	0.212	0.0292473	0.645204	NOT
XR_006061130.1	-0.472096	9.00874	0.211852	0.0292705	0.645319	NOT
XR_009599530.1	-0.429221	9.16753	0.211329	0.0293165	0.645728	NOT
XR_001434419.4	-0.607815	8.71731	0.210355	0.0293659	0.646489	NOT
MSTRG.3798.1	0.496014	8.96994	0.21011	0.029462	0.646681	NOT
MSTRG.16675.16	0.501219	8.9659	0.209217	0.0296354	0.647382	NOT
XR_009595261.1	-0.584591	8.77222	0.208658	0.0297108	0.647821	NOT
XR_001040474.3	0.553176	8.77471	0.208596	0.0297244	0.64787	NOT
XR_006060328.2	-0.417003	9.57446	0.20702	0.0297936	0.649113	NOT
XR_006059084.2	0.623462	8.67891	0.206752	0.0299761	0.649325	NOT
XR_009596936.1	-0.431078	9.22878	0.206601	0.0301699	0.649444	NOT
MSTRG.20178.1	0.524597	8.82428	0.206438	0.0301794	0.649574	NOT
MSTRG.1381.1	0.453751	9.00703	0.205959	0.0302183	0.649953	NOT
XR_006055674.2	0.526027	8.83838	0.205893	0.0302621	0.650005	NOT
XR_006056790.1	-0.619777	8.74055	0.205678	0.030313	0.650177	NOT
XR_006056102.1	0.498491	8.79569	0.205149	0.0303626	0.650597	NOT
MSTRG.15150.3	0.398606	9.14951	0.204757	0.0304046	0.650909	NOT
XR_009597398.1	-0.600432	8.70883	0.204392	0.0304529	0.651199	NOT
MSTRG.11733.1	-0.724355	8.65558	0.203833	0.0305084	0.651644	NOT
XR_009595219.1	-0.613032	8.68415	0.203601	0.0305497	0.65183	NOT
MSTRG.5034.1	-0.594921	8.73001	0.203542	0.0305704	0.651877	NOT
XR_009595260.1	-0.474652	8.97934	0.203394	0.0306352	0.651995	NOT
XR_009595597.1	-0.475879	8.99236	0.201626	0.0307324	0.653412	NOT
XR_003586653.3	-0.622439	8.65735	0.200588	0.0307759	0.654246	NOT
XR_009600453.1	-0.358577	9.37831	0.199829	0.0308099	0.654859	NOT
XR_006057000.1	-0.569701	8.78384	0.198158	0.0309132	0.656212	NOT
MSTRG.16363.1	0.473258	8.95068	0.196473	0.0309915	0.657583	NOT
XR_003590945.3	-0.390051	9.2001	0.196053	0.0310184	0.657925	NOT
MSTRG.3749.1	0.505973	8.85246	0.19551	0.031098	0.658369	NOT
XR_006056821.2	-0.346438	9.4509	0.194981	0.0311631	0.658803	NOT
XR_009600813.1	-0.584012	8.73227	0.193465	0.0312444	0.660049	NOT
XR_009597395.1	-0.464745	8.94628	0.191297	0.0314502	0.661839	NOT
XR_009597688.1	-0.652835	8.6896	0.190976	0.0315717	0.662106	NOT
XR_009597254.1	0.55981	8.70585	0.190502	0.0316057	0.662499	NOT
XR_009598410.1	0.590827	8.69952	0.189849	0.0317049	0.663042	NOT
XR_009598883.1	0.58337	8.69449	0.1898	0.0317789	0.663083	NOT
XR_003589661.3	0.590001	8.7268	0.189766	0.0317935	0.663112	NOT
MSTRG.2309.11	-0.468566	8.99865	0.189616	0.0318505	0.663236	NOT
XR_009596942.1	-0.458583	9.0013	0.189076	0.0319656	0.663687	NOT
XR_006059963.2	0.453087	8.9969	0.18858	0.0322752	0.664101	NOT
XR_009596537.1	-0.534371	8.78592	0.188198	0.0323215	0.664421	NOT
MSTRG.10443.1	0.400874	9.13359	0.188166	0.0323516	0.664447	NOT
MSTRG.3304.4	0.388757	9.20716	0.187483	0.0323805	0.66502	NOT
XR_009597942.1	-0.551531	8.72539	0.187483	0.0324367	0.66502	NOT
XR_003585746.2	-0.455148	8.95131	0.186895	0.0325105	0.665513	NOT
XR_009597492.1	-0.377787	9.2372	0.186849	0.0325502	0.665552	NOT
XR_003587364.2	0.206621	10.5943	0.186021	0.0326576	0.666249	NOT
XR_009600975.1	-0.580687	8.71886	0.185088	0.0328221	0.667037	NOT
MSTRG.3854.2	-0.257008	9.97944	0.185075	0.0328279	0.667048	NOT
MSTRG.2757.1	0.707088	8.63848	0.1846	0.0329128	0.66745	NOT
XR_009595887.1	-0.44116	9.01767	0.184278	0.0330919	0.667722	NOT
XR_003591759.3	-0.536522	8.79276	0.183138	0.0331658	0.66869	NOT
XR_009601365.1	-0.620173	8.68631	0.183084	0.0332447	0.668737	NOT
XR_009599074.1	-0.595776	8.70523	0.183072	0.0332909	0.668746	NOT
XR_009596016.1	-0.350296	9.58793	0.182234	0.0333705	0.669461	NOT
XR_009596015.1	-0.407133	9.04863	0.18211	0.033388	0.669566	NOT
MSTRG.10747.14	-0.614935	8.6876	0.181937	0.033396	0.669714	NOT
XR_003591487.3	-0.552806	8.75096	0.181655	0.0334536	0.669955	NOT
MSTRG.18905.2	-0.546065	8.82219	0.180609	0.0335065	0.67085	NOT
MSTRG.25664.2	0.58646	8.68229	0.180268	0.033536	0.671143	NOT
MSTRG.9857.1	0.5186	8.73206	0.179497	0.0336623	0.671806	NOT
XR_009597436.1	-0.446854	8.99714	0.178941	0.0336881	0.672285	NOT
MSTRG.6842.1	0.542988	8.75833	0.178396	0.0337363	0.672756	NOT
XR_009600596.1	-0.48991	8.85948	0.177696	0.0337771	0.673361	NOT
XR_009596521.1	-0.550429	8.74173	0.177596	0.0338238	0.673447	NOT
XR_006060065.1	-0.575628	8.69693	0.175716	0.0339648	0.675081	NOT
MSTRG.10776.5	-0.499881	8.80265	0.175579	0.0339737	0.675201	NOT
XR_003585550.3	-0.506204	8.81671	0.174777	0.0341464	0.675901	NOT
XR_009595201.1	-0.575637	8.68375	0.174766	0.0341953	0.67591	NOT
MSTRG.14815.2	0.596848	8.62693	0.174553	0.0343836	0.676096	NOT
MSTRG.2074.1	-0.32795	9.54224	0.174193	0.0344343	0.676412	NOT
XR_003588594.2	0.428195	9.02255	0.173685	0.0344643	0.676858	NOT
XR_009601372.1	-0.535644	8.78952	0.173081	0.0345443	0.677388	NOT
XR_001043352.5	-0.194838	10.442	0.172537	0.0345699	0.677867	NOT
MSTRG.11967.1	0.511842	8.81421	0.172507	0.0346383	0.677893	NOT
MSTRG.6708.2	-0.564926	8.6402	0.172196	0.034857	0.678168	NOT
XR_009598950.1	-0.499021	8.81076	0.170285	0.0349483	0.679859	NOT
XR_006058477.2	-0.542997	8.82829	0.169806	0.0349734	0.680284	NOT
XR_003586285.3	-0.478225	8.88759	0.169705	0.0350245	0.680374	NOT
MSTRG.13299.16	-0.544336	8.65885	0.169062	0.0350844	0.680947	NOT
XR_009598066.1	-0.450747	8.93491	0.167714	0.0351835	0.682151	NOT
MSTRG.25644.1	-0.514008	8.78739	0.167635	0.0352506	0.682222	NOT
MSTRG.2371.1	0.44012	9.07149	0.166508	0.0354111	0.683234	NOT
XR_009600139.1	0.418672	9.05526	0.165809	0.0354803	0.683864	NOT
XR_009595549.1	0.495991	8.75509	0.16547	0.0355731	0.684169	NOT
MSTRG.13588.1	0.344151	9.20467	0.165258	0.0355938	0.684361	NOT
XR_009596934.1	-0.3391	9.47689	0.164947	0.035868	0.684642	NOT
XR_006056549.2	0.518098	8.7015	0.164937	0.035878	0.684651	NOT
XR_003586043.3	-0.33489	9.42438	0.164439	0.035948	0.685102	NOT
XR_001044458.5	0.541384	8.77042	0.16369	0.0360076	0.685782	NOT
MSTRG.23686.1	-0.372048	9.23167	0.163498	0.03604	0.685956	NOT
MSTRG.10276.1	-0.637666	8.56117	0.16334	0.0360841	0.686099	NOT
XR_009601487.1	-0.404484	9.03927	0.163283	0.0361893	0.686152	NOT
XR_006058475.2	0.430946	8.91057	0.16314	0.0362146	0.686282	NOT
MSTRG.25644.8	-0.47559	8.89727	0.16277	0.0362441	0.686619	NOT
XR_009599436.1	-0.526878	8.72716	0.161953	0.0363382	0.687364	NOT
XR_001045059.5	0.517605	8.71596	0.160948	0.0363959	0.688285	NOT
XR_006055549.2	-0.498117	8.81055	0.160866	0.0364213	0.688361	NOT
XR_001036058.4	0.22834	13.199	0.16085	0.0364272	0.688375	NOT
XR_006057982.2	-0.395671	9.08315	0.159969	0.0365191	0.689185	NOT
XR_009597763.1	-0.549095	8.67274	0.159416	0.0365655	0.689694	NOT
MSTRG.6358.1	0.504239	8.80542	0.158733	0.0366297	0.690326	NOT
MSTRG.25449.1	-0.536597	8.6662	0.157461	0.0367	0.691505	NOT
MSTRG.26115.36	0.499175	8.73289	0.157451	0.0367239	0.691514	NOT
XR_006056042.2	-0.319663	9.41601	0.156957	0.0367541	0.691974	NOT
XR_009600777.1	-0.340545	9.24262	0.15672	0.0368176	0.692194	NOT
XR_009598488.1	-0.555178	8.74586	0.156517	0.0368497	0.692384	NOT
XR_006056923.2	0.519695	8.70587	0.156297	0.0369072	0.692589	NOT
XR_001434053.4	-0.53936	8.69137	0.156203	0.0369552	0.692676	NOT
XR_006059415.2	0.520259	8.83602	0.156124	0.0369704	0.69275	NOT
XR_001044015.4	0.489192	8.77223	0.155811	0.0370463	0.693043	NOT
MSTRG.14443.1	-0.47719	8.69674	0.15351	0.037244	0.695204	NOT
MSTRG.19569.1	0.511084	8.68883	0.152689	0.0372878	0.695979	NOT
XR_009600923.1	-0.463697	8.84706	0.152145	0.0373606	0.696494	NOT
MSTRG.18905.1	0.442997	8.89789	0.151277	0.0374503	0.697318	NOT
XR_009596966.1	-0.463442	8.81947	0.150863	0.0378083	0.697712	NOT
XR_003591522.2	-0.456672	8.87977	0.150093	0.0378701	0.698447	NOT
MSTRG.11980.1	-0.471531	8.80914	0.150081	0.0380035	0.698458	NOT
XR_006056124.2	-0.542282	8.67429	0.149645	0.0380769	0.698875	NOT
XR_009598420.1	-0.472452	8.82311	0.149487	0.0381877	0.699026	NOT
XR_006056576.2	-0.498483	8.72616	0.148648	0.0382741	0.699831	NOT
MSTRG.6137.1	0.442257	8.88381	0.148579	0.0382897	0.699897	NOT
XR_009601257.1	-0.489146	8.78186	0.148483	0.0385139	0.699989	NOT
XR_009601485.1	-0.529537	8.68934	0.146828	0.0386318	0.701585	NOT
XR_006059787.2	-0.301378	9.45481	0.144534	0.0387678	0.703815	NOT
XR_009598328.1	-0.469745	8.78882	0.144239	0.0388154	0.704103	NOT
XR_009598728.1	0.175518	10.4533	0.14405	0.0388438	0.704287	NOT
MSTRG.5.3	-0.593472	8.63633	0.143945	0.0389777	0.70439	NOT
XR_001040480.4	0.187447	10.2282	0.143677	0.0391135	0.704652	NOT
XR_009598470.1	0.463734	8.84773	0.143643	0.0391645	0.704686	NOT
MSTRG.20546.2	-0.321501	9.3824	0.143546	0.0392102	0.704781	NOT
XR_009599233.1	-0.516539	8.70666	0.14311	0.0392377	0.705209	NOT
XR_001041946.4	0.372508	9.08417	0.143093	0.0392569	0.705226	NOT
XR_009599254.1	-0.436945	8.87309	0.142853	0.039283	0.705461	NOT
XR_006056741.2	-0.403578	9.01849	0.14273	0.0392904	0.705582	NOT
XR_009599696.1	-0.465382	8.81488	0.1425	0.0393514	0.705808	NOT
XR_006057149.2	0.496138	8.72069	0.141831	0.0394542	0.706467	NOT
MSTRG.9845.4	0.245894	9.73128	0.141322	0.0394833	0.70697	NOT
XR_003586866.2	-0.332438	9.23106	0.141119	0.0395042	0.707171	NOT
MSTRG.12053.3	0.509047	8.68372	0.140828	0.0396029	0.707459	NOT
XR_001039124.4	0.239127	9.78133	0.140474	0.0396271	0.70781	NOT
XR_006057380.2	-0.583769	8.63125	0.139853	0.0396758	0.708427	NOT
XR_009599644.1	-0.501672	8.70775	0.138741	0.0397494	0.709536	NOT
XR_009599894.1	-0.492175	8.73574	0.138732	0.0399544	0.709545	NOT
XR_003586709.3	-0.485032	8.8583	0.138492	0.0399802	0.709785	NOT
XR_003587307.2	0.482631	8.74431	0.138148	0.0400162	0.710129	NOT
MSTRG.19304.1	0.45069	8.82793	0.137717	0.0400912	0.710561	NOT
XR_009597886.1	-0.277806	9.63642	0.136634	0.0403495	0.71165	NOT
XR_003588696.3	-0.515502	8.66311	0.136294	0.0403794	0.711994	NOT
MSTRG.8654.9	0.286034	9.44556	0.135419	0.0407325	0.712879	NOT
XR_009596333.1	-0.520629	8.78556	0.135291	0.040779	0.713008	NOT
XR_009601226.1	-0.286691	9.49901	0.134255	0.0408395	0.71406	NOT
XR_006060411.2	-0.382944	9.00018	0.13418	0.0409173	0.714137	NOT
MSTRG.20441.1	-0.444001	8.83894	0.132468	0.0410447	0.715886	NOT
MSTRG.24823.2	0.588575	8.65393	0.132397	0.0411509	0.71596	NOT
XR_001039073.4	-0.465774	8.75265	0.132352	0.0412114	0.716005	NOT
XR_001025180.4	0.451102	8.77703	0.132227	0.04127	0.716134	NOT
MSTRG.26057.3	-0.493969	8.6321	0.132087	0.0414465	0.716278	NOT
XR_001043353.4	-0.363245	9.08938	0.130761	0.041651	0.717645	NOT
XR_006055831.2	-0.485014	8.73059	0.130631	0.0416758	0.717779	NOT
MSTRG.10369.1	-0.330957	9.00168	0.130387	0.0417217	0.718031	NOT
MSTRG.1071.1	-0.138729	10.8515	0.130153	0.0417731	0.718273	NOT
MSTRG.26132.64	-0.423724	8.94046	0.129104	0.0418588	0.719363	NOT
XR_006058083.2	0.307396	9.26665	0.129027	0.0419348	0.719443	NOT
MSTRG.5529.1	0.279183	9.47086	0.128839	0.0424282	0.719639	NOT
XR_006059485.2	0.416161	8.78635	0.12816	0.042494	0.720347	NOT
XR_009598095.1	-0.492592	8.77134	0.12802	0.0425207	0.720493	NOT
XR_009596673.1	0.257387	9.64971	0.126592	0.0427213	0.721992	NOT
MSTRG.3451.1	-0.456893	8.8203	0.126295	0.0428561	0.722304	NOT
XR_009600750.1	-0.480692	8.68107	0.124313	0.043038	0.724403	NOT
XR_006057864.2	0.431262	8.86076	0.123365	0.0431669	0.725413	NOT
MSTRG.3724.1	-0.518518	8.68765	0.123258	0.0433095	0.725527	NOT
XR_009598334.1	0.490265	8.66198	0.122032	0.0435352	0.726841	NOT
XR_009595342.1	-0.454852	8.75725	0.121211	0.0436372	0.727725	NOT
XR_001039472.4	0.342093	9.04694	0.119838	0.0437777	0.72921	NOT
XR_009598528.1	-0.406161	8.86983	0.119072	0.04388	0.730043	NOT
MSTRG.4630.2	-0.306557	9.18665	0.118243	0.0440217	0.730948	NOT
MSTRG.16786.2	-0.372823	8.9583	0.1179	0.0442647	0.731323	NOT
XR_009595805.1	0.475957	8.63349	0.117209	0.0444256	0.732081	NOT
MSTRG.17821.1	-0.442355	8.91916	0.116922	0.0445912	0.732397	NOT
XR_009600761.1	-0.328685	9.10312	0.116503	0.0446202	0.732859	NOT
XR_006056125.1	0.429632	8.79652	0.116477	0.044679	0.732887	NOT
XR_001039544.4	-0.33148	9.02492	0.116227	0.0447098	0.733163	NOT
XR_006056555.2	0.468642	8.69451	0.116137	0.0449663	0.733263	NOT
MSTRG.7176.1	-0.370046	8.90757	0.115186	0.0450531	0.734316	NOT
MSTRG.9041.1	0.359715	9.06696	0.113996	0.0451382	0.73564	NOT
XR_009598423.1	-0.410887	8.76411	0.113232	0.0454083	0.736495	NOT
XR_006056122.2	-0.460884	8.71175	0.112687	0.0455631	0.737106	NOT
XR_009600683.1	-0.378184	8.91632	0.111546	0.0458064	0.738391	NOT
XR_006056204.2	-0.456266	8.6947	0.111163	0.0458371	0.738824	NOT
XR_003591646.3	-0.36826	8.9746	0.111163	0.045958	0.738824	NOT
MSTRG.1574.1	-0.361084	8.93884	0.109884	0.0460507	0.740277	NOT
XR_009596741.1	0.376839	8.93627	0.109365	0.0463003	0.740868	NOT
MSTRG.11397.12	0.439867	8.7359	0.1077	0.0464597	0.742778	NOT
XR_009597477.1	-0.403693	8.79348	0.107579	0.0464983	0.742917	NOT
MSTRG.11361.1	0.521016	8.5909	0.107457	0.046508	0.743058	NOT
XR_006061081.2	0.442792	8.75587	0.107249	0.0465623	0.743298	NOT
MSTRG.7591.1	-0.294735	9.1531	0.106541	0.0466172	0.744118	NOT
XR_006057582.2	0.395183	8.75676	0.106471	0.0466542	0.744198	NOT
XR_009598302.1	-0.44718	8.67713	0.105844	0.0467261	0.744927	NOT
MSTRG.16250.2	0.358325	8.99055	0.105818	0.0468097	0.744957	NOT
MSTRG.18167.1	-0.36351	8.84853	0.105446	0.0469743	0.74539	NOT
MSTRG.26117.1	-0.403951	8.77407	0.105163	0.0471018	0.74572	NOT
XR_009601319.1	0.524595	8.72961	0.105036	0.0471675	0.745867	NOT
XR_009596312.1	-0.43159	8.7255	0.105003	0.0472434	0.745907	NOT
MSTRG.11856.1	0.369919	8.84863	0.104725	0.0473634	0.746232	NOT
MSTRG.25506.18	-0.465505	8.72235	0.104468	0.0473935	0.746533	NOT
MSTRG.3374.2	-0.304017	9.20386	0.103437	0.0475592	0.747744	NOT
XR_009598893.1	0.266388	9.49781	0.103079	0.0476179	0.748165	NOT
MSTRG.25381.1	0.352674	8.87272	0.103017	0.0476693	0.748238	NOT
XR_003590271.3	-0.411247	8.7546	0.102869	0.047864	0.748413	NOT
XR_003591762.3	-0.258673	9.51321	0.102786	0.0479469	0.748511	NOT
XR_009597949.1	-0.352946	8.90102	0.101826	0.0482053	0.74965	NOT
MSTRG.24465.1	0.378906	8.79491	0.101428	0.0482568	0.750123	NOT
MSTRG.5232.2	-0.349539	8.87309	0.100099	0.0483791	0.75171	NOT
XR_003590278.3	-0.328109	9.011	0.0999581	0.0484357	0.75188	NOT
XR_009599112.1	-0.370486	8.87787	0.0990237	0.0486115	0.753004	NOT
XR_009597117.1	-0.446386	8.69842	0.0988694	0.0486348	0.753191	NOT
XR_003590001.2	0.370402	8.87949	0.0986375	0.0486973	0.753471	NOT
MSTRG.19283.1	-0.336097	8.92352	0.0984591	0.0487615	0.753687	NOT
XR_009598335.1	-0.256949	9.47684	0.0980045	0.0488314	0.754238	NOT
XR_009596378.1	-0.39672	8.7486	0.0973568	0.0489007	0.755025	NOT
MSTRG.10212.1	0.31008	8.9679	0.0972584	0.0490399	0.755145	NOT
XR_009596965.1	0.319472	9.04797	0.096607	0.0490925	0.75594	NOT
XR_009597473.1	-0.235103	9.55427	0.0962716	0.0491804	0.756351	NOT
XR_009597927.1	-0.360074	8.89143	0.095169	0.0493403	0.757706	NOT
XR_009596041.1	0.32277	8.99846	0.0951376	0.0493633	0.757745	NOT
XR_003590206.3	0.289884	9.09662	0.0940266	0.0494544	0.759119	NOT
XR_006059039.2	-0.248025	9.5981	0.0924186	0.0496001	0.761125	NOT
XR_001022447.5	0.368364	8.88519	0.0920199	0.0497826	0.761625	NOT
XR_006059075.2	0.369526	8.76337	0.0920186	0.0498638	0.761626	NOT
XR_006057866.1	-0.402989	8.73918	0.091878	0.0499997	0.761803	NOT
XR_001024521.3	-0.317026	9.01883	0.0917517	0.0502056	0.761962	NOT
XR_003586878.3	-0.419248	8.68537	0.0916592	0.0502336	0.762078	NOT
MSTRG.10428.9	0.379126	8.77414	0.0913971	0.0503235	0.762408	NOT
MSTRG.26105.2	-0.131477	10.666	0.0897687	0.0504797	0.764471	NOT
XR_006058517.2	-0.367677	8.70288	0.0897175	0.0505409	0.764537	NOT
MSTRG.657.3	0.437042	8.70328	0.0896762	0.0505464	0.764589	NOT
XR_009599810.1	-0.285419	9.15374	0.0894252	0.0505847	0.764909	NOT
MSTRG.3304.2	0.352783	8.83033	0.0892541	0.0508442	0.765128	NOT
MSTRG.4744.1	0.394129	8.77523	0.0883298	0.0509358	0.766311	NOT
MSTRG.19106.1	-0.256823	9.29024	0.0880417	0.0511115	0.766682	NOT
MSTRG.16272.3	0.290937	8.97411	0.0878648	0.0514799	0.766909	NOT
XR_006057732.2	-0.387843	8.6894	0.0875	0.0515966	0.76738	NOT
XR_006058949.1	-0.39026	8.73157	0.0866186	0.0517445	0.768521	NOT
XR_009595185.1	-0.314556	8.95797	0.086474	0.0518003	0.768708	NOT
MSTRG.3537.1	-0.256579	9.22295	0.086091	0.052069	0.769207	NOT
XR_001434841.4	-0.33578	8.92646	0.0856291	0.0521413	0.769809	NOT
XR_001042832.5	0.276595	9.14204	0.0854776	0.0523513	0.770007	NOT
MSTRG.4915.23	-0.397463	8.7235	0.0851911	0.0524074	0.770382	NOT
MSTRG.24.6	-0.641636	18.5333	0.0847366	0.052568	0.770978	NOT
XR_003591296.2	0.291202	15.298	0.0844561	0.0526797	0.771347	NOT
MSTRG.18443.1	-0.361494	8.86314	0.0841557	0.0528096	0.771743	NOT
MSTRG.20034.2	0.326564	8.95834	0.0839133	0.0529557	0.772063	NOT
MSTRG.18543.1	-0.329934	8.81871	0.0832071	0.0530277	0.772997	NOT
XR_003588939.3	-0.391379	8.71131	0.0819278	0.0532174	0.774702	NOT
XR_009596223.1	-0.264067	9.1882	0.0815725	0.0532625	0.775178	NOT
XR_009598032.1	-0.383292	8.69433	0.0809248	0.0533565	0.776048	NOT
MSTRG.1327.8	-0.222266	9.27575	0.0806523	0.0534915	0.776415	NOT
XR_006058981.2	-0.289243	9.04738	0.0795448	0.0538783	0.777915	NOT
XR_009597716.1	-0.33547	8.87676	0.0795335	0.0539015	0.777931	NOT
XR_003589859.3	0.278028	9.00601	0.0794919	0.054057	0.777987	NOT
XR_009599498.1	-0.351309	8.79823	0.0790425	0.0541958	0.778599	NOT
XR_003585777.3	0.309024	12.0484	0.0783846	0.0544652	0.779499	NOT
XR_009601320.1	0.344003	8.78335	0.0780307	0.0545821	0.779984	NOT
XR_009597649.1	-0.350482	8.79492	0.0770278	0.0546814	0.781366	NOT
XR_003590617.2	0.21706	9.53712	0.0759483	0.0548152	0.782865	NOT
XR_009600511.1	0.406443	8.66593	0.073656	0.0552264	0.786086	NOT
XR_006059349.2	0.244458	9.12854	0.0730902	0.0553505	0.786889	NOT
XR_009601158.1	0.246644	9.19532	0.0726464	0.0554346	0.787522	NOT
XR_006058603.2	0.326553	8.89634	0.0725335	0.0555292	0.787683	NOT
XR_009597472.1	-0.308745	8.9152	0.0724705	0.0556394	0.787773	NOT
MSTRG.6146.5	0.207144	9.41815	0.0724492	0.0558933	0.787804	NOT
XR_006055910.2	-0.306256	8.90597	0.0723146	0.0562642	0.787996	NOT
XR_009596933.1	-0.216962	9.60135	0.0719255	0.0564618	0.788554	NOT
XR_003588241.3	0.311486	8.86563	0.071923	0.0565085	0.788557	NOT
MSTRG.17406.3	0.217516	9.28629	0.0717809	0.0567304	0.788761	NOT
MSTRG.16404.1	-0.216543	9.32827	0.071417	0.0568155	0.789285	NOT
MSTRG.26105.1	0.605183	12.6025	0.0713584	0.0569144	0.789369	NOT
XR_003590302.3	0.282699	8.90973	0.0713287	0.0571889	0.789412	NOT
XR_001037477.5	0.264217	8.90635	0.0693657	0.057498	0.792263	NOT
MSTRG.6203.2	-0.270472	9.00811	0.0684381	0.0576442	0.793625	NOT
XR_006057671.2	-0.36077	8.7296	0.0683715	0.0577556	0.793723	NOT
MSTRG.11910.1	0.366926	8.6921	0.0680443	0.058098	0.794206	NOT
XR_006057613.2	-0.350107	8.62309	0.0677666	0.058417	0.794617	NOT
XR_009595599.1	0.254144	9.08166	0.0677599	0.0584457	0.794627	NOT
XR_009599107.1	-0.326376	8.80795	0.0673964	0.0585276	0.795166	NOT
XR_006057375.2	-0.278357	8.94806	0.0671334	0.0585954	0.795557	NOT
MSTRG.1854.10	-0.314385	8.81354	0.0670322	0.0586841	0.795708	NOT
XR_003587025.2	-0.284092	8.91526	0.0665791	0.0587693	0.796384	NOT
XR_003591451.2	-0.285877	8.85421	0.0661111	0.0588599	0.797086	NOT
XR_009596664.1	0.25897	9.01255	0.0659684	0.0589705	0.7973	NOT
XR_006060620.2	-0.306897	8.82549	0.0659405	0.0590035	0.797342	NOT
MSTRG.21938.1	0.23889	9.11969	0.0657595	0.0590944	0.797614	NOT
MSTRG.3189.16	0.346413	8.61179	0.0657369	0.0591604	0.797648	NOT
MSTRG.16999.4	-0.298392	8.85125	0.0656902	0.0592932	0.797718	NOT
XR_009596518.1	0.284728	8.94389	0.0655015	0.0595628	0.798003	NOT
MSTRG.17359.1	0.395783	8.68818	0.0653528	0.0597524	0.798227	NOT
XR_009599465.1	-0.211095	9.3419	0.0649434	0.0598484	0.798847	NOT
MSTRG.5801.1	-0.339868	8.76521	0.0634583	0.0601098	0.801111	NOT
MSTRG.19567.8	-0.324382	8.76085	0.0628337	0.0603131	0.802072	NOT
XR_009595396.1	-0.333135	8.71035	0.0627604	0.0605226	0.802185	NOT
XR_003586581.3	0.309326	8.77295	0.0623539	0.0605947	0.802813	NOT
XR_001043534.4	-0.26243	8.99529	0.062275	0.0606192	0.802936	NOT
MSTRG.8940.1	0.323284	8.68526	0.0614196	0.0607836	0.804266	NOT
XR_006059716.2	-0.143453	10.0048	0.0613342	0.06086	0.8044	NOT
XR_006060658.2	-0.31848	8.73816	0.0609826	0.061037	0.80495	NOT
MSTRG.7800.6	0.124486	10.2427	0.060819	0.0610935	0.805206	NOT
XR_006058151.1	-0.233614	9.21149	0.0608096	0.0611767	0.805221	NOT
MSTRG.11637.1	-0.199937	9.2196	0.0607311	0.0613147	0.805344	NOT
MSTRG.17307.1	0.259547	9.00695	0.0604973	0.0613746	0.805712	NOT
MSTRG.16847.7	0.309068	8.8143	0.0602644	0.0618713	0.806079	NOT
XR_009598374.1	-0.264509	8.96012	0.0602306	0.0623254	0.806132	NOT
XR_006059587.2	-0.314269	8.76505	0.0594417	0.0624242	0.807381	NOT
MSTRG.1744.1	-0.281496	8.91169	0.0591232	0.0624908	0.807887	NOT
XR_009596955.1	-0.340552	8.82762	0.0588994	0.0625361	0.808244	NOT
XR_009599536.1	-0.303283	8.76454	0.0585813	0.0628808	0.808752	NOT
XR_006059698.2	0.27757	8.79242	0.0582219	0.0629497	0.809329	NOT
MSTRG.26132.18	0.270519	8.87534	0.058118	0.06318	0.809496	NOT
MSTRG.4649.2	-0.147965	9.9326	0.0579666	0.0632486	0.809739	NOT
XR_006058236.2	0.27066	8.93706	0.0579366	0.0633583	0.809787	NOT
XR_001021478.5	-0.326222	8.71753	0.0579342	0.0634103	0.809791	NOT
MSTRG.20580.1	-0.222418	9.08663	0.0576123	0.0637142	0.81031	NOT
MSTRG.6952.1	-0.24746	8.99386	0.0574978	0.0639577	0.810495	NOT
MSTRG.5136.1	-0.213128	9.19896	0.0573271	0.0641105	0.810772	NOT
MSTRG.2137.1	0.315986	8.74487	0.0572459	0.0642542	0.810903	NOT
XR_009597631.1	-0.281718	8.86072	0.0565123	0.0645786	0.812096	NOT
XR_009598418.1	-0.320761	8.69052	0.0561349	0.0647774	0.812713	NOT
XR_006055594.1	-0.229592	9.05484	0.055816	0.0649742	0.813235	NOT
MSTRG.1529.1	0.314908	8.68131	0.0543037	0.0653085	0.815737	NOT
MSTRG.26115.21	-0.20927	9.13922	0.0541095	0.0659037	0.816061	NOT
MSTRG.12564.3	-0.350965	8.65478	0.0536924	0.0660193	0.816759	NOT
MSTRG.128.3	-0.291467	8.81562	0.0532823	0.0660801	0.817447	NOT
MSTRG.8386.17	-0.216075	9.22856	0.0529525	0.0662532	0.818003	NOT
XR_009597035.1	0.311007	8.72443	0.0528792	0.0663681	0.818127	NOT
XR_003586049.3	-0.292585	8.76615	0.0524911	0.0664976	0.818784	NOT
XR_009598485.1	-0.181158	9.36635	0.052473	0.0672844	0.818815	NOT
XR_009596338.1	-0.343247	8.67959	0.0522984	0.067319	0.819111	NOT
MSTRG.15443.1	-0.252015	8.91768	0.052084	0.0675161	0.819476	NOT
MSTRG.15527.1	0.260429	8.88312	0.0516657	0.067643	0.82019	NOT
XR_001039601.4	-0.299564	8.69355	0.0515212	0.0680699	0.820437	NOT
XR_006060326.2	0.309924	8.6909	0.0511814	0.0682581	0.82102	NOT
XR_009596361.1	-0.197447	9.29163	0.0498041	0.0687735	0.823405	NOT
XR_009597742.1	0.245792	8.86833	0.0494972	0.0694241	0.82394	NOT
XR_003587366.2	-0.204657	9.08087	0.0491878	0.0695675	0.824483	NOT
MSTRG.4246.5	0.191374	9.27543	0.0484596	0.0697111	0.825766	NOT
XR_001435392.4	0.245679	8.89268	0.0479408	0.0700889	0.826686	NOT
XR_003589892.3	-0.218351	9.02616	0.0477309	0.0701558	0.82706	NOT
MSTRG.14944.1	-0.272943	8.81601	0.0476593	0.0706294	0.827188	NOT
XR_001433752.4	-0.27769	8.73383	0.0475503	0.0708969	0.827382	NOT
XR_009597541.1	-0.244699	8.81139	0.0474203	0.0712484	0.827615	NOT
XR_006057875.1	0.25924	8.84321	0.0466646	0.0714145	0.828972	NOT
XR_009595315.1	-0.280576	8.73366	0.0465008	0.0714646	0.829268	NOT
XR_009598614.1	-0.256097	8.84658	0.0462131	0.0715987	0.829789	NOT
MSTRG.16675.15	0.253405	8.81737	0.0459039	0.0716529	0.830351	NOT
MSTRG.4988.1	0.192565	9.26469	0.0457079	0.0718831	0.830708	NOT
XR_001043815.4	-0.111209	12.1382	0.0455999	0.0722502	0.830905	NOT
XR_009596301.1	-0.221087	8.98064	0.0455802	0.0725071	0.830941	NOT
XR_009598329.1	0.281103	8.69675	0.0451519	0.0727028	0.831725	NOT
MSTRG.11835.1	-0.219334	8.9604	0.0449349	0.0727944	0.832124	NOT
XR_006058953.2	-0.276007	8.71432	0.0445776	0.0728771	0.832783	NOT
XR_009595434.1	0.263322	8.7395	0.0441212	0.0729609	0.833628	NOT
MSTRG.25870.8	0.192221	9.2996	0.0437149	0.0731222	0.834385	NOT
XR_009597584.1	0.294078	8.79542	0.0428392	0.0733799	0.836028	NOT
MSTRG.901.2	-0.303065	8.67744	0.0427732	0.0734553	0.836153	NOT
MSTRG.7405.2	0.174233	9.21962	0.0425672	0.0734954	0.836542	NOT
MSTRG.20991.1	0.284321	8.62011	0.0425023	0.0735822	0.836665	NOT
XR_001436674.4	-0.151513	9.57803	0.0422715	0.0736439	0.837103	NOT
XR_006055771.2	0.170106	9.30052	0.0421185	0.0736749	0.837394	NOT
MSTRG.19300.1	0.201276	9.11401	0.041662	0.0738553	0.838265	NOT
MSTRG.17402.1	-0.232203	8.8745	0.0416373	0.0744298	0.838313	NOT
MSTRG.21349.1	0.19127	9.2062	0.0414654	0.0745063	0.838642	NOT
MSTRG.20461.1	-0.216138	9.0351	0.0414249	0.0747187	0.83872	NOT
XR_006057600.2	-0.254624	8.76611	0.041222	0.0747868	0.83911	NOT
XR_003589325.2	0.24687	8.84706	0.0411661	0.0749942	0.839218	NOT
XR_006060050.2	-0.267557	8.7304	0.0410917	0.0751352	0.839361	NOT
MSTRG.2578.1	0.244705	8.83073	0.0410381	0.0751648	0.839464	NOT
XR_006057032.2	0.196561	9.14409	0.0410221	0.0752016	0.839495	NOT
XR_009598247.1	0.258545	8.83283	0.0409307	0.07522	0.839672	NOT
XR_009601396.1	0.233022	8.85571	0.0406262	0.0753954	0.840261	NOT
XR_006056309.2	0.185398	9.17524	0.0405187	0.0755923	0.84047	NOT
MSTRG.9634.1	-0.191069	9.0965	0.0404971	0.0756501	0.840512	NOT
MSTRG.11488.10	-0.227718	8.88039	0.0404388	0.0757117	0.840625	NOT
XR_009598376.1	0.125422	9.86277	0.0403901	0.0759514	0.84072	NOT
XR_009600989.1	-0.177575	9.21568	0.0403544	0.0760613	0.840789	NOT
MSTRG.19134.2	-0.248529	8.84808	0.0403152	0.0760804	0.840865	NOT
MSTRG.16878.2	-0.271305	8.80072	0.0400287	0.0763249	0.841425	NOT
XR_003589391.2	-0.218344	8.98779	0.040017	0.0766029	0.841447	NOT
XR_009598642.1	-0.270935	8.68857	0.0399293	0.0767916	0.841619	NOT
MSTRG.16117.1	0.271917	8.6589	0.039928	0.0768592	0.841622	NOT
XR_006056169.2	-0.188464	8.95537	0.0398637	0.076934	0.841747	NOT
XR_003591586.3	0.216292	8.85268	0.0389532	0.0771459	0.843541	NOT
XR_003590928.3	-0.232423	8.78291	0.0383533	0.0773329	0.844736	NOT
XR_006056606.2	-0.156342	9.42128	0.0378173	0.0775962	0.84581	NOT
MSTRG.25572.1	-0.237658	8.81467	0.0377172	0.0778105	0.846012	NOT
XR_006060621.2	0.209838	9.04269	0.0369215	0.0781607	0.847625	NOT
XR_009596029.1	-0.235893	8.82206	0.0366783	0.0782072	0.848121	NOT
XR_006055544.2	0.227437	8.81617	0.036544	0.0782686	0.848396	NOT
XR_003588776.3	-0.214443	8.88176	0.0361083	0.078524	0.849292	NOT
MSTRG.19537.30	0.0943689	9.18962	0.0357503	0.0791775	0.850032	NOT
XR_006059080.2	-0.113057	9.90839	0.0355929	0.079872	0.850359	NOT
XR_009599453.1	0.219792	8.79522	0.0355905	0.0799318	0.850364	NOT
MSTRG.22884.1	-0.223893	8.83112	0.035311	0.0802229	0.850945	NOT
MSTRG.4258.1	-0.125158	9.78672	0.0352252	0.0806328	0.851125	NOT
MSTRG.15882.1	-0.2138	8.85509	0.0348766	0.0810024	0.851854	NOT
XR_006059249.2	0.232262	8.76346	0.0334121	0.0814955	0.854963	NOT
MSTRG.19174.1	-0.1934	8.93429	0.0329706	0.0816941	0.855914	NOT
XR_009599059.1	-0.162063	9.38548	0.0326261	0.0820178	0.85666	NOT
XR_006061330.2	-0.24356	8.71185	0.0325169	0.082136	0.856898	NOT
MSTRG.15156.2	-0.239854	8.68771	0.0325002	0.0822174	0.856934	NOT
XR_006056656.2	0.260492	8.67502	0.0323398	0.0823279	0.857284	NOT
MSTRG.5894.1	0.261638	8.72901	0.032257	0.0826879	0.857465	NOT
XR_009596379.1	-0.221685	8.78714	0.0315661	0.0831869	0.858983	NOT
XR_009597256.1	0.242093	8.68267	0.0315269	0.0832478	0.85907	NOT
XR_009596353.1	-0.280688	8.6491	0.0314739	0.0834422	0.859187	NOT
MSTRG.21035.1	0.189149	8.85417	0.0313168	0.0840032	0.859535	NOT
XR_009597508.1	0.156038	9.37454	0.0313123	0.0842529	0.859545	NOT
MSTRG.658.1	-0.194019	8.91721	0.0312671	0.0855763	0.859646	NOT
MSTRG.2036.5	-0.189383	9.00659	0.0311034	0.0857304	0.86001	NOT
MSTRG.11122.4	0.184377	8.88796	0.0307516	0.0863358	0.860796	NOT
XR_009600546.1	0.231964	8.69566	0.0304623	0.0867509	0.861445	NOT
MSTRG.523.1	-0.184652	8.97717	0.0304317	0.0870286	0.861514	NOT
XR_009595760.1	-0.234929	8.71921	0.0303169	0.0873614	0.861773	NOT
XR_001032954.5	0.245482	8.71452	0.029941	0.0882181	0.862624	NOT
XR_009596517.1	-0.241056	8.7217	0.0296952	0.0884638	0.863184	NOT
XR_006056584.2	-0.182075	8.95347	0.0295153	0.0888204	0.863595	NOT
XR_003585798.3	-0.203357	8.79749	0.0294648	0.0895168	0.86371	NOT
MSTRG.4920.1	0.150483	9.1917	0.0289979	0.0896472	0.864784	NOT
XR_003591240.3	0.195061	8.90164	0.0288069	0.0898391	0.865226	NOT
XR_009598947.1	-0.222295	8.73392	0.0287983	0.0898599	0.865246	NOT
XR_001434026.4	0.188989	8.8654	0.0283286	0.0909737	0.866339	NOT
XR_006058933.1	-0.156108	9.16071	0.0281408	0.091278	0.866778	NOT
XR_006057767.2	0.199588	8.77787	0.0280142	0.0917116	0.867075	NOT
XR_001433835.4	0.223799	8.67445	0.0277734	0.09304	0.867643	NOT
MSTRG.18865.1	0.20564	8.7537	0.0273351	0.0934029	0.868682	NOT
MSTRG.18612.1	0.181557	8.93294	0.0270652	0.093866	0.869326	NOT
MSTRG.22306.1	-0.187372	8.89028	0.0270555	0.0939945	0.869349	NOT
XR_006058880.2	0.208536	8.76196	0.026985	0.0944378	0.869518	NOT
XR_006056563.2	0.154628	9.15191	0.0269693	0.094858	0.869555	NOT
MSTRG.26132.15	-0.240566	8.67745	0.0269618	0.0949295	0.869573	NOT
MSTRG.26116.18	-0.161171	9.03283	0.0268099	0.0953616	0.869938	NOT
XR_001043884.3	0.172043	8.94421	0.0267815	0.0957508	0.870006	NOT
XR_009596323.1	-0.217549	8.75125	0.0266596	0.0962548	0.8703	NOT
MSTRG.7227.1	-0.170058	9.03485	0.0266061	0.0963183	0.870429	NOT
MSTRG.16999.2	0.115184	9.59793	0.0260762	0.0976009	0.871714	NOT
XR_009595622.1	0.172151	9.05379	0.0260339	0.0978585	0.871818	NOT
XR_009598461.1	-0.200744	8.75298	0.0258824	0.0983517	0.872188	NOT
MSTRG.14722.1	0.190167	8.8134	0.0258714	0.0986473	0.872215	NOT
MSTRG.16992.1	0.078155	10.4695	0.0258219	0.0986971	0.872336	NOT
MSTRG.8780.1	-0.243309	8.75212	0.0257385	0.0989124	0.872541	NOT
MSTRG.23185.3	0.184188	8.78154	0.0251042	0.09915	0.874108	NOT
XR_006056648.2	-0.176896	8.89976	0.0250406	0.0994858	0.874266	NOT
MSTRG.20407.1	0.212003	8.63493	0.0245594	0.0997853	0.87547	NOT
XR_006059038.2	0.105539	9.68477	0.0243633	0.0998419	0.875964	NOT
MSTRG.8740.1	0.184353	8.88051	0.0243284	0.0999744	0.876052	NOT
MSTRG.16577.5	0.165616	8.94963	0.0242621	0.100732	0.87622	NOT
XR_009599468.1	-0.208185	8.77658	0.0240258	0.100946	0.876819	NOT
MSTRG.16242.1	-0.144021	9.04302	0.0240243	0.10118	0.876823	NOT
XR_006056588.2	0.183342	8.78484	0.0238231	0.101333	0.877336	NOT
MSTRG.11421.1	0.166979	8.97556	0.0237502	0.101735	0.877522	NOT
XR_006057384.2	-0.196461	8.77653	0.0236249	0.102683	0.877843	NOT
XR_001024749.5	-0.19724	8.78252	0.0234285	0.102855	0.878348	NOT
MSTRG.11633.2	0.206098	8.71444	0.0233474	0.103523	0.878557	NOT
XR_003590762.3	0.195732	8.6699	0.0229655	0.104024	0.879547	NOT
XR_006056336.2	-0.138369	9.18632	0.0219178	0.104564	0.882306	NOT
XR_006061309.1	-0.189499	8.73247	0.0218552	0.104607	0.882473	NOT
MSTRG.19800.1	-0.10298	9.66241	0.021553	0.105007	0.883282	NOT
MSTRG.5023.1	0.157207	8.91889	0.0212604	0.105696	0.884072	NOT
XR_003589935.3	-0.133493	9.15231	0.0210993	0.105863	0.884509	NOT
XR_006057244.2	-0.0723664	10.3428	0.0208344	0.106022	0.885231	NOT
XR_006057127.2	-0.161357	8.91325	0.0205845	0.106863	0.885917	NOT
MSTRG.19928.3	-0.215567	8.65899	0.0203617	0.107523	0.886532	NOT
MSTRG.9845.3	0.0900814	9.91548	0.0200282	0.107701	0.887458	NOT
XR_006061421.2	-0.136201	9.09922	0.019665	0.108291	0.888477	NOT
MSTRG.11220.2	-0.14276	8.94348	0.0196315	0.108932	0.888571	NOT
XR_009600355.1	-0.17354	8.81596	0.0196304	0.10917	0.888574	NOT
MSTRG.15563.1	0.167013	8.78409	0.0196064	0.110132	0.888642	NOT
MSTRG.7800.10	-0.157985	8.86235	0.0195505	0.11021	0.8888	NOT
MSTRG.9186.2	-0.170987	8.82067	0.0195346	0.110527	0.888845	NOT
MSTRG.2095.7	0.195568	8.55907	0.0194657	0.110731	0.88904	NOT
XR_001023536.4	-0.170959	8.77866	0.0192502	0.111263	0.889652	NOT
MSTRG.21891.1	0.115393	9.20491	0.0191629	0.111332	0.8899	NOT
XR_009598668.1	-0.172389	8.80693	0.0191378	0.112695	0.889972	NOT
XR_009596542.1	0.179024	8.74748	0.0187282	0.114466	0.891148	NOT
MSTRG.16140.9	0.0646695	10.3894	0.0186989	0.115265	0.891233	NOT
XR_003586003.2	-0.137903	9.47047	0.0186647	0.116078	0.891332	NOT
MSTRG.2031.1	-0.156052	8.87412	0.0184149	0.116682	0.892057	NOT
XR_006057374.2	0.162556	8.77567	0.0181735	0.11743	0.892763	NOT
MSTRG.14032.1	0.161442	8.78818	0.0180574	0.117485	0.893104	NOT
XR_001033852.5	-0.114231	9.27788	0.01776	0.118291	0.893982	NOT
MSTRG.6203.3	0.164955	8.73926	0.0176659	0.118806	0.894262	NOT
MSTRG.20250.2	0.205615	8.74038	0.0174783	0.11948	0.894822	NOT
MSTRG.25934.1	0.183598	8.74077	0.0174314	0.122266	0.894962	NOT
XR_009599699.1	0.137819	9.02986	0.0173182	0.123283	0.895302	NOT
XR_009600075.1	-0.109877	9.35286	0.0169758	0.123933	0.896336	NOT
XR_009600772.1	0.181058	8.7245	0.0166874	0.12443	0.897215	NOT
XR_003591649.3	0.151549	8.76517	0.0166294	0.12472	0.897393	NOT
MSTRG.16818.2	-0.143959	8.88603	0.0166158	0.124953	0.897435	NOT
XR_006059050.2	0.0709216	10.1279	0.0164055	0.125595	0.898082	NOT
MSTRG.1960.2	-0.161501	8.67579	0.0163296	0.125669	0.898317	NOT
XR_003586393.2	-0.136705	10.4525	0.0162702	0.126401	0.898501	NOT
XR_006059701.1	-0.166616	8.75318	0.0158943	0.126617	0.899675	NOT
XR_003590222.3	-0.118364	9.09408	0.0153022	0.12741	0.901551	NOT
XR_006056759.2	-0.160379	8.72866	0.0151533	0.127519	0.902029	NOT
MSTRG.20045.1	-0.191484	8.70062	0.0151054	0.128871	0.902183	NOT
MSTRG.3154.1	-0.150775	8.72348	0.0141497	0.129968	0.905313	NOT
MSTRG.11633.1	0.0934275	9.35325	0.0140836	0.130111	0.905533	NOT
MSTRG.25644.9	0.159437	8.63634	0.0139739	0.130193	0.9059	NOT
XR_001044681.4	-0.137207	8.92466	0.013875	0.130359	0.906232	NOT
XR_009595847.1	-0.128481	8.90305	0.0130169	0.133605	0.909165	NOT
XR_001021113.5	-0.0953365	9.44965	0.0127716	0.133968	0.910021	NOT
MSTRG.13741.1	-0.124814	8.86535	0.0126798	0.134371	0.910344	NOT
XR_006056944.1	0.144721	8.71998	0.0124961	0.134862	0.910993	NOT
XR_003586007.3	0.151477	8.69004	0.0124818	0.134905	0.911044	NOT
XR_009600145.1	0.1378	8.77661	0.0124509	0.135075	0.911154	NOT
XR_009595673.1	0.129343	8.83878	0.0124182	0.137413	0.91127	NOT
XR_003591764.3	0.102995	9.04821	0.0123419	0.137472	0.911542	NOT
XR_001025070.5	-0.151605	8.71419	0.0121776	0.137903	0.91213	NOT
XR_006055625.2	-0.105997	9.02294	0.0116802	0.138637	0.913936	NOT
XR_001435779.3	-0.153159	8.70142	0.0115003	0.140546	0.914599	NOT
XR_001043652.4	0.130894	8.83522	0.0114566	0.141326	0.914761	NOT
XR_009596937.1	-0.106351	9.36949	0.0114347	0.142869	0.914842	NOT
XR_006057086.2	-0.12909	8.80614	0.0112748	0.14314	0.915437	NOT
XR_009597478.1	0.126669	8.79896	0.0112247	0.144239	0.915625	NOT
MSTRG.8615.4	-0.122704	8.80643	0.0110756	0.144353	0.916185	NOT
XR_009596199.1	0.0819723	9.65337	0.0110438	0.144777	0.916305	NOT
XR_003586185.3	0.0641975	9.87046	0.0109368	0.145641	0.91671	NOT
XR_006057831.2	0.0961206	9.11574	0.0106399	0.145856	0.917844	NOT
XR_009595672.1	-0.133514	8.79797	0.0106281	0.146277	0.91789	NOT
XR_006059130.1	0.104986	8.99373	0.010512	0.146573	0.918338	NOT
XR_001436140.3	-0.130134	8.75113	0.0104089	0.146954	0.918738	NOT
XR_009595803.1	-0.124238	8.78902	0.0102117	0.148792	0.919509	NOT
XR_001040307.5	-0.0685658	9.65606	0.0100005	0.149146	0.920342	NOT
XR_009597118.1	-0.119808	8.78635	0.00970972	0.149449	0.921505	NOT
XR_009599864.1	-0.090687	9.17684	0.00966122	0.1497	0.921701	NOT
XR_006057535.1	0.0715733	9.60176	0.00964188	0.150105	0.921779	NOT
MSTRG.15435.1	-0.0910726	9.28782	0.0095965	0.150176	0.921963	NOT
XR_009599060.1	0.120821	9.03411	0.00959095	0.150531	0.921985	NOT
MSTRG.26132.63	-0.10333	9.02083	0.00950328	0.150662	0.922341	NOT
XR_001029989.4	-0.106307	8.88339	0.0093462	0.150934	0.922984	NOT
MSTRG.1688.11	0.128103	8.67049	0.00933349	0.155148	0.923036	NOT
MSTRG.23314.1	-0.128704	8.80772	0.00918641	0.156714	0.923643	NOT
MSTRG.9845.1	0.070029	9.61961	0.00907215	0.15725	0.924118	NOT
XR_009601161.1	0.143967	8.55874	0.00880973	0.157697	0.92522	NOT
XR_009596676.1	-0.0912686	9.0972	0.00876697	0.159376	0.925401	NOT
MSTRG.12733.1	0.0977094	9.02432	0.00875476	0.159732	0.925453	NOT
XR_003589603.3	0.0890439	9.10176	0.00870968	0.160178	0.925645	NOT
MSTRG.11889.1	0.123996	8.66551	0.00866932	0.161314	0.925817	NOT
XR_009600846.1	-0.122274	8.73739	0.00866504	0.16221	0.925835	NOT
XR_009598297.1	-0.114202	8.81728	0.00826962	0.162517	0.927542	NOT
MSTRG.24688.1	0.0883006	9.05403	0.00808035	0.163776	0.928374	NOT
XR_006057985.2	-0.112715	8.74581	0.00785022	0.164881	0.929399	NOT
XR_006059168.2	0.117834	8.68842	0.00767607	0.16521	0.930184	NOT
MSTRG.16272.6	-0.0750707	9.28314	0.00747563	0.16596	0.931099	NOT
MSTRG.17849.10	-0.0850621	9.0568	0.00747266	0.166719	0.931113	NOT
MSTRG.5581.2	0.0747094	9.1616	0.00746918	0.166848	0.931129	NOT
XR_006058220.2	0.0989332	8.83245	0.00734923	0.169274	0.931683	NOT
XR_009595643.1	-0.0981633	8.81637	0.007137	0.17031	0.932674	NOT
XR_009598712.1	-0.0794751	9.11906	0.007045	0.17358	0.933109	NOT
XR_003590549.3	0.121801	8.67831	0.00702225	0.173836	0.933216	NOT
XR_009597883.1	-0.101579	8.82207	0.0069644	0.174398	0.933491	NOT
XR_006056610.2	0.0996506	8.90225	0.00685339	0.175566	0.934022	NOT
MSTRG.17547.1	0.0757461	9.02222	0.00661765	0.176776	0.935164	NOT
MSTRG.1454.1	0.0695626	9.19485	0.00640565	0.177438	0.936209	NOT
MSTRG.12413.3	-0.0535376	9.81018	0.0063317	0.177932	0.936578	NOT
XR_006059051.1	-0.044134	10.4913	0.00627404	0.182737	0.936867	NOT
XR_009601042.1	-0.08809	8.88611	0.00620844	0.183193	0.937197	NOT
MSTRG.3087.3	0.0863455	8.8691	0.00600189	0.184118	0.938248	NOT
XR_003589614.3	0.0845421	8.87641	0.00589784	0.184875	0.938785	NOT
XR_006059537.1	-0.0610873	9.46782	0.00577795	0.185337	0.939409	NOT
XR_009596091.1	-0.100963	8.73853	0.00574435	0.185402	0.939585	NOT
XR_001021194.5	-0.102791	8.79753	0.00553344	0.18594	0.940702	NOT
XR_006061238.2	-0.0700766	9.01417	0.00525173	0.192417	0.942229	NOT
XR_006059803.2	0.0971043	8.72765	0.00509327	0.19355	0.943106	NOT
XR_009600655.1	0.0900233	8.77005	0.00498056	0.194306	0.943738	NOT
XR_009600852.1	0.0738095	8.93527	0.00494288	0.197201	0.94395	NOT
XR_009600562.1	0.0904466	8.74837	0.00494156	0.197785	0.943958	NOT
XR_003588601.3	0.0885863	8.73444	0.00491804	0.201637	0.944091	NOT
XR_006056196.2	0.0912076	8.68709	0.00476792	0.202232	0.94495	NOT
MSTRG.22136.1	-0.0541737	9.39202	0.00466201	0.204349	0.945564	NOT
XR_009596961.1	-0.0878718	8.74765	0.00411197	0.205216	0.948871	NOT
XR_009600600.1	0.0547392	9.29491	0.00405924	0.210542	0.949199	NOT
XR_009599186.1	0.0839819	8.66286	0.00391643	0.213096	0.9501	NOT
MSTRG.4597.1	-0.0725814	8.86589	0.0038877	0.216167	0.950283	NOT
XR_006057944.2	0.0797239	8.75605	0.0037638	0.216689	0.951081	NOT
MSTRG.14490.11	-0.0615308	8.93791	0.00369982	0.217673	0.951498	NOT
MSTRG.20837.1	-0.0645798	8.91822	0.003644	0.220139	0.951864	NOT
XR_009600436.1	0.0758568	8.77889	0.0034557	0.222725	0.953123	NOT
MSTRG.9107.1	-0.080113	8.76568	0.00340467	0.223656	0.95347	NOT
XR_009599831.1	-0.0647274	8.87739	0.00331494	0.225077	0.954087	NOT
XR_001435881.4	-0.0624407	8.92834	0.0032441	0.225596	0.954579	NOT
XR_006058120.2	0.0798377	8.71704	0.00317853	0.225889	0.95504	NOT
MSTRG.12891.3	0.0635445	8.80514	0.00314466	0.226813	0.95528	NOT
MSTRG.2995.1	0.0706019	8.68987	0.00309391	0.22774	0.955642	NOT
XR_001043624.4	-0.0736706	8.75123	0.00306212	0.228694	0.95587	NOT
MSTRG.19091.1	0.0706779	8.74178	0.00294551	0.231758	0.956718	NOT
XR_001024596.4	-0.0372725	9.69095	0.00290901	0.233454	0.956987	NOT
MSTRG.3924.1	-0.040462	9.61775	0.00274609	0.238257	0.958207	NOT
XR_003590502.3	-0.0668556	8.71157	0.00271931	0.240812	0.958412	NOT
XR_006056803.2	0.0648593	8.78544	0.00268254	0.244303	0.958693	NOT
XR_001023050.4	-0.0476259	9.06949	0.00255808	0.245371	0.959662	NOT
XR_009601582.1	0.0641723	8.73215	0.00245848	0.247171	0.960455	NOT
XR_009599913.1	0.0596175	8.77246	0.00235507	0.253028	0.961295	NOT
XR_009598913.1	0.0537649	8.87817	0.00232654	0.256108	0.96153	NOT
XR_001039400.3	0.0593773	8.75358	0.0021903	0.25709	0.962672	NOT
XR_009596935.1	0.0308849	9.8349	0.00204527	0.264503	0.963928	NOT
MSTRG.4591.17	0.0446286	8.97041	0.00203718	0.264889	0.964	NOT
XR_001021179.4	-0.0595925	8.7449	0.00203141	0.265485	0.964051	NOT
XR_009595650.1	0.062579	8.67897	0.00188917	0.270049	0.965331	NOT
XR_006059236.2	-0.034798	9.43583	0.00186565	0.270587	0.965548	NOT
XR_003588756.2	0.0536316	8.78424	0.0018395	0.271291	0.96579	NOT
XR_009599267.1	0.0559838	8.76986	0.00180924	0.278667	0.966072	NOT
XR_006060683.2	-0.0369792	9.09101	0.00160572	0.281228	0.968036	NOT
XR_009599077.1	0.0185141	11.4897	0.00158806	0.282655	0.968212	NOT
XR_006058335.2	-0.052296	8.69207	0.00157557	0.28471	0.968338	NOT
XR_009598047.1	0.053079	8.72155	0.00157213	0.286325	0.968372	NOT
MSTRG.25426.1	0.0644829	16.3999	0.00154267	0.286899	0.96867	NOT
XR_006058336.1	-0.0512078	8.69979	0.00150956	0.288742	0.969008	NOT
XR_003588956.3	-0.0489511	8.73873	0.00147746	0.290127	0.969339	NOT
MSTRG.15930.2	-0.0404102	8.97395	0.00146457	0.291171	0.969473	NOT
XR_009595064.1	0.032261	9.06618	0.00122855	0.296272	0.972039	NOT
XR_009598246.1	-0.0354662	9.02355	0.00117192	0.298405	0.972691	NOT
XR_003589370.3	-0.0313055	9.17208	0.00112967	0.300065	0.973188	NOT
MSTRG.1712.1	0.0285764	9.18105	0.00109356	0.300904	0.97362	NOT
MSTRG.6573.1	-0.0315667	9.13596	0.00106434	0.302352	0.973974	NOT
MSTRG.7104.1	-0.0419441	8.82591	0.00106384	0.302414	0.97398	NOT
MSTRG.14976.1	-0.0394907	8.83188	0.000935918	0.30578	0.975594	NOT
XR_006061345.2	-0.0334927	8.76048	0.000734895	0.310777	0.978373	NOT
XR_009595058.1	-0.0177165	9.68011	0.000685102	0.316711	0.979118	NOT
MSTRG.26116.15	0.0295441	8.86925	0.000606302	0.317522	0.980356	NOT
MSTRG.2551.1	0.0290547	8.81303	0.000589698	0.319599	0.980626	NOT
XR_006061312.2	0.0285994	8.91182	0.000572665	0.32195	0.980908	NOT
XR_009596320.1	-0.0297715	8.75759	0.000519516	0.322285	0.981815	NOT
MSTRG.5439.1	-0.0194856	9.29595	0.000510938	0.323475	0.981966	NOT
XR_006055536.2	0.0241934	8.94895	0.000505525	0.327728	0.982062	NOT
XR_009595156.1	-0.0292365	8.73476	0.00043255	0.33036	0.983407	NOT
MSTRG.17501.1	0.0262115	8.77308	0.00042337	0.337837	0.983584	NOT
MSTRG.3304.3	-0.0177359	9.21738	0.00041503	0.338059	0.983746	NOT
MSTRG.7570.1	-0.0217626	8.84593	0.000383181	0.340914	0.984382	NOT
XR_009600309.1	0.0219012	8.85214	0.000333712	0.343563	0.985425	NOT
MSTRG.15150.2	-0.0238548	8.76999	0.000330508	0.345968	0.985495	NOT
XR_006060890.2	-0.0109085	9.96393	0.000327494	0.347476	0.985562	NOT
XR_006057550.2	0.019494	8.78927	0.000279077	0.358069	0.986671	NOT
MSTRG.8872.1	0.0157421	9.03583	0.000253398	0.362879	0.987299	NOT
MSTRG.26012.1	0.0197956	8.72637	0.000251279	0.365749	0.987353	NOT
XR_009596482.1	0.0189174	8.82458	0.000250107	0.373233	0.987382	NOT
MSTRG.18725.1	-0.00843145	10.1522	0.000249956	0.378803	0.987386	NOT
MSTRG.717.1	0.0147954	9.0543	0.000245002	0.386763	0.987512	NOT
XR_001024219.5	-0.0190417	8.75901	0.000228019	0.390134	0.987952	NOT
XR_006058389.2	-0.0172114	8.88932	0.000226148	0.390577	0.988002	NOT
XR_003590702.3	-0.0150531	8.93133	0.00020221	0.3929	0.988654	NOT
XR_003586499.3	-0.0186774	8.73383	0.000184086	0.405416	0.989175	NOT
XR_001043210.5	0.0162546	8.70533	0.000161277	0.428342	0.989868	NOT
MSTRG.6708.1	0.012193	9.10067	0.000158627	0.436336	0.989951	NOT
XR_009598275.1	0.0162784	8.74279	0.000140515	0.439203	0.990542	NOT
XR_006059920.2	-0.0143401	8.71878	0.000117372	0.440263	0.991356	NOT
XR_009601371.1	0.0154058	8.6783	0.000111489	0.44425	0.991575	NOT
XR_009600307.1	0.0132999	8.69632	0.000105469	0.449319	0.991806	NOT
MSTRG.19252.2	0.0118622	8.77303	7.77085e-05	0.45855	0.992967	NOT
XR_009595519.1	-0.0117826	8.69351	6.89e-05	0.468616	0.993377	NOT
MSTRG.18212.8	0.0079527	9.06216	6.2835e-05	0.469924	0.993675	NOT
XR_006056436.2	-0.00930685	8.74336	5.0651e-05	0.48735	0.994322	NOT
MSTRG.24249.1	0.00698758	8.9004	3.81895e-05	0.496631	0.995069	NOT
MSTRG.10122.1	-0.00547067	8.97996	2.5069e-05	0.515086	0.996005	NOT
MSTRG.26132.12	-0.00483652	8.84623	1.73794e-05	0.521769	0.996674	NOT
XR_009600523.1	0.00540512	8.74058	1.69868e-05	0.523798	0.996712	NOT
XR_006061298.2	-0.00469029	8.88406	1.69769e-05	0.526157	0.996712	NOT
MSTRG.1960.7	-0.0022468	10.0497	1.55337e-05	0.526803	0.996855	NOT
XR_003589686.3	-0.00150421	10.745	1.33132e-05	0.530486	0.997089	NOT
XR_006061002.2	-0.00318537	9.15346	1.18065e-05	0.539864	0.997258	NOT
MSTRG.1785.1	-0.00359554	8.86002	8.06425e-06	0.545031	0.997734	NOT
XR_001038977.5	-0.00242291	8.88478	4.30762e-06	0.547169	0.998344	NOT
MSTRG.24378.1	0.00240761	8.70689	3.63409e-06	0.548346	0.998479	NOT
XR_003588639.2	-0.00154083	8.88989	2.05735e-06	0.550345	0.998856	NOT
XR_009596758.1	0.00168563	8.70112	1.39642e-06	0.554704	0.999057	NOT
XR_001434620.4	0.0010464	8.76757	6.59095e-07	0.612793	0.999352	NOT
XR_009597161.1	-0.000598153	8.93393	3.17457e-07	0.615536	0.99955	NOT
MSTRG.7368.1	-0.000207954	9.11406	4.03706e-08	0.618048	0.99984	NOT
MSTRG.15435.4	2.56274e-15	9.41016	0	0.622157	1	NOT
MSTRG.2028.1	2.56274e-15	9.17199	0	0.643748	1	NOT
XR_009599079.1	2.56274e-15	9.39915	0	0.661324	1	NOT

## Sheet: Prepuberty VS Postpuberty
ID	logFC	logCPM	LR	PValue	FDR	change
MSTRG.19537.30	5.21409	9.18962	17.906	4.64266e-07	2.32091e-05	UP
MSTRG.2028.1	5.17924	9.17199	17.6677	5.26256e-07	2.6305e-05	UP
XR_009599079.1	5.64412	9.39915	16.0905	1.20852e-06	6.03868e-05	UP
MSTRG.2455.3	-4.8993	9.08227	14.3447	3.0467e-06	0.000152208	DOWN
MSTRG.570.4	1.73202	10.7436	11.429	1.44744e-05	0.000723082	UP
XR_009597841.1	3.85565	9.38673	11.0638	1.76312e-05	0.000880306	UP
MSTRG.19537.14	3.62008	10.0778	10.2747	2.70234e-05	0.00134866	UP
XR_009598926.1	1.81707	10.8494	10.1739	2.85421e-05	0.0014244	UP
MSTRG.26132.46	-5.50477	9.35697	9.8398	3.42226e-05	0.00170776	DOWN
MSTRG.15435.4	5.67202	9.41016	9.4041	4.33885e-05	0.00216501	UP
MSTRG.15435.3	-3.56384	9.09865	8.6921	6.41969e-05	0.00319592	DOWN
MSTRG.2028.2	-1.88525	10.1123	8.59757	6.76259e-05	0.00336612	DOWN
MSTRG.26115.5	3.11822	9.66656	7.91679	9.84411e-05	0.00489781	UP
XR_006057311.2	-3.94493	8.82587	7.16211	0.000149913	0.00744597	DOWN
XR_006058690.2	5.06322	9.64563	7.00349	0.000163829	0.0081351	UP
MSTRG.6.1	1.15007	10.9215	7.00195	0.000163971	0.0081421	UP
XR_009599055.1	2.36566	9.6544	6.96429	0.000167526	0.00831522	UP
XR_003588146.3	-1.1995	10.7694	6.33873	0.000238055	0.011813	DOWN
MSTRG.19537.4	1.60945	10.1515	6.05308	0.000279983	0.0138821	UP
MSTRG.7091.1	1.29012	10.2735	5.8713	0.000310899	0.0153897	UP
MSTRG.16990.12	-3.415	8.81946	5.84757	0.000315178	0.0155986	DOWN
XR_009597486.1	2.52641	9.08879	5.4763	0.000389889	0.019276	UP
MSTRG.12406.1	-2.09033	9.26668	5.40025	0.000407519	0.0201339	DOWN
XR_006059052.1	2.10519	11.3719	5.2196	0.000452361	0.0223337	UP
XR_009597889.1	-3.49646	8.68591	5.11325	0.00048104	0.0237439	DOWN
MSTRG.26132.21	2.68445	8.84437	4.86334	0.000555876	0.0274331	UP
XR_006060494.2	-3.41474	8.75523	4.80653	0.000575081	0.0283521	DOWN
MSTRG.17412.8	2.58817	8.92645	4.55159	0.00066729	0.0328883	UP
MSTRG.13453.1	-2.0307	9.42987	4.4126	0.000724152	0.0356744	DOWN
MSTRG.2663.11	-3.2789	8.64495	4.32575	0.00076228	0.0375399	DOWN
XR_009600090.1	-1.30085	9.81181	4.23673	0.000803313	0.0395583	DOWN
XR_009599052.1	-3.1343	9.09402	4.23251	0.000805513	0.0396567	DOWN
MSTRG.18212.2	3.18699	8.72283	4.14629	0.000848137	0.0417258	UP
XR_006057727.2	2.2073	9.04574	4.12923	0.000856746	0.0421486	UP
MSTRG.26132.58	0.73448	10.7967	3.84036	0.00101801	0.0500329	NOT
XR_009596940.1	2.28014	8.82836	3.79472	0.00104645	0.0514144	NOT
MSTRG.11907.1	2.89331	8.80052	3.78729	0.00105153	0.0516431	NOT
MSTRG.19928.2	-2.80811	8.83416	3.55139	0.00121237	0.0594955	NOT
MSTRG.19537.45	-4.81022	12.022	3.4839	0.0012655	0.0619684	NOT
MSTRG.21500.42	-2.05433	8.9439	3.47901	0.00126931	0.0621518	NOT
MSTRG.22363.1	-2.75594	8.7247	3.47399	0.00127476	0.0623407	NOT
MSTRG.17289.1	-2.99906	8.60082	3.4734	0.00127592	0.0623629	NOT
XR_009597054.1	2.93266	8.73658	3.39372	0.00133911	0.0654449	NOT
MSTRG.16018.7	-2.22919	8.84744	3.17883	0.00152673	0.0745981	NOT
MSTRG.16014.3	1.22236	9.98419	3.02543	0.00167869	0.0819684	NOT
MSTRG.9351.1	2.77574	8.6273	2.98818	0.00171935	0.0838744	NOT
MSTRG.12177.2	-2.44398	8.75783	2.88033	0.00183951	0.0896674	NOT
XR_009601319.1	2.3623	8.72961	2.85941	0.0018637	0.0908407	NOT
MSTRG.19362.4	2.07148	9.39517	2.83664	0.00189455	0.0921365	NOT
XR_009597612.1	-1.72699	9.41847	2.82897	0.0019049	0.0925778	NOT
MSTRG.21640.1	-1.789	10.7194	2.75975	0.00198916	0.0966633	NOT
XR_006056169.2	-2.13198	8.95537	2.66191	0.00211549	0.102777	NOT
MSTRG.18793.2	-2.66293	8.64191	2.65072	0.00213241	0.103503	NOT
XR_009599060.1	1.64685	9.03411	2.63759	0.00215018	0.104362	NOT
XR_009597483.1	1.59985	9.23486	2.61707	0.0021798	0.105719	NOT
MSTRG.20250.1	1.2667	9.6709	2.54819	0.00228442	0.110421	NOT
XR_009596937.1	1.30503	9.36949	2.38405	0.00253602	0.12258	NOT
MSTRG.10369.1	-1.84269	9.00168	2.3757	0.00255073	0.123236	NOT
XR_009599960.1	-2.50584	8.66712	2.37232	0.00255809	0.123504	NOT
XR_009594986.1	2.45938	8.63894	2.34413	0.00260691	0.125756	NOT
XR_009597051.1	-1.31143	9.26809	2.34359	0.00260885	0.125799	NOT
MSTRG.15435.1	-1.76499	9.28782	2.30149	0.00268283	0.12925	NOT
MSTRG.1686.4	-2.49335	8.53807	2.29822	0.00268874	0.129522	NOT
MSTRG.3361.2	-2.22614	8.71212	2.29548	0.00269358	0.129751	NOT
XR_009598067.1	-2.46071	8.53518	2.23559	0.00280042	0.134866	NOT
MSTRG.525.1	0.73138	11.3221	2.19278	0.0028838	0.138659	NOT
MSTRG.7514.12	-2.43579	8.53193	2.18889	0.00289513	0.139009	NOT
XR_006057893.2	1.76331	8.91103	2.18305	0.00290883	0.139537	NOT
XR_006059509.1	-1.12868	9.52053	2.15543	0.00296168	0.142067	NOT
MSTRG.26132.7	-1.78545	8.89801	2.14829	0.00297561	0.142729	NOT
XR_009596960.1	-2.40887	8.5588	2.14044	0.00299123	0.14346	NOT
MSTRG.2757.1	2.23512	8.63848	2.10139	0.00307221	0.147166	NOT
XR_009599697.1	-1.70871	8.8394	2.08614	0.00310889	0.148641	NOT
MSTRG.11361.1	2.28939	8.5909	2.04245	0.00320115	0.152963	NOT
MSTRG.14443.1	-2.24083	8.69674	2.02584	0.00324069	0.154643	NOT
MSTRG.21541.1	-1.76289	8.78297	2.00119	0.00329811	0.157175	NOT
MSTRG.18702.2	-2.33036	8.52098	1.9997	0.0033037	0.15733	NOT
XR_006059049.1	0.688406	10.566	1.96444	0.00338741	0.161039	NOT
MSTRG.7165.1	2.00598	8.77369	1.96206	0.00339385	0.161293	NOT
MSTRG.2095.7	2.27293	8.55907	1.9431	0.00343974	0.163333	NOT
MSTRG.12570.1	-1.58254	8.97499	1.94008	0.00344668	0.16366	NOT
MSTRG.20250.2	1.851	8.74038	1.93122	0.00346733	0.164625	NOT
XR_009598893.1	-1.42769	9.49781	1.91311	0.00350978	0.166618	NOT
XR_009599698.1	-2.14168	8.64701	1.8971	0.00354984	0.168403	NOT
MSTRG.18671.1	2.07816	8.71095	1.88567	0.00357968	0.169691	NOT
XR_006057613.2	-2.27658	8.62309	1.86099	0.00364288	0.17251	NOT
XR_003587364.2	0.625361	10.5943	1.85042	0.00367034	0.173734	NOT
XR_006060623.2	1.57532	8.93842	1.83975	0.00370067	0.17498	NOT
XR_009598964.1	-2.14113	8.59557	1.81721	0.00375718	0.177645	NOT
MSTRG.11912.1	1.8037	8.83818	1.81441	0.00376533	0.177981	NOT
MSTRG.22020.6	-2.24426	8.53702	1.81313	0.00377338	0.178133	NOT
XR_009597286.1	-1.26168	9.35866	1.79318	0.00382457	0.180539	NOT
XR_009597062.1	-2.04222	8.61042	1.78103	0.00385849	0.182022	NOT
XR_009600050.1	-2.22343	8.53916	1.7696	0.00388856	0.183431	NOT
MSTRG.26132.81	1.92122	8.61336	1.68875	0.00410772	0.193766	NOT
XR_006058517.2	-1.99546	8.70288	1.63531	0.0042629	0.20097	NOT
MSTRG.18793.1	1.48803	8.96355	1.60363	0.00436554	0.20539	NOT
MSTRG.21035.2	1.94676	8.73615	1.57861	0.00444203	0.208961	NOT
XR_009598911.1	1.30619	9.17325	1.5731	0.00446205	0.209757	NOT
XR_009596242.1	1.14161	9.94603	1.56188	0.00449942	0.21139	NOT
MSTRG.20233.10	-1.2343	9.01983	1.56004	0.00450552	0.211659	NOT
XR_003588322.2	-1.02878	9.26916	1.55739	0.00451473	0.212048	NOT
XR_009595330.1	-0.536399	10.6256	1.55347	0.00452951	0.212623	NOT
XR_009601161.1	2.00149	8.55874	1.52194	0.00463065	0.217326	NOT
XR_009596199.1	0.882451	9.65337	1.51392	0.00465796	0.218542	NOT
MSTRG.1327.8	-1.14369	9.27575	1.50524	0.00468887	0.219867	NOT
MSTRG.24823.2	1.82258	8.65393	1.48323	0.00476376	0.22327	NOT
MSTRG.11637.1	-1.19104	9.2196	1.47969	0.00477989	0.223824	NOT
MSTRG.2748.1	-1.47742	9.03542	1.45328	0.00487041	0.228003	NOT
XR_006055655.1	-0.830149	12.3577	1.42911	0.00495476	0.231909	NOT
MSTRG.1960.2	-1.92538	8.67579	1.42772	0.0049599	0.232137	NOT
XR_001433783.4	1.33412	8.98496	1.42005	0.00498771	0.233395	NOT
XR_006061308.1	-1.32245	9.00614	1.4162	0.00500161	0.23403	NOT
XR_009597485.1	-1.28185	9.3524	1.40288	0.00505153	0.236242	NOT
XR_009595571.1	1.73359	8.80866	1.39861	0.00506917	0.236957	NOT
XR_009597484.1	-1.8515	8.57652	1.39456	0.00508458	0.237637	NOT
MSTRG.3189.16	-1.97059	8.61179	1.38891	0.00511517	0.23859	NOT
XR_003590595.3	1.3664	8.91915	1.36087	0.00522434	0.243387	NOT
MSTRG.8780.1	1.47491	8.75212	1.34657	0.00527895	0.245879	NOT
XR_009597584.1	1.45707	8.79542	1.33944	0.00530688	0.247132	NOT
MSTRG.16442.3	-1.66015	8.69848	1.31855	0.00539129	0.250852	NOT
XR_003591455.3	-1.44487	8.83256	1.29962	0.00546877	0.254282	NOT
MSTRG.19928.5	-1.65331	8.71674	1.29253	0.00549719	0.255582	NOT
XR_001043594.5	1.35398	8.75839	1.27448	0.00557744	0.258929	NOT
MSTRG.2371.1	1.11996	9.07149	1.25516	0.00565883	0.262569	NOT
MSTRG.5305.3	1.6331	8.60836	1.24276	0.00571167	0.26494	NOT
MSTRG.19537.44	0.476436	10.2615	1.23985	0.00572668	0.2655	NOT
MSTRG.7280.1	-1.63107	8.6587	1.23009	0.00576847	0.26739	NOT
XR_003588009.3	0.65533	10.2453	1.22409	0.00579373	0.26856	NOT
XR_006058063.2	1.08976	9.40042	1.21388	0.00584662	0.270566	NOT
XR_003588809.3	1.76383	8.60559	1.20709	0.00587759	0.271909	NOT
MSTRG.4995.2	1.23378	9.08642	1.19214	0.00594771	0.274898	NOT
XR_009596955.1	1.26627	8.82762	1.18069	0.00599814	0.277216	NOT
MSTRG.17821.1	1.13277	8.91916	1.13517	0.00620915	0.286674	NOT
MSTRG.17359.1	1.50647	8.68818	1.13406	0.00621474	0.286911	NOT
XR_006056102.1	-1.5994	8.79569	1.126	0.00626687	0.28863	NOT
XR_009600590.1	-1.64233	8.61542	1.12075	0.00629156	0.289757	NOT
XR_001020627.3	-1.35022	8.83726	1.11909	0.00630796	0.290115	NOT
MSTRG.24529.1	-1.6282	8.77548	1.10765	0.00636667	0.292593	NOT
XR_009597998.1	1.72275	8.64047	1.08999	0.00645925	0.296474	NOT
MSTRG.19537.13	1.26099	8.73403	1.08598	0.00648026	0.297364	NOT
XR_006060613.2	-1.01888	9.07742	1.0851	0.00649317	0.29756	NOT
MSTRG.3987.1	-1.73646	8.71037	1.08077	0.00651437	0.298526	NOT
MSTRG.16818.1	-1.27775	8.74841	1.07475	0.00654417	0.299874	NOT
MSTRG.24678.7	1.27596	8.74386	1.07183	0.00656399	0.300533	NOT
XR_009598236.1	-0.515169	10.4185	1.0714	0.00656992	0.30063	NOT
XR_009600601.1	1.56888	8.66796	1.07117	0.00657682	0.300681	NOT
MSTRG.20045.1	1.39286	8.70062	1.06814	0.00659199	0.301365	NOT
MSTRG.12891.1	1.68097	8.78326	1.06674	0.00660146	0.301684	NOT
MSTRG.26132.1	0.449123	10.6594	1.02645	0.00681403	0.310994	NOT
XR_001043083.4	0.841902	9.76781	1.00604	0.0069214	0.315854	NOT
XR_009600748.1	-0.897277	9.21853	0.999488	0.00696014	0.317435	NOT
MSTRG.6951.4	-0.996663	9.01881	0.991853	0.00700655	0.31929	NOT
MSTRG.9675.1	-1.57123	8.58449	0.98001	0.00707171	0.322196	NOT
MSTRG.9351.2	-1.43962	8.69665	0.970352	0.00712537	0.324592	NOT
XR_001027085.5	-1.50579	8.60407	0.96586	0.00715568	0.325715	NOT
MSTRG.16250.1	1.04743	9.03982	0.963567	0.00717263	0.32629	NOT
XR_006059415.2	1.20708	8.83602	0.958459	0.00720285	0.327575	NOT
XR_009598892.1	0.770092	9.32218	0.948141	0.00726492	0.330193	NOT
XR_003588781.2	1.14297	9.05374	0.927767	0.00738389	0.335444	NOT
XR_001023084.5	-0.647186	9.72619	0.924221	0.00740836	0.336369	NOT
XR_009597292.1	-0.470087	10.2326	0.923616	0.00741598	0.336527	NOT
XR_003590541.3	1.33296	8.78477	0.919846	0.00744091	0.337515	NOT
XR_001037477.5	-1.23852	8.90635	0.919019	0.00744643	0.337733	NOT
MSTRG.4749.5	-1.43008	8.84229	0.917636	0.00746405	0.338097	NOT
MSTRG.14132.1	0.535491	10.1393	0.912062	0.007498	0.339568	NOT
MSTRG.1622.20	1.29112	8.64693	0.911121	0.00750409	0.339817	NOT
MSTRG.1729.1	1.17634	8.92934	0.909314	0.00751775	0.340297	NOT
MSTRG.12870.2	1.47325	8.68765	0.908584	0.00752433	0.34049	NOT
XR_009598485.1	-0.851634	9.36635	0.904054	0.00755881	0.341697	NOT
MSTRG.25870.8	0.815386	9.2996	0.902975	0.00757063	0.341985	NOT
MSTRG.6925.1	0.805239	9.86532	0.902039	0.00758043	0.342236	NOT
XR_003586261.3	-1.5206	8.59311	0.895214	0.00764705	0.344068	NOT
MSTRG.26057.3	-1.49026	8.6321	0.892586	0.00766301	0.344777	NOT
XR_006060621.2	0.943225	9.04269	0.880848	0.00773422	0.347969	NOT
MSTRG.23887.4	-1.53413	8.70953	0.875948	0.00777562	0.349314	NOT
XR_009596198.1	-0.964829	9.79288	0.875618	0.00777897	0.349405	NOT
XR_009597291.1	-1.33573	8.62047	0.859966	0.00788728	0.353748	NOT
MSTRG.19746.5	-1.46725	8.58436	0.859121	0.0078947	0.353985	NOT
XR_003585811.3	-0.965631	9.41415	0.854774	0.00792869	0.355205	NOT
MSTRG.4806.2	-1.20727	8.77759	0.853067	0.00794104	0.355686	NOT
XR_003591931.3	-0.838237	9.22778	0.847603	0.00798337	0.357231	NOT
XR_009599059.1	0.744172	9.38548	0.846115	0.00799725	0.357654	NOT
MSTRG.10276.1	1.43003	8.56117	0.83981	0.00804263	0.359451	NOT
MSTRG.6708.2	-1.42319	8.6402	0.834896	0.00808544	0.360861	NOT
MSTRG.9041.1	0.916936	9.06696	0.830367	0.00811984	0.362166	NOT
XR_003586181.3	-0.716927	9.3335	0.825735	0.00815525	0.363509	NOT
MSTRG.14490.6	1.37437	8.91686	0.822631	0.00817681	0.364412	NOT
XR_006059263.2	1.43022	8.66395	0.820486	0.00819337	0.365038	NOT
MSTRG.498.15	-1.05541	8.88093	0.81564	0.00824279	0.366458	NOT
XR_009597541.1	-1.19653	8.81139	0.810115	0.00829125	0.368086	NOT
MSTRG.13299.16	-1.36142	8.65885	0.808104	0.00830533	0.368682	NOT
MSTRG.10191.4	1.50843	8.87106	0.807253	0.00831184	0.368934	NOT
MSTRG.10074.7	-0.913232	8.98035	0.802088	0.0083473	0.37047	NOT
XR_001044298.5	-0.923258	9.01187	0.801339	0.00836158	0.370693	NOT
MSTRG.17849.13	-1.13849	8.70082	0.796728	0.00839289	0.372073	NOT
XR_001043913.5	1.43713	8.94312	0.792464	0.00842218	0.373356	NOT
XR_006061067.2	0.493172	10.4443	0.788346	0.00846891	0.374601	NOT
MSTRG.26132.70	-1.3859	9.7939	0.787109	0.00848084	0.374976	NOT
XR_001039955.4	0.895935	9.70584	0.780596	0.00852635	0.376959	NOT
MSTRG.1224.3	0.756111	9.63286	0.779202	0.00854324	0.377385	NOT
XR_001021194.5	1.07127	8.79753	0.774571	0.00858063	0.378807	NOT
XR_006060044.2	-1.33413	9.10833	0.77456	0.00859301	0.37881	NOT
XR_009596935.1	0.564245	9.8349	0.772633	0.00861142	0.379404	NOT
MSTRG.12133.1	1.25071	8.8031	0.770214	0.00863629	0.380151	NOT
XR_006057130.2	-0.819123	9.15378	0.762894	0.00868806	0.382424	NOT
MSTRG.5894.1	1.1691	8.72901	0.758065	0.00872619	0.383935	NOT
XR_009596519.1	-1.10075	8.73547	0.75508	0.0087495	0.384873	NOT
MSTRG.19444.2	1.4348	8.74927	0.746191	0.00881475	0.387685	NOT
MSTRG.12204.1	0.856686	9.09662	0.741884	0.00884759	0.389058	NOT
MSTRG.13211.1	1.28588	8.72903	0.735674	0.00889565	0.39105	NOT
XR_006056708.2	1.03335	8.76692	0.733141	0.00891615	0.391867	NOT
MSTRG.24580.3	-1.28164	9.05245	0.725405	0.00898314	0.394377	NOT
XR_003588596.2	0.663586	9.40181	0.723768	0.00900331	0.394911	NOT
MSTRG.17547.1	-0.949196	9.02222	0.712187	0.00909973	0.398719	NOT
MSTRG.16014.6	-1.04166	8.76065	0.70434	0.00917292	0.401329	NOT
MSTRG.25644.9	-1.37638	8.63634	0.704221	0.0091761	0.401369	NOT
XR_173470.5	-0.318843	11.1098	0.695325	0.00924457	0.404359	NOT
XR_009596933.1	0.61111	9.60135	0.681457	0.00936208	0.409086	NOT
XR_003588896.2	1.2324	8.7304	0.680285	0.00937577	0.409489	NOT
MSTRG.24181.1	1.37235	8.6141	0.667705	0.00947723	0.413853	NOT
XR_009600547.1	-0.817638	9.07455	0.663724	0.00951052	0.415248	NOT
MSTRG.1960.7	-0.486095	10.0497	0.662724	0.0095212	0.4156	NOT
XR_006061489.2	-1.26825	8.74838	0.661304	0.00953294	0.4161	NOT
XR_009597508.1	0.676959	9.37454	0.658193	0.00955838	0.417199	NOT
XR_003586086.3	1.16369	8.71975	0.651711	0.00962842	0.419502	NOT
XR_006057252.2	1.2418	8.69149	0.651368	0.00964084	0.419624	NOT
MSTRG.11733.1	1.10974	8.65558	0.650624	0.0096713	0.41989	NOT
MSTRG.2640.1	-1.20456	8.63192	0.648745	0.00969491	0.420562	NOT
XR_009596331.1	1.02783	8.71842	0.647713	0.00970712	0.420931	NOT
XR_006059039.2	0.599959	9.5981	0.64768	0.0097144	0.420943	NOT
MSTRG.16242.1	-0.858172	9.04302	0.641696	0.00976477	0.423097	NOT
MSTRG.18112.3	1.22451	9.56744	0.639246	0.00978799	0.423984	NOT
MSTRG.19928.7	-1.20049	8.76113	0.635174	0.00983022	0.425464	NOT
XR_009596353.1	1.12589	8.6491	0.634735	0.0098341	0.425624	NOT
XR_009599078.1	-0.598913	9.39791	0.624541	0.00992529	0.429365	NOT
XR_009595622.1	0.786887	9.05379	0.619987	0.00997298	0.431052	NOT
XR_001021113.5	0.613559	9.44965	0.619273	0.00997915	0.431317	NOT
XR_009596333.1	0.942354	8.78556	0.614066	0.0100317	0.433261	NOT
XR_003586742.3	-1.01091	8.77864	0.609357	0.010081	0.43503	NOT
MSTRG.2756.2	1.0278	9.48083	0.608338	0.0101001	0.435414	NOT
XR_003590762.3	-1.22803	8.6699	0.605392	0.0101405	0.436528	NOT
XR_001039546.3	-0.608273	9.3232	0.603939	0.0101739	0.437079	NOT
XR_009595097.1	0.763786	9.37276	0.59999	0.0102317	0.438582	NOT
XR_001024578.4	-1.13768	8.64833	0.597216	0.0102596	0.439642	NOT
MSTRG.19924.1	1.28641	8.61918	0.595326	0.0102866	0.440367	NOT
XR_001043719.3	0.385417	10.4157	0.594102	0.0103005	0.440837	NOT
MSTRG.21787.2	-0.896056	8.83059	0.588363	0.0103998	0.443053	NOT
XR_009598619.1	-1.01456	8.76057	0.587676	0.0104239	0.443319	NOT
XR_001024041.4	-1.05372	8.68261	0.58517	0.0104528	0.444293	NOT
MSTRG.2618.1	0.762047	9.09905	0.580823	0.0104971	0.44599	NOT
MSTRG.7612.1	0.593317	9.41857	0.579135	0.0105151	0.446652	NOT
MSTRG.21035.1	-0.989476	8.85417	0.5729	0.0105894	0.449109	NOT
MSTRG.10455.1	1.13499	8.75957	0.57271	0.0105931	0.449184	NOT
MSTRG.5910.1	-0.74823	8.99411	0.572392	0.0105964	0.44931	NOT
MSTRG.657.3	1.05286	8.70328	0.569023	0.0106333	0.450647	NOT
XR_001024696.5	-0.914059	8.7721	0.566056	0.0106623	0.45183	NOT
XR_006058603.2	0.865766	8.89634	0.56264	0.0106946	0.453199	NOT
XR_006057280.2	0.481528	10.021	0.557553	0.0107644	0.455248	NOT
MSTRG.20301.1	0.35036	11.5302	0.547219	0.0108771	0.459456	NOT
MSTRG.19846.2	-0.635288	9.30751	0.541914	0.0109331	0.461641	NOT
XR_006061312.2	0.807242	8.91182	0.540555	0.0109674	0.462203	NOT
MSTRG.26132.16	0.87535	8.76499	0.53655	0.0110075	0.463866	NOT
MSTRG.23314.1	0.880049	8.80772	0.532608	0.0110603	0.465512	NOT
MSTRG.19638.1	1.15083	8.67944	0.519046	0.011201	0.471249	NOT
MSTRG.14345.1	0.903898	8.85702	0.51868	0.0112189	0.471405	NOT
MSTRG.1785.1	0.832895	8.86002	0.517105	0.0112393	0.472079	NOT
MSTRG.9335.1	-0.843301	9.09875	0.515679	0.0112631	0.472691	NOT
XR_003586709.3	0.798523	8.8583	0.507985	0.0113442	0.476013	NOT
XR_003588681.3	0.813472	8.81586	0.502426	0.0114031	0.478436	NOT
MSTRG.18212.1	0.947215	8.78796	0.501358	0.0114145	0.478904	NOT
MSTRG.2995.1	-1.06421	8.68987	0.496203	0.0114769	0.481173	NOT
XR_003586869.3	0.918588	8.89886	0.492669	0.011518	0.482739	NOT
XR_006061078.2	-1.07125	8.6284	0.492601	0.0115261	0.48277	NOT
MSTRG.17387.7	-0.629664	9.16689	0.486144	0.011608	0.485652	NOT
MSTRG.16878.2	0.837629	8.80072	0.485406	0.0116178	0.485984	NOT
MSTRG.14423.1	0.988442	8.82522	0.48231	0.0116671	0.487378	NOT
MSTRG.20407.1	-1.12135	8.63493	0.481883	0.0116718	0.487571	NOT
MSTRG.11429.2	-0.90429	8.71148	0.481654	0.011694	0.487674	NOT
MSTRG.13776.1	0.821925	8.89987	0.476037	0.0117554	0.490223	NOT
MSTRG.14443.2	-0.279218	10.7345	0.474039	0.0117786	0.491135	NOT
XR_006059214.2	-0.987524	8.61158	0.472809	0.011795	0.491698	NOT
XR_003586003.2	0.662595	9.47047	0.472164	0.0118187	0.491994	NOT
MSTRG.26132.30	1.05366	8.92664	0.467819	0.0118745	0.493992	NOT
XR_001022447.5	0.802409	8.88519	0.467349	0.0118914	0.494209	NOT
MSTRG.14490.11	-0.794141	8.93791	0.46431	0.0119373	0.495617	NOT
XR_009595644.1	-0.746668	8.9473	0.460522	0.0119821	0.49738	NOT
MSTRG.6282.2	-0.444877	9.79658	0.45931	0.0119971	0.497946	NOT
XR_006056610.2	0.762709	8.90225	0.459309	0.0120006	0.497947	NOT
MSTRG.14976.1	0.80113	8.83188	0.459208	0.0120027	0.497994	NOT
XR_009598247.1	0.823205	8.83283	0.458447	0.0120359	0.498351	NOT
XR_009598250.1	-1.0318	8.82314	0.458323	0.0120611	0.498409	NOT
MSTRG.21853.1	0.921328	8.77229	0.457443	0.0120747	0.498821	NOT
MSTRG.17485.1	1.11861	8.64119	0.455766	0.0120975	0.499609	NOT
MSTRG.16074.1	-0.417729	9.89371	0.449554	0.0121705	0.502547	NOT
XR_001042619.3	-1.11422	8.73596	0.443557	0.0122482	0.505411	NOT
XR_001043804.3	0.887252	8.91789	0.442749	0.0122888	0.505799	NOT
XR_009597341.1	-1.07759	8.7327	0.442189	0.0123021	0.506068	NOT
XR_003589686.3	0.277034	10.745	0.440947	0.0123189	0.506666	NOT
XR_009598371.1	-0.455031	9.64686	0.440484	0.0123348	0.506889	NOT
MSTRG.16250.2	0.710756	8.99055	0.437502	0.0123828	0.50833	NOT
XR_009601387.1	-0.553927	9.19181	0.43661	0.0123942	0.508763	NOT
MSTRG.1337.2	-0.605796	9.35252	0.433751	0.0124511	0.510154	NOT
MSTRG.16474.1	-0.764686	8.83335	0.431292	0.0124817	0.511356	NOT
XR_009597886.1	0.45266	9.63642	0.429221	0.0125171	0.512371	NOT
MSTRG.12891.3	-0.867747	8.80514	0.423683	0.0125919	0.515105	NOT
MSTRG.20470.1	-0.647293	9.23062	0.421578	0.0126287	0.516151	NOT
MSTRG.20991.1	-1.0618	8.62011	0.421201	0.0126418	0.516338	NOT
XR_009596123.1	-0.787034	8.81489	0.420357	0.0126534	0.516759	NOT
MSTRG.17247.6	0.865141	8.55683	0.420068	0.0126576	0.516903	NOT
XR_009601119.1	0.816193	8.71947	0.417971	0.0126992	0.517951	NOT
XR_001044458.5	0.85298	8.77042	0.41735	0.0127236	0.518262	NOT
XR_006057864.2	0.7764	8.86076	0.416952	0.0127298	0.518462	NOT
MSTRG.21349.1	0.584153	9.2062	0.413963	0.012802	0.519965	NOT
XR_006061249.1	-0.761411	8.81501	0.413435	0.0128142	0.520231	NOT
XR_009600511.1	0.933107	8.66593	0.412156	0.0128511	0.520877	NOT
MSTRG.19324.29	0.922242	8.60953	0.411968	0.0128795	0.520973	NOT
MSTRG.5592.1	-0.535596	9.40168	0.408546	0.0129253	0.522708	NOT
MSTRG.9339.1	0.848279	8.83299	0.407023	0.0129543	0.523485	NOT
XR_006056714.2	-0.482231	9.60968	0.406321	0.012968	0.523843	NOT
MSTRG.17362.1	-1.05535	8.66877	0.406316	0.0129893	0.523845	NOT
MSTRG.150.1	-0.546532	9.27702	0.403935	0.013036	0.525064	NOT
MSTRG.4988.1	0.555729	9.26469	0.403744	0.013051	0.525162	NOT
MSTRG.12891.4	0.835836	8.66697	0.401445	0.0130888	0.526344	NOT
MSTRG.18543.1	-0.800437	8.81871	0.401411	0.0131017	0.526361	NOT
MSTRG.24678.8	0.989216	8.68138	0.401359	0.0131121	0.526388	NOT
MSTRG.24378.1	-0.920285	8.70689	0.393807	0.0132116	0.530305	NOT
XR_003589477.2	0.827453	8.67696	0.391515	0.013248	0.531504	NOT
XR_001022037.3	-0.375875	11.9042	0.391497	0.0132604	0.531513	NOT
MSTRG.21891.1	-0.600732	9.20491	0.389964	0.0132826	0.532318	NOT
MSTRG.17403.24	0.871694	8.63789	0.38853	0.0133025	0.533073	NOT
XR_001022452.4	0.932285	8.68205	0.388096	0.0133102	0.533302	NOT
XR_003591649.3	-0.865617	8.76517	0.386229	0.0133471	0.534288	NOT
XR_009595807.1	0.797915	8.85322	0.38478	0.0133709	0.535056	NOT
MSTRG.6527.3	0.958437	8.69131	0.380136	0.0134431	0.53753	NOT
MSTRG.9107.1	0.77757	8.76568	0.379045	0.0134642	0.538115	NOT
XR_009595108.1	0.907945	8.66894	0.375717	0.0135214	0.539904	NOT
MSTRG.20034.2	0.673073	8.95834	0.373434	0.0135669	0.541138	NOT
MSTRG.16272.3	-0.716141	8.97411	0.369825	0.0136173	0.5431	NOT
MSTRG.12781.1	-1.0273	8.59731	0.368917	0.0136421	0.543595	NOT
MSTRG.1375.1	0.954759	8.65166	0.368707	0.0136799	0.54371	NOT
MSTRG.25934.1	0.802005	8.74077	0.367721	0.0137017	0.544249	NOT
MSTRG.24846.1	0.647358	9.11718	0.367037	0.0137191	0.544624	NOT
MSTRG.2680.1	0.992757	8.70382	0.362996	0.0137754	0.546847	NOT
MSTRG.1381.2	0.773107	8.70445	0.362617	0.0138004	0.547056	NOT
MSTRG.18167.1	-0.734194	8.84853	0.362285	0.0138095	0.54724	NOT
MSTRG.3750.1	0.549275	9.43548	0.357687	0.0138766	0.549794	NOT
MSTRG.11122.4	-0.739427	8.88796	0.354643	0.0139324	0.551497	NOT
XR_006061081.2	0.79111	8.75587	0.354456	0.0139438	0.551601	NOT
XR_003589187.2	0.270574	12.5541	0.353726	0.0139703	0.552011	NOT
MSTRG.19252.2	0.745059	8.77303	0.351742	0.0140247	0.553129	NOT
XR_009598218.1	-0.657085	8.81517	0.351647	0.0140309	0.553183	NOT
XR_003591764.3	-0.635037	9.04821	0.351178	0.0140416	0.553447	NOT
MSTRG.8386.17	0.509665	9.22856	0.348696	0.0140857	0.554852	NOT
MSTRG.25449.1	-0.85682	8.6662	0.347257	0.01411	0.55567	NOT
MSTRG.26116.19	0.700408	9.01884	0.346351	0.0141319	0.556186	NOT
XR_001032954.5	0.797673	8.71452	0.342157	0.014194	0.558587	NOT
XR_009596741.1	0.657164	8.93627	0.34155	0.0142101	0.558936	NOT
XR_006057032.2	0.551746	9.14409	0.341232	0.0142297	0.559119	NOT
XR_009597783.1	0.435135	10.4974	0.340928	0.01425	0.559294	NOT
MSTRG.2252.1	0.735306	8.62693	0.339983	0.0142647	0.559839	NOT
XR_003588936.3	-0.351796	9.92302	0.339029	0.0142836	0.56039	NOT
MSTRG.7104.1	0.695011	8.82591	0.338189	0.0143082	0.560877	NOT
MSTRG.18175.1	-0.747523	8.53473	0.337536	0.0143343	0.561255	NOT
MSTRG.13453.3	-0.942843	9.0646	0.335805	0.0143626	0.562261	NOT
XR_009596015.1	-0.586085	9.04863	0.335157	0.0143981	0.562638	NOT
XR_006059080.2	-0.370153	9.90839	0.334742	0.0144052	0.56288	NOT
XR_006059698.2	-0.795815	8.79242	0.334684	0.014412	0.562914	NOT
XR_009597942.1	-0.785453	8.72539	0.334672	0.0144128	0.562921	NOT
MSTRG.4591.17	-0.655949	8.97041	0.334538	0.0144531	0.562999	NOT
MSTRG.26132.11	-0.445826	9.63174	0.334531	0.0144564	0.563003	NOT
MSTRG.21978.1	-0.95016	8.77486	0.334523	0.0144618	0.563008	NOT
MSTRG.9845.5	0.636184	9.06167	0.333968	0.0144812	0.563332	NOT
XR_006060577.2	-0.333187	9.7985	0.330085	0.0145677	0.565609	NOT
MSTRG.1960.1	0.297754	10.1381	0.329655	0.0145752	0.565862	NOT
XR_006057313.2	0.756208	8.8486	0.328898	0.0145931	0.566308	NOT
XR_009599077.1	-0.273389	11.4897	0.328622	0.0146217	0.566471	NOT
MSTRG.26132.60	0.376807	9.74279	0.327577	0.014644	0.567089	NOT
MSTRG.18560.1	-0.970181	8.61045	0.327337	0.0146487	0.567231	NOT
MSTRG.22033.1	-0.856818	9.02607	0.326766	0.0146638	0.567569	NOT
MSTRG.4744.1	0.743839	8.77523	0.3264	0.0146791	0.567787	NOT
XR_009595156.1	0.749108	8.73476	0.326352	0.0146845	0.567815	NOT
MSTRG.11220.2	-0.646891	8.94348	0.325233	0.0147089	0.56848	NOT
XR_006057244.2	0.277589	10.3428	0.325101	0.0147181	0.568558	NOT
MSTRG.4001.1	-0.755654	8.73555	0.323486	0.0147612	0.56952	NOT
XR_006058477.2	0.651426	8.82829	0.321166	0.0148005	0.570908	NOT
MSTRG.10021.2	-0.460537	9.1518	0.320363	0.0148133	0.57139	NOT
XR_006056428.1	-0.609765	8.93886	0.319226	0.014833	0.572073	NOT
MSTRG.19300.1	0.542758	9.11401	0.318203	0.0148615	0.572689	NOT
XR_003590928.3	-0.740614	8.78291	0.317182	0.0149119	0.573306	NOT
XR_006057732.2	-0.803726	8.6894	0.316658	0.0149281	0.573623	NOT
MSTRG.26012.1	-0.806473	8.72637	0.315762	0.0149455	0.574165	NOT
XR_003588724.3	0.770693	8.77451	0.314705	0.0149657	0.574808	NOT
MSTRG.15110.2	0.921762	8.56048	0.314653	0.0149842	0.574839	NOT
MSTRG.23185.3	-0.765928	8.78154	0.314031	0.0150174	0.575217	NOT
XR_009601514.1	0.81494	8.76051	0.313102	0.0150343	0.575783	NOT
XR_009600160.1	0.767647	8.77141	0.313016	0.0150707	0.575835	NOT
XR_009597403.1	-0.605035	8.81251	0.311595	0.0151008	0.576703	NOT
MSTRG.17780.2	0.432111	11.8705	0.30998	0.0151383	0.577693	NOT
XR_009596939.1	0.882014	8.93672	0.309894	0.0151415	0.577745	NOT
XR_006061238.2	-0.599996	9.01417	0.307536	0.0151798	0.579196	NOT
XR_009597287.1	-0.520451	9.06295	0.304924	0.0152394	0.580812	NOT
MSTRG.26132.64	0.578203	8.94046	0.304812	0.015256	0.580881	NOT
XR_009596332.1	0.569799	8.89045	0.303622	0.0152871	0.58162	NOT
XR_009600772.1	0.74074	8.7245	0.303547	0.0152956	0.581667	NOT
XR_006058408.2	-0.86881	8.69011	0.303026	0.0153073	0.581992	NOT
MSTRG.20799.1	0.859211	8.65217	0.301725	0.0153362	0.582803	NOT
XR_003591224.2	0.53465	9.21599	0.301605	0.015344	0.582878	NOT
XR_003587366.2	-0.551741	9.08087	0.301411	0.015362	0.582999	NOT
XR_009596338.1	0.744267	8.67959	0.298247	0.0154425	0.584983	NOT
XR_009595064.1	-0.56824	9.06618	0.29741	0.0154565	0.585511	NOT
MSTRG.11336.1	0.716637	8.67536	0.297088	0.0154733	0.585714	NOT
XR_006055648.1	-0.518638	9.06855	0.295055	0.0155579	0.586999	NOT
MSTRG.22929.1	-0.538163	8.96153	0.294924	0.0155706	0.587082	NOT
MSTRG.11256.29	-0.718245	8.92117	0.29487	0.0155764	0.587117	NOT
XR_003591039.3	-0.808758	8.60458	0.293688	0.0155982	0.587867	NOT
XR_006058151.1	0.472054	9.21149	0.291889	0.0156334	0.589012	NOT
XR_006057981.2	-0.612019	8.90015	0.290901	0.0156533	0.589644	NOT
XR_009595313.1	0.370492	11.4216	0.289691	0.0156992	0.590419	NOT
MSTRG.9351.3	-0.59134	8.91766	0.289068	0.0157133	0.590819	NOT
XR_009600139.1	0.555897	9.05526	0.288308	0.0157295	0.591307	NOT
XR_009596121.1	0.540723	9.18031	0.287363	0.0157719	0.591915	NOT
MSTRG.18006.1	0.480672	9.28453	0.286602	0.0157867	0.592406	NOT
MSTRG.20580.1	-0.537539	9.08663	0.286574	0.0158056	0.592424	NOT
MSTRG.15186.1	0.640924	8.54969	0.28601	0.015846	0.592789	NOT
XR_009596613.1	0.766604	8.58352	0.285659	0.0158575	0.593016	NOT
MSTRG.12413.3	0.346035	9.81018	0.283801	0.015906	0.594221	NOT
XR_009596936.1	0.452077	9.22878	0.282262	0.01595	0.595222	NOT
XR_003591451.2	-0.640067	8.85421	0.280588	0.016012	0.596316	NOT
XR_003590617.2	0.413993	9.53712	0.278556	0.0160651	0.597649	NOT
MSTRG.12891.2	0.626704	8.64477	0.278253	0.01609	0.597848	NOT
XR_001039544.4	-0.546242	9.02492	0.277431	0.0161266	0.59839	NOT
XR_001021411.5	0.530024	9.09191	0.276769	0.0161469	0.598826	NOT
XR_006058120.2	0.708958	8.71704	0.276636	0.0161595	0.598915	NOT
XR_006059050.2	0.288881	10.1279	0.276602	0.0161684	0.598937	NOT
MSTRG.2041.17	-0.620175	8.73284	0.275569	0.0161886	0.59962	NOT
XR_001021511.4	-0.448295	9.21132	0.274887	0.0162029	0.600072	NOT
MSTRG.13452.1	0.87886	8.60542	0.273528	0.0162315	0.600975	NOT
XR_009597959.1	0.761514	8.60444	0.27237	0.0163	0.601747	NOT
XR_173257.5	-0.207644	12.0336	0.27105	0.0163261	0.602628	NOT
MSTRG.18423.1	0.825944	8.69992	0.270968	0.0163518	0.602683	NOT
MSTRG.7800.8	0.194876	10.8877	0.270214	0.0163722	0.603188	NOT
MSTRG.3087.1	0.873548	8.5999	0.268447	0.0164442	0.604375	NOT
MSTRG.26132.47	0.788031	9.4269	0.268198	0.0164796	0.604543	NOT
MSTRG.16996.2	-0.438646	9.15659	0.268123	0.0164865	0.604593	NOT
MSTRG.19878.1	-0.715343	8.82388	0.268006	0.0164975	0.604673	NOT
XR_009599083.1	-0.251753	10.2385	0.267474	0.0165102	0.605031	NOT
XR_009598095.1	0.630022	8.77134	0.266137	0.0165355	0.605935	NOT
MSTRG.7570.1	-0.645536	8.84593	0.264671	0.0165713	0.606929	NOT
XR_009595006.1	-0.764224	8.61831	0.262675	0.0166287	0.608289	NOT
MSTRG.6358.1	0.653009	8.80542	0.262433	0.0166371	0.608453	NOT
MSTRG.25506.18	0.656273	8.72235	0.259448	0.016732	0.6105	NOT
MSTRG.5232.2	-0.601576	8.87309	0.258493	0.0167547	0.611158	NOT
MSTRG.10484.1	-0.603711	8.56704	0.258383	0.0167654	0.611233	NOT
XR_009599453.1	-0.690708	8.79522	0.25721	0.0168061	0.612043	NOT
XR_009598423.1	-0.65999	8.76411	0.255832	0.0168887	0.612998	NOT
XR_009595166.1	0.329682	9.88185	0.254438	0.0169201	0.613967	NOT
MSTRG.24246.1	0.70302	8.80684	0.254126	0.0169529	0.614184	NOT
XR_006059865.2	0.47499	9.21161	0.253753	0.016971	0.614445	NOT
MSTRG.24302.1	0.423214	9.47644	0.252546	0.0169986	0.615288	NOT
MSTRG.14071.2	0.778912	8.64941	0.251056	0.0170479	0.616333	NOT
XR_006061258.2	-0.804942	8.81996	0.250296	0.0170659	0.616867	NOT
XR_009598470.1	0.615642	8.84773	0.249974	0.0171022	0.617093	NOT
XR_009598275.1	0.650973	8.74279	0.249944	0.0171083	0.617115	NOT
MSTRG.782.4	-0.452917	9.35769	0.249231	0.0171488	0.617617	NOT
XR_001038982.5	0.447191	9.4421	0.249133	0.0171562	0.617686	NOT
XR_006061018.2	-0.616343	8.79712	0.248918	0.0171786	0.617838	NOT
XR_009599468.1	0.616045	8.77658	0.247501	0.0172434	0.61884	NOT
XR_006059485.2	-0.689833	8.78635	0.245232	0.0172967	0.620452	NOT
XR_003591586.3	-0.63153	8.85268	0.24482	0.0173101	0.620746	NOT
MSTRG.23934.3	0.449537	9.07138	0.243004	0.017349	0.622045	NOT
XR_001043210.5	-0.712793	8.70533	0.24193	0.0173718	0.622816	NOT
XR_009599186.1	-0.751275	8.66286	0.241806	0.017386	0.622905	NOT
XR_006057550.2	-0.649445	8.78927	0.241531	0.0174277	0.623102	NOT
MSTRG.20284.2	0.818609	8.60812	0.240322	0.0174997	0.623973	NOT
MSTRG.16675.16	0.548333	8.9659	0.240295	0.0175251	0.623993	NOT
XR_001021779.4	-0.79384	8.73268	0.239195	0.0175479	0.624788	NOT
MSTRG.19928.3	0.68626	8.65899	0.23797	0.0175866	0.625676	NOT
XR_009601443.1	0.693854	8.73125	0.237284	0.0176086	0.626175	NOT
XR_006060029.2	0.390099	9.26823	0.236097	0.0176376	0.627039	NOT
XR_009596961.1	0.624575	8.74765	0.235992	0.0176452	0.627116	NOT
XR_001436676.3	-0.440252	9.34405	0.234249	0.0176847	0.628391	NOT
MSTRG.16847.7	0.600162	8.8143	0.232791	0.0177173	0.629462	NOT
MSTRG.566.1	0.683825	8.85501	0.232748	0.0177297	0.629494	NOT
MSTRG.9857.1	-0.711487	8.73206	0.231896	0.0177551	0.630122	NOT
MSTRG.23077.2	0.767281	8.6602	0.231883	0.0177622	0.630131	NOT
XR_009599699.1	0.490361	9.02986	0.230547	0.0177968	0.631118	NOT
MSTRG.13841.4	-0.315533	9.80545	0.229804	0.0178506	0.631669	NOT
XR_003588767.2	0.259649	11.0719	0.229236	0.0178673	0.632091	NOT
XR_009601081.1	-0.402661	9.25258	0.229173	0.0178788	0.632138	NOT
XR_009597288.1	-0.434048	9.05902	0.229025	0.0178893	0.632248	NOT
MSTRG.18443.1	0.536308	8.86314	0.2257	0.0179903	0.634731	NOT
MSTRG.26115.21	-0.457404	9.13922	0.224824	0.018032	0.635389	NOT
MSTRG.1686.1	0.611094	8.80896	0.223594	0.018067	0.636315	NOT
XR_001042902.4	-0.325596	9.66459	0.223038	0.0180863	0.636735	NOT
XR_001044681.4	0.513927	8.92466	0.222402	0.0181256	0.637216	NOT
MSTRG.16474.2	-0.305945	9.71445	0.222028	0.0181343	0.637499	NOT
XR_009596965.1	0.483843	9.04797	0.220238	0.0181844	0.638859	NOT
MSTRG.14434.1	-0.710922	8.80294	0.218611	0.0182469	0.6401	NOT
MSTRG.5.3	0.660791	8.63633	0.218523	0.0182643	0.640168	NOT
MSTRG.3154.1	-0.653102	8.72348	0.218435	0.0182786	0.640235	NOT
MSTRG.16675.6	-0.487676	8.94548	0.217027	0.0183514	0.641314	NOT
MSTRG.863.1	-0.437046	9.06949	0.215744	0.0184018	0.642302	NOT
MSTRG.12746.1	-0.390525	9.76165	0.214456	0.0184932	0.643297	NOT
MSTRG.13211.4	0.445732	10.0094	0.214411	0.0185442	0.643332	NOT
XR_003590549.3	0.648647	8.67831	0.212798	0.0185812	0.644583	NOT
MSTRG.5581.2	-0.446563	9.1616	0.212632	0.0185864	0.644713	NOT
XR_009597688.1	0.608987	8.6896	0.211626	0.0186134	0.645496	NOT
MSTRG.20461.1	0.452405	9.0351	0.209996	0.0186502	0.64677	NOT
XR_003588639.2	-0.549136	8.88989	0.209146	0.0186844	0.647437	NOT
MSTRG.25983.1	0.224038	10.497	0.208699	0.0186962	0.647789	NOT
XR_009600811.1	-0.711014	8.69158	0.207808	0.0187721	0.648491	NOT
MSTRG.3798.1	0.506311	8.96994	0.207788	0.0187896	0.648507	NOT
MSTRG.11889.1	-0.685867	8.66551	0.205254	0.0188528	0.650513	NOT
MSTRG.10122.1	0.472822	8.97996	0.20412	0.0188836	0.651416	NOT
MSTRG.10776.5	-0.560391	8.80265	0.203566	0.0189005	0.651858	NOT
XR_003590001.2	0.534049	8.87949	0.20322	0.0189369	0.652135	NOT
XR_003588535.3	0.61861	8.80346	0.202831	0.0189642	0.652446	NOT
XR_003586653.3	-0.647957	8.65735	0.202488	0.0190156	0.65272	NOT
MSTRG.4889.1	-0.613962	8.81885	0.20248	0.019018	0.652726	NOT
MSTRG.3554.1	-0.467702	8.94643	0.202311	0.0190376	0.652862	NOT
XR_006061479.2	-0.593962	8.72026	0.201127	0.0190871	0.653812	NOT
XR_003589325.2	0.538286	8.84706	0.200835	0.0191157	0.654048	NOT
XR_006057421.2	0.340757	9.78183	0.199927	0.0191931	0.65478	NOT
XR_009596120.1	-0.394024	9.13864	0.199449	0.0192208	0.655166	NOT
MSTRG.8615.4	-0.572198	8.80643	0.199338	0.0192556	0.655256	NOT
XR_009600648.1	0.384397	9.38669	0.19892	0.0192793	0.655594	NOT
MSTRG.10322.3	0.446211	9.33192	0.198867	0.0192968	0.655637	NOT
XR_009598953.1	-0.613853	8.6708	0.198365	0.0193115	0.656044	NOT
MSTRG.7953.2	0.633715	8.60422	0.197904	0.019354	0.656418	NOT
MSTRG.11162.1	-0.485088	8.92992	0.197748	0.0194124	0.656545	NOT
MSTRG.24621.1	0.73062	8.62363	0.197399	0.0195012	0.656829	NOT
MSTRG.19754.3	0.462548	9.11218	0.197118	0.0195204	0.657057	NOT
XR_003586011.3	0.218252	12.5932	0.196186	0.0195511	0.657817	NOT
XR_009598488.1	0.553444	8.74586	0.195615	0.019601	0.658283	NOT
XR_009596934.1	0.342837	9.47689	0.19434	0.0196476	0.659329	NOT
MSTRG.18990.2	0.59105	8.78301	0.194247	0.0196573	0.659405	NOT
XR_001039601.4	-0.625315	8.69355	0.193898	0.0196756	0.659692	NOT
XR_003588840.3	-0.406179	9.13121	0.192703	0.0197656	0.660677	NOT
XR_009601321.1	-0.495501	8.85314	0.190844	0.0198183	0.662215	NOT
XR_009601371.1	0.608823	8.6783	0.189191	0.0198784	0.663591	NOT
XR_006058007.2	-0.499602	8.87776	0.188947	0.0198933	0.663795	NOT
XR_009598305.1	-0.632733	8.64074	0.188784	0.0199087	0.663931	NOT
MSTRG.23378.1	0.453059	8.54178	0.188682	0.0199304	0.664016	NOT
XR_001034868.5	0.186047	11.5278	0.187664	0.0199639	0.664868	NOT
MSTRG.17307.1	0.456185	9.00695	0.187425	0.019979	0.665069	NOT
MSTRG.3374.2	0.378153	9.20386	0.186786	0.0200096	0.665605	NOT
MSTRG.7551.4	0.691245	10.3556	0.186405	0.0200257	0.665926	NOT
MSTRG.4649.29	-0.329827	9.34299	0.185861	0.0200574	0.666384	NOT
MSTRG.13949.4	-0.654384	8.85439	0.185422	0.0200759	0.666754	NOT
MSTRG.683.12	0.511769	8.92364	0.185281	0.0201005	0.666874	NOT
XR_003586499.3	0.564505	8.73383	0.184309	0.0201472	0.667696	NOT
XR_006058236.2	0.481073	8.93706	0.184035	0.0201548	0.667928	NOT
MSTRG.10212.1	-0.494936	8.9679	0.183135	0.0202281	0.668693	NOT
XR_009596758.1	0.582246	8.70112	0.182292	0.0202749	0.669411	NOT
XR_003587026.3	0.707914	8.74156	0.181736	0.0203008	0.669886	NOT
XR_006056656.2	0.60724	8.67502	0.18004	0.020347	0.671339	NOT
MSTRG.13998.1	-0.391364	9.15937	0.179683	0.0203943	0.671646	NOT
XR_001034198.4	0.323611	12.6065	0.178052	0.0204522	0.673053	NOT
MSTRG.1363.1	-0.603166	8.6172	0.175968	0.0205209	0.674861	NOT
XR_009596773.1	-0.602972	8.64725	0.175632	0.0205582	0.675154	NOT
MSTRG.1688.11	-0.627398	8.67049	0.175175	0.0205761	0.675553	NOT
XR_003585798.3	-0.5336	8.79749	0.173711	0.0206169	0.676835	NOT
XR_009596518.1	0.46419	8.94389	0.173503	0.0206584	0.677017	NOT
XR_001041946.4	0.417882	9.08417	0.172634	0.0207025	0.677782	NOT
MSTRG.3724.1	0.554418	8.68765	0.171767	0.0207545	0.678546	NOT
MSTRG.21518.1	-0.476039	8.86328	0.171532	0.0207928	0.678754	NOT
XR_003589687.3	0.541503	8.68144	0.171227	0.0208083	0.679024	NOT
MSTRG.8615.5	0.455096	8.86645	0.170926	0.0208419	0.67929	NOT
XR_006059537.1	0.322381	9.46782	0.170691	0.0208948	0.679499	NOT
MSTRG.2813.1	-0.278518	9.65568	0.170157	0.0209335	0.679973	NOT
MSTRG.15859.4	0.414146	8.88188	0.169957	0.0209452	0.68015	NOT
MSTRG.10499.1	-0.550159	8.71064	0.169751	0.0209583	0.680333	NOT
MSTRG.12564.3	0.57772	8.65478	0.168599	0.0209999	0.68136	NOT
XR_006057380.2	0.583912	8.63125	0.168103	0.0210268	0.681804	NOT
MSTRG.11910.1	0.577726	8.6921	0.167853	0.0210531	0.682027	NOT
XR_009595805.1	-0.660593	8.63349	0.167776	0.0211519	0.682096	NOT
XR_003590502.3	-0.578659	8.71157	0.167656	0.021166	0.682203	NOT
XR_009600354.1	-0.376043	9.14512	0.167231	0.0211823	0.682584	NOT
XR_009599082.1	-0.57449	8.66407	0.166654	0.0212022	0.683102	NOT
MSTRG.1712.1	-0.38787	9.18105	0.166209	0.0212224	0.683503	NOT
MSTRG.24200.1	-0.591038	8.64714	0.166085	0.0212326	0.683615	NOT
MSTRG.14699.1	0.391903	9.01225	0.165344	0.0212537	0.684283	NOT
XR_009596361.1	0.339269	9.29163	0.164018	0.0213245	0.685484	NOT
XR_009600307.1	-0.584117	8.69632	0.163972	0.0213462	0.685526	NOT
XR_003586436.2	0.427878	9.13943	0.162752	0.021382	0.686635	NOT
MSTRG.13453.2	-0.489395	8.80239	0.161814	0.0214103	0.687492	NOT
MSTRG.3342.1	-0.580827	8.76359	0.16143	0.0214233	0.687844	NOT
XR_001024822.5	-0.625482	8.69892	0.161151	0.0214531	0.688099	NOT
MSTRG.8740.1	0.468231	8.88051	0.160864	0.0214657	0.688363	NOT
XR_003590542.2	0.649737	8.62205	0.159551	0.0215358	0.68957	NOT
XR_009601704.1	-0.552195	8.68151	0.159408	0.0215538	0.689702	NOT
XR_009595608.1	-0.457838	8.85436	0.159191	0.0215641	0.689902	NOT
MSTRG.6413.1	0.659065	8.62338	0.158608	0.0216036	0.690441	NOT
XR_009595219.1	-0.554076	8.68415	0.158355	0.0216166	0.690676	NOT
XR_009596234.1	-0.569714	8.65036	0.158241	0.0216394	0.690781	NOT
MSTRG.6573.1	0.372171	9.13596	0.158067	0.0216528	0.690942	NOT
MSTRG.26105.1	-0.903905	12.6025	0.157665	0.0216857	0.691315	NOT
XR_006056588.2	-0.536181	8.78484	0.157417	0.0217002	0.691546	NOT
MSTRG.15156.2	-0.566929	8.68771	0.157003	0.0217344	0.691931	NOT
MSTRG.17586.13	-0.568685	8.77394	0.15651	0.0217593	0.692391	NOT
MSTRG.13949.5	-0.394537	8.60769	0.156413	0.0217667	0.692481	NOT
XR_009595672.1	0.484513	8.79797	0.156395	0.0217959	0.692497	NOT
XR_001435779.3	0.534081	8.70142	0.156141	0.0218113	0.692735	NOT
MSTRG.26132.65	0.325755	9.23907	0.155085	0.0218466	0.693722	NOT
MSTRG.15150.7	0.533498	8.78607	0.153376	0.0219082	0.69533	NOT
MSTRG.6203.3	-0.549306	8.73926	0.152663	0.0219651	0.696003	NOT
MSTRG.877.13	0.56239	8.70419	0.15134	0.0220071	0.697258	NOT
XR_009598943.1	0.655516	8.59931	0.150967	0.0220229	0.697613	NOT
XR_009599267.1	0.495904	8.76986	0.150741	0.022067	0.697828	NOT
MSTRG.19134.2	0.447922	8.84808	0.150545	0.0220879	0.698015	NOT
MSTRG.25786.1	-0.384417	8.98613	0.150534	0.0221086	0.698026	NOT
MSTRG.4118.4	-0.38018	8.54941	0.149935	0.0221377	0.698598	NOT
XR_009596517.1	0.506894	8.7217	0.149784	0.0221578	0.698742	NOT
MSTRG.10690.1	-0.654104	8.62856	0.149485	0.0221749	0.699028	NOT
XR_006055708.1	-0.645416	8.60511	0.148648	0.022203	0.699831	NOT
XR_009596337.1	-0.472208	8.57888	0.148054	0.0222277	0.700402	NOT
XR_001041079.5	-0.517476	8.7019	0.147284	0.0222545	0.701144	NOT
MSTRG.8940.1	-0.575257	8.68526	0.146977	0.0222826	0.701442	NOT
XR_009596326.1	-0.335313	9.498	0.146636	0.0223901	0.701771	NOT
MSTRG.26132.59	-0.132541	11.003	0.146193	0.022421	0.7022	NOT
MSTRG.19283.1	-0.428277	8.92352	0.14615	0.0224256	0.702242	NOT
XR_003586393.2	-0.415046	10.4525	0.145831	0.022445	0.702552	NOT
MSTRG.5801.1	0.475885	8.76521	0.145814	0.0224662	0.702569	NOT
MSTRG.11397.12	0.520238	8.7359	0.145513	0.0224945	0.702861	NOT
MSTRG.2310.1	-0.488383	8.75486	0.145364	0.0225119	0.703005	NOT
MSTRG.18452.1	-0.643791	9.00102	0.145196	0.0225292	0.703169	NOT
MSTRG.13741.1	-0.455899	8.86535	0.144407	0.022597	0.703939	NOT
XR_006056549.2	-0.570241	8.7015	0.143895	0.0226134	0.704439	NOT
XR_009595569.1	0.524574	8.82372	0.143819	0.0226878	0.704513	NOT
MSTRG.26116.15	0.441289	8.86925	0.143674	0.0226936	0.704655	NOT
XR_006058301.2	0.249801	12.4983	0.143588	0.022698	0.70474	NOT
XR_006056991.2	0.391158	8.97253	0.143496	0.0227207	0.70483	NOT
XR_009598335.1	-0.321011	9.47684	0.143225	0.0227857	0.705096	NOT
MSTRG.12964.1	-0.512234	8.86372	0.143113	0.022801	0.705206	NOT
XR_006056576.2	-0.505099	8.72616	0.143002	0.0228069	0.705315	NOT
XR_006060683.2	-0.378705	9.09101	0.142431	0.0228287	0.705876	NOT
MSTRG.26132.63	0.382388	9.02083	0.142342	0.0228497	0.705964	NOT
MSTRG.26132.15	0.519465	8.67745	0.141834	0.0228862	0.706464	NOT
MSTRG.12564.1	0.565747	8.6785	0.14058	0.022932	0.707705	NOT
XR_006059882.2	-0.313692	9.31869	0.140552	0.0229684	0.707732	NOT
MSTRG.22869.1	-0.634671	8.76033	0.140299	0.0229988	0.707984	NOT
MSTRG.3451.1	0.437627	8.8203	0.140235	0.023032	0.708047	NOT
XR_009598728.1	-0.188255	10.4533	0.140164	0.0230711	0.708118	NOT
MSTRG.1327.6	-0.152987	11.1177	0.13949	0.0231022	0.708788	NOT
XR_009598597.1	-0.535192	8.64664	0.138647	0.0231371	0.709629	NOT
XR_003590780.3	0.48966	8.94957	0.138485	0.0232004	0.709792	NOT
MSTRG.12733.1	0.382592	9.02432	0.138207	0.023213	0.71007	NOT
XR_003589661.3	0.521684	8.7268	0.138182	0.0232436	0.710095	NOT
MSTRG.717.1	-0.383973	9.0543	0.137258	0.0232847	0.711022	NOT
MSTRG.2036.5	0.375021	9.00659	0.136529	0.0233392	0.711757	NOT
XR_009597763.1	-0.522851	8.67274	0.136499	0.0234255	0.711786	NOT
XR_006057767.2	-0.498673	8.77787	0.135998	0.0234886	0.712293	NOT
XR_006057582.2	-0.517254	8.75676	0.134822	0.0235324	0.713484	NOT
XR_003589391.2	0.376819	8.98779	0.134527	0.0235673	0.713784	NOT
MSTRG.20075.2	-0.482721	8.6778	0.133717	0.0236005	0.714609	NOT
MSTRG.16865.7	0.420376	9.03714	0.133502	0.0236201	0.714829	NOT
XR_006057736.2	0.333094	8.66799	0.13284	0.0236748	0.715506	NOT
MSTRG.15563.1	-0.490122	8.78409	0.132725	0.0237435	0.715624	NOT
XR_009598954.1	-0.518412	8.64162	0.131513	0.0237893	0.716868	NOT
XR_003585746.2	-0.389906	8.95131	0.131442	0.02382	0.716942	NOT
XR_009596673.1	0.269466	9.64971	0.131435	0.0238578	0.716948	NOT
MSTRG.901.2	0.497311	8.67744	0.13127	0.0238891	0.717119	NOT
XR_009595394.1	-0.379212	9.15746	0.130586	0.0239184	0.717825	NOT
XR_001023050.4	-0.368701	9.06949	0.130572	0.0239908	0.71784	NOT
MSTRG.5048.5	-0.610398	8.65068	0.13047	0.0240072	0.717945	NOT
MSTRG.22020.1	0.570496	8.58948	0.130078	0.024021	0.718351	NOT
XR_001042832.5	0.346527	9.14204	0.129628	0.0240628	0.718818	NOT
MSTRG.11220.1	0.590686	8.63589	0.129599	0.0240758	0.718849	NOT
MSTRG.11967.1	0.457918	8.81421	0.128755	0.0241062	0.719727	NOT
MSTRG.9339.2	-0.517746	8.64731	0.128652	0.0241215	0.719833	NOT
MSTRG.11421.1	0.386507	8.97556	0.128343	0.0241517	0.720156	NOT
XR_006056336.2	0.320729	9.18632	0.128292	0.0242196	0.720209	NOT
MSTRG.8187.4	-0.561053	8.67587	0.127896	0.0242388	0.720623	NOT
MSTRG.7591.1	-0.334561	9.1531	0.127534	0.0242941	0.721002	NOT
XR_009599298.1	0.385656	8.87463	0.127451	0.0243209	0.721089	NOT
MSTRG.19820.1	-0.350091	9.03535	0.127083	0.0243492	0.721476	NOT
MSTRG.454.3	-0.59542	8.79271	0.127049	0.0244539	0.721511	NOT
XR_001040276.4	-0.231645	10.1523	0.126912	0.0244639	0.721656	NOT
XR_009595400.1	-0.226881	11.3043	0.126021	0.0245264	0.722593	NOT
MSTRG.15080.1	-0.498981	8.79652	0.125869	0.0245645	0.722754	NOT
XR_009597401.1	-0.295519	9.2928	0.1256	0.024591	0.723038	NOT
XR_009597395.1	-0.383652	8.94628	0.125524	0.0246224	0.723119	NOT
MSTRG.2545.1	-0.444113	8.76111	0.125367	0.0246762	0.723285	NOT
MSTRG.18686.1	-0.483697	8.80845	0.124976	0.0247021	0.723699	NOT
MSTRG.12269.1	0.592012	8.56776	0.123572	0.0247715	0.725192	NOT
MSTRG.18905.2	0.406231	8.82219	0.123028	0.0247983	0.725774	NOT
MSTRG.9845.1	0.257146	9.61961	0.122968	0.0248308	0.725838	NOT
XR_006060771.2	0.446785	8.83676	0.12292	0.0248333	0.725889	NOT
XR_009597398.1	-0.472273	8.70883	0.122727	0.0248447	0.726096	NOT
MSTRG.16981.1	0.342719	8.99262	0.122265	0.0248794	0.72659	NOT
XR_003591240.3	0.401249	8.90164	0.122263	0.0248806	0.726593	NOT
MSTRG.14815.3	-0.560754	8.80231	0.122019	0.0249224	0.726855	NOT
XR_003588558.3	0.500323	8.77684	0.12182	0.0249715	0.727069	NOT
MSTRG.18613.1	-0.556283	8.68516	0.120697	0.0250469	0.72828	NOT
XR_009601158.1	0.322867	9.19532	0.120574	0.0250515	0.728413	NOT
MSTRG.16162.1	-0.471972	8.67241	0.120435	0.025071	0.728563	NOT
MSTRG.9845.2	0.31477	9.46914	0.120294	0.0251333	0.728715	NOT
XR_001021536.4	0.558646	8.69874	0.120159	0.0251745	0.728862	NOT
XR_009597042.1	-0.284064	9.49471	0.120137	0.0252699	0.728886	NOT
XR_009595650.1	0.487759	8.67897	0.119872	0.0252872	0.729174	NOT
XR_009595643.1	-0.434163	8.81637	0.119337	0.025356	0.729755	NOT
XR_009595519.1	0.475354	8.69351	0.118934	0.0253765	0.730194	NOT
MSTRG.3975.1	0.549483	8.62284	0.118351	0.0254469	0.73083	NOT
XR_006056125.1	0.443991	8.79652	0.11813	0.0254941	0.731071	NOT
XR_006058335.2	-0.491912	8.69207	0.117326	0.0255383	0.731953	NOT
XR_001433752.4	-0.46114	8.73383	0.117306	0.0256369	0.731975	NOT
XR_001022367.5	0.301098	9.13444	0.117256	0.0256981	0.73203	NOT
XR_003591568.3	0.421102	8.92653	0.116917	0.0257188	0.732403	NOT
MSTRG.23088.2	-0.575252	8.85226	0.116911	0.0257282	0.732409	NOT
MSTRG.13759.1	0.561558	8.60992	0.11686	0.0257944	0.732465	NOT
XR_003590945.3	-0.306224	9.2001	0.11673	0.0258418	0.732609	NOT
MSTRG.7176.1	-0.383641	8.90757	0.115884	0.0259026	0.733542	NOT
MSTRG.12082.1	-0.21651	9.80996	0.115693	0.025954	0.733754	NOT
XR_009601397.1	-0.214615	9.82549	0.115482	0.0260062	0.733987	NOT
XR_001044385.4	-0.440533	8.69073	0.114678	0.0260966	0.73488	NOT
MSTRG.16675.9	-0.460252	8.8222	0.114447	0.0261915	0.735137	NOT
MSTRG.23686.1	0.288497	9.23167	0.114076	0.0262682	0.735551	NOT
XR_001021445.5	-0.432257	8.74189	0.114024	0.0262918	0.735609	NOT
XR_006059963.2	0.366194	8.9969	0.11348	0.0263243	0.736216	NOT
MSTRG.7800.9	0.342456	9.58851	0.113342	0.0263399	0.736371	NOT
MSTRG.26001.52	0.288665	8.681	0.113299	0.0263437	0.736419	NOT
MSTRG.22435.1	0.487848	8.78862	0.113255	0.0263716	0.736468	NOT
XR_006056563.2	0.317271	9.15191	0.112849	0.0264135	0.736924	NOT
MSTRG.21736.2	-0.294864	8.57201	0.112775	0.0264421	0.737007	NOT
XR_006059463.2	0.293073	9.37569	0.112766	0.026503	0.737017	NOT
MSTRG.11633.1	-0.287897	9.35325	0.111893	0.026577	0.737999	NOT
MSTRG.2254.2	0.154187	10.3896	0.111131	0.0266107	0.73886	NOT
MSTRG.5439.1	0.287857	9.29595	0.111052	0.0266385	0.738949	NOT
MSTRG.454.2	0.310935	9.08815	0.110785	0.0266957	0.739252	NOT
XR_009600750.1	-0.467189	8.68107	0.110605	0.0267151	0.739456	NOT
MSTRG.16014.4	0.307585	9.88332	0.110419	0.0267549	0.739668	NOT
MSTRG.19086.1	0.55629	8.64769	0.110263	0.026768	0.739845	NOT
XR_009598461.1	-0.441437	8.75298	0.110207	0.0268205	0.739908	NOT
XR_006056358.1	-0.435111	8.723	0.110184	0.0268457	0.739934	NOT
XR_006055625.2	-0.347903	9.02294	0.109902	0.026883	0.740256	NOT
XR_003586435.2	0.273937	9.52885	0.109546	0.0269289	0.740662	NOT
MSTRG.19304.1	0.415228	8.82793	0.109495	0.0270112	0.74072	NOT
MSTRG.657.1	0.505432	8.76452	0.109158	0.0270646	0.741104	NOT
XR_009600749.1	0.445174	8.81068	0.109029	0.0270894	0.741253	NOT
XR_006058543.2	0.493582	8.67078	0.108831	0.0271438	0.741479	NOT
XR_009598611.1	-0.432154	8.71764	0.108524	0.0271586	0.741831	NOT
XR_009597254.1	-0.494852	8.70585	0.10832	0.0271677	0.742065	NOT
MSTRG.18731.1	0.292586	9.09748	0.108216	0.0272038	0.742184	NOT
MSTRG.15573.34	0.471066	8.73569	0.107765	0.0272348	0.742704	NOT
MSTRG.3958.9	0.517002	8.63615	0.10589	0.0273322	0.744873	NOT
MSTRG.26132.82	-0.409861	8.72267	0.105852	0.027375	0.744917	NOT
MSTRG.9845.3	0.207622	9.91548	0.105651	0.027419	0.745151	NOT
MSTRG.498.11	0.484325	8.64971	0.105607	0.0274329	0.745202	NOT
XR_001044879.4	-0.127993	10.7767	0.105295	0.0275631	0.745566	NOT
XR_001038941.3	0.207756	12.4438	0.105288	0.027572	0.745573	NOT
MSTRG.877.9	0.382926	8.72338	0.104634	0.0276278	0.746338	NOT
XR_003590498.3	-0.539563	8.56373	0.104328	0.0276552	0.746696	NOT
MSTRG.6928.1	0.451336	8.80628	0.104275	0.0276861	0.746758	NOT
MSTRG.18905.1	0.381514	8.89789	0.104241	0.0277174	0.746799	NOT
MSTRG.12745.10	-0.337481	8.93334	0.104069	0.0277507	0.747	NOT
XR_006059048.1	0.161022	10.0136	0.103576	0.0277775	0.74758	NOT
MSTRG.16999.2	-0.248977	9.59793	0.103453	0.0278119	0.747725	NOT
MSTRG.13588.1	-0.309608	9.20467	0.102727	0.0279033	0.748581	NOT
MSTRG.16404.1	-0.269195	9.32827	0.102354	0.0279456	0.749023	NOT
MSTRG.15150.2	0.407525	8.76999	0.102171	0.0281812	0.74924	NOT
MSTRG.6137.1	0.380155	8.88381	0.101984	0.0282354	0.749461	NOT
XR_009600777.1	-0.279338	9.24262	0.101179	0.0282746	0.750419	NOT
MSTRG.692.4	0.368381	8.95906	0.100963	0.0283515	0.750677	NOT
MSTRG.7800.6	0.163477	10.2427	0.100277	0.0284331	0.751497	NOT
MSTRG.19943.1	0.527873	8.69818	0.100229	0.0284594	0.751555	NOT
MSTRG.19932.1	-0.307834	9.03443	0.0998645	0.0284806	0.751992	NOT
MSTRG.3854.1	0.176681	9.92731	0.0994658	0.0285054	0.752472	NOT
MSTRG.3304.4	0.295053	9.20716	0.0992331	0.0285622	0.752752	NOT
XR_003589176.3	-0.394658	8.98162	0.0987552	0.0286559	0.753329	NOT
MSTRG.17075.2	-0.497496	8.55459	0.0987178	0.0286609	0.753374	NOT
XR_009600096.1	-0.345103	8.9138	0.0986571	0.028736	0.753447	NOT
XR_009598297.1	0.378349	8.81728	0.0982272	0.0287897	0.753968	NOT
MSTRG.729.3	0.438514	8.95696	0.098112	0.0287954	0.754107	NOT
XR_009596537.1	-0.389159	8.78592	0.0976371	0.02884	0.754684	NOT
MSTRG.2137.1	0.418416	8.74487	0.0974507	0.0288977	0.754911	NOT
XR_009597885.1	0.253999	9.26457	0.0972175	0.0289095	0.755195	NOT
XR_009598907.1	0.427911	8.63681	0.0971171	0.028957	0.755317	NOT
XR_001029989.4	-0.366884	8.88339	0.0970041	0.029017	0.755455	NOT
XR_003589989.2	0.260666	9.68228	0.0967523	0.0290358	0.755762	NOT
XR_009595780.1	0.493697	8.63973	0.0964134	0.0290538	0.756177	NOT
XR_009596041.1	0.333556	8.99846	0.0963225	0.0291539	0.756288	NOT
MSTRG.1071.1	-0.122391	10.8515	0.0959975	0.029285	0.756687	NOT
XR_001043652.4	0.37584	8.83522	0.0955403	0.0293466	0.757249	NOT
MSTRG.17406.3	-0.279277	9.28629	0.095482	0.0294037	0.75732	NOT
XR_001434841.4	0.330559	8.92646	0.0952973	0.0294211	0.757548	NOT
XR_006057629.2	0.4549	8.6837	0.0950641	0.0294577	0.757835	NOT
XR_006059803.2	0.413435	8.72765	0.0945151	0.0294852	0.758514	NOT
MSTRG.7405.2	-0.287619	9.21962	0.0945116	0.0295679	0.758518	NOT
MSTRG.26105.2	0.132748	10.666	0.0943222	0.029599	0.758753	NOT
MSTRG.19569.1	-0.462343	8.68883	0.0931966	0.0296596	0.760152	NOT
XR_009598007.1	0.299273	9.30012	0.0930978	0.0297464	0.760275	NOT
XR_009596377.1	0.454543	8.69778	0.0927141	0.0297852	0.760755	NOT
MSTRG.15570.1	-0.511307	8.6172	0.0921643	0.0298614	0.761444	NOT
MSTRG.19345.1	0.510609	8.69388	0.0920476	0.0298817	0.76159	NOT
MSTRG.11835.1	-0.328659	8.9604	0.0918036	0.0299126	0.761897	NOT
XR_006058953.2	-0.415643	8.71432	0.0915991	0.0299646	0.762154	NOT
MSTRG.7227.1	0.302271	9.03485	0.0915964	0.0299898	0.762157	NOT
XR_009597035.1	0.414727	8.72443	0.0912552	0.0300108	0.762587	NOT
MSTRG.26115.36	-0.440849	8.73289	0.0911565	0.0300352	0.762712	NOT
XR_003586620.3	-0.27832	9.13336	0.0910595	0.0300687	0.762834	NOT
MSTRG.16272.2	0.21445	9.78456	0.0909509	0.0300861	0.762972	NOT
MSTRG.26111.1	0.29268	9.0301	0.0904313	0.030215	0.76363	NOT
MSTRG.26136.4	0.504192	8.59344	0.0902379	0.0303006	0.763875	NOT
MSTRG.23077.1	-0.458662	8.75428	0.0897241	0.0303656	0.764528	NOT
XR_003591646.3	0.307668	8.9746	0.0896484	0.0304202	0.764625	NOT
XR_001022961.4	0.342888	8.81845	0.0889802	0.0304806	0.765478	NOT
XR_003588594.2	0.319603	9.02255	0.088518	0.0305757	0.76607	NOT
XR_009600075.1	0.243858	9.35286	0.0878465	0.0306954	0.766933	NOT
XR_001434419.4	-0.393587	8.71731	0.0876326	0.0307719	0.767209	NOT
XR_006061345.2	-0.39571	8.76048	0.0874832	0.0307937	0.767401	NOT
XR_001036058.4	-0.169655	13.199	0.0874159	0.0309006	0.767488	NOT
MSTRG.19362.1	-0.225845	9.68643	0.0873427	0.0309711	0.767583	NOT
XR_009600436.1	0.376511	8.77889	0.0871618	0.0310161	0.767817	NOT
MSTRG.16272.6	0.249293	9.28314	0.086325	0.0310846	0.768902	NOT
MSTRG.2254.3	-0.413344	8.654	0.0860815	0.0311128	0.769219	NOT
MSTRG.3477.1	0.29082	9.26947	0.0858705	0.0311691	0.769494	NOT
XR_003589370.3	0.267104	9.17208	0.0849531	0.0312341	0.770694	NOT
XR_003585778.3	-0.247177	9.55897	0.084925	0.0312369	0.770731	NOT
MSTRG.22924.4	0.158479	10.6904	0.0847513	0.0312653	0.770959	NOT
XR_006059236.2	0.23177	9.43583	0.0840642	0.0313625	0.771863	NOT
XR_006056741.2	0.286913	9.01849	0.0839299	0.0313962	0.772041	NOT
MSTRG.26132.18	-0.363124	8.87534	0.0834041	0.0314347	0.772736	NOT
XR_009598256.1	-0.336975	8.84921	0.0830021	0.0315031	0.77327	NOT
XR_009600018.1	-0.312321	8.90427	0.0827982	0.0315746	0.773541	NOT
MSTRG.1744.1	0.313669	8.91169	0.0824513	0.0316922	0.774003	NOT
MSTRG.11488.4	-0.4063	8.64104	0.0823296	0.0317186	0.774165	NOT
XR_006061309.1	-0.38859	8.73247	0.0819633	0.0318121	0.774654	NOT
XR_006056146.2	-0.465372	8.56135	0.0819004	0.0318839	0.774738	NOT
XR_003590302.3	-0.34177	8.90973	0.0817276	0.0319743	0.77497	NOT
MSTRG.18212.8	0.282928	9.06216	0.0816795	0.0319874	0.775034	NOT
MSTRG.24769.1	-0.237999	9.29784	0.0816481	0.0319954	0.775076	NOT
XR_009600453.1	-0.230231	9.37831	0.0808767	0.0320423	0.776113	NOT
MSTRG.10231.1	0.261183	9.10295	0.0801344	0.0321271	0.777115	NOT
XR_003588696.3	-0.401536	8.66311	0.0798365	0.032148	0.777519	NOT
XR_003589614.3	-0.341019	8.87641	0.0798129	0.0321577	0.777551	NOT
XR_006057875.1	0.34441	8.84321	0.079709	0.0321775	0.777692	NOT
XR_001041994.4	0.241239	9.40807	0.0796602	0.0322173	0.777758	NOT
XR_001043624.4	0.364368	8.75123	0.0793302	0.0322727	0.778207	NOT
XR_006059051.1	-0.163082	10.4913	0.0790206	0.0323047	0.778629	NOT
XR_009595021.1	-0.326555	9.09396	0.0785645	0.0324604	0.779252	NOT
MSTRG.26116.18	-0.289716	9.03283	0.078349	0.0325515	0.779547	NOT
MSTRG.20837.1	-0.317608	8.91822	0.0769339	0.032652	0.781496	NOT
MSTRG.23378.2	-0.214202	9.51546	0.0768592	0.0327171	0.7816	NOT
MSTRG.16323.1	0.278235	9.20342	0.0767504	0.0327748	0.781751	NOT
MSTRG.5177.1	-0.306476	9.12948	0.0761359	0.0328762	0.782604	NOT
XR_009596966.1	-0.333331	8.81947	0.0761156	0.0330958	0.782632	NOT
XR_006056196.2	-0.399293	8.68709	0.0760665	0.0331973	0.7827	NOT
MSTRG.4836.1	0.447034	8.66233	0.0756276	0.033297	0.783313	NOT
XR_009595549.1	-0.385155	8.75509	0.0745603	0.0333899	0.784809	NOT
MSTRG.21882.1	-0.379944	8.64518	0.0745418	0.0334035	0.784835	NOT
MSTRG.5268.5	0.365796	8.53717	0.0744902	0.0334275	0.784908	NOT
XR_001024649.5	0.2985	8.99595	0.0742434	0.0334507	0.785256	NOT
MSTRG.6146.5	-0.230662	9.41815	0.07424	0.0334974	0.785261	NOT
XR_009599436.1	-0.359317	8.72716	0.073976	0.0335532	0.785633	NOT
XR_009595044.1	-0.374083	8.84347	0.0734579	0.0335882	0.786367	NOT
XR_006057671.2	0.3488	8.7296	0.0723592	0.0336715	0.787932	NOT
XR_001038977.5	0.308489	8.88478	0.072094	0.0337206	0.788312	NOT
MSTRG.19227.4	-0.181594	9.65767	0.071802	0.0337529	0.788731	NOT
MSTRG.4258.1	0.175249	9.78672	0.0716054	0.0337891	0.789013	NOT
XR_009598302.1	-0.375793	8.67713	0.0714682	0.033818	0.789211	NOT
MSTRG.11314.7	0.370049	8.53435	0.0713701	0.0339568	0.789352	NOT
MSTRG.24572.1	-0.437095	8.71344	0.071067	0.0341024	0.789789	NOT
MSTRG.20311.1	-0.285684	9.11689	0.0706499	0.0341311	0.790393	NOT
XR_006058336.1	-0.376106	8.69979	0.0705301	0.0342128	0.790566	NOT
MSTRG.17717.1	0.391482	8.68993	0.0702146	0.0342398	0.791025	NOT
MSTRG.11409.1	0.430829	8.64461	0.0701458	0.034268	0.791125	NOT
XR_006057068.2	0.362801	8.77423	0.0694878	0.0343459	0.792084	NOT
XR_006058475.2	-0.322894	8.91057	0.0693101	0.0343668	0.792344	NOT
MSTRG.1389.1	0.231765	9.13571	0.0692848	0.0343763	0.792381	NOT
MSTRG.4023.1	0.40399	8.75073	0.0692114	0.034394	0.792488	NOT
MSTRG.128.3	0.313866	8.81562	0.068975	0.0344764	0.792835	NOT
MSTRG.20546.2	0.211318	9.3824	0.0687669	0.034526	0.793141	NOT
XR_001434159.4	0.399853	8.69159	0.0687163	0.0346066	0.793215	NOT
MSTRG.19928.4	-0.312258	8.78048	0.0683515	0.034642	0.793752	NOT
XR_009595599.1	0.261836	9.08166	0.0680874	0.0346691	0.794142	NOT
XR_009598274.1	0.328486	8.72282	0.0676091	0.0347124	0.79485	NOT
XR_006059815.1	-0.215661	9.30689	0.0672539	0.0347734	0.795378	NOT
MSTRG.13529.5	0.340107	8.79548	0.0671536	0.0347947	0.795527	NOT
MSTRG.13211.2	-0.190426	9.7801	0.0670223	0.0348235	0.795723	NOT
XR_001043353.4	0.243513	9.08938	0.0668647	0.0348496	0.795958	NOT
MSTRG.18212.5	-0.221006	9.24751	0.0666005	0.0348811	0.796352	NOT
MSTRG.21938.2	0.406829	8.68414	0.0665805	0.0349267	0.796382	NOT
XR_009599810.1	0.233297	9.15374	0.0662378	0.034972	0.796895	NOT
XR_009596378.1	-0.334289	8.7486	0.066075	0.0350002	0.79714	NOT
XR_006057374.2	-0.342191	8.77567	0.0660592	0.0350667	0.797164	NOT
MSTRG.16997.3	0.283369	9.4688	0.0660035	0.0350961	0.797247	NOT
XR_003590937.2	-0.274906	8.86143	0.0658837	0.0351281	0.797427	NOT
MSTRG.18725.1	0.137344	10.1522	0.0655639	0.0351552	0.797909	NOT
XR_006057131.2	0.387905	8.67407	0.0653734	0.0351877	0.798196	NOT
XR_006055711.2	-0.354826	8.66509	0.0648365	0.0353143	0.799009	NOT
XR_003588601.3	-0.350029	8.73444	0.0643892	0.0355605	0.799689	NOT
MSTRG.21736.1	0.373842	8.72682	0.0643613	0.0355638	0.799731	NOT
MSTRG.1574.3	0.34445	8.6624	0.063901	0.0356854	0.800433	NOT
XR_009601049.1	-0.408021	8.68507	0.0636784	0.0357876	0.800774	NOT
XR_006056309.2	0.236889	9.17524	0.0635277	0.0358696	0.801005	NOT
MSTRG.3087.3	-0.306375	8.8691	0.0635015	0.0358922	0.801045	NOT
XR_009600309.1	0.298145	8.85214	0.0631368	0.0359232	0.801605	NOT
XR_009600852.1	-0.286104	8.93527	0.0628148	0.0360077	0.802101	NOT
MSTRG.16117.1	-0.37871	8.6589	0.0626459	0.0360381	0.802362	NOT
MSTRG.20394.1	-0.377968	8.69369	0.0620813	0.036084	0.803236	NOT
XR_006059938.2	-0.30807	8.77583	0.0619897	0.0361041	0.803378	NOT
MSTRG.8386.15	-0.213964	9.18846	0.0616698	0.0362166	0.803876	NOT
XR_009597521.1	-0.255875	8.97293	0.0611452	0.036297	0.804695	NOT
XR_009595201.1	-0.338471	8.68375	0.0602445	0.0363998	0.80611	NOT
XR_001044798.5	-0.392249	8.69631	0.0601892	0.0364276	0.806197	NOT
MSTRG.11432.10	0.186194	8.54213	0.0599716	0.036556	0.806541	NOT
XR_009600600.1	0.210837	9.29491	0.0599431	0.036562	0.806586	NOT
MSTRG.5704.1	-0.156247	10.0178	0.0596401	0.0365845	0.807066	NOT
XR_009598032.1	-0.335135	8.69433	0.0588574	0.0366635	0.808311	NOT
MSTRG.25250.1	0.334074	8.78978	0.0587384	0.0367065	0.808501	NOT
MSTRG.8480.1	-0.27537	9.92672	0.058289	0.0367578	0.809221	NOT
XR_009597742.1	-0.29573	8.86833	0.0577336	0.0369078	0.810115	NOT
MSTRG.15505.1	-0.217945	9.15437	0.057502	0.0371019	0.810489	NOT
MSTRG.3477.2	-0.403877	8.71617	0.0574311	0.0371765	0.810603	NOT
MSTRG.18865.1	-0.329487	8.7537	0.0573439	0.0371971	0.810744	NOT
MSTRG.25381.1	-0.29682	8.87272	0.057036	0.0372352	0.811244	NOT
MSTRG.18612.1	0.267564	8.93294	0.0569301	0.037459	0.811416	NOT
XR_001436294.4	0.220762	14.9634	0.0568449	0.0377007	0.811554	NOT
XR_001022939.4	-0.20744	9.46999	0.0568254	0.0377065	0.811586	NOT
XR_001024749.5	0.294662	8.78252	0.0563935	0.0377658	0.81229	NOT
XR_001434053.4	-0.325139	8.69137	0.0563089	0.0378239	0.812428	NOT
MSTRG.16043.2	-0.320116	8.81253	0.056277	0.0378801	0.81248	NOT
XR_009598398.1	-0.216676	9.50471	0.0556923	0.0379623	0.813439	NOT
XR_009598246.1	0.239251	9.02355	0.0547041	0.0380728	0.815071	NOT
XR_009599057.1	0.0830979	11.0588	0.054607	0.0381239	0.815232	NOT
XR_009597949.1	-0.260787	8.90102	0.0537274	0.0382359	0.8167	NOT
XR_009596323.1	0.297057	8.75125	0.0537166	0.0382776	0.816718	NOT
XR_001043674.5	0.273752	8.73322	0.053405	0.0383253	0.817241	NOT
MSTRG.7800.10	-0.273653	8.86235	0.0533649	0.0384028	0.817308	NOT
XR_009598950.1	-0.279032	8.81076	0.0532677	0.0384488	0.817472	NOT
MSTRG.26117.1	-0.290738	8.77407	0.052838	0.0384882	0.818197	NOT
XR_001433835.4	-0.340411	8.67445	0.0528179	0.0384963	0.818231	NOT
MSTRG.4630.2	-0.207838	9.18665	0.0527764	0.038549	0.818301	NOT
XR_001435534.3	-0.225553	8.99715	0.0525474	0.0385844	0.818689	NOT
XR_003586043.3	0.179757	9.42438	0.0523001	0.0386175	0.819108	NOT
XR_003586210.3	0.221864	9.18829	0.0521633	0.0387015	0.819341	NOT
XR_003590702.3	-0.257646	8.93133	0.0518752	0.0387802	0.819832	NOT
XR_009597118.1	-0.292158	8.78635	0.0517927	0.0388147	0.819973	NOT
MSTRG.25644.8	0.248222	8.89727	0.0516426	0.0389768	0.820229	NOT
MSTRG.15914.1	0.337562	8.71589	0.0516234	0.0391132	0.820262	NOT
XR_009596671.1	-0.172363	9.45714	0.0514728	0.0391443	0.82052	NOT
MSTRG.2578.1	0.280196	8.83073	0.0513305	0.0392468	0.820764	NOT
MSTRG.8841.1	-0.229115	8.95974	0.0508043	0.0393793	0.82167	NOT
MSTRG.4649.2	-0.141335	9.9326	0.0503732	0.0394314	0.822415	NOT
MSTRG.15168.1	-0.266518	8.81562	0.0503691	0.039495	0.822422	NOT
MSTRG.24.6	-0.493484	18.5333	0.0502897	0.0396175	0.82256	NOT
XR_009596941.1	0.201334	9.11986	0.0501248	0.0399902	0.822846	NOT
XR_009597716.1	0.251529	8.87676	0.0499586	0.0400424	0.823135	NOT
XR_009595310.1	0.160164	9.81801	0.0495915	0.0401092	0.823776	NOT
MSTRG.9634.2	0.257451	8.94639	0.0490858	0.0401537	0.824662	NOT
MSTRG.15150.3	-0.221173	9.14951	0.0490044	0.0402303	0.824805	NOT
XR_006059075.2	-0.303388	8.76337	0.0488292	0.040307	0.825113	NOT
XR_006057536.1	0.0868987	11.6851	0.0487664	0.0403593	0.825224	NOT
XR_003591134.2	0.287347	8.8102	0.0485379	0.0404699	0.825627	NOT
XR_006058083.2	0.196839	9.26665	0.0482947	0.0406468	0.826058	NOT
XR_009595943.1	-0.196922	9.15963	0.0482705	0.0406555	0.8261	NOT
MSTRG.21624.2	-0.232272	8.86983	0.0482673	0.0407363	0.826106	NOT
MSTRG.16991.2	-0.226051	11.6812	0.0480927	0.0409567	0.826416	NOT
MSTRG.21113.1	-0.346156	8.65879	0.0479089	0.041005	0.826743	NOT
XR_006055594.1	-0.218688	9.05484	0.0478141	0.041108	0.826912	NOT
XR_009597117.1	0.291689	8.69842	0.0478101	0.0411649	0.826919	NOT
MSTRG.17577.5	0.322546	8.69493	0.0477364	0.0412259	0.82705	NOT
XR_003589859.3	-0.238413	9.00601	0.047094	0.0412983	0.828199	NOT
XR_009595058.1	-0.153065	9.68011	0.046599	0.0413435	0.829091	NOT
MSTRG.4572.1	-0.269577	8.76249	0.0465877	0.0414009	0.829111	NOT
MSTRG.16991.3	-0.176119	9.53857	0.0465638	0.0414132	0.829154	NOT
XR_009598642.1	-0.302569	8.68857	0.0464472	0.0414422	0.829365	NOT
XR_003586715.3	0.233478	8.83443	0.0464209	0.0415595	0.829412	NOT
XR_001044009.4	0.327074	8.70307	0.0463756	0.0415658	0.829494	NOT
XR_009601365.1	0.286783	8.68631	0.0460468	0.0416261	0.830091	NOT
XR_003589623.2	0.171474	13.2146	0.0455764	0.041682	0.830948	NOT
MSTRG.11493.5	-0.232541	9.04684	0.0453955	0.0417509	0.831278	NOT
MSTRG.6708.1	0.205859	9.10067	0.0453086	0.0418314	0.831438	NOT
XR_001039073.4	-0.27377	8.75265	0.0452791	0.0418377	0.831492	NOT
XR_003588951.3	0.258969	8.91398	0.0451649	0.0420174	0.831701	NOT
MSTRG.19174.1	-0.234556	8.93429	0.0450753	0.0420853	0.831866	NOT
MSTRG.10784.3	-0.330422	8.6649	0.0450381	0.0423089	0.831934	NOT
XR_009601523.1	-0.283021	8.69402	0.0449738	0.0423575	0.832052	NOT
MSTRG.16990.2	-0.201093	9.01746	0.044944	0.0423693	0.832107	NOT
XR_009598328.1	-0.260508	8.78882	0.0442113	0.0425034	0.833461	NOT
XR_009595396.1	-0.286517	8.71035	0.0441743	0.0425084	0.83353	NOT
MSTRG.10907.1	-0.145585	8.59572	0.0437273	0.0426334	0.834362	NOT
MSTRG.5034.1	-0.272096	8.73001	0.0436012	0.0428973	0.834597	NOT
XR_006057924.2	-0.250633	8.78544	0.0435762	0.0429051	0.834644	NOT
XR_006059701.1	0.267488	8.75318	0.0433543	0.0429304	0.83506	NOT
XR_009597492.1	-0.181736	9.2372	0.0433009	0.0429926	0.83516	NOT
XR_006058220.2	-0.259577	8.83245	0.0430359	0.0430556	0.835658	NOT
XR_009596045.1	-0.268117	8.94572	0.0429535	0.043109	0.835813	NOT
MSTRG.14881.2	0.294431	8.74836	0.0429525	0.0431868	0.835815	NOT
XR_009597472.1	0.22579	8.9152	0.0427669	0.0433373	0.836165	NOT
MSTRG.15882.1	-0.244493	8.85509	0.0425318	0.0434051	0.836609	NOT
XR_009600581.1	-0.0961705	10.2812	0.0420322	0.0435485	0.837558	NOT
XR_003588241.3	0.247216	8.86563	0.0420217	0.0435627	0.837578	NOT
XR_001023460.3	0.180431	9.49151	0.0418441	0.043898	0.837917	NOT
XR_009600596.1	-0.23583	8.85948	0.0416831	0.0439258	0.838225	NOT
XR_001043724.4	-0.224757	9.54751	0.0414121	0.0440098	0.838745	NOT
MSTRG.15767.17	0.34278	8.80875	0.0412904	0.0440513	0.838978	NOT
XR_009598410.1	0.293393	8.69952	0.0412338	0.0440854	0.839087	NOT
XR_006055978.2	0.270081	8.85045	0.0411915	0.0441345	0.839169	NOT
XR_003591762.3	-0.165618	9.51321	0.0410843	0.0442707	0.839375	NOT
XR_006061130.1	-0.205585	9.00874	0.0409998	0.0443019	0.839538	NOT
XR_009599536.1	-0.260019	8.76454	0.0409783	0.0443183	0.83958	NOT
XR_001025070.5	0.271352	8.71419	0.0409612	0.0443869	0.839613	NOT
XR_006058981.2	0.198256	9.04738	0.0409217	0.044402	0.839689	NOT
XR_009596676.1	0.193994	9.0972	0.040815	0.044439	0.839895	NOT
MSTRG.3537.1	-0.179763	9.22295	0.0407637	0.0444506	0.839995	NOT
XR_009599913.1	-0.266639	8.77246	0.0405911	0.044528	0.840329	NOT
XR_006060658.2	-0.266049	8.73816	0.0405819	0.0445526	0.840347	NOT
XR_001022072.5	0.215164	9.62865	0.040448	0.0446039	0.840607	NOT
XR_003587307.2	0.274648	8.74431	0.0400988	0.0446494	0.841288	NOT
MSTRG.6842.1	0.273577	8.75833	0.039946	0.0446937	0.841586	NOT
MSTRG.6614.1	-0.318404	8.63462	0.0399303	0.0447024	0.841617	NOT
MSTRG.16992.1	0.0999229	10.4695	0.0398378	0.0447749	0.841798	NOT
XR_009596320.1	0.258141	8.75759	0.0397847	0.0448073	0.841902	NOT
XR_009598418.1	-0.275265	8.69052	0.0393183	0.0449127	0.842819	NOT
XR_009596542.1	0.263232	8.74748	0.039089	0.0449897	0.843273	NOT
XR_001021179.4	0.257721	8.7449	0.0389667	0.0450164	0.843515	NOT
XR_003588744.3	-0.231717	8.82202	0.0388734	0.0450996	0.8437	NOT
XR_001434620.4	0.252426	8.76757	0.0387209	0.0452156	0.844003	NOT
MSTRG.9845.4	-0.140094	9.73128	0.038627	0.0452283	0.844189	NOT
XR_003586444.3	0.293006	8.68072	0.0385963	0.0452864	0.844251	NOT
MSTRG.14391.2	-0.107789	8.51524	0.0385791	0.0453433	0.844285	NOT
MSTRG.12870.3	0.321993	8.59414	0.0384923	0.0457603	0.844458	NOT
MSTRG.24590.1	-0.222536	8.79812	0.0384521	0.0457913	0.844538	NOT
XR_009597161.1	-0.221601	8.93393	0.0383992	0.0459575	0.844644	NOT
XR_009595913.1	0.245392	8.72236	0.0383587	0.0460232	0.844725	NOT
XR_001039406.4	0.287361	8.6953	0.0382417	0.04616	0.844959	NOT
XR_006059349.2	-0.195036	9.12854	0.0382414	0.0462113	0.844959	NOT
MSTRG.14944.1	0.233544	8.81601	0.0378998	0.0462632	0.845645	NOT
XR_001023088.5	0.0854497	10.571	0.0375433	0.0465675	0.846363	NOT
MSTRG.16998.1	-0.265897	8.811	0.0375303	0.0466052	0.846389	NOT
MSTRG.14815.2	-0.311756	8.62693	0.0375149	0.0466228	0.84642	NOT
MSTRG.22628.1	-0.219565	9.06103	0.0373717	0.046677	0.84671	NOT
MSTRG.19928.8	0.324598	8.73825	0.0373398	0.0467025	0.846775	NOT
MSTRG.18702.1	0.209618	9.12895	0.0370524	0.0468889	0.847358	NOT
XR_006056821.2	-0.150602	9.4509	0.0369604	0.0470451	0.847546	NOT
XR_009601108.1	0.290022	8.73282	0.0359125	0.0472238	0.849696	NOT
XR_006056555.2	0.274161	8.69451	0.0358891	0.0472753	0.849745	NOT
MSTRG.25426.1	-0.310571	16.3999	0.035717	0.0472994	0.850101	NOT
XR_006057342.2	-0.219362	8.84491	0.0356384	0.0473306	0.850264	NOT
MSTRG.1454.1	-0.175641	9.19485	0.0355919	0.0473515	0.850361	NOT
MSTRG.3448.2	0.314797	8.78288	0.0355916	0.0473525	0.850361	NOT
XR_006057985.2	-0.251948	8.74581	0.0355631	0.0474141	0.85042	NOT
MSTRG.6498.1	-0.214096	8.82741	0.0355238	0.0474982	0.850502	NOT
XR_009596223.1	0.167276	9.1882	0.0353327	0.0475216	0.8509	NOT
XR_003585550.3	-0.225348	8.81671	0.0352718	0.0475403	0.851027	NOT
XR_001024521.3	0.187233	9.01883	0.0351867	0.0476497	0.851205	NOT
XR_009597748.1	0.24985	8.67803	0.0348725	0.047692	0.851863	NOT
XR_009599644.1	-0.250948	8.70775	0.0348175	0.0477155	0.851979	NOT
MSTRG.10773.1	0.262468	9.02489	0.0347367	0.0477388	0.852149	NOT
MSTRG.11980.1	-0.225814	8.80914	0.0346918	0.0479898	0.852243	NOT
MSTRG.13254.3	-0.189218	8.92777	0.034436	0.0480349	0.852783	NOT
XR_003591296.2	0.185524	15.298	0.0342959	0.0480716	0.853079	NOT
XR_003589892.3	-0.189837	9.02616	0.0342541	0.0481373	0.853167	NOT
XR_006059789.2	-0.208557	9.16336	0.0339695	0.0484075	0.853772	NOT
XR_001436674.4	-0.13896	9.57803	0.0338503	0.0484345	0.854026	NOT
XR_001041949.5	0.270145	8.57281	0.0337962	0.048804	0.854141	NOT
XR_006059821.1	-0.310396	8.66817	0.0336596	0.0488675	0.854433	NOT
MSTRG.15989.1	-0.220345	8.78758	0.0333867	0.0489013	0.855018	NOT
XR_009601487.1	-0.18218	9.03927	0.0333727	0.0489909	0.855048	NOT
XR_009598408.1	-0.282655	8.75381	0.033371	0.0490236	0.855051	NOT
XR_006057426.2	0.283252	8.75229	0.0333167	0.0491521	0.855168	NOT
XR_009597477.1	-0.225383	8.79348	0.033146	0.0492424	0.855535	NOT
XR_001043722.4	-0.30584	8.64825	0.0326945	0.0493598	0.856512	NOT
XR_009595434.1	-0.249445	8.7395	0.0325999	0.0495728	0.856717	NOT
MSTRG.14032.1	-0.235709	8.78818	0.0325059	0.0497344	0.856922	NOT
XR_003588956.3	-0.242536	8.73873	0.032431	0.0497643	0.857085	NOT
XR_009596861.1	-0.295202	8.77431	0.0322385	0.049826	0.857505	NOT
XR_009598377.1	-0.197412	8.89561	0.0321697	0.0498793	0.857656	NOT
XR_009600688.1	-0.201682	8.87834	0.0319829	0.0499297	0.858065	NOT
XR_009596521.1	-0.230441	8.74173	0.0318858	0.0500273	0.858279	NOT
XR_003588953.3	0.205993	8.82337	0.0318267	0.0506097	0.858409	NOT
MSTRG.14433.1	0.265777	8.71841	0.0310365	0.0507417	0.860159	NOT
MSTRG.10747.14	0.235003	8.6876	0.0308409	0.0507889	0.860596	NOT
XR_009600355.1	0.212234	8.81596	0.0308397	0.0509229	0.860598	NOT
XR_006058513.2	-0.233188	8.68938	0.0308078	0.0510656	0.86067	NOT
MSTRG.15699.1	-0.264471	8.57413	0.0306287	0.0511577	0.861071	NOT
MSTRG.1061.1	-0.209255	8.7962	0.0305815	0.0512457	0.861177	NOT
XR_006057600.2	-0.224275	8.76611	0.0303371	0.0514398	0.861728	NOT
MSTRG.20414.12	0.223126	8.70188	0.0302987	0.0516197	0.861814	NOT
XR_009601097.1	-0.223408	8.73449	0.0301571	0.0516968	0.862134	NOT
MSTRG.11633.2	0.239985	8.71444	0.0301528	0.0517583	0.862144	NOT
XR_006061399.2	-0.239626	8.62914	0.030126	0.0518237	0.862205	NOT
XR_009597622.1	0.235247	8.76895	0.0294687	0.0520169	0.863701	NOT
XR_001021854.4	0.134121	9.41953	0.0291838	0.0523167	0.864355	NOT
XR_003590731.3	0.245662	8.71621	0.0291255	0.0524607	0.86449	NOT
MSTRG.15527.1	0.202767	8.88312	0.0290894	0.0526386	0.864573	NOT
XR_006057552.2	0.205349	8.74477	0.0290336	0.0526475	0.864702	NOT
XR_003591487.3	-0.217315	8.75096	0.0288972	0.0527341	0.865017	NOT
XR_001023536.4	-0.217126	8.77866	0.0288506	0.052757	0.865124	NOT
MSTRG.9451.2	0.242903	8.75853	0.0287626	0.053065	0.865328	NOT
XR_006056790.1	0.213142	8.74055	0.0285411	0.0531228	0.865843	NOT
XR_006057944.2	0.22125	8.75605	0.0284029	0.0531471	0.866165	NOT
MSTRG.2309.11	0.16908	8.99865	0.0282311	0.0534279	0.866567	NOT
XR_009595260.1	-0.173609	8.97934	0.0280471	0.0535922	0.866998	NOT
MSTRG.20441.2	0.139929	8.52582	0.0280267	0.0537876	0.867046	NOT
MSTRG.10443.1	0.16477	9.13359	0.0279112	0.053809	0.867318	NOT
XR_003588788.3	0.167044	9.31068	0.0276702	0.0539863	0.867886	NOT
XR_001040307.5	-0.118073	9.65606	0.0275872	0.0540013	0.868083	NOT
XR_006055799.1	-0.12672	9.50834	0.027505	0.0542628	0.868278	NOT
XR_009601095.1	0.218201	8.84867	0.0274109	0.0543236	0.868501	NOT
XR_006058389.2	0.189253	8.88932	0.0273913	0.0543614	0.868548	NOT
MSTRG.12011.1	0.270755	8.61749	0.0273847	0.0543635	0.868564	NOT
MSTRG.25868.1	-0.14311	9.18724	0.0273628	0.0544126	0.868616	NOT
MSTRG.19751.1	0.23742	8.72376	0.0271858	0.0544432	0.869037	NOT
MSTRG.19800.1	0.11472	9.66241	0.0271665	0.0544833	0.869084	NOT
MSTRG.4246.5	0.147445	9.27543	0.027087	0.0545259	0.869274	NOT
XR_009599831.1	-0.194205	8.87739	0.0270575	0.0546256	0.869344	NOT
MSTRG.9339.8	-0.272152	8.61531	0.026939	0.0548037	0.869628	NOT
XR_009598585.1	-0.173668	9.13336	0.0268597	0.0549403	0.869818	NOT
XR_009596091.1	0.215518	8.73853	0.0268134	0.0550129	0.869929	NOT
MSTRG.24465.1	-0.217553	8.79491	0.0267766	0.0551042	0.870018	NOT
XR_009595015.1	-0.160549	9.18525	0.0267697	0.0552212	0.870035	NOT
MSTRG.25664.2	0.24177	8.68229	0.026753	0.0552365	0.870075	NOT
XR_009597478.1	-0.211022	8.79896	0.0267247	0.0553442	0.870143	NOT
MSTRG.16363.1	0.186874	8.95068	0.0266005	0.0554004	0.870442	NOT
XR_001039472.4	0.170088	9.04694	0.0265441	0.0554635	0.870579	NOT
MSTRG.12494.1	-0.14997	9.13328	0.0264795	0.0556869	0.870735	NOT
MSTRG.5248.1	-0.162982	9.17556	0.0263611	0.0557944	0.871022	NOT
XR_006060314.2	0.207013	8.96974	0.0262312	0.0560303	0.871337	NOT
MSTRG.11689.1	-0.264964	8.71862	0.0261925	0.0560608	0.871431	NOT
XR_001434026.4	-0.197853	8.8654	0.0261751	0.0560869	0.871473	NOT
MSTRG.6940.1	0.260732	8.61503	0.0261167	0.056149	0.871616	NOT
XR_009597927.1	0.17924	8.89143	0.0260155	0.0562846	0.871863	NOT
MSTRG.22136.1	-0.133457	9.39202	0.0259103	0.0563142	0.87212	NOT
XR_009596301.1	-0.169023	8.98064	0.0254741	0.056435	0.873191	NOT
XR_001021447.5	0.248885	8.6803	0.025389	0.0565068	0.873402	NOT
XR_009599107.1	0.190384	8.80795	0.0249619	0.056615	0.874462	NOT
XR_006060065.1	-0.212256	8.69693	0.0246356	0.0566892	0.875278	NOT
XR_006056413.2	0.152013	8.94421	0.0245721	0.0568518	0.875438	NOT
MSTRG.21853.2	-0.19121	8.89966	0.0244504	0.0568729	0.875744	NOT
XR_001043352.5	-0.0738374	10.442	0.0243471	0.0569607	0.876005	NOT
MSTRG.13284.1	0.13518	9.41135	0.0242629	0.0570576	0.876218	NOT
MSTRG.23934.6	-0.175039	8.83587	0.0241072	0.0571069	0.876613	NOT
XR_006056124.2	-0.214588	8.67429	0.0238798	0.0571464	0.877191	NOT
MSTRG.19923.1	0.150643	9.44095	0.0236231	0.0572066	0.877848	NOT
MSTRG.21350.4	-0.0669363	8.74908	0.0236177	0.0573802	0.877862	NOT
XR_006057654.1	-0.209785	8.83057	0.0236101	0.0574751	0.877881	NOT
XR_009599864.1	0.140005	9.17684	0.0232972	0.0576712	0.878687	NOT
XR_003590271.3	-0.195362	8.7546	0.0231489	0.0579219	0.87907	NOT
MSTRG.1264.1	-0.230039	9.80208	0.0228339	0.0579994	0.87989	NOT
XR_009599694.1	0.216569	9.35129	0.0227099	0.0580993	0.880214	NOT
XR_009595315.1	-0.199472	8.73366	0.022591	0.0581429	0.880525	NOT
XR_003587025.2	-0.167097	8.91526	0.0224413	0.0582346	0.880919	NOT
XR_003588672.3	0.0932837	9.85289	0.022138	0.0582898	0.88172	NOT
XR_009598329.1	-0.213466	8.69675	0.0217179	0.0583836	0.88284	NOT
XR_001040474.3	-0.202268	8.77471	0.0215133	0.0587029	0.883389	NOT
MSTRG.280.1	0.12395	9.2496	0.0214829	0.0587233	0.883471	NOT
XR_001045059.5	-0.212674	8.71596	0.0213624	0.0589191	0.883796	NOT
XR_006059297.2	0.226748	8.54209	0.0213084	0.0593359	0.883942	NOT
XR_009596029.1	0.174365	8.82206	0.0212012	0.0594534	0.884232	NOT
XR_009595134.1	0.198675	8.90575	0.0209468	0.0595819	0.884924	NOT
MSTRG.16999.4	-0.170189	8.85125	0.0208658	0.0596466	0.885145	NOT
XR_003585777.3	0.159406	12.0484	0.0208485	0.0599203	0.885192	NOT
MSTRG.17402.1	-0.167705	8.8745	0.0208289	0.0599601	0.885246	NOT
MSTRG.20726.10	-0.240622	8.65135	0.0207495	0.0602009	0.885463	NOT
XR_009598668.1	0.176015	8.80693	0.0207237	0.0602409	0.885534	NOT
MSTRG.11488.10	-0.166027	8.88039	0.0205998	0.0604021	0.885875	NOT
MSTRG.9593.5	0.180696	8.84768	0.0205624	0.0605084	0.885978	NOT
XR_006057132.2	-0.228203	8.78395	0.0205622	0.0606266	0.885978	NOT
MSTRG.10270.1	0.204604	8.76076	0.020525	0.0607762	0.88608	NOT
XR_001436587.4	0.209595	8.69516	0.0201805	0.0608507	0.887034	NOT
MSTRG.12063.1	0.208432	8.70628	0.0201407	0.0609415	0.887145	NOT
XR_009598913.1	-0.167902	8.87817	0.0200386	0.0609753	0.887429	NOT
XR_006060326.2	0.201811	8.6909	0.0199703	0.0610275	0.88762	NOT
XR_009600655.1	0.182764	8.77005	0.0198606	0.0611741	0.887927	NOT
MSTRG.9011.5	-0.176941	8.69274	0.0197185	0.0615254	0.888326	NOT
XR_006061348.2	-0.158941	8.84273	0.0197059	0.0615531	0.888362	NOT
MSTRG.3924.1	0.107211	9.61775	0.0196251	0.0617419	0.888589	NOT
MSTRG.10428.9	0.183724	8.77414	0.0192457	0.0619266	0.889664	NOT
XR_006059072.1	0.223361	8.64647	0.0191731	0.0621772	0.889871	NOT
MSTRG.9186.2	0.16592	8.82067	0.0190669	0.0622931	0.890175	NOT
MSTRG.9634.1	-0.133799	9.0965	0.0190336	0.0623027	0.89027	NOT
XR_009597206.1	0.150569	9.07024	0.0189713	0.0623481	0.890449	NOT
XR_009596938.1	0.122898	9.15432	0.01889	0.0625748	0.890682	NOT
XR_006056584.2	-0.149257	8.95347	0.0188574	0.062658	0.890776	NOT
XR_006056759.2	-0.184909	8.72866	0.0188366	0.0627071	0.890836	NOT
XR_006056944.1	-0.188968	8.71998	0.018419	0.0628864	0.892045	NOT
MSTRG.879.1	0.163289	8.78013	0.0181993	0.0630493	0.892687	NOT
XR_009601485.1	-0.182275	8.68934	0.0178525	0.0634071	0.893709	NOT
MSTRG.4923.2	0.125332	9.23296	0.0177884	0.0638258	0.893898	NOT
MSTRG.23781.1	0.11697	9.17879	0.0177683	0.0640089	0.893958	NOT
XR_003588776.3	-0.152753	8.88176	0.0175599	0.064106	0.894578	NOT
XR_009596016.1	0.104592	9.58793	0.0174995	0.0643541	0.894758	NOT
XR_006055559.2	-0.0991224	9.56078	0.0174964	0.0644085	0.894768	NOT
MSTRG.19578.1	0.21469	8.56053	0.0171655	0.0645855	0.895762	NOT
MSTRG.13463.6	-0.105628	9.32924	0.017117	0.064904	0.895908	NOT
XR_006059168.2	-0.18747	8.68842	0.0169807	0.06505	0.896321	NOT
XR_009597099.1	-0.0917605	9.94511	0.0169245	0.0651158	0.896492	NOT
MSTRG.11598.1	-0.166114	8.69327	0.0168352	0.0652534	0.896764	NOT
XR_003591522.2	0.143788	8.87977	0.0166981	0.065631	0.897183	NOT
MSTRG.23290.1	0.0848806	9.74943	0.0166969	0.0659575	0.897186	NOT
XR_009600546.1	-0.186124	8.69566	0.0166693	0.0659953	0.897271	NOT
MSTRG.25644.1	-0.158793	8.78739	0.0166081	0.0660567	0.897458	NOT
MSTRG.8513.1	0.112592	9.17898	0.01649	0.0661275	0.897822	NOT
XR_006056204.2	-0.174398	8.6947	0.016406	0.0662343	0.898081	NOT
XR_001039124.4	-0.0882429	9.78133	0.0163609	0.0662842	0.89822	NOT
XR_009598047.1	0.172491	8.72155	0.0161512	0.0663762	0.898871	NOT
MSTRG.19106.1	0.106941	9.29024	0.0161418	0.0664852	0.898901	NOT
MSTRG.16874.1	0.183132	8.71468	0.0156521	0.0666326	0.900438	NOT
MSTRG.1995.1	0.208681	8.57008	0.0154234	0.0667663	0.901164	NOT
MSTRG.3904.1	-0.123016	8.98986	0.0152486	0.0668795	0.901723	NOT
MSTRG.19346.1	-0.0970609	9.43251	0.0149266	0.0671008	0.902761	NOT
MSTRG.16865.8	0.168623	8.85612	0.0146174	0.0674571	0.903768	NOT
XR_003588618.3	0.0935178	9.41745	0.0145991	0.0676573	0.903828	NOT
XR_006060620.2	-0.145327	8.82549	0.0145692	0.0677208	0.903926	NOT
MSTRG.3230.2	0.0881246	9.43038	0.0144815	0.067846	0.904214	NOT
MSTRG.26132.12	-0.146519	8.84623	0.014427	0.0680074	0.904394	NOT
XR_003591571.3	0.198176	8.66027	0.014408	0.0682387	0.904457	NOT
XR_006057452.2	0.197102	8.82984	0.0141859	0.068322	0.905192	NOT
MSTRG.15684.6	-0.106076	9.16977	0.0141837	0.0683399	0.9052	NOT
MSTRG.3566.3	-0.200388	8.5812	0.0140853	0.0684366	0.905528	NOT
MSTRG.17501.1	0.152927	8.77308	0.0140671	0.0685158	0.905588	NOT
XR_009600813.1	-0.153237	8.73227	0.0140446	0.0686738	0.905664	NOT
MSTRG.1529.1	-0.17447	8.68131	0.0139811	0.0687316	0.905876	NOT
XR_009597242.1	-0.146865	8.76143	0.0139383	0.0688349	0.90602	NOT
XR_001024596.4	0.0824635	9.69095	0.013831	0.069007	0.90638	NOT
XR_009600602.1	-0.10264	9.19839	0.0137992	0.0690511	0.906488	NOT
XR_009596216.1	-0.116639	9.01376	0.0135533	0.0696422	0.907321	NOT
XR_009601372.1	0.139822	8.78952	0.0133864	0.0701928	0.907891	NOT
MSTRG.13911.1	-0.117951	8.96585	0.0133235	0.070212	0.908106	NOT
MSTRG.16818.2	-0.132401	8.88603	0.0132788	0.0702547	0.90826	NOT
XR_009599112.1	0.129499	8.87787	0.0131803	0.0703009	0.908599	NOT
XR_009595261.1	-0.141631	8.77222	0.0130105	0.0706897	0.909188	NOT
XR_001043884.3	-0.129	8.94421	0.0129746	0.0707264	0.909312	NOT
XR_003589363.2	0.151322	16.7669	0.012768	0.0710269	0.910034	NOT
MSTRG.3854.2	-0.0672312	9.97944	0.0127206	0.0710956	0.910201	NOT
MSTRG.21183.2	0.0574328	10.1724	0.012648	0.0712346	0.910456	NOT
MSTRG.13857.1	0.0518028	10.4935	0.0126325	0.0712971	0.910511	NOT
XR_006055772.2	-0.153342	8.67612	0.012609	0.0715994	0.910594	NOT
MSTRG.4920.1	-0.1061	9.1917	0.012579	0.071865	0.9107	NOT
MSTRG.19328.1	-0.150218	8.65367	0.0125033	0.0720334	0.910968	NOT
MSTRG.6189.45	0.143034	9.07307	0.0124617	0.0721948	0.911115	NOT
MSTRG.12199.1	0.0465153	10.9026	0.0123983	0.0724706	0.911341	NOT
MSTRG.16790.1	0.183257	8.6294	0.0123028	0.0726658	0.911682	NOT
MSTRG.24278.1	-0.113829	8.97779	0.0122911	0.072843	0.911723	NOT
XR_009599254.1	-0.125482	8.87309	0.0121398	0.0730367	0.912266	NOT
XR_006057384.2	0.13745	8.77653	0.0119378	0.073732	0.912996	NOT
XR_009596008.1	0.175325	8.64472	0.0118501	0.0738241	0.913315	NOT
MSTRG.11000.7	-0.092759	8.56089	0.0117903	0.0738474	0.913533	NOT
MSTRG.6952.1	-0.113134	8.99386	0.011786	0.0739918	0.913549	NOT
XR_006061421.2	0.10421	9.09922	0.011693	0.0741365	0.913889	NOT
MSTRG.63.5	0.152923	8.54067	0.011677	0.0742263	0.913948	NOT
MSTRG.14874.3	0.158559	8.71998	0.0115696	0.0751343	0.914343	NOT
XR_001044957.4	0.113983	8.92075	0.011567	0.0751465	0.914353	NOT
MSTRG.20178.1	-0.139775	8.82428	0.0114953	0.0753547	0.914618	NOT
MSTRG.17170.1	0.0844596	11.2772	0.0111827	0.0755267	0.915782	NOT
MSTRG.5294.1	0.178202	8.58588	0.011177	0.0759822	0.915804	NOT
XR_009600141.1	-0.177412	8.65164	0.0111009	0.076162	0.91609	NOT
XR_006055731.2	0.0964539	9.10683	0.0110957	0.0765165	0.916109	NOT
XR_003586185.3	-0.0676545	9.87046	0.0110421	0.0772071	0.916311	NOT
XR_006060238.2	-0.12699	8.76842	0.0109488	0.0773456	0.916664	NOT
XR_006056234.2	-0.113211	8.90617	0.010911	0.0773968	0.916808	NOT
MSTRG.4597.1	0.121725	8.86589	0.0109045	0.0777318	0.916832	NOT
MSTRG.16675.15	-0.13413	8.81737	0.0108864	0.0777766	0.916901	NOT
XR_009600975.1	-0.136588	8.71886	0.0108156	0.0783127	0.917171	NOT
XR_006060890.2	-0.065659	9.96393	0.0107767	0.0786035	0.91732	NOT
MSTRG.24249.1	0.118177	8.9004	0.0106424	0.0790153	0.917834	NOT
XR_006057375.2	-0.111354	8.94806	0.0106331	0.0790729	0.91787	NOT
MSTRG.18801.1	-0.134712	8.83992	0.010605	0.0791095	0.917978	NOT
MSTRG.1574.1	-0.11134	8.93884	0.0105958	0.0792112	0.918014	NOT
XR_001435392.4	0.121034	8.89268	0.0105926	0.0792186	0.918026	NOT
XR_001040480.4	-0.054477	10.2282	0.0105451	0.0794548	0.91821	NOT
XR_003586878.3	-0.14148	8.68537	0.0105232	0.0798491	0.918294	NOT
XR_006056335.2	0.17144	8.60492	0.0104422	0.0801569	0.918608	NOT
XR_001022322.5	-0.0526166	10.3633	0.0103815	0.080318	0.918844	NOT
XR_006057127.2	0.112997	8.91325	0.0103165	0.0804029	0.919098	NOT
MSTRG.4915.23	0.132685	8.7235	0.0102607	0.0804497	0.919316	NOT
XR_006059249.2	0.133222	8.76346	0.0101071	0.0805134	0.91992	NOT
XR_009595803.1	-0.127216	8.78902	0.0100737	0.0806298	0.920052	NOT
MSTRG.5136.1	-0.0902036	9.19896	0.010053	0.0807621	0.920134	NOT
XR_003590782.3	-0.128424	8.68616	0.0100527	0.0808331	0.920136	NOT
XR_009595887.1	-0.100779	9.01767	0.0100451	0.0808422	0.920166	NOT
XR_009596122.1	-0.0986681	9.45181	0.00998147	0.080948	0.920418	NOT
MSTRG.24621.2	-0.162849	8.62503	0.00975925	0.0810516	0.921306	NOT
XR_001025180.4	0.131263	8.77703	0.00970945	0.0810752	0.921506	NOT
MSTRG.5023.1	-0.113625	8.91889	0.00966509	0.081205	0.921685	NOT
MSTRG.20441.1	0.113993	8.83894	0.00964398	0.0818396	0.92177	NOT
MSTRG.23059.5	-0.107726	8.90352	0.00964126	0.0818926	0.921781	NOT
XR_009597631.1	0.112989	8.86072	0.00959756	0.0821341	0.921958	NOT
XR_006058933.1	0.0900926	9.16071	0.00954102	0.0821912	0.922188	NOT
XR_009599894.1	-0.126613	8.73574	0.00951734	0.0824172	0.922284	NOT
XR_009595816.1	0.154851	8.65487	0.00930699	0.0826351	0.923145	NOT
MSTRG.26115.25	0.0398313	10.6506	0.0092579	0.0826756	0.923347	NOT
XR_006056436.2	0.12716	8.74336	0.00924266	0.0827187	0.92341	NOT
MSTRG.17992.12	-0.139777	8.76059	0.00922595	0.0827277	0.923479	NOT
MSTRG.3448.3	0.144622	8.86198	0.00922356	0.0828633	0.923489	NOT
XR_006060188.2	0.125506	8.68108	0.00910366	0.0831039	0.923987	NOT
MSTRG.23934.2	-0.0879554	9.05098	0.00908234	0.0831713	0.924076	NOT
MSTRG.4488.2	-0.160838	8.58707	0.00906449	0.0832345	0.92415	NOT
XR_009597837.1	-0.108281	9.01644	0.00904259	0.0834968	0.924241	NOT
MSTRG.14722.1	-0.119576	8.8134	0.00884329	0.0836864	0.925078	NOT
XR_009596312.1	-0.124005	8.7255	0.00884054	0.0837009	0.92509	NOT
MSTRG.3304.3	-0.0854361	9.21738	0.00881903	0.0839223	0.925181	NOT
XR_009596688.1	0.132284	8.81085	0.00871285	0.0842667	0.925631	NOT
XR_006059529.2	0.0584	10.0062	0.00856215	0.0845159	0.926275	NOT
XR_006057904.2	0.150953	8.69147	0.00834458	0.0846758	0.927216	NOT
XR_009599499.1	0.088137	9.0501	0.00834235	0.0847465	0.927225	NOT
MSTRG.8187.3	0.144686	8.64572	0.00828164	0.0848234	0.92749	NOT
MSTRG.19469.12	0.142132	8.72574	0.00822033	0.0849334	0.927758	NOT
XR_009600523.1	0.120515	8.74058	0.00821119	0.0851179	0.927798	NOT
XR_009597473.1	-0.0688729	9.55427	0.00820873	0.0853337	0.927809	NOT
XR_009597649.1	0.109709	8.79492	0.00807777	0.0856077	0.928385	NOT
XR_009601042.1	-0.103642	8.88611	0.00805774	0.0856166	0.928474	NOT
XR_009598066.1	-0.0957241	8.93491	0.00791493	0.0857147	0.929109	NOT
XR_009595185.1	-0.0942857	8.95797	0.00781502	0.0859451	0.929557	NOT
XR_009595673.1	-0.106587	8.83878	0.00743342	0.0867468	0.931294	NOT
XR_006057149.2	0.121936	8.72069	0.00737351	0.0875	0.93157	NOT
XR_006056803.2	0.109793	8.78544	0.00734017	0.0875795	0.931725	NOT
XR_009600983.1	0.100197	8.78775	0.00731775	0.0878482	0.931829	NOT
XR_006055682.2	-0.127408	8.70842	0.00724574	0.0883103	0.932164	NOT
XR_001043534.4	0.0872367	8.99529	0.00721085	0.0886546	0.932328	NOT
XR_009598712.1	0.0807633	9.11906	0.00721071	0.0888699	0.932328	NOT
XR_009600683.1	0.0921179	8.91632	0.00716523	0.0890079	0.932541	NOT
XR_006055536.2	0.0926586	8.94895	0.00713721	0.0892954	0.932673	NOT
XR_006055910.2	0.0929083	8.90597	0.00705204	0.0894378	0.933075	NOT
XR_006061002.2	0.0776939	9.15346	0.00688183	0.0896004	0.933886	NOT
MSTRG.3003.1	-0.134673	8.63366	0.00687325	0.0896883	0.933927	NOT
XR_009598334.1	0.124273	8.66198	0.0068243	0.0900841	0.934162	NOT
MSTRG.3304.2	0.103833	8.83033	0.00680969	0.0904743	0.934233	NOT
XR_003588746.3	-0.101503	9.48917	0.00679528	0.0905381	0.934302	NOT
XR_009596748.1	-0.0959003	9.01478	0.00671641	0.0907742	0.934684	NOT
MSTRG.8093.1	-0.0988335	8.76533	0.00666419	0.0913723	0.934937	NOT
XR_003591759.3	-0.0990721	8.79276	0.00663783	0.0916555	0.935066	NOT
XR_006059038.2	-0.0578178	9.68477	0.00658852	0.0931083	0.935307	NOT
MSTRG.18414.2	0.134152	8.7223	0.00650101	0.0932793	0.935737	NOT
XR_009597883.1	0.0982201	8.82207	0.00649241	0.0938565	0.93578	NOT
XR_009597571.1	0.0824117	8.93723	0.00634726	0.0943092	0.9365	NOT
XR_001042693.5	-0.0786498	9.19571	0.0062347	0.0946605	0.937064	NOT
XR_001436591.4	-0.107291	8.8138	0.00615207	0.0950363	0.937482	NOT
XR_009601582.1	-0.106361	8.73215	0.00608743	0.0959072	0.937811	NOT
XR_009596597.1	0.114078	8.70434	0.00607781	0.096117	0.93786	NOT
XR_006059084.2	0.116321	8.67891	0.00605146	0.0964724	0.937994	NOT
MSTRG.8872.1	-0.0800528	9.03583	0.00599598	0.0972452	0.938279	NOT
MSTRG.10455.2	-0.115529	8.69987	0.00595027	0.0972904	0.938514	NOT
MSTRG.18356.1	0.108355	8.80774	0.00593632	0.0974563	0.938586	NOT
XR_003589603.3	0.0756333	9.10176	0.00590278	0.0974946	0.938759	NOT
XR_006056971.2	-0.126054	8.60581	0.00589445	0.0985831	0.938802	NOT
XR_001024219.5	-0.10067	8.75901	0.00587342	0.0988741	0.938911	NOT
MSTRG.13996.1	-0.0992785	8.82581	0.00573075	0.0993886	0.939656	NOT
XR_006057121.1	0.0822051	9.1271	0.00571806	0.100769	0.939723	NOT
XR_003588756.2	0.0966004	8.78424	0.00569511	0.101054	0.939844	NOT
XR_003590206.3	0.0755473	9.09662	0.00564023	0.101512	0.940134	NOT
MSTRG.5569.5	-0.083949	8.99259	0.00560075	0.101671	0.940344	NOT
XR_009599233.1	-0.0995463	8.70666	0.00556573	0.10215	0.94053	NOT
XR_003589750.3	0.118638	8.66482	0.00554048	0.102615	0.940665	NOT
XR_006056591.2	-0.0916879	8.76398	0.00551682	0.102704	0.940791	NOT
XR_006056648.2	-0.084342	8.89976	0.00550847	0.103133	0.940836	NOT
XR_009600923.1	-0.0853147	8.84706	0.00540469	0.103608	0.941395	NOT
XR_009595733.1	0.0909736	8.75287	0.00539657	0.104123	0.941439	NOT
XR_003588966.2	0.0515466	9.77543	0.00534875	0.104205	0.941699	NOT
XR_009597526.1	-0.0796484	8.90493	0.00531557	0.105457	0.941879	NOT
MSTRG.3115.1	0.0666986	9.47135	0.00530681	0.105728	0.941927	NOT
MSTRG.15930.2	0.0774481	8.97395	0.00525513	0.106248	0.94221	NOT
MSTRG.658.1	-0.0804512	8.91721	0.00523611	0.106576	0.942315	NOT
MSTRG.17849.10	-0.0715008	9.0568	0.00499468	0.106767	0.943658	NOT
MSTRG.21938.1	0.0693383	9.11969	0.00495922	0.106997	0.943858	NOT
XR_006057831.2	-0.0692903	9.11574	0.00495466	0.107065	0.943884	NOT
XR_009598588.1	-0.060424	9.22001	0.0049494	0.107411	0.943914	NOT
MSTRG.8479.1	0.0626311	9.1494	0.00492395	0.107603	0.944058	NOT
XR_009600145.1	-0.0920344	8.77661	0.00491868	0.107607	0.944088	NOT
XR_001039592.5	0.0451824	10.0172	0.00488519	0.10776	0.944278	NOT
MSTRG.14478.14	-0.0774693	9.01951	0.00478204	0.108624	0.944868	NOT
XR_009598947.1	-0.0914239	8.73392	0.00474681	0.108804	0.945072	NOT
MSTRG.12624.1	-0.0426975	9.84601	0.00464906	0.109121	0.945639	NOT
MSTRG.14109.1	-0.110357	8.61932	0.0045891	0.109263	0.94599	NOT
XR_003589854.2	-0.106152	8.72969	0.00448466	0.109744	0.946607	NOT
XR_006058880.2	0.0886131	8.76196	0.00445392	0.110748	0.946791	NOT
XR_009596664.1	0.0710166	9.01255	0.00442197	0.110892	0.946981	NOT
XR_006057535.1	0.0489388	9.60176	0.00425592	0.111704	0.947985	NOT
XR_009597803.1	-0.095388	8.73424	0.00424077	0.112129	0.948077	NOT
XR_009601396.1	0.0784248	8.85571	0.00415542	0.112421	0.948602	NOT
XR_001433865.4	-0.0808837	8.95283	0.00407229	0.112507	0.949118	NOT
XR_006059892.1	0.0553688	9.13915	0.00397303	0.112908	0.949741	NOT
MSTRG.25644.3	0.0828573	8.64062	0.0039461	0.113568	0.949911	NOT
XR_001436140.3	-0.0805951	8.75113	0.00381055	0.113794	0.950778	NOT
MSTRG.12870.4	-0.101046	8.57614	0.00381044	0.113873	0.950779	NOT
MSTRG.14524.1	-0.0602674	9.01726	0.00377352	0.114716	0.951018	NOT
MSTRG.2551.1	-0.0762429	8.81303	0.0037153	0.11539	0.951396	NOT
XR_006056600.1	0.0795165	8.84176	0.00371242	0.115462	0.951415	NOT
XR_001435881.4	0.0674094	8.92834	0.00370424	0.115969	0.951469	NOT
MSTRG.7434.2	-0.101936	8.55947	0.00365832	0.11668	0.95177	NOT
XR_006056042.2	-0.047444	9.41601	0.00355002	0.117022	0.952488	NOT
MSTRG.20945.30	0.0955186	8.61705	0.00349435	0.118091	0.952862	NOT
XR_009595847.1	0.0665559	8.90305	0.00348626	0.11816	0.952917	NOT
MSTRG.15443.1	-0.065287	8.91768	0.00347882	0.118501	0.952967	NOT
MSTRG.24688.1	0.0593119	9.05403	0.00340778	0.118753	0.953449	NOT
XR_001033852.5	0.049849	9.27788	0.00335531	0.119287	0.953808	NOT
XR_006061275.2	0.0761828	9.44195	0.00333277	0.119347	0.953964	NOT
XR_009600026.1	0.0341681	10.2996	0.00330939	0.120819	0.954125	NOT
XR_006059522.2	0.0580889	8.97248	0.003272	0.122588	0.954385	NOT
MSTRG.10374.1	-0.0561236	9.02221	0.00326527	0.123439	0.954432	NOT
XR_009599058.1	-0.0220423	11.3944	0.00323539	0.124323	0.95464	NOT
XR_009595760.1	0.0758946	8.71921	0.00322965	0.124873	0.954681	NOT
XR_006057045.2	-0.0683935	8.77984	0.00317824	0.125622	0.955042	NOT
XR_009597756.1	0.0451737	9.32186	0.00311928	0.125688	0.955461	NOT
XR_006060241.2	0.0872375	8.71503	0.00305555	0.126487	0.955918	NOT
XR_006059505.2	0.0838817	8.66301	0.00292958	0.127119	0.956835	NOT
MSTRG.6858.1	0.07044	8.59321	0.00292184	0.127768	0.956892	NOT
XR_001021478.5	0.0715734	8.71753	0.00291096	0.130738	0.956972	NOT
XR_009595637.1	-0.046878	9.11206	0.00288846	0.131798	0.957139	NOT
MSTRG.12891.6	-0.0800074	8.54009	0.00287879	0.13235	0.957211	NOT
XR_001039400.3	-0.0699092	8.75358	0.00276454	0.132869	0.958067	NOT
XR_003586007.3	-0.0748637	8.69004	0.00272025	0.1332	0.958404	NOT
XR_006059272.1	0.0663232	8.65128	0.0025904	0.133582	0.959408	NOT
XR_006055674.2	0.0644755	8.83838	0.0025678	0.134196	0.959586	NOT
MSTRG.14664.1	0.0594076	8.94294	0.00255058	0.134259	0.959721	NOT
MSTRG.16577.5	0.0556219	8.94963	0.0024983	0.135072	0.960136	NOT
XR_006058949.1	-0.0652672	8.73157	0.00248418	0.135142	0.960249	NOT
XR_009599074.1	0.0653748	8.70523	0.0024561	0.135737	0.960474	NOT
XR_009601257.1	-0.0597569	8.78186	0.002348	0.135905	0.961353	NOT
XR_009597238.1	-0.0781415	8.63366	0.00233981	0.137332	0.96142	NOT
XR_009598376.1	0.0308446	9.86277	0.0022548	0.138125	0.962127	NOT
XR_006056768.1	-0.0682267	8.78518	0.00219757	0.138312	0.96261	NOT
MSTRG.19091.1	0.0627362	8.74178	0.00218429	0.13836	0.962723	NOT
XR_006060050.2	-0.0602048	8.7304	0.00206849	0.138629	0.963724	NOT
XR_006056923.2	-0.0659662	8.70587	0.00205828	0.141635	0.963814	NOT
XR_009596379.1	-0.0548723	8.78714	0.00190691	0.142086	0.965169	NOT
MSTRG.22708.2	-0.0503708	8.81503	0.00189482	0.14248	0.965279	NOT
XR_006057086.2	-0.0535017	8.80614	0.00186324	0.142942	0.96557	NOT
XR_009598374.1	0.0456058	8.96012	0.00185166	0.142995	0.965677	NOT
MSTRG.3958.20	0.0614901	8.74792	0.00185096	0.143159	0.965683	NOT
XR_006060329.1	-0.0347411	9.37705	0.00183714	0.145637	0.965812	NOT
XR_009598420.1	-0.0506277	8.82311	0.00182093	0.145679	0.965963	NOT
MSTRG.6134.1	0.0654141	8.66458	0.00182018	0.146043	0.96597	NOT
XR_006056122.2	0.056412	8.71175	0.0018153	0.146537	0.966015	NOT
MSTRG.1854.10	-0.0507992	8.81354	0.00177517	0.148505	0.966393	NOT
XR_009599465.1	-0.0347993	9.3419	0.001758	0.149328	0.966556	NOT
MSTRG.6203.1	0.0541946	8.71387	0.00174709	0.150962	0.96666	NOT
MSTRG.25275.9	-0.0641012	8.61058	0.00172439	0.151184	0.966877	NOT
XR_009601226.1	0.031797	9.49901	0.00172203	0.152316	0.966899	NOT
XR_009598614.1	0.0486623	8.84658	0.00171521	0.152354	0.966965	NOT
MSTRG.5529.1	-0.0344074	9.47086	0.00170331	0.152799	0.96708	NOT
XR_009598251.1	-0.0546595	8.66033	0.00168524	0.153671	0.967255	NOT
XR_006061298.2	0.0475504	8.88406	0.0016701	0.153731	0.967402	NOT
MSTRG.523.1	0.0425941	8.97717	0.00163417	0.154223	0.967754	NOT
XR_006057982.2	0.0382996	9.08315	0.00161522	0.15449	0.967942	NOT
MSTRG.17530.1	0.0404094	8.9172	0.00158637	0.15487	0.968229	NOT
MSTRG.7180.1	-0.0527039	8.65299	0.00153955	0.156752	0.968701	NOT
MSTRG.22884.1	-0.0469157	8.83112	0.00153563	0.156989	0.968741	NOT
XR_006055771.2	-0.0339931	9.30052	0.00149217	0.157182	0.969187	NOT
MSTRG.23074.1	0.0594199	8.69045	0.00148801	0.15742	0.969229	NOT
XR_001043815.4	0.019824	12.1382	0.00145079	0.157895	0.969617	NOT
MSTRG.4299.1	0.0360914	9.0646	0.00144186	0.157954	0.96971	NOT
MSTRG.24327.4	-0.0525461	8.5493	0.00144184	0.158323	0.96971	NOT
MSTRG.22306.1	0.042997	8.89028	0.00143598	0.15841	0.969772	NOT
XR_003590222.3	-0.036024	9.09408	0.00137001	0.1587	0.970474	NOT
MSTRG.24622.1	0.0598018	8.65505	0.00136602	0.163129	0.970517	NOT
XR_009598528.1	0.0417633	8.86983	0.00135008	0.164697	0.97069	NOT
MSTRG.10492.6	0.0415862	9.13655	0.00132884	0.165214	0.970921	NOT
XR_006057866.1	0.0465258	8.73918	0.00129904	0.165542	0.971249	NOT
MSTRG.19567.8	0.0456655	8.76085	0.00129627	0.167277	0.971279	NOT
MSTRG.16898.1	0.0533082	8.71799	0.0012574	0.167716	0.971713	NOT
MSTRG.13679.1	-0.0387824	8.87439	0.0012239	0.168215	0.972092	NOT
XR_003589983.3	-0.0462331	8.63771	0.00118277	0.169459	0.972565	NOT
XR_003586903.2	0.0568976	8.62815	0.00117555	0.170412	0.972649	NOT
XR_006059787.2	-0.0266815	9.45481	0.00116248	0.170447	0.972801	NOT
MSTRG.18214.1	0.0163175	11.2704	0.00113076	0.17168	0.973175	NOT
XR_009596249.1	0.0296213	9.36751	0.00110934	0.172693	0.97343	NOT
MSTRG.11856.1	-0.0414788	8.84863	0.00110559	0.172899	0.973475	NOT
XR_003589985.3	0.0362923	8.86405	0.00108931	0.173548	0.973671	NOT
XR_009598883.1	0.0472236	8.69449	0.00103315	0.174462	0.974358	NOT
MSTRG.16675.7	-0.0359155	8.83973	0.00102925	0.174603	0.974407	NOT
XR_009600846.1	0.0418384	8.73739	0.000998148	0.177107	0.974796	NOT
XR_003589935.3	-0.029271	9.15231	0.00098749	0.178027	0.974931	NOT
XR_009596942.1	0.0316514	9.0013	0.000984817	0.181367	0.974965	NOT
XR_009599530.1	0.0275489	9.16753	0.000946309	0.181705	0.975459	NOT
XR_009597256.1	-0.0439952	8.68267	0.000916899	0.18231	0.975843	NOT
XR_006059587.2	0.0379436	8.76505	0.000897861	0.183475	0.976095	NOT
XR_001043084.4	-0.0165352	10.2177	0.000894814	0.184521	0.976136	NOT
MSTRG.9353.1	-0.0257404	9.19746	0.000867289	0.185075	0.976506	NOT
XR_003586049.3	-0.0373184	8.76615	0.000861832	0.185531	0.97658	NOT
XR_006061313.2	-0.0373437	8.71709	0.000844507	0.190529	0.976816	NOT
XR_006058516.1	-0.0331422	8.82641	0.000841333	0.190946	0.97686	NOT
XR_006060411.2	-0.0295809	9.00018	0.000839495	0.1917	0.976885	NOT
XR_006060507.1	0.0423247	8.6907	0.000804516	0.192474	0.977372	NOT
XR_006060328.2	-0.0252333	9.57446	0.000791467	0.192863	0.977556	NOT
MSTRG.8654.9	-0.0231788	9.44556	0.000766569	0.192964	0.977912	NOT
XR_009599498.1	0.0336728	8.79823	0.000761286	0.19331	0.977988	NOT
XR_003585557.3	0.0335827	8.76402	0.000760031	0.199723	0.978006	NOT
MSTRG.3542.1	-0.0442934	8.62761	0.000753771	0.200731	0.978097	NOT
XR_001040226.4	-0.0300753	8.88159	0.000748399	0.201396	0.978175	NOT
XR_009600761.1	-0.0254773	9.10312	0.000724491	0.204424	0.978526	NOT
XR_003590278.3	0.0269718	9.011	0.000709051	0.205076	0.978756	NOT
MSTRG.16272.1	0.0216981	9.6161	0.000688387	0.209107	0.979068	NOT
XR_001435414.3	0.0269555	9.03715	0.00061656	0.209774	0.98019	NOT
MSTRG.16786.2	0.0248638	8.9583	0.000556563	0.212046	0.981178	NOT
MSTRG.23510.1	0.0323867	8.79695	0.000542569	0.212255	0.981416	NOT
MSTRG.16140.9	0.0113223	10.3894	0.000531485	0.21773	0.981607	NOT
MSTRG.11253.2	-0.0116151	8.60349	0.000512976	0.220235	0.98193	NOT
XR_009600989.1	-0.019619	9.21568	0.000487927	0.223468	0.982377	NOT
XR_003586866.2	-0.0191294	9.23106	0.000485858	0.223828	0.982414	NOT
XR_009596482.1	0.0269195	8.82458	0.000478546	0.224776	0.982547	NOT
XR_003588939.3	0.0289176	8.71131	0.000468938	0.227276	0.982723	NOT
MSTRG.26132.22	0.0224448	8.8738	0.000455158	0.229702	0.982979	NOT
MSTRG.2074.1	-0.0163329	9.54224	0.000450481	0.230599	0.983067	NOT
XR_001044015.4	-0.0285379	8.77223	0.000436495	0.231976	0.983331	NOT
XR_009598924.1	0.0266707	8.7184	0.000424313	0.232446	0.983566	NOT
XR_003586285.3	0.0225656	8.88759	0.000411957	0.232693	0.983807	NOT
MSTRG.3749.1	0.0254759	8.85246	0.000408722	0.233601	0.98387	NOT
XR_009598871.1	-0.0304456	8.70485	0.00040703	0.234475	0.983904	NOT
XR_009597436.1	0.0202245	8.99714	0.000397883	0.235444	0.984086	NOT
MSTRG.677.3	-0.0186729	9.01755	0.000363995	0.238556	0.984778	NOT
XR_009595439.1	-0.0262592	8.75364	0.000333288	0.240394	0.985434	NOT
XR_009596243.1	0.0283559	8.69773	0.000323706	0.245079	0.985645	NOT
XR_006059716.2	-0.0103155	10.0048	0.000312591	0.247718	0.985894	NOT
MSTRG.24249.6	0.0231208	8.67057	0.000301095	0.251301	0.986156	NOT
XR_009597928.1	-0.0283579	8.62337	0.000280796	0.252267	0.98663	NOT
XR_001025191.5	-0.0237506	8.84368	0.000280025	0.253912	0.986649	NOT
XR_006055544.2	-0.0204986	8.81617	0.000261312	0.259821	0.987103	NOT
MSTRG.25572.1	0.0195217	8.81467	0.000257679	0.262943	0.987193	NOT
XR_009599696.1	-0.0190882	8.81488	0.000255956	0.26365	0.987235	NOT
XR_009599739.1	-0.0171272	8.83905	0.000220278	0.271152	0.988158	NOT
XR_006055549.2	-0.017645	8.81055	0.000217496	0.271548	0.988233	NOT
XR_009597586.1	-0.0205687	8.72447	0.000203308	0.272252	0.988624	NOT
XR_006059870.1	0.011563	9.32603	0.000202604	0.276571	0.988643	NOT
MSTRG.6203.2	0.0143688	9.00811	0.000198459	0.277092	0.98876	NOT
XR_009595597.1	-0.0134776	8.99236	0.000175236	0.277934	0.989438	NOT
XR_009600531.1	-0.020451	8.80762	0.000173941	0.285418	0.989477	NOT
XR_009600562.1	0.0170805	8.74837	0.000162995	0.287554	0.989814	NOT
XR_006055629.2	0.0194944	8.73281	0.000160134	0.288988	0.989904	NOT
XR_003586100.3	-0.020523	8.59441	0.000150015	0.291147	0.990228	NOT
XR_009599481.1	0.0196078	8.69665	0.000147659	0.29281	0.990305	NOT
XR_009599817.1	-0.0148296	8.82625	0.000129711	0.293487	0.990913	NOT
XR_009597529.1	-0.0137187	8.93319	0.000124671	0.295322	0.991091	NOT
XR_003589360.3	-0.0131217	8.80254	0.000123609	0.296649	0.991129	NOT
MSTRG.4245.2	-0.015607	8.92876	0.000113483	0.297786	0.9915	NOT
MSTRG.8574.1	0.00868048	9.30064	8.77185e-05	0.302517	0.992527	NOT
XR_003586959.3	-0.00713073	9.35134	7.81479e-05	0.304619	0.992947	NOT
XR_006056606.2	0.00615646	9.42128	5.94902e-05	0.306434	0.993846	NOT
MSTRG.7368.1	0.00729523	9.11406	5.74807e-05	0.307187	0.993951	NOT
MSTRG.19756.23	-0.0103058	8.72025	4.67689e-05	0.308737	0.994543	NOT
XR_006059920.2	-0.00802458	8.71878	3.46974e-05	0.309034	0.9953	NOT
XR_006057000.1	0.00647705	8.78384	2.82717e-05	0.3121	0.995758	NOT
MSTRG.12053.3	0.00776482	8.68372	2.74899e-05	0.316318	0.995817	NOT
MSTRG.2031.1	0.00594101	8.87412	2.63576e-05	0.32214	0.995904	NOT
MSTRG.17831.2	0.00760435	8.98899	2.24481e-05	0.32266	0.99622	NOT
MSTRG.23750.1	0.00591337	8.74715	2.21962e-05	0.324688	0.996241	NOT
MSTRG.4871.2	-0.00583361	8.95245	2.00062e-05	0.327045	0.996431	NOT
XR_006059130.1	-0.00473211	8.99373	1.94791e-05	0.327098	0.996479	NOT
MSTRG.16014.5	-0.00485866	8.84426	1.90421e-05	0.328269	0.996518	NOT
XR_003586050.3	0.00606891	8.84616	1.58876e-05	0.332653	0.99682	NOT
MSTRG.16417.2	-0.00659143	8.5821	1.51574e-05	0.334891	0.996894	NOT
XR_009595342.1	0.00473874	8.75725	1.40199e-05	0.342449	0.997012	NOT
XR_006056194.1	-0.00563974	8.67292	1.37386e-05	0.342628	0.997043	NOT
XR_009597061.1	0.00310306	9.2696	1.37056e-05	0.345299	0.997046	NOT
XR_003586581.3	-0.0048934	8.77295	1.35325e-05	0.347621	0.997065	NOT
XR_006057713.2	0.00539725	8.65323	1.20737e-05	0.350087	0.997228	NOT
XR_006061330.2	0.00394593	8.71185	8.56556e-06	0.351743	0.997665	NOT
MSTRG.13016.1	0.00391066	8.5751	5.73655e-06	0.362212	0.998089	NOT
XR_006060873.2	-0.00361828	8.63234	5.06124e-06	0.366888	0.998205	NOT
XR_009601320.1	-0.0026571	8.78335	4.00165e-06	0.369842	0.998404	NOT
XR_006055831.2	0.00244239	8.73059	3.54495e-06	0.377435	0.998498	NOT
MSTRG.1381.1	-0.00195928	9.00703	3.15907e-06	0.383098	0.998582	NOT
MSTRG.18671.2	-0.0019537	8.69181	1.32965e-06	0.391294	0.99908	NOT
MSTRG.14464.1	0.00112287	9.43952	1.12593e-06	0.394557	0.999153	NOT
MSTRG.25425.6	2.56274e-15	12.0793	0	0.39532	1	NOT
MSTRG.6642.8	2.56274e-15	9.70851	0	0.397409	1	NOT
MSTRG.2663.10	2.56274e-15	9.37121	0	0.409853	1	NOT
MSTRG.23653.3	2.56274e-15	8.89558	0	0.432727	1	NOT
MSTRG.4080.8	2.56274e-15	8.89385	0	0.440765	1	NOT
MSTRG.19018.5	2.56274e-15	8.78785	0	0.443396	1	NOT
MSTRG.5878.20	2.56274e-15	8.74088	0	0.444101	1	NOT
MSTRG.2112.3	2.56274e-15	8.73507	0	0.448025	1	NOT
MSTRG.24482.4	2.56274e-15	8.7179	0	0.453031	1	NOT
MSTRG.12891.5	2.56274e-15	8.71675	0	0.461798	1	NOT
MSTRG.25641.6	2.56274e-15	8.69622	0	0.471741	1	NOT
MSTRG.25885.5	2.56274e-15	8.65901	0	0.472915	1	NOT
MSTRG.18328.4	2.56274e-15	8.63939	0	0.490133	1	NOT
MSTRG.9339.3	2.56274e-15	8.6202	0	0.499092	1	NOT
MSTRG.25789.12	2.56274e-15	8.59792	0	0.517152	1	NOT
MSTRG.1622.21	2.56274e-15	8.58612	0	0.523511	1	NOT
MSTRG.9680.9	2.56274e-15	8.5713	0	0.525526	1	NOT
MSTRG.15353.42	2.56274e-15	8.57126	0	0.527892	1	NOT
MSTRG.23803.6	2.56274e-15	8.58103	0	0.528465	1	NOT
MSTRG.1846.26	2.56274e-15	8.56447	0	0.532035	1	NOT
MSTRG.26105.4	2.56274e-15	8.5526	0	0.541348	1	NOT
MSTRG.18546.9	2.56274e-15	8.55027	0	0.546269	1	NOT
MSTRG.16095.1	2.56274e-15	8.54855	0	0.548076	1	NOT
MSTRG.12558.1	2.56274e-15	8.53558	0	0.549181	1	NOT
MSTRG.13136.1	2.56274e-15	8.53131	0	0.550975	1	NOT
MSTRG.7521.6	2.56274e-15	8.52807	0	0.555227	1	NOT
MSTRG.12012.1	2.56274e-15	8.5275	0	0.61319	1	NOT
MSTRG.9548.1	2.56274e-15	8.52084	0	0.615813	1	NOT
MSTRG.20514.3	2.56274e-15	8.5197	0	0.618147	1	NOT
XR_001024418.4	2.56274e-15	8.51365	0	0.622157	1	NOT
XR_003586470.2	2.56274e-15	8.66179	0	0.643748	1	NOT
XR_009601050.1	2.56274e-15	8.54472	0	0.661324	1	NOT
