# Supplementary material for: Transcriptome sequencing of sheep hypothalamic tissue reveals the regulatory role of lncRNA in the mechanism of pubertal estrus initiation
Source: Front Vet Sci. 2025 Sep 2;12:1594040. doi: 10.3389/fvets.2025.1594040 (PMC12439674; doi:10.3389/fvets.2025.1594040)
Supplement: Supplementary file 1 [file Data_Sheet_1.zip › supplementary materials/Table S7. Cis-regulatory relationship and functional analysis of lncRNA..xlsx]

## Sheet: Cis-regulatory relationship
lncRNA	lncRNA_gene	mRNA	mRNA_gene
MSTRG.10021.2	MSTRG.10021	NM_001202421.1	NUDT9
MSTRG.10021.2	MSTRG.10021	XM_004009981.5	HSD17B11
MSTRG.10021.2	MSTRG.10021	XM_004009982.5	SPARCL1
MSTRG.10021.2	MSTRG.10021	XM_060417413.1	SPARCL1
MSTRG.10191.4	MSTRG.10191	XM_012180457.5	PIGG
MSTRG.10191.4	MSTRG.10191	XM_027971353.2	PCGF3
MSTRG.10191.4	MSTRG.10191	XM_027971355.2	PCGF3
MSTRG.10191.4	MSTRG.10191	XM_027971359.2	SLC49A3
MSTRG.10191.4	MSTRG.10191	XM_027971361.2	ATP5ME
MSTRG.10191.4	MSTRG.10191	XM_042251791.1	PCGF3
MSTRG.10191.4	MSTRG.10191	XM_042251801.2	TMEM271
MSTRG.10191.4	MSTRG.10191	XM_060417733.1	ATP5ME
MSTRG.10773.1	MSTRG.10773	NM_001024861.1	PYGL
MSTRG.10773.1	MSTRG.10773	XM_004010522.6	TRIM9
MSTRG.10773.1	MSTRG.10773	XM_027971728.3	TRIM9
MSTRG.10773.1	MSTRG.10773	XM_027971731.3	TRIM9
MSTRG.10773.1	MSTRG.10773	XM_042252316.2	TRIM9
MSTRG.10773.1	MSTRG.10773	XM_042252319.2	TRIM9
MSTRG.10773.1	MSTRG.10773	XM_042252320.2	ABHD12B
MSTRG.11256.29	MSTRG.11256	XM_012182163.5	NRXN3
MSTRG.11256.29	MSTRG.11256	XM_060418434.1	NRXN3
MSTRG.11256.29	MSTRG.11256	XM_060418443.1	NRXN3
MSTRG.1264.1	MSTRG.1264	XM_004002559.6	KCNN3
MSTRG.1264.1	MSTRG.1264	XM_004002561.6	PMVK
MSTRG.1264.1	MSTRG.1264	XM_015092282.4	CKS1B
MSTRG.1264.1	MSTRG.1264	XM_015092283.3	ADAM15
MSTRG.1264.1	MSTRG.1264	XM_027975753.3	KCNN3
MSTRG.1264.1	MSTRG.1264	XM_027975818.2	PBXIP1
MSTRG.1264.1	MSTRG.1264	XM_027975824.2	PBXIP1
MSTRG.1264.1	MSTRG.1264	XM_027975842.3	PBXIP1
MSTRG.1264.1	MSTRG.1264	XM_027975852.3	PBXIP1
MSTRG.1264.1	MSTRG.1264	XM_027975863.3	PBXIP1
MSTRG.1264.1	MSTRG.1264	XM_027975930.3	ZBTB7B
MSTRG.1264.1	MSTRG.1264	XM_027975933.3	ZBTB7B
MSTRG.1264.1	MSTRG.1264	XM_027975939.3	ZBTB7B
MSTRG.1264.1	MSTRG.1264	XM_027975958.2	ADAM15
MSTRG.1264.1	MSTRG.1264	XM_027975962.2	ADAM15
MSTRG.1264.1	MSTRG.1264	XM_027975965.2	ADAM15
MSTRG.1264.1	MSTRG.1264	XM_027975971.2	ADAM15
MSTRG.1264.1	MSTRG.1264	XM_027975974.2	ADAM15
MSTRG.1264.1	MSTRG.1264	XM_042254815.1	PBXIP1
MSTRG.1264.1	MSTRG.1264	XM_042254822.2	PBXIP1
MSTRG.1264.1	MSTRG.1264	XM_042254904.2	ZBTB7B
MSTRG.1264.1	MSTRG.1264	XM_042254952.2	ADAM15
MSTRG.1264.1	MSTRG.1264	XM_060414800.1	SHC1
MSTRG.12870.2	MSTRG.12870	NM_001009780.1	GJB2
MSTRG.12870.2	MSTRG.12870	XM_004012167.4	GJB6
MSTRG.12870.2	MSTRG.12870	XM_012184709.4	GJB6
MSTRG.12870.2	MSTRG.12870	XM_012184713.4	GJB6
MSTRG.12870.2	MSTRG.12870	XM_027973677.2	CRYL1
MSTRG.12870.2	MSTRG.12870	XM_042254911.1	GJB6
MSTRG.12870.2	MSTRG.12870	XM_060394108.1	GJB6
MSTRG.12870.2	MSTRG.12870	XM_060394113.1	ZMYM2
MSTRG.13211.1	MSTRG.13211	XM_004012431.4	PIGW
MSTRG.13211.1	MSTRG.13211	XM_004012434.5	MRM1
MSTRG.13211.1	MSTRG.13211	XM_012185252.4	PIGW
MSTRG.13211.1	MSTRG.13211	XM_012185259.5	GGNBP2
MSTRG.13211.1	MSTRG.13211	XM_012185260.5	GGNBP2
MSTRG.13211.1	MSTRG.13211	XM_027975317.2	DHRS11
MSTRG.13211.1	MSTRG.13211	XM_027975320.3	GGNBP2
MSTRG.13211.1	MSTRG.13211	XM_027975321.2	MYO19
MSTRG.13211.1	MSTRG.13211	XM_042255356.2	GGNBP2
MSTRG.13211.1	MSTRG.13211	XM_042255359.2	GGNBP2
MSTRG.13211.1	MSTRG.13211	XM_042255360.2	GGNBP2
MSTRG.13211.1	MSTRG.13211	XM_060394765.1	GGNBP2
MSTRG.13211.2	MSTRG.13211	XM_004012434.5	MRM1
MSTRG.13211.2	MSTRG.13211	XM_012185259.5	GGNBP2
MSTRG.13211.2	MSTRG.13211	XM_012185260.5	GGNBP2
MSTRG.13211.2	MSTRG.13211	XM_027975317.2	DHRS11
MSTRG.13211.2	MSTRG.13211	XM_027975320.3	GGNBP2
MSTRG.13211.2	MSTRG.13211	XM_042255356.2	GGNBP2
MSTRG.13211.2	MSTRG.13211	XM_042255359.2	GGNBP2
MSTRG.13211.2	MSTRG.13211	XM_042255360.2	GGNBP2
MSTRG.13211.2	MSTRG.13211	XM_060394765.1	GGNBP2
MSTRG.13211.4	MSTRG.13211	XM_004012434.5	MRM1
MSTRG.13211.4	MSTRG.13211	XM_012185259.5	GGNBP2
MSTRG.13211.4	MSTRG.13211	XM_012185260.5	GGNBP2
MSTRG.13211.4	MSTRG.13211	XM_027975317.2	DHRS11
MSTRG.13211.4	MSTRG.13211	XM_027975320.3	GGNBP2
MSTRG.13211.4	MSTRG.13211	XM_042255356.2	GGNBP2
MSTRG.13211.4	MSTRG.13211	XM_042255359.2	GGNBP2
MSTRG.13211.4	MSTRG.13211	XM_042255360.2	GGNBP2
MSTRG.13211.4	MSTRG.13211	XM_060394765.1	GGNBP2
MSTRG.13453.1	MSTRG.13453	XM_027975123.2	RAP1GAP2
MSTRG.13453.1	MSTRG.13453	XM_042255515.2	RAP1GAP2
MSTRG.13453.1	MSTRG.13453	XM_042255520.2	RAP1GAP2
MSTRG.13453.1	MSTRG.13453	XM_060395323.1	RAP1GAP2
MSTRG.13453.3	MSTRG.13453	XM_027975123.2	RAP1GAP2
MSTRG.13453.3	MSTRG.13453	XM_042255515.2	RAP1GAP2
MSTRG.13453.3	MSTRG.13453	XM_042255520.2	RAP1GAP2
MSTRG.13453.3	MSTRG.13453	XM_060395323.1	RAP1GAP2
MSTRG.1381.2	MSTRG.1381	XM_004002659.6	PIGM
MSTRG.1381.2	MSTRG.1381	XM_004002660.5	KCNJ10
MSTRG.1381.2	MSTRG.1381	XM_004002661.5	LOC101118148
MSTRG.1381.2	MSTRG.1381	XM_027976976.3	KCNJ9
MSTRG.1381.2	MSTRG.1381	XM_027976987.2	IGSF8
MSTRG.1381.2	MSTRG.1381	XM_060415182.1	LOC101118148
MSTRG.14490.6	MSTRG.14490	XM_012186949.5	MFSD4A
MSTRG.14490.6	MSTRG.14490	XM_042256981.2	CDK18
MSTRG.14490.6	MSTRG.14490	XM_042256982.2	CDK18
MSTRG.14490.6	MSTRG.14490	XM_060396280.1	BLACAT1
MSTRG.14490.6	MSTRG.14490	XM_060396281.1	BLACAT1
MSTRG.14490.6	MSTRG.14490	XM_060396283.1	CDK18
MSTRG.15435.3	MSTRG.15435	XM_004014229.5	GAD2
MSTRG.15435.3	MSTRG.15435	XM_027976634.2	FZD8
MSTRG.15435.4	MSTRG.15435	XM_004014229.5	GAD2
MSTRG.15435.4	MSTRG.15435	XM_027976634.2	FZD8
MSTRG.15767.17	MSTRG.15767	XM_015099783.4	KCNQ2
MSTRG.15767.17	MSTRG.15767	XM_027976432.3	CHRNA4
MSTRG.15767.17	MSTRG.15767	XM_027976945.3	EEF1A2
MSTRG.15767.17	MSTRG.15767	XM_027976946.3	KCNQ2
MSTRG.15767.17	MSTRG.15767	XM_027976951.1	LOC101112800
MSTRG.15767.17	MSTRG.15767	XM_042229877.2	PPDPF
MSTRG.15767.17	MSTRG.15767	XM_042229878.2	EEF1A2
MSTRG.15767.17	MSTRG.15767	XM_042229880.2	KCNQ2
MSTRG.15767.17	MSTRG.15767	XM_042229881.2	KCNQ2
MSTRG.15767.17	MSTRG.15767	XM_042229882.2	KCNQ2
MSTRG.15767.17	MSTRG.15767	XM_042229883.2	KCNQ2
MSTRG.15767.17	MSTRG.15767	XM_042229884.2	KCNQ2
MSTRG.15767.17	MSTRG.15767	XM_042229885.2	KCNQ2
MSTRG.15767.17	MSTRG.15767	XM_042229887.1	LOC101112800
MSTRG.15767.17	MSTRG.15767	XM_060396930.1	KCNQ2
MSTRG.15767.17	MSTRG.15767	XM_060396933.1	KCNQ2
MSTRG.15767.17	MSTRG.15767	XM_060396934.1	KCNQ2
MSTRG.15767.17	MSTRG.15767	XM_060396935.1	LOC101112800
MSTRG.15859.4	MSTRG.15859	XM_004014464.5	NRSN2
MSTRG.15859.4	MSTRG.15859	XM_012188982.5	RBCK1
MSTRG.15859.4	MSTRG.15859	XM_012188984.5	NRSN2
MSTRG.15859.4	MSTRG.15859	XM_015099805.3	TBC1D20
MSTRG.15859.4	MSTRG.15859	XM_027977043.3	SOX12
MSTRG.15859.4	MSTRG.15859	XM_042229960.2	CSNK2A1
MSTRG.15859.4	MSTRG.15859	XM_042229961.2	RBCK1
MSTRG.15859.4	MSTRG.15859	XM_042229964.1	TBC1D20
MSTRG.15859.4	MSTRG.15859	XM_060397006.1	RBCK1
MSTRG.16014.3	MSTRG.16014	XM_004014567.6	RALGAPB
MSTRG.16014.3	MSTRG.16014	XM_012189189.5	RALGAPB
MSTRG.16014.3	MSTRG.16014	XM_042230127.2	RALGAPB
MSTRG.16014.3	MSTRG.16014	XM_060397799.1	LOC105616742
MSTRG.16014.4	MSTRG.16014	XM_004014567.6	RALGAPB
MSTRG.16014.4	MSTRG.16014	XM_012189189.5	RALGAPB
MSTRG.16014.4	MSTRG.16014	XM_042230127.2	RALGAPB
MSTRG.16014.4	MSTRG.16014	XM_060397799.1	LOC105616742
MSTRG.16990.12	MSTRG.16990	XM_042231374.2	LOC114117822
MSTRG.16990.12	MSTRG.16990	XM_042231391.1	LOC101104051
MSTRG.16991.3	MSTRG.16991	XM_042231374.2	LOC114117822
MSTRG.16991.3	MSTRG.16991	XM_042231391.1	LOC101104051
MSTRG.17412.8	MSTRG.17412	XM_027978708.3	LOC101111046
MSTRG.17412.8	MSTRG.17412	XM_027978735.2	LOC114118052
MSTRG.17412.8	MSTRG.17412	XM_042231220.2	LOC101111046
MSTRG.17412.8	MSTRG.17412	XM_060399086.1	LOC114118046
MSTRG.17831.2	MSTRG.17831	XM_027979323.2	THY1
MSTRG.17831.2	MSTRG.17831	XM_042232989.2	USP2
MSTRG.17831.2	MSTRG.17831	XM_042232990.1	USP2
MSTRG.17831.2	MSTRG.17831	XM_060399793.1	THY1
MSTRG.18112.3	MSTRG.18112	XM_004016342.6	ACER3
MSTRG.18112.3	MSTRG.18112	XM_027979566.2	CAPN5
MSTRG.18112.3	MSTRG.18112	XM_027979567.3	CAPN5
MSTRG.18212.2	MSTRG.18212	XM_004016421.6	HSD17B12
MSTRG.18212.2	MSTRG.18212	XM_027979637.3	TTC17
MSTRG.18212.2	MSTRG.18212	XM_027979638.3	TTC17
MSTRG.18328.4	MSTRG.18328	XM_004016500.6	LOC101109907
MSTRG.18328.4	MSTRG.18328	XM_042233590.2	DTX4
MSTRG.18414.2	MSTRG.18414	XM_004016871.4	ATP6V0E1
MSTRG.18414.2	MSTRG.18414	XM_004016872.4	CREBRF
MSTRG.18414.2	MSTRG.18414	XM_012096728.3	RPL26L1
MSTRG.18414.2	MSTRG.18414	XM_015101240.3	ERGIC1
MSTRG.18452.1	MSTRG.18452	XM_004016896.4	TNPO1
MSTRG.18452.1	MSTRG.18452	XM_004016897.5	TNPO1
MSTRG.18452.1	MSTRG.18452	XM_012096778.4	TNPO1
MSTRG.18452.1	MSTRG.18452	XM_042233692.1	TNPO1
MSTRG.19018.5	MSTRG.19018	XM_004017265.5	ANKRD50
MSTRG.19018.5	MSTRG.19018	XM_042234358.2	ANKRD50
MSTRG.19362.4	MSTRG.19362	NM_001163044.1	SIRT4
MSTRG.19362.4	MSTRG.19362	XM_004017415.4	LOC101117965
MSTRG.19362.4	MSTRG.19362	XM_004017418.6	TRIAP1
MSTRG.19362.4	MSTRG.19362	XM_027956616.3	MSI1
MSTRG.19362.4	MSTRG.19362	XM_027956617.2	SRSF9
MSTRG.19362.4	MSTRG.19362	XM_027956618.2	GATC
MSTRG.19362.4	MSTRG.19362	XM_042234070.2	PXN
MSTRG.19362.4	MSTRG.19362	XM_042234073.2	PXN
MSTRG.19362.4	MSTRG.19362	XM_042234074.2	MSI1
MSTRG.19362.4	MSTRG.19362	XM_042234075.2	MSI1
MSTRG.19362.4	MSTRG.19362	XM_042234077.2	MSI1
MSTRG.19362.4	MSTRG.19362	XM_060401280.1	GATC
MSTRG.19444.2	MSTRG.19444	XM_012097998.4	TPST2
MSTRG.19444.2	MSTRG.19444	XM_015101697.4	CRYBB1
MSTRG.19537.13	MSTRG.19537	XM_042234113.2	LOC114108841
MSTRG.19537.13	MSTRG.19537	XM_060401340.1	LOC114108841
MSTRG.19537.13	MSTRG.19537	XM_060401345.1	LOC114108841
MSTRG.19537.13	MSTRG.19537	XM_060401346.1	LOC114108841
MSTRG.19537.13	MSTRG.19537	XM_060401347.1	LOC114108841
MSTRG.19537.14	MSTRG.19537	XM_042234113.2	LOC114108841
MSTRG.19537.14	MSTRG.19537	XM_060401336.1	LOC114108841
MSTRG.19537.14	MSTRG.19537	XM_060401340.1	LOC114108841
MSTRG.19537.14	MSTRG.19537	XM_060401345.1	LOC114108841
MSTRG.19537.14	MSTRG.19537	XM_060401346.1	LOC114108841
MSTRG.19537.14	MSTRG.19537	XM_060401347.1	LOC114108841
MSTRG.19537.30	MSTRG.19537	XM_042234113.2	LOC114108841
MSTRG.19537.30	MSTRG.19537	XM_060401336.1	LOC114108841
MSTRG.19537.30	MSTRG.19537	XM_060401340.1	LOC114108841
MSTRG.19537.30	MSTRG.19537	XM_060401345.1	LOC114108841
MSTRG.19537.30	MSTRG.19537	XM_060401346.1	LOC114108841
MSTRG.19537.30	MSTRG.19537	XM_060401347.1	LOC114108841
MSTRG.19537.44	MSTRG.19537	XM_004017502.5	LOC101118053
MSTRG.19537.44	MSTRG.19537	XM_060401334.1	LOC114108841
MSTRG.19537.44	MSTRG.19537	XM_060401336.1	LOC114108841
MSTRG.19537.44	MSTRG.19537	XM_060401346.1	LOC114108841
MSTRG.19537.44	MSTRG.19537	XM_060401348.1	LOC114108841
MSTRG.19537.45	MSTRG.19537	XM_004017502.5	LOC101118053
MSTRG.19537.45	MSTRG.19537	XM_060401334.1	LOC114108841
MSTRG.19537.45	MSTRG.19537	XM_060401336.1	LOC114108841
MSTRG.19537.45	MSTRG.19537	XM_060401346.1	LOC114108841
MSTRG.19537.45	MSTRG.19537	XM_060401348.1	LOC114108841
MSTRG.2028.1	MSTRG.2028	NM_001318074.1	SOX2
MSTRG.2028.2	MSTRG.2028	NM_001318074.1	SOX2
MSTRG.2041.17	MSTRG.2041	XM_004003118.6	PEX5L
MSTRG.2041.17	MSTRG.2041	XM_004003120.6	PEX5L
MSTRG.2041.17	MSTRG.2041	XM_012098524.5	PEX5L
MSTRG.2041.17	MSTRG.2041	XM_012098528.5	PEX5L
MSTRG.2041.17	MSTRG.2041	XM_027958132.2	USP13
MSTRG.2112.3	MSTRG.2112	XM_004003192.5	BCHE
MSTRG.21350.4	MSTRG.21350	XM_004018844.6	POLR1C
MSTRG.21350.4	MSTRG.21350	XM_004018846.6	POLH
MSTRG.21350.4	MSTRG.21350	XM_004018847.5	GTPBP2
MSTRG.21350.4	MSTRG.21350	XM_004018849.6	RSPH9
MSTRG.21350.4	MSTRG.21350	XM_004018850.6	MRPS18A
MSTRG.21350.4	MSTRG.21350	XM_012100702.5	XPO5
MSTRG.21350.4	MSTRG.21350	XM_012100703.5	POLR1C
MSTRG.21350.4	MSTRG.21350	XM_012100711.5	RSPH9
MSTRG.21350.4	MSTRG.21350	XM_012100725.4	GTPBP2
MSTRG.21350.4	MSTRG.21350	XM_015102723.4	YIPF3
MSTRG.21350.4	MSTRG.21350	XM_027958489.3	MAD2L1BP
MSTRG.21350.4	MSTRG.21350	XM_027959007.3	YIPF3
MSTRG.21350.4	MSTRG.21350	XM_027959130.3	MRPS18A
MSTRG.21350.4	MSTRG.21350	XM_042237269.2	POLR1C
MSTRG.21350.4	MSTRG.21350	XM_060403201.1	GTPBP2
MSTRG.21350.4	MSTRG.21350	XM_060403208.1	MRPS18A
MSTRG.21500.42	MSTRG.21500	XM_004018963.6	ATP6V1G2
MSTRG.21500.42	MSTRG.21500	XM_004018965.5	DDX39B
MSTRG.21500.42	MSTRG.21500	XM_004018977.5	CCHCR1
MSTRG.21500.42	MSTRG.21500	XM_004018995.6	TCF19
MSTRG.21500.42	MSTRG.21500	XM_012100964.4	NFKBIL1
MSTRG.21500.42	MSTRG.21500	XM_015102798.4	MCCD1
MSTRG.21500.42	MSTRG.21500	XM_027958752.3	LOC114109630
MSTRG.21500.42	MSTRG.21500	XM_027958753.3	LOC114109630
MSTRG.21500.42	MSTRG.21500	XM_027958755.3	LOC114109630
MSTRG.21500.42	MSTRG.21500	XM_027958856.3	NFKBIL1
MSTRG.21500.42	MSTRG.21500	XM_027958857.3	NFKBIL1
MSTRG.21500.42	MSTRG.21500	XM_027958858.3	DDX39B
MSTRG.21500.42	MSTRG.21500	XM_027958890.3	LOC106990117
MSTRG.21500.42	MSTRG.21500	XM_027958905.3	LOC101104866
MSTRG.21500.42	MSTRG.21500	XM_042237319.2	DDX39B
MSTRG.21500.42	MSTRG.21500	XM_042237320.2	DDX39B
MSTRG.21500.42	MSTRG.21500	XM_042237321.2	NFKBIL1
MSTRG.21500.42	MSTRG.21500	XM_042237415.2	CCHCR1
MSTRG.21500.42	MSTRG.21500	XM_042237416.2	CCHCR1
MSTRG.21500.42	MSTRG.21500	XM_042237427.2	LOC114109630
MSTRG.21500.42	MSTRG.21500	XM_042237428.2	LOC114109630
MSTRG.21500.42	MSTRG.21500	XM_042237433.2	LOC114109630
MSTRG.21500.42	MSTRG.21500	XM_042237449.2	LOC106990117
MSTRG.21500.42	MSTRG.21500	XM_060403264.1	DDX39B
MSTRG.21500.42	MSTRG.21500	XM_060403287.1	LOC114109630
MSTRG.21500.42	MSTRG.21500	XM_060403288.1	LOC114109630
MSTRG.21500.42	MSTRG.21500	XM_060403296.1	LOC101105860
MSTRG.21500.42	MSTRG.21500	XM_060403297.1	LOC101105860
MSTRG.21500.42	MSTRG.21500	XM_060403303.1	LOC101105609
MSTRG.21500.42	MSTRG.21500	XM_060403304.1	LOC114109632
MSTRG.22033.1	MSTRG.22033	NM_001112818.1	ST3GAL4
MSTRG.22033.1	MSTRG.22033	XM_012101523.5	ST3GAL4
MSTRG.22033.1	MSTRG.22033	XM_012101890.5	DCPS
MSTRG.22033.1	MSTRG.22033	XM_015103106.3	RPUSD4
MSTRG.22033.1	MSTRG.22033	XM_027959361.3	FOXRED1
MSTRG.22033.1	MSTRG.22033	XM_027959790.3	TIRAP
MSTRG.22033.1	MSTRG.22033	XM_027959843.3	SRPRA
MSTRG.22033.1	MSTRG.22033	XM_027959844.3	FAM118B
MSTRG.22033.1	MSTRG.22033	XM_027959845.2	FAM118B
MSTRG.22033.1	MSTRG.22033	XM_042237608.2	ST3GAL4
MSTRG.22033.1	MSTRG.22033	XM_042238385.1	FAM118B
MSTRG.22033.1	MSTRG.22033	XM_060403833.1	ST3GAL4
MSTRG.22033.1	MSTRG.22033	XM_060404005.1	SRPRA
MSTRG.22033.1	MSTRG.22033	XM_060404009.1	TIRAP
MSTRG.22869.1	MSTRG.22869	XM_004020358.6	CPXM2
MSTRG.22869.1	MSTRG.22869	XM_027960532.2	CHST15
MSTRG.22869.1	MSTRG.22869	XM_027960533.3	CHST15
MSTRG.22869.1	MSTRG.22869	XM_027960534.2	CHST15
MSTRG.22869.1	MSTRG.22869	XM_060404573.1	CPXM2
MSTRG.22869.1	MSTRG.22869	XM_060404819.1	CHST15
MSTRG.23088.2	MSTRG.23088	NM_001009800.1	TTR
MSTRG.23088.2	MSTRG.23088	XM_004020450.6	B4GALT6
MSTRG.23088.2	MSTRG.23088	XM_042239667.2	B4GALT6
MSTRG.23088.2	MSTRG.23088	XM_042239669.2	B4GALT6
MSTRG.23088.2	MSTRG.23088	XM_060405188.1	TTR
MSTRG.23653.3	MSTRG.23653	XM_042239822.2	SHISA9
MSTRG.23887.4	MSTRG.23887	NM_001009440.1	STX1B
MSTRG.23887.4	MSTRG.23887	XM_004020916.5	BCL7C
MSTRG.23887.4	MSTRG.23887	XM_012104398.4	STX4
MSTRG.23887.4	MSTRG.23887	XM_012104399.3	STX4
MSTRG.23887.4	MSTRG.23887	XM_027961602.3	FBXL19
MSTRG.23887.4	MSTRG.23887	XM_027961603.3	FBXL19
MSTRG.23887.4	MSTRG.23887	XM_027961610.2	HSD3B7
MSTRG.23887.4	MSTRG.23887	XM_042240462.2	CTF1
MSTRG.23887.4	MSTRG.23887	XM_042240468.2	BCL7C
MSTRG.23887.4	MSTRG.23887	XM_060405843.1	FBXL19
MSTRG.23887.4	MSTRG.23887	XM_060405844.1	FBXL19
MSTRG.24482.4	MSTRG.24482	XM_027962170.2	SLC29A3
MSTRG.24482.4	MSTRG.24482	XM_027962422.3	UNC5B
MSTRG.24482.4	MSTRG.24482	XM_027962423.3	UNC5B
MSTRG.24482.4	MSTRG.24482	XM_060406596.1	LOC132657144
MSTRG.2455.3	MSTRG.2455	XM_012104343.4	ICOSLG
MSTRG.2455.3	MSTRG.2455	XM_027961052.2	PFKL
MSTRG.2455.3	MSTRG.2455	XM_027961057.2	CFAP410
MSTRG.2455.3	MSTRG.2455	XM_027961062.2	CFAP410
MSTRG.2455.3	MSTRG.2455	XM_027961066.3	TRPM2
MSTRG.2455.3	MSTRG.2455	XM_042237623.1	ICOSLG
MSTRG.2455.3	MSTRG.2455	XM_042237659.2	TRPM2
MSTRG.2455.3	MSTRG.2455	XM_060406181.1	TRPM2
MSTRG.24580.3	MSTRG.24580	XM_004021521.6	DYDC2
MSTRG.24580.3	MSTRG.24580	XM_004021523.6	PRXL2A
MSTRG.24580.3	MSTRG.24580	XM_004021525.6	PRXL2A
MSTRG.24580.3	MSTRG.24580	XM_004021526.5	TSPAN14
MSTRG.24580.3	MSTRG.24580	XM_012105423.4	PRXL2A
MSTRG.24580.3	MSTRG.24580	XM_012105424.4	TSPAN14
MSTRG.24580.3	MSTRG.24580	XM_027962252.3	DYDC2
MSTRG.24580.3	MSTRG.24580	XM_027962253.3	DYDC2
MSTRG.24580.3	MSTRG.24580	XM_027962416.2	PRXL2A
MSTRG.24580.3	MSTRG.24580	XM_027962421.3	PRXL2A
MSTRG.24580.3	MSTRG.24580	XM_042240919.2	PRXL2A
MSTRG.24580.3	MSTRG.24580	XM_042240920.2	PRXL2A
MSTRG.24580.3	MSTRG.24580	XM_060406390.1	TSPAN14
MSTRG.25641.6	MSTRG.25641	NM_001166204.1	VAMP7
MSTRG.25641.6	MSTRG.25641	XM_012106120.5	VAMP7
MSTRG.25885.5	MSTRG.25885	XM_004022417.5	CAPN6
MSTRG.25885.5	MSTRG.25885	XM_015105099.4	PAK3
MSTRG.25885.5	MSTRG.25885	XM_027963550.3	PAK3
MSTRG.25885.5	MSTRG.25885	XM_042241814.2	DCX
MSTRG.25885.5	MSTRG.25885	XM_042241815.2	DCX
MSTRG.25885.5	MSTRG.25885	XM_042241818.2	DCX
MSTRG.25885.5	MSTRG.25885	XM_060408435.1	DCX
MSTRG.25885.5	MSTRG.25885	XM_060408439.1	PAK3
MSTRG.25885.5	MSTRG.25885	XM_060408440.1	PAK3
MSTRG.26001.52	MSTRG.26001	XM_042242113.2	GPRASP2
MSTRG.26001.52	MSTRG.26001	XM_042242122.2	GPRASP3
MSTRG.26001.52	MSTRG.26001	XM_060407448.1	GPRASP2
MSTRG.26001.52	MSTRG.26001	XM_060407460.1	GPRASP2
MSTRG.26001.52	MSTRG.26001	XM_060407481.1	GPRASP3
MSTRG.2663.10	MSTRG.2663	XM_015092959.3	ATP6V1G1
MSTRG.2663.10	MSTRG.2663	XM_027964085.2	WHRN
MSTRG.2663.10	MSTRG.2663	XM_042242820.1	TMEM268
MSTRG.2663.10	MSTRG.2663	XM_042242823.1	TMEM268
MSTRG.2663.10	MSTRG.2663	XM_042242825.1	WHRN
MSTRG.2663.10	MSTRG.2663	XM_060410774.1	TEX48
MSTRG.2663.11	MSTRG.2663	XM_015092959.3	ATP6V1G1
MSTRG.2663.11	MSTRG.2663	XM_027964085.2	WHRN
MSTRG.2663.11	MSTRG.2663	XM_042242820.1	TMEM268
MSTRG.2663.11	MSTRG.2663	XM_042242823.1	TMEM268
MSTRG.2663.11	MSTRG.2663	XM_042242825.1	WHRN
MSTRG.2663.11	MSTRG.2663	XM_060410774.1	TEX48
MSTRG.3448.2	MSTRG.3448	XM_004005332.6	XKR6
MSTRG.3854.1	MSTRG.3854	XM_027964981.3	ZEB2
MSTRG.3854.1	MSTRG.3854	XM_060410053.1	ZEB2
MSTRG.4080.8	MSTRG.4080	XM_004004851.6	NRP2
MSTRG.4080.8	MSTRG.4080	XM_004004852.6	NRP2
MSTRG.4080.8	MSTRG.4080	XM_012143461.5	NRP2
MSTRG.454.3	MSTRG.454	XM_004001969.6	NRDC
MSTRG.454.3	MSTRG.454	XM_004001970.6	NRDC
MSTRG.454.3	MSTRG.454	XM_004001971.6	RAB3B
MSTRG.454.3	MSTRG.454	XM_004001972.5	BTF3L4
MSTRG.454.3	MSTRG.454	XM_004001975.5	TXNDC12
MSTRG.454.3	MSTRG.454	XM_004023602.5	KTI12
MSTRG.454.3	MSTRG.454	XM_027970098.2	TXNDC12
MSTRG.454.3	MSTRG.454	XM_042248045.2	LOC114114872
MSTRG.454.3	MSTRG.454	XM_042248063.2	BTF3L4
MSTRG.570.4	MSTRG.570	XM_060410212.1	PATJ
MSTRG.5878.20	MSTRG.5878	XM_060412467.1	NAV3
MSTRG.6189.45	MSTRG.6189	XM_042246879.2	KIF21A
MSTRG.6189.45	MSTRG.6189	XM_042246881.2	KIF21A
MSTRG.6189.45	MSTRG.6189	XM_042246882.2	KIF21A
MSTRG.6189.45	MSTRG.6189	XM_042246884.2	KIF21A
MSTRG.6189.45	MSTRG.6189	XM_042246885.2	KIF21A
MSTRG.6189.45	MSTRG.6189	XM_042246895.2	KIF21A
MSTRG.6189.45	MSTRG.6189	XM_060412758.1	KIF21A
MSTRG.6189.45	MSTRG.6189	XM_060412759.1	KIF21A
MSTRG.6189.45	MSTRG.6189	XM_060412760.1	KIF21A
MSTRG.6189.45	MSTRG.6189	XM_060412771.1	KIF21A
MSTRG.6.1	MSTRG.6	XM_027964169.3	PDCD1
MSTRG.6.1	MSTRG.6	XM_027964177.2	NEU4
MSTRG.6642.8	MSTRG.6642	XM_004006797.6	PYROXD1
MSTRG.6642.8	MSTRG.6642	XM_012175221.5	PYROXD1
MSTRG.6642.8	MSTRG.6642	XM_060413325.1	SLCO1A2
MSTRG.6642.8	MSTRG.6642	XM_060413328.1	PYROXD1
MSTRG.6925.1	MSTRG.6925	NM_001009287.1	LGALS1
MSTRG.6925.1	MSTRG.6925	XM_004006977.6	SH3BP1
MSTRG.6925.1	MSTRG.6925	XM_004006978.5	PDXP
MSTRG.6925.1	MSTRG.6925	XM_004006979.6	NOL12
MSTRG.6925.1	MSTRG.6925	XM_012175625.5	NOL12
MSTRG.6925.1	MSTRG.6925	XM_015095007.3	TUBA8
MSTRG.6925.1	MSTRG.6925	XM_027965758.2	LGALS1
MSTRG.6925.1	MSTRG.6925	XM_027968078.3	PEX26
MSTRG.6925.1	MSTRG.6925	XM_027968079.2	CDC42EP1
MSTRG.6925.1	MSTRG.6925	XM_027968080.2	CDC42EP1
MSTRG.6925.1	MSTRG.6925	XM_027968083.2	LGALS2
MSTRG.6925.1	MSTRG.6925	XM_027968087.3	GGA1
MSTRG.6925.1	MSTRG.6925	XM_042247714.1	TRIOBP
MSTRG.6925.1	MSTRG.6925	XM_060414265.1	GGA1
MSTRG.6925.1	MSTRG.6925	XM_060414267.1	PDXP
MSTRG.7091.1	MSTRG.7091	XM_027968208.2	FBLN1
MSTRG.7091.1	MSTRG.7091	XM_027968209.2	FBLN1
MSTRG.7091.1	MSTRG.7091	XM_027968210.2	ATXN10
MSTRG.7091.1	MSTRG.7091	XM_060413626.1	ATXN10
MSTRG.7551.4	MSTRG.7551	XM_004007907.4	BBS9
MSTRG.7551.4	MSTRG.7551	XM_004007911.6	RP9
MSTRG.7551.4	MSTRG.7551	XM_004007912.5	NT5C3A
MSTRG.7551.4	MSTRG.7551	XM_004007914.6	NT5C3A
MSTRG.7551.4	MSTRG.7551	XM_012176838.5	RP9
MSTRG.7551.4	MSTRG.7551	XM_012176841.4	FKBP9
MSTRG.7551.4	MSTRG.7551	XM_012176842.5	LOC101109351
MSTRG.7551.4	MSTRG.7551	XM_012176845.4	KBTBD2
MSTRG.7551.4	MSTRG.7551	XM_027968634.2	KBTBD2
MSTRG.7551.4	MSTRG.7551	XM_060414778.1	KBTBD2
MSTRG.8480.1	MSTRG.8480	XM_004008520.5	KRI1
MSTRG.8480.1	MSTRG.8480	XM_012177885.4	KRI1
MSTRG.8480.1	MSTRG.8480	XM_027969640.2	ATG4D
MSTRG.8480.1	MSTRG.8480	XM_027969642.2	SLC44A2
MSTRG.8480.1	MSTRG.8480	XM_027969644.3	ILF3
MSTRG.8480.1	MSTRG.8480	XM_027969645.3	ILF3
MSTRG.8480.1	MSTRG.8480	XM_027969648.2	QTRT1
MSTRG.8480.1	MSTRG.8480	XM_042249942.1	KRI1
MSTRG.8480.1	MSTRG.8480	XM_042249945.2	CDKN2D
MSTRG.8480.1	MSTRG.8480	XM_042249946.2	ILF3
MSTRG.8480.1	MSTRG.8480	XM_042249947.1	SLC44A2
MSTRG.8480.1	MSTRG.8480	XM_042249948.1	DNM2
MSTRG.8480.1	MSTRG.8480	XM_042249949.1	DNM2
MSTRG.8480.1	MSTRG.8480	XM_042249950.1	DNM2
MSTRG.8480.1	MSTRG.8480	XM_042249951.1	DNM2
MSTRG.8480.1	MSTRG.8480	XM_042249952.1	DNM2
MSTRG.8480.1	MSTRG.8480	XM_042249953.1	DNM2
MSTRG.8480.1	MSTRG.8480	XM_042249954.1	DNM2
MSTRG.8480.1	MSTRG.8480	XM_060415466.1	ATG4D
MSTRG.8480.1	MSTRG.8480	XM_060415469.1	ILF3
MSTRG.8480.1	MSTRG.8480	XM_060415472.1	SLC44A2
MSTRG.8480.1	MSTRG.8480	XM_060415473.1	SLC44A2
MSTRG.8480.1	MSTRG.8480	XM_060415477.1	DNM2
MSTRG.8480.1	MSTRG.8480	XM_060415478.1	DNM2
MSTRG.8480.1	MSTRG.8480	XM_060415479.1	DNM2
MSTRG.8480.1	MSTRG.8480	XM_060415480.1	DNM2
XR_001022072.5	LOC105603102	XM_015101909.3	AP3B2
XR_001022072.5	LOC105603102	XM_015101910.3	WHAMM
XR_001022072.5	LOC105603102	XM_015101913.4	HOMER2
XR_001022072.5	LOC105603102	XM_042235117.1	CPEB1
XR_001022072.5	LOC105603102	XM_042235119.1	CPEB1
XR_001022072.5	LOC105603102	XM_060401664.1	AP3B2
XR_001040276.4	LOC105610487	XM_012177809.5	BRME1
XR_001040276.4	LOC105610487	XM_015095792.3	ZSWIM4
XR_001040276.4	LOC105610487	XM_027969512.3	CC2D1A
XR_001040276.4	LOC105610487	XM_027969513.3	CC2D1A
XR_001040276.4	LOC105610487	XM_027969515.2	BRME1
XR_001040276.4	LOC105610487	XM_027969517.3	MRI1
XR_001040276.4	LOC105610487	XM_027969519.3	YJU2B
XR_001040276.4	LOC105610487	XM_060416277.1	BRME1
XR_001042619.3	LOC105616014	XM_015097743.3	FAM91A1
XR_001042619.3	LOC105616014	XM_042254153.1	FAM91A1
XR_001042619.3	LOC105616014	XM_042254159.1	ANXA13
XR_001042619.3	LOC105616014	XM_060393670.1	FAM91A1
XR_001043913.5	LOC105607267	XM_015099179.3	ITPKB
XR_001043913.5	LOC105607267	XM_027976313.2	PSEN2
XR_001043913.5	LOC105607267	XM_027976315.2	PSEN2
XR_001043913.5	LOC105607267	XM_027976316.2	PSEN2
XR_001043913.5	LOC105607267	XM_027976320.2	COQ8A
XR_001043913.5	LOC105607267	XM_027976321.3	COQ8A
XR_001043913.5	LOC105607267	XM_042257155.2	PSEN2
XR_001043913.5	LOC105607267	XM_042257158.1	PSEN2
XR_001043913.5	LOC105607267	XM_060396066.1	PSEN2
XR_003585811.3	LOC105602783	NM_001009802.1	AHSG
XR_003585811.3	LOC105602783	XM_004003062.4	DNAJB11
XR_003585811.3	LOC105602783	XM_012097525.5	TBCCD1
XR_003585811.3	LOC105602783	XM_027957510.3	CRYGS
XR_003585811.3	LOC105602783	XM_060419540.1	TBCCD1
XR_003588009.3	LOC114112790	XM_027964215.2	PRXL2C
XR_003588009.3	LOC114112790	XM_027964218.3	CDC14B
XR_003588009.3	LOC114112790	XM_042243026.2	LOC101112888
XR_003588009.3	LOC114112790	XM_042243027.2	LOC101112888
XR_003588009.3	LOC114112790	XM_060409050.1	CDC14B
XR_003588746.3	LOC114113954	XM_004006121.5	MRPS9
XR_003588746.3	LOC114113954	XM_015094481.4	POU3F3
XR_003588767.2	LOC105609220	XM_015091818.3	ILKAP
XR_003588767.2	LOC105609220	XM_015091821.3	UBE2F
XR_003588767.2	LOC105609220	XM_015091822.3	UBE2F
XR_003588767.2	LOC105609220	XM_015091823.3	UBE2F
XR_003588767.2	LOC105609220	XM_027967105.3	ILKAP
XR_003588767.2	LOC105609220	XM_027967129.2	SCLY
XR_003588767.2	LOC105609220	XM_027967134.2	SCLY
XR_003588767.2	LOC105609220	XM_027967173.2	RAMP1
XR_003588767.2	LOC105609220	XM_042244324.1	ILKAP
XR_003588767.2	LOC105609220	XM_042244426.1	RAMP1
XR_003588767.2	LOC105609220	XM_060398842.1	UBE2F
XR_006055655.1	LOC121816189	XM_004014426.6	PHACTR3
XR_006055655.1	LOC121816189	XM_060396951.1	PHACTR3
XR_006056413.2	LOC105602783	NM_001009802.1	AHSG
XR_006056413.2	LOC105602783	XM_004003062.4	DNAJB11
XR_006056413.2	LOC105602783	XM_012097525.5	TBCCD1
XR_006056413.2	LOC105602783	XM_027957510.3	CRYGS
XR_006056413.2	LOC105602783	XM_060419540.1	TBCCD1
XR_006057311.2	LOC121817415	NM_001142511.2	CSNK2B
XR_006057311.2	LOC121817415	NM_001267874.1	HSPA1A
XR_006057311.2	LOC121817415	XM_004018938.5	LSM2
XR_006057311.2	LOC121817415	XM_004018941.6	CLIC1
XR_006057311.2	LOC121817415	XM_004018951.6	BAG6
XR_006057311.2	LOC121817415	XM_004018954.6	APOM
XR_006057311.2	LOC121817415	XM_004018957.6	AIF1
XR_006057311.2	LOC121817415	XM_004018960.6	LST1
XR_006057311.2	LOC121817415	XM_004018961.6	LTB
XR_006057311.2	LOC121817415	XM_012100937.4	BAG6
XR_006057311.2	LOC121817415	XM_015102791.4	BAG6
XR_006057311.2	LOC121817415	XM_015102793.4	GPANK1
XR_006057311.2	LOC121817415	XM_027958817.3	HSPA1L
XR_006057311.2	LOC121817415	XM_027958818.3	VARS1
XR_006057311.2	LOC121817415	XM_027958819.3	VARS1
XR_006057311.2	LOC121817415	XM_027958827.3	VWA7
XR_006057311.2	LOC121817415	XM_027958831.3	DDAH2
XR_006057311.2	LOC121817415	XM_027958834.3	PRRC2A
XR_006057311.2	LOC121817415	XM_027958835.3	PRRC2A
XR_006057311.2	LOC121817415	XM_027958840.3	BAG6
XR_006057311.2	LOC121817415	XM_027958846.3	BAG6
XR_006057311.2	LOC121817415	XM_027958854.3	AIF1
XR_006057311.2	LOC121817415	XM_042237333.2	ABHD16A
XR_006057311.2	LOC121817415	XM_042237370.2	LY6G5B
XR_006057311.2	LOC121817415	XM_042237371.2	BAG6
XR_006057311.2	LOC121817415	XM_042237375.2	BAG6
XR_006057311.2	LOC121817415	XM_042237381.2	GPANK1
XR_006057311.2	LOC121817415	XM_042237382.2	GPANK1
XR_006057311.2	LOC121817415	XM_060403257.1	BAG6
XR_006057311.2	LOC121817415	XM_060403258.1	BAG6
XR_006057311.2	LOC121817415	XM_060403260.1	BAG6
XR_006057311.2	LOC121817415	XM_060403261.1	BAG6
XR_006057311.2	LOC121817415	XM_060403267.1	GPANK1
XR_006057311.2	LOC121817415	XM_060403268.1	C20H6orf47
XR_006057311.2	LOC121817415	XM_060403269.1	C20H6orf47
XR_006057311.2	LOC121817415	XM_060403271.1	C20H6orf47
XR_006057452.2	LOC121817504	XM_015103248.3	NAP1L4
XR_006057452.2	LOC121817504	XM_027959343.2	CARS1
XR_006057452.2	LOC121817504	XM_027959344.2	CARS1
XR_006057452.2	LOC121817504	XM_027960040.3	OSBPL5
XR_006057452.2	LOC121817504	XM_042237850.1	NAP1L4
XR_006057452.2	LOC121817504	XM_042237855.1	NAP1L4
XR_006057452.2	LOC121817504	XM_042238242.2	LOC105605809
XR_006057452.2	LOC121817504	XM_060404136.1	NAP1L4
XR_006057452.2	LOC121817504	XM_060404372.1	OSBPL5
XR_006057727.2	LOC114110432	XM_027960853.2	ZCCHC2
XR_006057727.2	LOC114110432	XM_042239364.1	PHLPP1
XR_006059048.1	LOC105607217	XM_012175860.5	SURF2
XR_006059048.1	LOC105607217	XM_015093821.4	SURF6
XR_006059048.1	LOC105607217	XM_015094104.4	LOC101113488
XR_006059048.1	LOC105607217	XM_015094105.4	LOC101113488
XR_006059048.1	LOC105607217	XM_015094112.3	AGPAT2
XR_006059048.1	LOC105607217	XM_027966153.2	MED22
XR_006059048.1	LOC105607217	XM_027966156.3	DIPK1B
XR_006059048.1	LOC105607217	XM_027966158.2	EGFL7
XR_006059048.1	LOC105607217	XM_042245433.2	DIPK1B
XR_006059048.1	LOC105607217	XM_042245434.2	DIPK1B
XR_006059048.1	LOC105607217	XM_042245436.1	DIPK1B
XR_006059048.1	LOC105607217	XM_042245437.2	DIPK1B
XR_006059048.1	LOC105607217	XM_042245438.1	EGFL7
XR_006059048.1	LOC105607217	XM_042245439.2	EGFL7
XR_006059048.1	LOC105607217	XM_042248009.2	SURF2
XR_006059048.1	LOC105607217	XM_042248011.1	MED22
XR_006059048.1	LOC105607217	XM_060411633.1	RPL7A
XR_006059048.1	LOC105607217	XM_060411634.1	LOC101113488
XR_006059048.1	LOC105607217	XM_060411637.1	EGFL7
XR_006059052.1	LOC101110918	XM_015093821.4	SURF6
XR_006059052.1	LOC101110918	XM_015094112.3	AGPAT2
XR_006059052.1	LOC101110918	XM_027966156.3	DIPK1B
XR_006059052.1	LOC101110918	XM_027966158.2	EGFL7
XR_006059052.1	LOC101110918	XM_042245433.2	DIPK1B
XR_006059052.1	LOC101110918	XM_042245434.2	DIPK1B
XR_006059052.1	LOC101110918	XM_042245436.1	DIPK1B
XR_006059052.1	LOC101110918	XM_042245437.2	DIPK1B
XR_006059052.1	LOC101110918	XM_042245438.1	EGFL7
XR_006059052.1	LOC101110918	XM_042245439.2	EGFL7
XR_006059052.1	LOC101110918	XM_060411637.1	EGFL7
XR_006060044.2	LOC114114917	XM_012179023.5	MACIR
XR_006060044.2	LOC114114917	XM_015096230.3	MACIR
XR_006060044.2	LOC114114917	XM_060416045.1	PPIP5K2
XR_006060494.2	LOC114115667	XM_015097240.3	CTDSPL2
XR_006060494.2	LOC114115667	XM_015097242.3	CTDSPL2
XR_006060494.2	LOC114115667	XM_027972139.2	GOLM2
XR_006060494.2	LOC114115667	XM_027972141.2	GOLM2
XR_006060494.2	LOC114115667	XM_027972142.2	GOLM2
XR_006060494.2	LOC114115667	XM_027972143.2	GOLM2
XR_006060494.2	LOC114115667	XM_027972149.3	EIF3J
XR_006060577.2	LOC121820150	XM_004011137.6	CENPW
XR_006061275.2	LOC105606267	NM_001127291.1	SLC25A10
XR_006061275.2	LOC105606267	XM_004013066.5	ARHGDIA
XR_006061275.2	LOC105606267	XM_004013072.6	HGS
XR_006061275.2	LOC105606267	XM_004013074.5	CCDC137
XR_006061275.2	LOC105606267	XM_004013075.4	OXLD1
XR_006061275.2	LOC105606267	XM_012186433.5	HGS
XR_006061275.2	LOC105606267	XM_015098918.3	NPLOC4
XR_006061275.2	LOC105606267	XM_027974271.3	MRPL12
XR_006061275.2	LOC105606267	XM_027974276.2	MCRIP1
XR_006061275.2	LOC105606267	XM_027974277.2	P4HB
XR_006061275.2	LOC105606267	XM_042256247.1	ARHGDIA
XR_006061275.2	LOC105606267	XM_060395788.1	ARHGDIA
XR_006061275.2	LOC105606267	XM_060395789.1	ARL16
XR_009595313.1	LOC132657324	XM_004012434.5	MRM1
XR_009595313.1	LOC132657324	XM_012185259.5	GGNBP2
XR_009595313.1	LOC132657324	XM_012185260.5	GGNBP2
XR_009595313.1	LOC132657324	XM_027975317.2	DHRS11
XR_009595313.1	LOC132657324	XM_027975320.3	GGNBP2
XR_009595313.1	LOC132657324	XM_042255356.2	GGNBP2
XR_009595313.1	LOC132657324	XM_042255359.2	GGNBP2
XR_009595313.1	LOC132657324	XM_042255360.2	GGNBP2
XR_009595313.1	LOC132657324	XM_060394765.1	GGNBP2
XR_009596242.1	LOC114113923	XM_027964169.3	PDCD1
XR_009596242.1	LOC114113923	XM_027964177.2	NEU4
XR_009596939.1	LOC101105359	XM_012097998.4	TPST2
XR_009596939.1	LOC101105359	XM_015101697.4	CRYBB1
XR_009596940.1	LOC101105359	XM_012097998.4	TPST2
XR_009596940.1	LOC101105359	XM_015101697.4	CRYBB1
XR_009597403.1	LOC105603415	XM_004018292.6	LHFPL4
XR_009597403.1	LOC105603415	XM_004018293.5	SETD5
XR_009597403.1	LOC105603415	XM_012099554.4	SETD5
XR_009597403.1	LOC105603415	XM_012099561.4	SETD5
XR_009597403.1	LOC105603415	XM_012099569.5	THUMPD3
XR_009597403.1	LOC105603415	XM_012099570.5	THUMPD3
XR_009597403.1	LOC105603415	XM_060402159.1	SETD5
XR_009597403.1	LOC105603415	XM_060402162.1	SETD5
XR_009597403.1	LOC105603415	XM_060402171.1	SETD5
XR_009597486.1	LOC101105119	XM_004002609.5	SMG5
XR_009597486.1	LOC101105119	XM_004002611.5	GLMP
XR_009597486.1	LOC101105119	XM_004002614.5	CCT3
XR_009597486.1	LOC101105119	XM_012183183.4	SMG5
XR_009597486.1	LOC101105119	XM_012183292.5	TSACC
XR_009597486.1	LOC101105119	XM_027976362.3	RHBG
XR_009597486.1	LOC101105119	XM_027976376.3	MEF2D
XR_009597486.1	LOC101105119	XM_027976411.3	MEF2D
XR_009597612.1	LOC132658250	XM_004018977.5	CCHCR1
XR_009597612.1	LOC132658250	XM_004018995.6	TCF19
XR_009597612.1	LOC132658250	XM_027958752.3	LOC114109630
XR_009597612.1	LOC132658250	XM_027958753.3	LOC114109630
XR_009597612.1	LOC132658250	XM_027958755.3	LOC114109630
XR_009597612.1	LOC132658250	XM_027958905.3	LOC101104866
XR_009597612.1	LOC132658250	XM_042237415.2	CCHCR1
XR_009597612.1	LOC132658250	XM_042237416.2	CCHCR1
XR_009597612.1	LOC132658250	XM_042237427.2	LOC114109630
XR_009597612.1	LOC132658250	XM_042237428.2	LOC114109630
XR_009597612.1	LOC132658250	XM_042237433.2	LOC114109630
XR_009597612.1	LOC132658250	XM_060403287.1	LOC114109630
XR_009597612.1	LOC132658250	XM_060403288.1	LOC114109630
XR_009597612.1	LOC132658250	XM_060403296.1	LOC101105860
XR_009597612.1	LOC132658250	XM_060403297.1	LOC101105860
XR_009597612.1	LOC132658250	XM_060403303.1	LOC101105609
XR_009597612.1	LOC132658250	XM_060403304.1	LOC114109632
XR_009597783.1	LOC132658325	NM_001280707.1	SERPINB1
XR_009597783.1	LOC132658325	XM_012101374.5	LOC101123244
XR_009597783.1	LOC132658325	XM_015102519.4	SERPINB1
XR_009597783.1	LOC132658325	XM_027958707.3	LOC114109616
XR_009597783.1	LOC132658325	XM_027958708.3	LOC101116548
XR_009597783.1	LOC132658325	XM_027958715.3	LOC101123244
XR_009597783.1	LOC132658325	XM_027958717.3	WRNIP1
XR_009597783.1	LOC132658325	XM_042237009.2	LOC101109343
XR_009597783.1	LOC132658325	XM_060403804.1	LOC101116548
XR_009597783.1	LOC132658325	XM_060403807.1	LOC101116548
XR_009597783.1	LOC132658325	XM_060403808.1	LOC101116548
XR_009597783.1	LOC132658325	XM_060403813.1	LOC114109616
XR_009597841.1	LOC132658352	XM_004019669.6	DPF2
XR_009597841.1	LOC132658352	XM_012102126.4	CDC42EP2
XR_009597841.1	LOC132658352	XM_012102127.5	DPF2
XR_009597841.1	LOC132658352	XM_027959397.3	FRMD8
XR_009597841.1	LOC132658352	XM_027959859.3	LTBP3
XR_009597841.1	LOC132658352	XM_027959860.3	LTBP3
XR_009597841.1	LOC132658352	XM_027959861.2	SCYL1
XR_009597841.1	LOC132658352	XM_027959862.2	SCYL1
XR_009597889.1	LOC121817485	NM_001308576.1	PNPLA2
XR_009597889.1	LOC121817485	XM_004023349.6	RPLP2
XR_009597889.1	LOC121817485	XM_027959932.2	PHRF1
XR_009597889.1	LOC121817485	XM_027959934.2	PHRF1
XR_009597889.1	LOC121817485	XM_027959947.2	EPS8L2
XR_009597889.1	LOC121817485	XM_027959948.2	EPS8L2
XR_009597889.1	LOC121817485	XM_027959950.2	EPS8L2
XR_009597889.1	LOC121817485	XM_027959954.3	DEAF1
XR_009597889.1	LOC121817485	XM_027959960.3	IRF7
XR_009597889.1	LOC121817485	XM_027959968.3	RASSF7
XR_009597889.1	LOC121817485	XM_027959980.3	DRD4
XR_009597889.1	LOC121817485	XM_027959982.2	TALDO1
XR_009597889.1	LOC121817485	XM_027959984.2	SLC25A22
XR_009597889.1	LOC121817485	XM_027959985.2	SLC25A22
XR_009597889.1	LOC121817485	XM_027959986.2	SLC25A22
XR_009597889.1	LOC121817485	XM_027959987.2	SLC25A22
XR_009597889.1	LOC121817485	XM_027959988.3	SLC25A22
XR_009597889.1	LOC121817485	XM_027959990.2	GATD1
XR_009597889.1	LOC121817485	XM_027959991.2	GATD1
XR_009597889.1	LOC121817485	XM_027959994.2	CD151
XR_009597889.1	LOC121817485	XM_027959999.2	CEND1
XR_009597889.1	LOC121817485	XM_027960000.2	CEND1
XR_009597889.1	LOC121817485	XM_027960001.2	CEND1
XR_009597889.1	LOC121817485	XM_027960002.2	CEND1
XR_009597889.1	LOC121817485	XM_027960007.3	SCT
XR_009597889.1	LOC121817485	XM_027960009.2	POLR2L
XR_009597889.1	LOC121817485	XM_042237765.1	PHRF1
XR_009597889.1	LOC121817485	XM_042237767.1	PHRF1
XR_009597889.1	LOC121817485	XM_042237793.2	DEAF1
XR_009597889.1	LOC121817485	XM_042237798.1	CRACR2B
XR_009597889.1	LOC121817485	XM_042237805.1	CD151
XR_009597889.1	LOC121817485	XM_042237809.1	CD151
XR_009597889.1	LOC121817485	XM_042237812.1	TSPAN4
XR_009597889.1	LOC121817485	XM_042237817.1	TSPAN4
XR_009597889.1	LOC121817485	XM_042237825.2	TMEM80
XR_009597889.1	LOC121817485	XM_060404179.1	CD151
XR_009597889.1	LOC121817485	XM_060404180.1	CD151
XR_009597889.1	LOC121817485	XM_060404181.1	CD151
XR_009598926.1	LOC114111205	XM_027963297.3	CD99
XR_009598926.1	LOC114111205	XM_027963300.2	LOC101115258
XR_009598926.1	LOC114111205	XM_027963301.2	LOC101115005
XR_009599694.1	LOC132659360	XM_027965685.2	EPHA2
XR_009599694.1	LOC132659360	XM_027965693.3	FAM131C
XR_009599694.1	LOC132659360	XM_027965694.2	HSPB7
XR_009600026.1	LOC132659497	XM_004006958.5	NRIP2
XR_009600026.1	LOC132659497	XM_015094992.4	RHNO1
XR_009600026.1	LOC132659497	XM_015094993.4	RHNO1
XR_009600026.1	LOC132659497	XM_015094997.4	FKBP4
XR_009600026.1	LOC132659497	XM_027968001.2	TULP3
XR_009600026.1	LOC132659497	XM_027968002.3	TULP3
XR_009600026.1	LOC132659497	XM_027968003.2	TULP3
XR_009600026.1	LOC132659497	XM_027968006.2	ITFG2
XR_009600026.1	LOC132659497	XM_027968011.2	DDX11
XR_009600026.1	LOC132659497	XM_027968014.2	WASHC1
XR_009600026.1	LOC132659497	XM_042247656.2	DDX11
XR_009600026.1	LOC132659497	XM_042247659.2	WASHC1
XR_009600090.1	LOC132659546	XM_027966244.3	NTNG2
XR_009600090.1	LOC132659546	XM_042248024.2	SETX
XR_009600090.1	LOC132659546	XM_042248025.2	SETX
XR_009600090.1	LOC132659546	XM_042248030.2	NTNG2
XR_009600090.1	LOC132659546	XM_042248031.1	NTNG2

## Sheet: GO_Prepuberty vs Puberty
ONTOLOGY	ID	Description	GeneRatio	BgRatio	pvalue	p.adjust	geneID	Count
BP	GO:0006703	estrogen biosynthetic process	3/262	11/18888	5.01165e-05	0.000400932	HSD17B11/DHRS11/HSD17B12	3
BP	GO:0007605	sensory perception of sound	9/262	161/18888	5.29225e-05	0.00042338	GJB2/GJB6/WHRN/TRIOBP/CDKN2D/HOMER2/PPIP5K2/LHFPL4/EPS8L2	9
BP	GO:0050954	sensory perception of mechanical stimulus	9/262	185/18888	0.000143005	0.00114404	GJB2/GJB6/WHRN/TRIOBP/CDKN2D/HOMER2/PPIP5K2/LHFPL4/EPS8L2	9
BP	GO:0010324	membrane invagination	5/262	65/18888	0.000259075	0.0020726	VAMP7/XKR6/SH3BP1/AIF1/HGS	5
BP	GO:0061077	chaperone-mediated protein folding	5/262	75/18888	0.000484099	0.00387279	CSNK2A1/HSPA1A/HSPA1L/CCT3/FKBP4	5
BP	GO:0009247	glycolipid biosynthetic process	5/262	78/18888	0.000572651	0.00458121	PIGG/PIGW/PIGM/ST3GAL4/B4GALT6	5
BP	GO:0006911	phagocytosis, engulfment	4/262	49/18888	0.000587327	0.00469862	VAMP7/XKR6/SH3BP1/AIF1	4
BP	GO:0006664	glycolipid metabolic process	6/262	113/18888	0.0006175	0.00494	PIGG/PIGW/PIGM/ST3GAL4/B4GALT6/NEU4	6
BP	GO:1903509	liposaccharide metabolic process	6/262	114/18888	0.000644419	0.00515535	PIGG/PIGW/PIGM/ST3GAL4/B4GALT6/NEU4	6
BP	GO:0007015	actin filament organization	14/262	467/18888	0.000731777	0.00585422	MYO19/TTC17/PXN/PAK3/ZEB2/SH3BP1/PDXP/CDC42EP1/TRIOBP/DNM2/WHAMM/AIF1/CDC42EP2/WASHC1	14
BP	GO:0008154	actin polymerization or depolymerization	8/262	196/18888	0.000770351	0.00616281	TTC17/PAK3/SH3BP1/PDXP/CDC42EP1/TRIOBP/AIF1/CDC42EP2	8
BP	GO:0051258	protein polymerization	10/262	287/18888	0.000871547	0.00697237	TTC17/PAK3/NAV3/CDC42EP1/TRIOBP/DNM2/HSPA1A/AIF1/CDC42EP2/FKBP4	10
BP	GO:0006399	tRNA metabolic process	8/262	202/18888	0.000917975	0.0073438	GATC/RPUSD4/KTI12/QTRT1/VARS1/CARS1/THUMPD3/POLR2L	8
BP	GO:0015872	dopamine transport	4/262	56/18888	0.00094431	0.00755448	CHRNA4/SLC29A3/RAB3B/DRD4	4
BP	GO:0010496	intercellular transport	2/262	10/18888	0.00100186	0.00801489	GJB2/GJB6	2
BP	GO:0099024	plasma membrane invagination	4/262	58/18888	0.00106765	0.00854117	VAMP7/XKR6/SH3BP1/AIF1	4
BP	GO:1902903	regulation of supramolecular fiber organization	12/262	392/18888	0.00110958	0.00887662	PXN/PAK3/NAV3/SH3BP1/PDXP/CDC42EP1/TRIOBP/WHAMM/HSPA1A/CDC42EP2/FKBP4/WASHC1	12
BP	GO:0022406	membrane docking	5/262	92/18888	0.00114168	0.00913345	STX1B/STX4/RAB3B/PEX26/PSEN2	5
BP	GO:0006506	GPI anchor biosynthetic process	3/262	32/18888	0.00121569	0.00972548	PIGG/PIGW/PIGM	3
BP	GO:0006505	GPI anchor metabolic process	3/262	33/18888	0.00132377	0.0105901	PIGG/PIGW/PIGM	3
BP	GO:1902905	positive regulation of supramolecular fiber organization	7/262	175/18888	0.00140649	0.0112519	PXN/NAV3/PDXP/CDC42EP1/WHAMM/HSPA1A/CDC42EP2	7
BP	GO:0006002	fructose 6-phosphate metabolic process	2/262	12/18888	0.0014428	0.0115424	PFKL/TALDO1	2
BP	GO:0019682	glyceraldehyde-3-phosphate metabolic process	2/262	12/18888	0.0014428	0.0115424	SLC25A10/TALDO1	2
BP	GO:0051583	dopamine uptake involved in synaptic transmission	2/262	12/18888	0.0014428	0.0115424	RAB3B/DRD4	2
BP	GO:0051934	catecholamine uptake involved in synaptic transmission	2/262	12/18888	0.0014428	0.0115424	RAB3B/DRD4	2
BP	GO:0099003	vesicle-mediated transport in synapse	8/262	221/18888	0.00152782	0.0122226	ATP6V1G2/STX1B/ATP6V1G1/RAB3B/DNM2/AP3B2/ARHGDIA/DRD4	8
BP	GO:0098810	neurotransmitter reuptake	3/262	35/18888	0.00155616	0.0124492	KCNJ10/RAB3B/DRD4	3
BP	GO:0006457	protein folding	8/262	225/18888	0.00168714	0.0134971	CSNK2A1/FKBP9/DNAJB11/HSPA1A/HSPA1L/P4HB/CCT3/FKBP4	8
BP	GO:0010764	negative regulation of fibroblast migration	2/262	13/18888	0.00168966	0.0135173	ZEB2/MACIR	2
BP	GO:0110053	regulation of actin filament organization	9/262	273/18888	0.00178479	0.0142783	PXN/PAK3/SH3BP1/PDXP/CDC42EP1/TRIOBP/WHAMM/CDC42EP2/WASHC1	9
BP	GO:0051495	positive regulation of cytoskeleton organization	7/262	184/18888	0.0018123	0.0144984	PXN/NAV3/PDXP/CDC42EP1/WHAMM/HSPA1A/CDC42EP2	7
BP	GO:0016050	vesicle organization	11/262	371/18888	0.00186039	0.0148831	TBC1D20/ATP6V1G2/STX1B/STX4/VAMP7/ATP6V1G1/ZEB2/DNM2/AP3B2/CC2D1A/HGS	11
BP	GO:0030534	adult behavior	6/262	144/18888	0.00191578	0.0153263	NRXN3/KCNJ10/CHRNA4/HOMER2/DRD4/CEND1	6
BP	GO:0046461	neutral lipid catabolic process	3/262	38/18888	0.00194586	0.0155669	ABHD12B/ABHD16A/PNPLA2	3
BP	GO:0046464	acylglycerol catabolic process	3/262	38/18888	0.00194586	0.0155669	ABHD12B/ABHD16A/PNPLA2	3
BP	GO:0070316	regulation of G0 to G1 transition	3/262	38/18888	0.00194586	0.0155669	BCL7C/DPF2/RHNO1	3
BP	GO:0035973	aggrephagy	2/262	14/18888	0.0019534	0.0156272	CSNK2A1/ATG4D	2
BP	GO:0046185	aldehyde catabolic process	2/262	14/18888	0.0019534	0.0156272	PDXP/GATD1	2
BP	GO:0048148	behavioral response to cocaine	2/262	14/18888	0.0019534	0.0156272	HOMER2/DRD4	2
BP	GO:0070307	lens fiber cell development	2/262	14/18888	0.0019534	0.0156272	TBC1D20/EPHA2	2
BP	GO:0046467	membrane lipid biosynthetic process	6/262	146/18888	0.00203758	0.0163007	PIGG/PIGW/PIGM/ACER3/ST3GAL4/B4GALT6	6
BP	GO:0008210	estrogen metabolic process	3/262	40/18888	0.00223342	0.0178674	HSD17B11/DHRS11/HSD17B12	3
BP	GO:0045023	G0 to G1 transition	3/262	40/18888	0.00223342	0.0178674	BCL7C/DPF2/RHNO1	3
BP	GO:0016558	protein import into peroxisome matrix	2/262	15/18888	0.00223352	0.0178682	PEX5L/PEX26	2
BP	GO:0021694	cerebellar Purkinje cell layer formation	2/262	15/18888	0.00223352	0.0178682	WHRN/CEND1	2
BP	GO:0045785	positive regulation of cell adhesion	13/262	485/18888	0.0022875	0.0183	ZBTB7B/SOX12/THY1/HSD17B12/SOX2/ST3GAL4/STX4/ICOSLG/LGALS1/TRIOBP/ITPKB/AIF1/P4HB	13
BP	GO:0098876	vesicle-mediated transport to the plasma membrane	6/262	151/18888	0.00236526	0.0189221	ANKRD50/STX1B/GGA1/OSBPL5/HGS/WASHC1	6
BP	GO:0032970	regulation of actin filament-based process	11/262	385/18888	0.00237936	0.0190349	PXN/TRPM2/PAK3/ZEB2/SH3BP1/PDXP/CDC42EP1/TRIOBP/WHAMM/CDC42EP2/WASHC1	11
BP	GO:0000731	DNA synthesis involved in DNA repair	3/262	41/18888	0.00238558	0.0190846	POLH/CDKN2D/WRNIP1	3
BP	GO:0051937	catecholamine transport	4/262	74/18888	0.00244059	0.0195247	CHRNA4/SLC29A3/RAB3B/DRD4	4
BP	GO:0046462	monoacylglycerol metabolic process	2/262	16/18888	0.00252951	0.0202361	ABHD12B/ABHD16A	2
BP	GO:2001256	regulation of store-operated calcium entry	2/262	16/18888	0.00252951	0.0202361	HOMER2/CRACR2B	2
BP	GO:0002691	regulation of cellular extravasation	3/262	42/18888	0.00254335	0.0203468	THY1/ST3GAL4/CD99	3
BP	GO:0008064	regulation of actin polymerization or depolymerization	6/262	154/18888	0.00257825	0.020626	PAK3/SH3BP1/PDXP/CDC42EP1/TRIOBP/CDC42EP2	6
BP	GO:0006081	cellular aldehyde metabolic process	4/262	76/18888	0.00266406	0.0213125	PDXP/SLC25A10/TALDO1/GATD1	4
BP	GO:0099504	synaptic vesicle cycle	7/262	199/18888	0.00266415	0.0213132	ATP6V1G2/STX1B/ATP6V1G1/RAB3B/DNM2/AP3B2/ARHGDIA	7
BP	GO:0048193	Golgi vesicle transport	9/262	294/18888	0.00274378	0.0219502	TBC1D20/ERGIC1/VAMP7/GGA1/DNM2/WHAMM/OSBPL5/P4HB/SCYL1	9
BP	GO:0032956	regulation of actin cytoskeleton organization	10/262	344/18888	0.00278526	0.022282	PXN/TRPM2/PAK3/SH3BP1/PDXP/CDC42EP1/TRIOBP/WHAMM/CDC42EP2/WASHC1	10
BP	GO:0030832	regulation of actin filament length	6/262	157/18888	0.00280389	0.0224311	PAK3/SH3BP1/PDXP/CDC42EP1/TRIOBP/CDC42EP2	6
BP	GO:0060080	inhibitory postsynaptic potential	2/262	17/18888	0.00284089	0.0227271	CHRNA4/DRD4	2
BP	GO:0061548	ganglion development	2/262	17/18888	0.00284089	0.0227271	NRP2/TULP3	2
BP	GO:0090494	dopamine uptake	2/262	17/18888	0.00284089	0.0227271	RAB3B/DRD4	2
BP	GO:0097401	synaptic vesicle lumen acidification	2/262	17/18888	0.00284089	0.0227271	ATP6V1G2/ATP6V1G1	2
BP	GO:1904294	positive regulation of ERAD pathway	2/262	17/18888	0.00284089	0.0227271	USP13/BAG6	2
BP	GO:0034599	cellular response to oxidative stress	8/262	248/18888	0.00284664	0.0227731	GJB2/PXN/STX4/TRPM2/PYROXD1/HSPA1A/AIF1/SETX	8
BP	GO:0043039	tRNA aminoacylation	3/262	44/18888	0.00287572	0.0230057	GATC/VARS1/CARS1	3
BP	GO:0071526	semaphorin-plexin signaling pathway	3/262	44/18888	0.00287572	0.0230057	NRP2/SH3BP1/ARHGDIA	3
BP	GO:0097178	ruffle assembly	3/262	44/18888	0.00287572	0.0230057	SH3BP1/AIF1/EPS8L2	3
BP	GO:0120178	steroid hormone biosynthetic process	3/262	44/18888	0.00287572	0.0230057	HSD17B11/DHRS11/HSD17B12	3
BP	GO:0032271	regulation of protein polymerization	7/262	204/18888	0.00300121	0.0240097	PAK3/NAV3/CDC42EP1/TRIOBP/HSPA1A/CDC42EP2/FKBP4	7
BP	GO:0001504	neurotransmitter uptake	3/262	45/18888	0.00305032	0.0244026	KCNJ10/RAB3B/DRD4	3
BP	GO:0043038	amino acid activation	3/262	45/18888	0.00305032	0.0244026	GATC/VARS1/CARS1	3
BP	GO:1902600	proton transmembrane transport	6/262	161/18888	0.00312494	0.0249995	ATP5ME/ATP6V0E1/ATP6V1G2/ATP6V1G1/DRD4/SLC25A22	6
BP	GO:0006450	regulation of translational fidelity	2/262	18/18888	0.00316716	0.0253373	GATC/VARS1	2
BP	GO:0016264	gap junction assembly	2/262	18/18888	0.00316716	0.0253373	GJB2/GJB6	2
BP	GO:0060088	auditory receptor cell stereocilium organization	2/262	18/18888	0.00316716	0.0253373	WHRN/TRIOBP	2
BP	GO:0090493	catecholamine uptake	2/262	18/18888	0.00316716	0.0253373	RAB3B/DRD4	2
BP	GO:0140056	organelle localization by membrane tethering	4/262	82/18888	0.00340787	0.0272629	STX1B/STX4/RAB3B/PSEN2	4
BP	GO:1990778	protein localization to cell periphery	10/262	356/18888	0.00342151	0.0273721	PIGW/STX1B/STX4/TSPAN14/RAB3B/GGA1/RAMP1/LHFPL4/FRMD8/EPHA2	10
BP	GO:0006650	glycerophospholipid metabolic process	9/262	307/18888	0.0034969	0.0279752	PIGG/ABHD12B/PIGW/PIGM/SLC44A2/ITPKB/ABHD16A/OSBPL5/AGPAT2	9
BP	GO:0021692	cerebellar Purkinje cell layer morphogenesis	2/262	19/18888	0.00350787	0.028063	WHRN/CEND1	2
BP	GO:0097320	plasma membrane tubulation	2/262	19/18888	0.00350787	0.028063	DNM2/WHAMM	2
BP	GO:0030041	actin filament polymerization	6/262	167/18888	0.00365108	0.0292087	TTC17/PAK3/CDC42EP1/TRIOBP/AIF1/CDC42EP2	6
BP	GO:0010951	negative regulation of endopeptidase activity	5/262	124/18888	0.00367354	0.0293883	CSNK2A1/TRIAP1/CDKN2D/AHSG/SERPINB1	5
BP	GO:0043244	regulation of protein-containing complex disassembly	5/262	124/18888	0.00367354	0.0293883	NAV3/SH3BP1/PDXP/TRIOBP/SETX	5
BP	GO:1905897	regulation of response to endoplasmic reticulum stress	4/262	84/18888	0.00368067	0.0294454	USP13/TXNDC12/HSPA1A/BAG6	4
BP	GO:0002093	auditory receptor cell morphogenesis	2/262	20/18888	0.00386256	0.0309005	WHRN/TRIOBP	2
BP	GO:0002643	regulation of tolerance induction	2/262	20/18888	0.00386256	0.0309005	PDCD1/PHLPP1	2
BP	GO:0002755	MyD88-dependent toll-like receptor signaling pathway	2/262	20/18888	0.00386256	0.0309005	TIRAP/IRF7	2
BP	GO:0072662	protein localization to peroxisome	2/262	20/18888	0.00386256	0.0309005	PEX5L/PEX26	2
BP	GO:0072663	establishment of protein localization to peroxisome	2/262	20/18888	0.00386256	0.0309005	PEX5L/PEX26	2
BP	GO:1902236	negative regulation of endoplasmic reticulum stress-induced intrinsic apoptotic signaling pathway	2/262	20/18888	0.00386256	0.0309005	TXNDC12/HSPA1A	2
BP	GO:0043154	negative regulation of cysteine-type endopeptidase activity involved in apoptotic process	3/262	50/18888	0.0040073	0.0320584	CSNK2A1/TRIAP1/CDKN2D	3
BP	GO:0006643	membrane lipid metabolic process	7/262	217/18888	0.00401217	0.0320974	PIGG/PIGW/PIGM/ACER3/ST3GAL4/B4GALT6/NEU4	7
BP	GO:0050821	protein stabilization	7/262	218/18888	0.00409831	0.0327865	CSNK2A1/USP2/USP13/HSPA1A/BAG6/GLMP/CCT3	7
BP	GO:0015844	monoamine transport	4/262	87/18888	0.00411349	0.032908	CHRNA4/SLC29A3/RAB3B/DRD4	4
BP	GO:1901879	regulation of protein depolymerization	4/262	87/18888	0.00411349	0.032908	NAV3/SH3BP1/PDXP/TRIOBP	4
BP	GO:0006907	pinocytosis	2/262	21/18888	0.00423076	0.0338461	STX1B/AHSG	2
BP	GO:0030502	negative regulation of bone mineralization	2/262	21/18888	0.00423076	0.0338461	AHSG/LTBP3	2
BP	GO:0033033	negative regulation of myeloid cell apoptotic process	2/262	21/18888	0.00423076	0.0338461	ITPKB/IRF7	2
BP	GO:0032535	regulation of cellular component size	10/262	370/18888	0.00428779	0.0343024	RAP1GAP2/PAK3/RAB3B/SH3BP1/PDXP/CDC42EP1/TRIOBP/DNM2/CDC42EP2/SCT	10
BP	GO:0032543	mitochondrial translation	5/262	130/18888	0.00437368	0.0349895	GATC/MRPS18A/RPUSD4/MRPS9/MRPL12	5
BP	GO:0002088	lens development in camera-type eye	4/262	90/18888	0.00457484	0.0365988	TBC1D20/CRYBB1/CRYGS/EPHA2	4
BP	GO:0002089	lens morphogenesis in camera-type eye	2/262	22/18888	0.00461205	0.0368964	TBC1D20/EPHA2	2
BP	GO:0002115	store-operated calcium entry	2/262	22/18888	0.00461205	0.0368964	HOMER2/CRACR2B	2
BP	GO:0015919	peroxisomal membrane transport	2/262	22/18888	0.00461205	0.0368964	PEX5L/PEX26	2
BP	GO:0035584	calcium-mediated signaling using intracellular calcium source	2/262	22/18888	0.00461205	0.0368964	TRPM2/HOMER2	2
BP	GO:0043574	peroxisomal transport	2/262	22/18888	0.00461205	0.0368964	PEX5L/PEX26	2
BP	GO:0006888	endoplasmic reticulum to Golgi vesicle-mediated transport	5/262	132/18888	0.00462417	0.0369933	TBC1D20/ERGIC1/VAMP7/WHAMM/P4HB	5
BP	GO:0010466	negative regulation of peptidase activity	5/262	132/18888	0.00462417	0.0369933	CSNK2A1/TRIAP1/CDKN2D/AHSG/SERPINB1	5
BP	GO:0030834	regulation of actin filament depolymerization	3/262	53/18888	0.00464807	0.0371845	SH3BP1/PDXP/TRIOBP	3
BP	GO:0006400	tRNA modification	4/262	91/18888	0.00473499	0.0378799	RPUSD4/KTI12/QTRT1/THUMPD3	4
BP	GO:0032273	positive regulation of protein polymerization	4/262	91/18888	0.00473499	0.0378799	NAV3/CDC42EP1/HSPA1A/CDC42EP2	4
BP	GO:0022409	positive regulation of cell-cell adhesion	9/262	325/18888	0.00476466	0.0381173	ZBTB7B/SOX12/THY1/SOX2/ST3GAL4/ICOSLG/LGALS1/ITPKB/AIF1	9
BP	GO:0009451	RNA modification	6/262	180/18888	0.00498261	0.0398609	MRM1/RPUSD4/KTI12/QTRT1/DNAJB11/THUMPD3	6
BP	GO:1903039	positive regulation of leukocyte cell-cell adhesion	8/262	277/18888	0.00499158	0.0399326	ZBTB7B/SOX12/THY1/ST3GAL4/ICOSLG/LGALS1/ITPKB/AIF1	8
BP	GO:0006925	inflammatory cell apoptotic process	2/262	23/18888	0.00500599	0.0400479	ITPKB/IRF7	2
BP	GO:0006644	phospholipid metabolic process	10/262	383/18888	0.00522011	0.0417609	PIGG/ABHD12B/PMVK/PIGW/PIGM/SLC44A2/ITPKB/ABHD16A/OSBPL5/AGPAT2	10
BP	GO:0045861	negative regulation of proteolysis	7/262	231/18888	0.00533186	0.0426549	CSNK2A1/SIRT4/TRIAP1/CDKN2D/AHSG/BAG6/SERPINB1	7
BP	GO:0031529	ruffle organization	3/262	56/18888	0.00533797	0.0427037	SH3BP1/AIF1/EPS8L2	3
BP	GO:0043279	response to alkaloid	4/262	95/18888	0.00540745	0.0432596	SRSF9/BCHE/HOMER2/DRD4	4
BP	GO:1904292	regulation of ERAD pathway	2/262	24/18888	0.00541216	0.0432973	USP13/BAG6	2
BP	GO:0042157	lipoprotein metabolic process	5/262	139/18888	0.00556927	0.0445542	PIGG/PIGW/PIGM/ATG4D/APOM	5
BP	GO:2000107	negative regulation of leukocyte apoptotic process	3/262	57/18888	0.0055787	0.0446296	PDCD1/ITPKB/IRF7	3
BP	GO:0006497	protein lipidation	4/262	96/18888	0.00558353	0.0446683	PIGG/PIGW/PIGM/ATG4D	4
BP	GO:0008360	regulation of cell shape	5/262	140/18888	0.00571304	0.0457043	CFAP410/CDC42EP1/TBCCD1/LST1/CDC42EP2	5
BP	GO:0030042	actin filament depolymerization	3/262	58/18888	0.00582476	0.0465981	SH3BP1/PDXP/TRIOBP	3
BP	GO:0030318	melanocyte differentiation	2/262	25/18888	0.00583015	0.0466412	USP13/ZEB2	2
BP	GO:0046514	ceramide catabolic process	2/262	25/18888	0.00583015	0.0466412	ACER3/NEU4	2
BP	GO:0060117	auditory receptor cell development	2/262	25/18888	0.00583015	0.0466412	WHRN/TRIOBP	2
CC	GO:0005925	focal adhesion	15/268	421/19894	7.82736e-05	0.000626189	SHC1/THY1/CAPN5/PXN/CDC42EP1/TRIOBP/DNM2/HSPA1A/RPL7A/P4HB/RPLP2/CD151/TSPAN4/CD99/EPHA2	15
CC	GO:0030055	cell-substrate junction	15/268	431/19894	9.93989e-05	0.000795191	SHC1/THY1/CAPN5/PXN/CDC42EP1/TRIOBP/DNM2/HSPA1A/RPL7A/P4HB/RPLP2/CD151/TSPAN4/CD99/EPHA2	15
CC	GO:0140534	endoplasmic reticulum protein-containing complex	7/268	126/19894	0.000201411	0.00161129	PIGM/HSD17B12/SRPRA/RP9/DNAJB11/NPLOC4/P4HB	7
CC	GO:0032421	stereocilium bundle	5/268	64/19894	0.000213103	0.00170482	RSPH9/WHRN/TRIOBP/HOMER2/EPS8L2	5
CC	GO:0035869	ciliary transition zone	5/268	72/19894	0.000358485	0.00286788	CFAP410/WHRN/BBS9/MACIR/TMEM80	5
CC	GO:0031256	leading edge membrane	8/268	179/19894	0.00037692	0.00301536	THY1/TIRAP/SHISA9/STX4/PDXP/AIF1/EPS8L2/EPHA2	8
CC	GO:0016469	proton-transporting two-sector ATPase complex	4/268	52/19894	0.000656359	0.00525087	ATP5ME/ATP6V0E1/ATP6V1G2/ATP6V1G1	4
CC	GO:0001891	phagocytic cup	3/268	28/19894	0.000771787	0.00617429	SH3BP1/DNM2/AIF1	3
CC	GO:0033176	proton-transporting V-type ATPase complex	3/268	28/19894	0.000771787	0.00617429	ATP6V0E1/ATP6V1G2/ATP6V1G1	3
CC	GO:0030027	lamellipodium	8/268	203/19894	0.000799452	0.00639561	PXN/STX4/VAMP7/SH3BP1/PDXP/AIF1/P4HB/EPHA2	8
CC	GO:0032420	stereocilium	4/268	56/19894	0.000854038	0.0068323	WHRN/TRIOBP/HOMER2/EPS8L2	4
CC	GO:0005688	U6 snRNP	2/268	11/19894	0.00114723	0.0091778	DDX39B/LSM2	2
CC	GO:0034663	endoplasmic reticulum chaperone complex	2/268	11/19894	0.00114723	0.0091778	DNAJB11/P4HB	2
CC	GO:0005793	endoplasmic reticulum-Golgi intermediate compartment	6/268	133/19894	0.00116864	0.00934908	GJB2/TBC1D20/ERGIC1/WHAMM/P4HB/SCYL1	6
CC	GO:0000221	vacuolar proton-transporting V-type ATPase, V1 domain	2/268	12/19894	0.00136452	0.0109162	ATP6V1G2/ATP6V1G1	2
CC	GO:0033180	proton-transporting V-type ATPase, V1 domain	2/268	12/19894	0.00136452	0.0109162	ATP6V1G2/ATP6V1G1	2
CC	GO:0032587	ruffle membrane	5/268	100/19894	0.00142543	0.0114034	TIRAP/PDXP/AIF1/EPS8L2/EPHA2	5
CC	GO:0045335	phagocytic vesicle	6/268	142/19894	0.00157931	0.0126345	ATP6V0E1/STX4/VAMP7/DNM2/HGS/CDC42EP2	6
CC	GO:0005736	RNA polymerase I complex	2/268	13/19894	0.00159839	0.0127872	POLR1C/POLR2L	2
CC	GO:0031252	cell leading edge	12/268	426/19894	0.00165209	0.0132167	THY1/PXN/TIRAP/SHISA9/STX4/VAMP7/SH3BP1/PDXP/AIF1/P4HB/EPS8L2/EPHA2	12
CC	GO:0097386	glial cell projection	3/268	37/19894	0.00167523	0.0134018	GJB2/KCNJ10/AIF1	3
CC	GO:1904949	ATPase complex	6/268	149/19894	0.00196193	0.0156955	ATP5ME/ATP6V0E1/ATP6V1G2/BCL7C/ATP6V1G1/DPF2	6
CC	GO:0000145	exocyst	2/268	17/19894	0.00269022	0.0215217	SH3BP1/WASHC1	2
CC	GO:0015934	large ribosomal subunit	5/268	118/19894	0.00273159	0.0218527	RPL26L1/MRPS18A/RPL7A/MRPL12/RPLP2	5
CC	GO:0030670	phagocytic vesicle membrane	4/268	81/19894	0.00298501	0.0238801	ATP6V0E1/STX4/VAMP7/DNM2	4
CC	GO:0005666	RNA polymerase III complex	2/268	18/19894	0.00299996	0.0239997	POLR1C/POLR2L	2
CC	GO:0098862	cluster of actin-based cell projections	6/268	165/19894	0.0030674	0.0245392	RSPH9/WHRN/TRIOBP/HOMER2/CLIC1/EPS8L2	6
CC	GO:0005788	endoplasmic reticulum lumen	9/268	313/19894	0.00331657	0.0265326	SPARCL1/BCHE/TSPAN14/TXNDC12/LGALS1/AHSG/DNAJB11/P4HB/PNPLA2	9
CC	GO:0097449	astrocyte projection	2/268	19/19894	0.00332353	0.0265882	GJB2/KCNJ10	2
CC	GO:0031519	PcG protein complex	3/268	49/19894	0.00353249	0.02826	PCGF3/CSNK2A1/CSNK2B	3
CC	GO:0033178	proton-transporting two-sector ATPase complex, catalytic domain	2/268	20/19894	0.00366051	0.0292841	ATP6V1G2/ATP6V1G1	2
CC	GO:0031201	SNARE complex	3/268	50/19894	0.00372158	0.0297726	STX1B/STX4/VAMP7	3
CC	GO:0005922	connexin complex	2/268	21/19894	0.00401048	0.0320838	GJB2/GJB6	2
CC	GO:0031258	lamellipodium membrane	2/268	22/19894	0.00437302	0.0349842	PDXP/EPHA2	2
CC	GO:0030867	rough endoplasmic reticulum membrane	2/268	24/19894	0.00513426	0.0410741	SRPRA/RP9	2
CC	GO:0097060	synaptic membrane	10/268	397/19894	0.00542769	0.0434215	NRXN3/KCNJ9/GAD2/CHRNA4/SHISA9/NRP2/DNM2/PSEN2/LHFPL4/NTNG2	10
CC	GO:0072562	blood microparticle	5/268	144/19894	0.00569741	0.0455793	BCHE/AHSG/HSPA1A/CLIC1/HSPA1L	5
CC	GO:0044391	ribosomal subunit	6/268	193/19894	0.00587361	0.0469889	RPL26L1/MRPS18A/MRPS9/RPL7A/MRPL12/RPLP2	6
CC	GO:0022625	cytosolic large ribosomal subunit	3/268	60/19894	0.0058974	0.0471792	RPL26L1/RPL7A/RPLP2	3
CC	GO:0032589	neuron projection membrane	3/268	60/19894	0.0058974	0.0471792	THY1/SHISA9/STX4	3
CC	GO:0016471	vacuolar proton-transporting V-type ATPase complex	2/268	26/19894	0.00594114	0.0475291	ATP6V1G2/ATP6V1G1	2
CC	GO:0033177	proton-transporting two-sector ATPase complex, proton-transporting domain	2/268	26/19894	0.00594114	0.0475291	ATP5ME/ATP6V0E1	2
MF	GO:0033764	steroid dehydrogenase activity, acting on the CH-OH group of donors, NAD or NADP as acceptor	4/268	32/18522	0.00014004	0.00112032	HSD17B11/DHRS11/HSD17B12/HSD3B7	4
MF	GO:0016229	steroid dehydrogenase activity	4/268	35/18522	0.0001971	0.0015768	HSD17B11/DHRS11/HSD17B12/HSD3B7	4
MF	GO:0004303	estradiol 17-beta-dehydrogenase [NAD(P)] activity	3/268	19/18522	0.000305619	0.00244495	HSD17B11/DHRS11/HSD17B12	3
MF	GO:0031267	small GTPase binding	11/268	281/18522	0.000339843	0.00271874	TBC1D20/TNPO1/PEX5L/XPO5/PAK3/CDC42EP1/GGA1/TRIOBP/WHAMM/LSM2/CDC42EP2	11
MF	GO:0051787	misfolded protein binding	3/268	20/18522	0.000355735	0.00284588	DNAJB11/HSPA1A/BAG6	3
MF	GO:0043130	ubiquitin binding	6/268	99/18522	0.000395602	0.00316482	CKS1B/RBCK1/USP13/GGA1/HGS/NPLOC4	6
MF	GO:0042625	ATPase-coupled ion transmembrane transporter activity	3/268	24/18522	0.000605244	0.00484196	ATP6V0E1/ATP6V1G2/ATP6V1G1	3
MF	GO:0044769	ATPase activity, coupled to transmembrane movement of ions, rotational mechanism	3/268	24/18522	0.000605244	0.00484196	ATP6V0E1/ATP6V1G2/ATP6V1G1	3
MF	GO:0046961	proton-transporting ATPase activity, rotational mechanism	3/268	24/18522	0.000605244	0.00484196	ATP6V0E1/ATP6V1G2/ATP6V1G1	3
MF	GO:0051020	GTPase binding	11/268	313/18522	0.000760367	0.00608294	TBC1D20/TNPO1/PEX5L/XPO5/PAK3/CDC42EP1/GGA1/TRIOBP/WHAMM/LSM2/CDC42EP2	11
MF	GO:0005242	inward rectifier potassium channel activity	3/268	27/18522	0.000847238	0.0067779	KCNN3/KCNJ10/KCNJ9	3
MF	GO:0032182	ubiquitin-like protein binding	6/268	119/18522	0.000965726	0.00772581	CKS1B/RBCK1/USP13/GGA1/HGS/NPLOC4	6
MF	GO:0044389	ubiquitin-like protein ligase binding	11/268	324/18522	0.000974736	0.00779789	FZD8/USP2/USP13/TRIOBP/HSPA1A/BAG6/HSPA1L/HGS/NPLOC4/SMG5/WASHC1	11
MF	GO:0001054	RNA polymerase I activity	2/268	10/18522	0.00108674	0.00869393	POLR1C/POLR2L	2
MF	GO:0001056	RNA polymerase III activity	2/268	10/18522	0.00108674	0.00869393	POLR1C/POLR2L	2
MF	GO:0042562	hormone binding	5/268	92/18522	0.00135285	0.0108228	SHC1/TTR/NRDC/RAMP1/DRD4	5
MF	GO:0031072	heat shock protein binding	6/268	130/18522	0.00145693	0.0116554	CSNK2A1/PDXP/HSPA1A/BAG6/HSPA1L/FKBP4	6
MF	GO:0140101	catalytic activity, acting on a tRNA	6/268	130/18522	0.00145693	0.0116554	GATC/NT5C3A/QTRT1/VARS1/CARS1/THUMPD3	6
MF	GO:0031625	ubiquitin protein ligase binding	10/268	305/18522	0.00171185	0.0136948	FZD8/USP2/USP13/TRIOBP/HSPA1A/BAG6/HSPA1L/NPLOC4/SMG5/WASHC1	10
MF	GO:0015101	organic cation transmembrane transporter activity	3/268	36/18522	0.00188036	0.0150429	SLC29A3/SLCO1A2/SLC44A2	3
MF	GO:0005484	SNAP receptor activity	3/268	37/18522	0.00202483	0.0161986	STX1B/STX4/VAMP7	3
MF	GO:0004722	protein serine/threonine phosphatase activity	5/268	104/18522	0.00220297	0.0176237	PDXP/CDC14B/ILKAP/PHLPP1/CTDSPL2	5
MF	GO:0016887	ATP hydrolysis activity	12/268	417/18522	0.00234679	0.0187744	MYO19/ATP6V1G2/DDX39B/SRPRA/ATP6V1G1/NAV3/KIF21A/HSPA1A/HSPA1L/CCT3/WRNIP1/DDX11	12
MF	GO:0015556	C4-dicarboxylate transmembrane transporter activity	2/268	15/18522	0.00241801	0.0193441	SLC25A10/SLC25A22	2
MF	GO:0016208	AMP binding	2/268	15/18522	0.00241801	0.0193441	PYGL/PFKL	2
MF	GO:0047372	acylglycerol lipase activity	2/268	15/18522	0.00241801	0.0193441	ABHD12B/ABHD16A	2
MF	GO:0140662	ATP-dependent protein folding chaperone	3/268	40/18522	0.0024947	0.0199576	HSPA1A/HSPA1L/CCT3	3
MF	GO:0070403	NAD+ binding	2/268	16/18522	0.00273739	0.0218991	CRYL1/SIRT4	2
MF	GO:0070628	proteasome binding	2/268	17/18522	0.00307316	0.0245853	USP13/BAG6	2
MF	GO:0005178	integrin binding	6/268	157/18522	0.00335743	0.0268595	ADAM15/THY1/FBLN1/P4HB/CD151/TSPAN4	6
MF	GO:0140098	catalytic activity, acting on RNA	11/268	390/18522	0.00339111	0.0271289	MRM1/GATC/POLR1C/DDX39B/DCPS/NT5C3A/QTRT1/VARS1/CARS1/THUMPD3/POLR2L	11
MF	GO:0000049	tRNA binding	4/268	80/18522	0.00359956	0.0287965	XPO5/RPUSD4/CARS1/THUMPD3	4
MF	GO:0003746	translation elongation factor activity	2/268	19/18522	0.00379175	0.030334	EEF1A2/GTPBP2	2
MF	GO:0017124	SH3 domain binding	5/268	122/18522	0.0040401	0.0323208	ADAM15/PAK3/SH3BP1/DNM2/DRD4	5
MF	GO:0051082	unfolded protein binding	5/268	122/18522	0.0040401	0.0323208	DNAJB11/HSPA1A/HSPA1L/NAP1L4/CCT3	5
MF	GO:0017018	myosin phosphatase activity	4/268	83/18522	0.00404606	0.0323685	PDXP/CDC14B/ILKAP/PHLPP1	4
MF	GO:0008135	translation factor activity, RNA binding	4/268	84/18522	0.00420178	0.0336142	EEF1A2/GTPBP2/CPEB1/EIF3J	4
MF	GO:0004197	cysteine-type endopeptidase activity	4/268	85/18522	0.00436095	0.0348876	USP2/CAPN5/USP13/ATG4D	4
MF	GO:0016616	oxidoreductase activity, acting on the CH-OH group of donors, NAD or NADP as acceptor	5/268	125/18522	0.00441728	0.0353382	HSD17B11/CRYL1/DHRS11/HSD17B12/HSD3B7	5
MF	GO:0005243	gap junction channel activity	2/268	21/18522	0.00456962	0.036557	GJB2/GJB6	2
MF	GO:0019829	ATPase-coupled monoatomic cation transmembrane transporter activity	3/268	53/18522	0.0051634	0.0413072	ATP6V0E1/ATP6V1G2/ATP6V1G1	3
MF	GO:0099094	ligand-gated monoatomic cation channel activity	5/268	132/18522	0.00537968	0.0430374	KCNN3/KCNJ10/KCNJ9/CHRNA4/TRPM2	5
MF	GO:0003735	structural constituent of ribosome	6/268	176/18522	0.00539373	0.0431499	RPL26L1/MRPS18A/MRPS9/RPL7A/MRPL12/RPLP2	6
MF	GO:0005212	structural constituent of eye lens	2/268	23/18522	0.00540281	0.0432225	CRYBB1/CRYGS	2
MF	GO:0008374	O-acyltransferase activity	3/268	54/18522	0.00541059	0.0432847	PIGW/AGPAT2/PNPLA2	3
MF	GO:0016614	oxidoreductase activity, acting on CH-OH group of donors	5/268	135/18522	0.00582782	0.0466225	HSD17B11/CRYL1/DHRS11/HSD17B12/HSD3B7	5
MF	GO:0019838	growth factor binding	5/268	135/18522	0.00582782	0.0466225	SHC1/NRP2/NRDC/LTBP3/EPHA2	5
MF	GO:0035091	phosphatidylinositol binding	8/268	276/18522	0.00601669	0.0481335	THY1/TIRAP/GGA1/DNM2/OSBPL5/ZCCHC2/HGS/TULP3	8
MF	GO:0070279	vitamin B6 binding	3/268	57/18522	0.00618691	0.0494953	PYGL/GAD2/SCLY	3

## Sheet: GO_Puberty vs Postpuberty
ONTOLOGY	ID	Description	GeneRatio	BgRatio	pvalue	p.adjust	geneID	Count
BP	GO:0007605	sensory perception of sound	9/234	161/18888	2.63136e-05	0.000184195	GJB2/GJB6/WHRN/TRIOBP/CDKN2D/HOMER2/PPIP5K2/LHFPL4/EPS8L2	9
BP	GO:0050954	sensory perception of mechanical stimulus	9/234	185/18888	7.33481e-05	0.000513437	GJB2/GJB6/WHRN/TRIOBP/CDKN2D/HOMER2/PPIP5K2/LHFPL4/EPS8L2	9
BP	GO:0010324	membrane invagination	5/234	65/18888	0.000180273	0.00126191	VAMP7/XKR6/SH3BP1/AIF1/HGS	5
BP	GO:0009247	glycolipid biosynthetic process	5/234	78/18888	0.000404709	0.00283296	PIGG/PIGW/PIGM/ST3GAL4/B4GALT6	5
BP	GO:0006664	glycolipid metabolic process	6/234	113/18888	0.000406723	0.00284706	PIGG/PIGW/PIGM/ST3GAL4/B4GALT6/NEU4	6
BP	GO:1903509	liposaccharide metabolic process	6/234	114/18888	0.00042497	0.00297479	PIGG/PIGW/PIGM/ST3GAL4/B4GALT6/NEU4	6
BP	GO:0006911	phagocytosis, engulfment	4/234	49/18888	0.000449054	0.00314338	VAMP7/XKR6/SH3BP1/AIF1	4
BP	GO:1902903	regulation of supramolecular fiber organization	12/234	392/18888	0.000528321	0.00369824	PXN/PAK3/NAV3/SH3BP1/PDXP/CDC42EP1/TRIOBP/WHAMM/HSPA1A/CDC42EP2/FKBP4/WASHC1	12
BP	GO:0006399	tRNA metabolic process	8/234	202/18888	0.000538903	0.00377232	GATC/RPUSD4/KTI12/QTRT1/VARS1/CARS1/THUMPD3/POLR2L	8
BP	GO:0015872	dopamine transport	4/234	56/18888	0.00072781	0.00509467	CHRNA4/SLC29A3/RAB3B/DRD4	4
BP	GO:0007015	actin filament organization	13/234	467/18888	0.000809035	0.00566325	MYO19/PXN/PAK3/ZEB2/SH3BP1/PDXP/CDC42EP1/TRIOBP/DNM2/WHAMM/AIF1/CDC42EP2/WASHC1	13
BP	GO:0099024	plasma membrane invagination	4/234	58/18888	0.000824749	0.00577324	VAMP7/XKR6/SH3BP1/AIF1	4
BP	GO:1902905	positive regulation of supramolecular fiber organization	7/234	175/18888	0.000893195	0.00625237	PXN/NAV3/PDXP/CDC42EP1/WHAMM/HSPA1A/CDC42EP2	7
BP	GO:0010496	intercellular transport	2/234	10/18888	0.000920168	0.00644117	GJB2/GJB6	2
BP	GO:0006506	GPI anchor biosynthetic process	3/234	32/18888	0.00102056	0.00714392	PIGG/PIGW/PIGM	3
BP	GO:0110053	regulation of actin filament organization	9/234	273/18888	0.00102347	0.00716431	PXN/PAK3/SH3BP1/PDXP/CDC42EP1/TRIOBP/WHAMM/CDC42EP2/WASHC1	9
BP	GO:0006505	GPI anchor metabolic process	3/234	33/18888	0.0011125	0.00778747	PIGG/PIGW/PIGM	3
BP	GO:0006703	estrogen biosynthetic process	2/234	11/18888	0.00111551	0.00780859	HSD17B11/DHRS11	2
BP	GO:0051495	positive regulation of cytoskeleton organization	7/234	184/18888	0.00116356	0.00814494	PXN/NAV3/PDXP/CDC42EP1/WHAMM/HSPA1A/CDC42EP2	7
BP	GO:0032970	regulation of actin filament-based process	11/234	385/18888	0.00125632	0.00879427	PXN/TRPM2/PAK3/ZEB2/SH3BP1/PDXP/CDC42EP1/TRIOBP/WHAMM/CDC42EP2/WASHC1	11
BP	GO:0030534	adult behavior	6/234	144/18888	0.00130978	0.00916846	NRXN3/KCNJ10/CHRNA4/HOMER2/DRD4/CEND1	6
BP	GO:0098810	neurotransmitter reuptake	3/234	35/18888	0.00131061	0.00917429	KCNJ10/RAB3B/DRD4	3
BP	GO:0006002	fructose 6-phosphate metabolic process	2/234	12/18888	0.00132775	0.00929426	PFKL/TALDO1	2
BP	GO:0019682	glyceraldehyde-3-phosphate metabolic process	2/234	12/18888	0.00132775	0.00929426	SLC25A10/TALDO1	2
BP	GO:0051583	dopamine uptake involved in synaptic transmission	2/234	12/18888	0.00132775	0.00929426	RAB3B/DRD4	2
BP	GO:0051934	catecholamine uptake involved in synaptic transmission	2/234	12/18888	0.00132775	0.00929426	RAB3B/DRD4	2
BP	GO:0051258	protein polymerization	9/234	287/18888	0.0013948	0.00976358	PAK3/NAV3/CDC42EP1/TRIOBP/DNM2/HSPA1A/AIF1/CDC42EP2/FKBP4	9
BP	GO:0046467	membrane lipid biosynthetic process	6/234	146/18888	0.00139637	0.00977458	PIGG/PIGW/PIGM/ACER3/ST3GAL4/B4GALT6	6
BP	GO:0010764	negative regulation of fibroblast migration	2/234	13/18888	0.00155644	0.0108951	ZEB2/MACIR	2
BP	GO:0032956	regulation of actin cytoskeleton organization	10/234	344/18888	0.00156121	0.0109285	PXN/TRPM2/PAK3/SH3BP1/PDXP/CDC42EP1/TRIOBP/WHAMM/CDC42EP2/WASHC1	10
BP	GO:0008154	actin polymerization or depolymerization	7/234	196/18888	0.00161228	0.0112859	PAK3/SH3BP1/PDXP/CDC42EP1/TRIOBP/AIF1/CDC42EP2	7
BP	GO:0048193	Golgi vesicle transport	9/234	294/18888	0.00161482	0.0113037	TBC1D20/ERGIC1/VAMP7/GGA1/DNM2/WHAMM/OSBPL5/P4HB/SCYL1	9
BP	GO:0046461	neutral lipid catabolic process	3/234	38/18888	0.00164411	0.0115088	ABHD12B/ABHD16A/PNPLA2	3
BP	GO:0046464	acylglycerol catabolic process	3/234	38/18888	0.00164411	0.0115088	ABHD12B/ABHD16A/PNPLA2	3
BP	GO:0008064	regulation of actin polymerization or depolymerization	6/234	154/18888	0.00178371	0.012486	PAK3/SH3BP1/PDXP/CDC42EP1/TRIOBP/CDC42EP2	6
BP	GO:0035973	aggrephagy	2/234	14/18888	0.00180114	0.012608	CSNK2A1/ATG4D	2
BP	GO:0046185	aldehyde catabolic process	2/234	14/18888	0.00180114	0.012608	PDXP/GATD1	2
BP	GO:0048148	behavioral response to cocaine	2/234	14/18888	0.00180114	0.012608	HOMER2/DRD4	2
BP	GO:0070307	lens fiber cell development	2/234	14/18888	0.00180114	0.012608	TBC1D20/EPHA2	2
BP	GO:0051937	catecholamine transport	4/234	74/18888	0.00191973	0.0134381	CHRNA4/SLC29A3/RAB3B/DRD4	4
BP	GO:0030832	regulation of actin filament length	6/234	157/18888	0.00194669	0.0136268	PAK3/SH3BP1/PDXP/CDC42EP1/TRIOBP/CDC42EP2	6
BP	GO:0032271	regulation of protein polymerization	7/234	204/18888	0.00197386	0.013817	PAK3/NAV3/CDC42EP1/TRIOBP/HSPA1A/CDC42EP2/FKBP4	7
BP	GO:0061077	chaperone-mediated protein folding	4/234	75/18888	0.00200867	0.0140607	CSNK2A1/HSPA1A/HSPA1L/FKBP4	4
BP	GO:0000731	DNA synthesis involved in DNA repair	3/234	41/18888	0.00202211	0.0141548	POLH/CDKN2D/WRNIP1	3
BP	GO:0016558	protein import into peroxisome matrix	2/234	15/18888	0.00206142	0.01443	PEX5L/PEX26	2
BP	GO:0021694	cerebellar Purkinje cell layer formation	2/234	15/18888	0.00206142	0.01443	WHRN/CEND1	2
BP	GO:0006650	glycerophospholipid metabolic process	9/234	307/18888	0.00209115	0.014638	PIGG/ABHD12B/PIGW/PIGM/SLC44A2/ITPKB/ABHD16A/OSBPL5/AGPAT2	9
BP	GO:0006081	cellular aldehyde metabolic process	4/234	76/18888	0.00210019	0.0147014	PDXP/SLC25A10/TALDO1/GATD1	4
BP	GO:0002691	regulation of cellular extravasation	3/234	42/18888	0.00215813	0.0151069	THY1/ST3GAL4/CD99	3
BP	GO:1902600	proton transmembrane transport	6/234	161/18888	0.00217982	0.0152587	ATP5ME/ATP6V0E1/ATP6V1G2/ATP6V1G1/DRD4/SLC25A22	6
BP	GO:0046462	monoacylglycerol metabolic process	2/234	16/18888	0.00233687	0.0163581	ABHD12B/ABHD16A	2
BP	GO:2001256	regulation of store-operated calcium entry	2/234	16/18888	0.00233687	0.0163581	HOMER2/CRACR2B	2
BP	GO:0043039	tRNA aminoacylation	3/234	44/18888	0.00244535	0.0171175	GATC/VARS1/CARS1	3
BP	GO:0071526	semaphorin-plexin signaling pathway	3/234	44/18888	0.00244535	0.0171175	NRP2/SH3BP1/ARHGDIA	3
BP	GO:0097178	ruffle assembly	3/234	44/18888	0.00244535	0.0171175	SH3BP1/AIF1/EPS8L2	3
BP	GO:0032535	regulation of cellular component size	10/234	370/18888	0.00248189	0.0173732	RAP1GAP2/PAK3/RAB3B/SH3BP1/PDXP/CDC42EP1/TRIOBP/DNM2/CDC42EP2/SCT	10
BP	GO:0001504	neurotransmitter uptake	3/234	45/18888	0.00259658	0.0181761	KCNJ10/RAB3B/DRD4	3
BP	GO:0043038	amino acid activation	3/234	45/18888	0.00259658	0.0181761	GATC/VARS1/CARS1	3
BP	GO:0060080	inhibitory postsynaptic potential	2/234	17/18888	0.00262707	0.0183895	CHRNA4/DRD4	2
BP	GO:0061548	ganglion development	2/234	17/18888	0.00262707	0.0183895	NRP2/TULP3	2
BP	GO:0090494	dopamine uptake	2/234	17/18888	0.00262707	0.0183895	RAB3B/DRD4	2
BP	GO:0097401	synaptic vesicle lumen acidification	2/234	17/18888	0.00262707	0.0183895	ATP6V1G2/ATP6V1G1	2
BP	GO:1904294	positive regulation of ERAD pathway	2/234	17/18888	0.00262707	0.0183895	USP13/BAG6	2
BP	GO:0006643	membrane lipid metabolic process	7/234	217/18888	0.00267993	0.0187595	PIGG/PIGW/PIGM/ACER3/ST3GAL4/B4GALT6/NEU4	7
BP	GO:0043244	regulation of protein-containing complex disassembly	5/234	124/18888	0.00273929	0.019175	NAV3/SH3BP1/PDXP/TRIOBP/SETX	5
BP	GO:1905897	regulation of response to endoplasmic reticulum stress	4/234	84/18888	0.00292756	0.0204929	USP13/TXNDC12/HSPA1A/BAG6	4
BP	GO:0099003	vesicle-mediated transport in synapse	7/234	221/18888	0.00292885	0.0205019	ATP6V1G2/ATP6V1G1/RAB3B/DNM2/AP3B2/ARHGDIA/DRD4	7
BP	GO:0006450	regulation of translational fidelity	2/234	18/18888	0.00293161	0.0205213	GATC/VARS1	2
BP	GO:0016264	gap junction assembly	2/234	18/18888	0.00293161	0.0205213	GJB2/GJB6	2
BP	GO:0060088	auditory receptor cell stereocilium organization	2/234	18/18888	0.00293161	0.0205213	WHRN/TRIOBP	2
BP	GO:0090493	catecholamine uptake	2/234	18/18888	0.00293161	0.0205213	RAB3B/DRD4	2
BP	GO:0006644	phospholipid metabolic process	10/234	383/18888	0.00306998	0.0214899	PIGG/ABHD12B/PMVK/PIGW/PIGM/SLC44A2/ITPKB/ABHD16A/OSBPL5/AGPAT2	10
BP	GO:1903039	positive regulation of leukocyte cell-cell adhesion	8/234	277/18888	0.00321126	0.0224788	ZBTB7B/SOX12/THY1/ST3GAL4/ICOSLG/LGALS1/ITPKB/AIF1	8
BP	GO:0021692	cerebellar Purkinje cell layer morphogenesis	2/234	19/18888	0.00325011	0.0227507	WHRN/CEND1	2
BP	GO:0097320	plasma membrane tubulation	2/234	19/18888	0.00325011	0.0227507	DNM2/WHAMM	2
BP	GO:0015844	monoamine transport	4/234	87/18888	0.00328269	0.0229788	CHRNA4/SLC29A3/RAB3B/DRD4	4
BP	GO:1901879	regulation of protein depolymerization	4/234	87/18888	0.00328269	0.0229788	NAV3/SH3BP1/PDXP/TRIOBP	4
BP	GO:0032543	mitochondrial translation	5/234	130/18888	0.00328373	0.0229861	GATC/MRPS18A/RPUSD4/MRPS9/MRPL12	5
BP	GO:0043154	negative regulation of cysteine-type endopeptidase activity involved in apoptotic process	3/234	50/18888	0.00342924	0.0240047	CSNK2A1/TRIAP1/CDKN2D	3
BP	GO:0006888	endoplasmic reticulum to Golgi vesicle-mediated transport	5/234	132/18888	0.00347968	0.0243578	TBC1D20/ERGIC1/VAMP7/WHAMM/P4HB	5
BP	GO:0002093	auditory receptor cell morphogenesis	2/234	20/18888	0.00358216	0.0250751	WHRN/TRIOBP	2
BP	GO:0002755	MyD88-dependent toll-like receptor signaling pathway	2/234	20/18888	0.00358216	0.0250751	TIRAP/IRF7	2
BP	GO:0072662	protein localization to peroxisome	2/234	20/18888	0.00358216	0.0250751	PEX5L/PEX26	2
BP	GO:0072663	establishment of protein localization to peroxisome	2/234	20/18888	0.00358216	0.0250751	PEX5L/PEX26	2
BP	GO:1902236	negative regulation of endoplasmic reticulum stress-induced intrinsic apoptotic signaling pathway	2/234	20/18888	0.00358216	0.0250751	TXNDC12/HSPA1A	2
BP	GO:0006400	tRNA modification	4/234	91/18888	0.00379532	0.0265673	RPUSD4/KTI12/QTRT1/THUMPD3	4
BP	GO:0032273	positive regulation of protein polymerization	4/234	91/18888	0.00379532	0.0265673	NAV3/CDC42EP1/HSPA1A/CDC42EP2	4
BP	GO:0033033	negative regulation of myeloid cell apoptotic process	2/234	21/18888	0.0039274	0.0274918	ITPKB/IRF7	2
BP	GO:0046486	glycerolipid metabolic process	10/234	400/18888	0.00398454	0.0278918	PIGG/ABHD12B/PIGW/PIGM/SLC44A2/ITPKB/ABHD16A/OSBPL5/AGPAT2/PNPLA2	10
BP	GO:0030834	regulation of actin filament depolymerization	3/234	53/18888	0.0039901	0.0279307	SH3BP1/PDXP/TRIOBP	3
BP	GO:0042157	lipoprotein metabolic process	5/234	139/18888	0.00422414	0.029569	PIGG/PIGW/PIGM/ATG4D/APOM	5
BP	GO:0002089	lens morphogenesis in camera-type eye	2/234	22/18888	0.00428543	0.029998	TBC1D20/EPHA2	2
BP	GO:0002115	store-operated calcium entry	2/234	22/18888	0.00428543	0.029998	HOMER2/CRACR2B	2
BP	GO:0015919	peroxisomal membrane transport	2/234	22/18888	0.00428543	0.029998	PEX5L/PEX26	2
BP	GO:0035584	calcium-mediated signaling using intracellular calcium source	2/234	22/18888	0.00428543	0.029998	TRPM2/HOMER2	2
BP	GO:0043574	peroxisomal transport	2/234	22/18888	0.00428543	0.029998	PEX5L/PEX26	2
BP	GO:0043279	response to alkaloid	4/234	95/18888	0.00435335	0.0304735	SRSF9/BCHE/HOMER2/DRD4	4
BP	GO:0006520	amino acid metabolic process	8/234	295/18888	0.00444186	0.031093	GAD2/SIRT4/GATC/MRI1/SCLY/VARS1/CARS1/P4HB	8
BP	GO:0006497	protein lipidation	4/234	96/18888	0.00450002	0.0315001	PIGG/PIGW/PIGM/ATG4D	4
BP	GO:0031529	ruffle organization	3/234	56/18888	0.0045967	0.0321769	SH3BP1/AIF1/EPS8L2	3
BP	GO:0006925	inflammatory cell apoptotic process	2/234	23/18888	0.00465591	0.0325914	ITPKB/IRF7	2
BP	GO:2000107	negative regulation of leukocyte apoptotic process	3/234	57/18888	0.00480901	0.033663	PDCD1/ITPKB/IRF7	3
BP	GO:0030042	actin filament depolymerization	3/234	58/18888	0.00502633	0.0351843	SH3BP1/PDXP/TRIOBP	3
BP	GO:1904292	regulation of ERAD pathway	2/234	24/18888	0.00503846	0.0352692	USP13/BAG6	2
BP	GO:0034599	cellular response to oxidative stress	7/234	248/18888	0.00503993	0.0352795	GJB2/PXN/TRPM2/PYROXD1/HSPA1A/AIF1/SETX	7
BP	GO:0099504	synaptic vesicle cycle	6/234	199/18888	0.0054111	0.0378777	ATP6V1G2/ATP6V1G1/RAB3B/DNM2/AP3B2/ARHGDIA	6
BP	GO:0030318	melanocyte differentiation	2/234	25/18888	0.00543274	0.0380291	USP13/ZEB2	2
BP	GO:0046514	ceramide catabolic process	2/234	25/18888	0.00543274	0.0380291	ACER3/NEU4	2
BP	GO:0060117	auditory receptor cell development	2/234	25/18888	0.00543274	0.0380291	WHRN/TRIOBP	2
BP	GO:0008630	intrinsic apoptotic signaling pathway in response to DNA damage	4/234	102/18888	0.00544064	0.0380845	TRIAP1/CDKN2D/BAG6/EPHA2	4
BP	GO:0042158	lipoprotein biosynthetic process	4/234	102/18888	0.00544064	0.0380845	PIGG/PIGW/PIGM/ATG4D	4
BP	GO:0001961	positive regulation of cytokine-mediated signaling pathway	3/234	60/18888	0.00547595	0.0383317	HSPA1A/AGPAT2/IRF7	3
BP	GO:0046173	polyol biosynthetic process	3/234	60/18888	0.00547595	0.0383317	ACER3/ITPKB/PPIP5K2	3
BP	GO:0008654	phospholipid biosynthetic process	7/234	253/18888	0.00551877	0.0386314	PIGG/PMVK/PIGW/PIGM/SLC44A2/ITPKB/AGPAT2	7
BP	GO:0050870	positive regulation of T cell activation	7/234	253/18888	0.00551877	0.0386314	ZBTB7B/SOX12/THY1/ICOSLG/LGALS1/ITPKB/AIF1	7
BP	GO:0045017	glycerolipid biosynthetic process	7/234	254/18888	0.005618	0.039326	PIGG/PIGW/PIGM/SLC44A2/ITPKB/AGPAT2/PNPLA2	7
BP	GO:0006383	transcription by RNA polymerase III	3/234	61/18888	0.00570821	0.0399575	POLR1C/SETD5/POLR2L	3
BP	GO:0031113	regulation of microtubule polymerization	3/234	61/18888	0.00570821	0.0399575	NAV3/HSPA1A/FKBP4	3
BP	GO:0098876	vesicle-mediated transport to the plasma membrane	5/234	151/18888	0.00571934	0.0400354	ANKRD50/GGA1/OSBPL5/HGS/WASHC1	5
BP	GO:0015850	organic hydroxy compound transport	8/234	311/18888	0.00577888	0.0404521	CHRNA4/SLC29A3/RAB3B/SLCO1A2/SLC44A2/APOM/OSBPL5/DRD4	8
BP	GO:0021697	cerebellar cortex formation	2/234	26/18888	0.00583839	0.0408687	WHRN/CEND1	2
BP	GO:0022010	central nervous system myelination	2/234	26/18888	0.00583839	0.0408687	KCNJ10/B4GALT6	2
BP	GO:0032291	axon ensheathment in central nervous system	2/234	26/18888	0.00583839	0.0408687	KCNJ10/B4GALT6	2
BP	GO:0032958	inositol phosphate biosynthetic process	2/234	26/18888	0.00583839	0.0408687	ITPKB/PPIP5K2	2
BP	GO:0033598	mammary gland epithelial cell proliferation	2/234	26/18888	0.00583839	0.0408687	DEAF1/EPHA2	2
BP	GO:0015837	amine transport	4/234	105/18888	0.00595007	0.0416505	CHRNA4/RAB3B/SLC44A2/DRD4	4
BP	GO:0120032	regulation of plasma membrane bounded cell projection assembly	6/234	204/18888	0.00598637	0.0419046	TRPM2/CDC42EP1/CDC42EP2/EPS8L2/EPHA2/WASHC1	6
BP	GO:0016050	vesicle organization	9/234	371/18888	0.00602488	0.0421742	TBC1D20/ATP6V1G2/VAMP7/ATP6V1G1/ZEB2/DNM2/AP3B2/CC2D1A/HGS	9
BP	GO:0045732	positive regulation of protein catabolic process	6/234	205/18888	0.00610588	0.0427411	CSNK2A1/USP13/NRDC/GGA1/HSPA1A/BAG6	6
BP	GO:2000117	negative regulation of cysteine-type endopeptidase activity	3/234	63/18888	0.00618747	0.0433123	CSNK2A1/TRIAP1/CDKN2D	3
BP	GO:0060491	regulation of cell projection assembly	6/234	206/18888	0.00622687	0.0435881	TRPM2/CDC42EP1/CDC42EP2/EPS8L2/EPHA2/WASHC1	6
BP	GO:0042026	protein refolding	2/234	27/18888	0.00625508	0.0437855	HSPA1A/HSPA1L	2
BP	GO:0050996	positive regulation of lipid catabolic process	2/234	27/18888	0.00625508	0.0437855	PNPLA2/SCT	2
BP	GO:0099560	synaptic membrane adhesion	2/234	27/18888	0.00625508	0.0437855	SPARCL1/NTNG2	2
BP	GO:0046718	symbiont entry into host cell	5/234	156/18888	0.00642613	0.0449829	LGALS1/ILF3/HSPA1A/P4HB/EPHA2	5
BP	GO:0022617	extracellular matrix disassembly	3/234	64/18888	0.00643442	0.0450409	ADAM15/PBXIP1/WASHC1	3
BP	GO:0048524	positive regulation of viral process	3/234	64/18888	0.00643442	0.0450409	TBC1D20/LGALS1/P4HB	3
BP	GO:0043123	positive regulation of canonical NF-kappaB signal transduction	6/234	208/18888	0.00647336	0.0453135	RBCK1/TIRAP/LGALS1/SLC44A2/CC2D1A/LTB	6
BP	GO:0001573	ganglioside metabolic process	2/234	28/18888	0.00668247	0.0467773	B4GALT6/NEU4	2
BP	GO:0001963	synaptic transmission, dopaminergic	2/234	28/18888	0.00668247	0.0467773	RAB3B/DRD4	2
BP	GO:0015740	C4-dicarboxylate transport	2/234	28/18888	0.00668247	0.0467773	SLC25A10/SLC25A22	2
BP	GO:0016188	synaptic vesicle maturation	2/234	28/18888	0.00668247	0.0467773	ATP6V1G2/ATP6V1G1	2
BP	GO:0021680	cerebellar Purkinje cell layer development	2/234	28/18888	0.00668247	0.0467773	WHRN/CEND1	2
BP	GO:0032703	negative regulation of interleukin-2 production	2/234	28/18888	0.00668247	0.0467773	NAV3/HOMER2	2
BP	GO:0046503	glycerolipid catabolic process	3/234	65/18888	0.0066862	0.0468034	ABHD12B/ABHD16A/PNPLA2	3
BP	GO:0070059	intrinsic apoptotic signaling pathway in response to endoplasmic reticulum stress	3/234	65/18888	0.0066862	0.0468034	TXNDC12/HSPA1A/BAG6	3
BP	GO:0046474	glycerophospholipid biosynthetic process	6/234	210/18888	0.00672586	0.047081	PIGG/PIGW/PIGM/SLC44A2/ITPKB/AGPAT2	6
BP	GO:0120034	positive regulation of plasma membrane bounded cell projection assembly	4/234	111/18888	0.00704726	0.0493308	CDC42EP1/CDC42EP2/EPS8L2/WASHC1	4
BP	GO:0015813	L-glutamate transmembrane transport	2/234	29/18888	0.00712024	0.0498417	KCNJ10/SLC25A22	2
CC	GO:0005925	focal adhesion	15/238	421/19894	2.53799e-05	0.000177659	SHC1/THY1/CAPN5/PXN/CDC42EP1/TRIOBP/DNM2/HSPA1A/RPL7A/P4HB/RPLP2/CD151/TSPAN4/CD99/EPHA2	15
CC	GO:0030055	cell-substrate junction	15/238	431/19894	3.2676e-05	0.000228732	SHC1/THY1/CAPN5/PXN/CDC42EP1/TRIOBP/DNM2/HSPA1A/RPL7A/P4HB/RPLP2/CD151/TSPAN4/CD99/EPHA2	15
CC	GO:0032421	stereocilium bundle	5/238	64/19894	0.000144112	0.00100879	RSPH9/WHRN/TRIOBP/HOMER2/EPS8L2	5
CC	GO:0035869	ciliary transition zone	5/238	72/19894	0.000244806	0.00171364	CFAP410/WHRN/BBS9/MACIR/TMEM80	5
CC	GO:0016469	proton-transporting two-sector ATPase complex	4/238	52/19894	0.000492677	0.00344874	ATP5ME/ATP6V0E1/ATP6V1G2/ATP6V1G1	4
CC	GO:0001891	phagocytic cup	3/238	28/19894	0.000634465	0.00444126	SH3BP1/DNM2/AIF1	3
CC	GO:0033176	proton-transporting V-type ATPase complex	3/238	28/19894	0.000634465	0.00444126	ATP6V0E1/ATP6V1G2/ATP6V1G1	3
CC	GO:0032420	stereocilium	4/238	56/19894	0.000644055	0.00450838	WHRN/TRIOBP/HOMER2/EPS8L2	4
CC	GO:0005793	endoplasmic reticulum-Golgi intermediate compartment	6/238	133/19894	0.000764081	0.00534857	GJB2/TBC1D20/ERGIC1/WHAMM/P4HB/SCYL1	6
CC	GO:0031256	leading edge membrane	7/238	179/19894	0.00083869	0.00587083	THY1/TIRAP/SHISA9/PDXP/AIF1/EPS8L2/EPHA2	7
CC	GO:0032587	ruffle membrane	5/238	100/19894	0.00100678	0.00704747	TIRAP/PDXP/AIF1/EPS8L2/EPHA2	5
CC	GO:0005688	U6 snRNP	2/238	11/19894	0.00104292	0.00730042	DDX39B/LSM2	2
CC	GO:0000221	vacuolar proton-transporting V-type ATPase, V1 domain	2/238	12/19894	0.00124169	0.00869181	ATP6V1G2/ATP6V1G1	2
CC	GO:0033180	proton-transporting V-type ATPase, V1 domain	2/238	12/19894	0.00124169	0.00869181	ATP6V1G2/ATP6V1G1	2
CC	GO:0097386	glial cell projection	3/238	37/19894	0.00139084	0.00973591	GJB2/KCNJ10/AIF1	3
CC	GO:0005736	RNA polymerase I complex	2/238	13/19894	0.00145595	0.0101917	POLR1C/POLR2L	2
CC	GO:0030027	lamellipodium	7/238	203/19894	0.00161721	0.0113205	PXN/VAMP7/SH3BP1/PDXP/AIF1/P4HB/EPHA2	7
CC	GO:0015934	large ribosomal subunit	5/238	118/19894	0.00197078	0.0137955	RPL26L1/MRPS18A/RPL7A/MRPL12/RPLP2	5
CC	GO:0031252	cell leading edge	11/238	426/19894	0.00199061	0.0139343	THY1/PXN/TIRAP/SHISA9/VAMP7/SH3BP1/PDXP/AIF1/P4HB/EPS8L2/EPHA2	11
CC	GO:0098862	cluster of actin-based cell projections	6/238	165/19894	0.00208464	0.0145925	RSPH9/WHRN/TRIOBP/HOMER2/CLIC1/EPS8L2	6
CC	GO:0000145	exocyst	2/238	17/19894	0.00246017	0.0172212	SH3BP1/WASHC1	2
CC	GO:0140534	endoplasmic reticulum protein-containing complex	5/238	126/19894	0.00254974	0.0178482	PIGM/SRPRA/RP9/NPLOC4/P4HB	5
CC	GO:0005666	RNA polymerase III complex	2/238	18/19894	0.00274612	0.0192228	POLR1C/POLR2L	2
CC	GO:0031519	PcG protein complex	3/238	49/19894	0.00297117	0.0207982	PCGF3/CSNK2A1/CSNK2B	3
CC	GO:0097449	astrocyte projection	2/238	19/19894	0.0030453	0.0213171	GJB2/KCNJ10	2
CC	GO:0097060	synaptic membrane	10/238	397/19894	0.00309459	0.0216621	NRXN3/KCNJ9/GAD2/CHRNA4/SHISA9/NRP2/DNM2/PSEN2/LHFPL4/NTNG2	10
CC	GO:0033178	proton-transporting two-sector ATPase complex, catalytic domain	2/238	20/19894	0.00335734	0.0235014	ATP6V1G2/ATP6V1G1	2
CC	GO:0005922	connexin complex	2/238	21/19894	0.00368191	0.0257734	GJB2/GJB6	2
CC	GO:0031258	lamellipodium membrane	2/238	22/19894	0.00401866	0.0281306	PDXP/EPHA2	2
CC	GO:0045335	phagocytic vesicle	5/238	142/19894	0.00402124	0.0281487	ATP6V0E1/VAMP7/DNM2/HGS/CDC42EP2	5
CC	GO:0044391	ribosomal subunit	6/238	193/19894	0.0041261	0.0288827	RPL26L1/MRPS18A/MRPS9/RPL7A/MRPL12/RPLP2	6
CC	GO:0030867	rough endoplasmic reticulum membrane	2/238	24/19894	0.00472737	0.0330916	SRPRA/RP9	2
CC	GO:1904949	ATPase complex	5/238	149/19894	0.00480494	0.0336346	ATP5ME/ATP6V0E1/ATP6V1G2/ATP6V1G1/DPF2	5
CC	GO:0001650	fibrillar center	5/238	150/19894	0.0049241	0.0344687	POLR1C/CC2D1A/MRI1/CCDC137/DEAF1	5
CC	GO:0022625	cytosolic large ribosomal subunit	3/238	60/19894	0.00501864	0.0351305	RPL26L1/RPL7A/RPLP2	3
CC	GO:0016471	vacuolar proton-transporting V-type ATPase complex	2/238	26/19894	0.00548086	0.038366	ATP6V1G2/ATP6V1G1	2
CC	GO:0033177	proton-transporting two-sector ATPase complex, proton-transporting domain	2/238	26/19894	0.00548086	0.038366	ATP5ME/ATP6V0E1	2
CC	GO:0008021	synaptic vesicle	6/238	216/19894	0.00655398	0.0458778	TRIM9/GAD2/ATP6V1G2/ATP6V1G1/RAB3B/PSEN2	6
CC	GO:0030426	growth cone	5/238	164/19894	0.00678556	0.0474989	THY1/WHRN/DNM2/FKBP4/SETX	5
MF	GO:0031267	small GTPase binding	11/239	281/18522	0.000157604	0.00110323	TBC1D20/TNPO1/PEX5L/XPO5/PAK3/CDC42EP1/GGA1/TRIOBP/WHAMM/LSM2/CDC42EP2	11
MF	GO:0043130	ubiquitin binding	6/239	99/18522	0.000255527	0.00178869	CKS1B/RBCK1/USP13/GGA1/HGS/NPLOC4	6
MF	GO:0051020	GTPase binding	11/239	313/18522	0.000368401	0.0025788	TBC1D20/TNPO1/PEX5L/XPO5/PAK3/CDC42EP1/GGA1/TRIOBP/WHAMM/LSM2/CDC42EP2	11
MF	GO:0042625	ATPase-coupled ion transmembrane transporter activity	3/239	24/18522	0.000502101	0.00351471	ATP6V0E1/ATP6V1G2/ATP6V1G1	3
MF	GO:0044769	ATPase activity, coupled to transmembrane movement of ions, rotational mechanism	3/239	24/18522	0.000502101	0.00351471	ATP6V0E1/ATP6V1G2/ATP6V1G1	3
MF	GO:0046961	proton-transporting ATPase activity, rotational mechanism	3/239	24/18522	0.000502101	0.00351471	ATP6V0E1/ATP6V1G2/ATP6V1G1	3
MF	GO:0032182	ubiquitin-like protein binding	6/239	119/18522	0.000639999	0.00447999	CKS1B/RBCK1/USP13/GGA1/HGS/NPLOC4	6
MF	GO:0005242	inward rectifier potassium channel activity	3/239	27/18522	0.000705285	0.00493699	KCNN3/KCNJ10/KCNJ9	3
MF	GO:0042562	hormone binding	5/239	92/18522	0.000970473	0.00679331	SHC1/TTR/NRDC/RAMP1/DRD4	5
MF	GO:0031072	heat shock protein binding	6/239	130/18522	0.000979105	0.00685373	CSNK2A1/PDXP/HSPA1A/BAG6/HSPA1L/FKBP4	6
MF	GO:0140101	catalytic activity, acting on a tRNA	6/239	130/18522	0.000979105	0.00685373	GATC/NT5C3A/QTRT1/VARS1/CARS1/THUMPD3	6
MF	GO:0001054	RNA polymerase I activity	2/239	10/18522	0.000995584	0.00696909	POLR1C/POLR2L	2
MF	GO:0001056	RNA polymerase III activity	2/239	10/18522	0.000995584	0.00696909	POLR1C/POLR2L	2
MF	GO:0044389	ubiquitin-like protein ligase binding	10/239	324/18522	0.00137659	0.00963611	FZD8/USP2/USP13/TRIOBP/HSPA1A/BAG6/HSPA1L/HGS/NPLOC4/WASHC1	10
MF	GO:0015101	organic cation transmembrane transporter activity	3/239	36/18522	0.00158145	0.0110701	SLC29A3/SLCO1A2/SLC44A2	3
MF	GO:0140098	catalytic activity, acting on RNA	11/239	390/18522	0.00182161	0.0127513	MRM1/GATC/POLR1C/DDX39B/DCPS/NT5C3A/QTRT1/VARS1/CARS1/THUMPD3/POLR2L	11
MF	GO:0015556	C4-dicarboxylate transmembrane transporter activity	2/239	15/18522	0.00222661	0.0155863	SLC25A10/SLC25A22	2
MF	GO:0016208	AMP binding	2/239	15/18522	0.00222661	0.0155863	PYGL/PFKL	2
MF	GO:0047372	acylglycerol lipase activity	2/239	15/18522	0.00222661	0.0155863	ABHD12B/ABHD16A	2
MF	GO:0070403	NAD+ binding	2/239	16/18522	0.00252329	0.017663	CRYL1/SIRT4	2
MF	GO:0031625	ubiquitin protein ligase binding	9/239	305/18522	0.00255275	0.0178693	FZD8/USP2/USP13/TRIOBP/HSPA1A/BAG6/HSPA1L/NPLOC4/WASHC1	9
MF	GO:0070628	proteasome binding	2/239	17/18522	0.00283569	0.0198498	USP13/BAG6	2
MF	GO:0000049	tRNA binding	4/239	80/18522	0.00284709	0.0199296	XPO5/RPUSD4/CARS1/THUMPD3	4
MF	GO:0016887	ATP hydrolysis activity	11/239	417/18522	0.00284814	0.019937	MYO19/ATP6V1G2/DDX39B/SRPRA/ATP6V1G1/NAV3/KIF21A/HSPA1A/HSPA1L/WRNIP1/DDX11	11
MF	GO:0017124	SH3 domain binding	5/239	122/18522	0.00300632	0.0210442	ADAM15/PAK3/SH3BP1/DNM2/DRD4	5
MF	GO:0004197	cysteine-type endopeptidase activity	4/239	85/18522	0.0034695	0.0242865	USP2/CAPN5/USP13/ATG4D	4
MF	GO:0003746	translation elongation factor activity	2/239	19/18522	0.00350586	0.024541	EEF1A2/GTPBP2	2
MF	GO:0004303	estradiol 17-beta-dehydrogenase [NAD(P)] activity	2/239	19/18522	0.00350586	0.024541	HSD17B11/DHRS11	2
MF	GO:0003735	structural constituent of ribosome	6/239	176/18522	0.00383789	0.0268652	RPL26L1/MRPS18A/MRPS9/RPL7A/MRPL12/RPLP2	6
MF	GO:0051787	misfolded protein binding	2/239	20/18522	0.00386276	0.0270393	HSPA1A/BAG6	2
MF	GO:0099094	ligand-gated monoatomic cation channel activity	5/239	132/18522	0.00405134	0.0283594	KCNN3/KCNJ10/KCNJ9/CHRNA4/TRPM2	5
MF	GO:0005243	gap junction channel activity	2/239	21/18522	0.00423364	0.0296355	GJB2/GJB6	2
MF	GO:0019838	growth factor binding	5/239	135/18522	0.00440451	0.0308316	SHC1/NRP2/NRDC/LTBP3/EPHA2	5
MF	GO:0019829	ATPase-coupled monoatomic cation transmembrane transporter activity	3/239	53/18522	0.00442582	0.0309807	ATP6V0E1/ATP6V1G2/ATP6V1G1	3
MF	GO:0008374	O-acyltransferase activity	3/239	54/18522	0.0046428	0.0324996	PIGW/AGPAT2/PNPLA2	3
MF	GO:0070279	vitamin B6 binding	3/239	57/18522	0.00532645	0.0372851	PYGL/GAD2/SCLY	3
MF	GO:0015078	proton transmembrane transporter activity	5/239	143/18522	0.00543868	0.0380708	ATP5ME/ATP6V0E1/ATP6V1G2/ATP6V1G1/SLC25A22	5
MF	GO:0005249	voltage-gated potassium channel activity	4/239	99/18522	0.00562184	0.0393529	KCNN3/KCNJ10/KCNJ9/KCNQ2	4
MF	GO:0003678	DNA helicase activity	3/239	59/18522	0.00580922	0.0406645	WRNIP1/DDX11/SETX	3
MF	GO:0004190	aspartic-type endopeptidase activity	2/239	26/18522	0.00628328	0.043983	PSEN2/NRIP2	2
MF	GO:0070001	aspartic-type peptidase activity	2/239	27/18522	0.00672953	0.0471067	PSEN2/NRIP2	2
MF	GO:0052689	carboxylic ester hydrolase activity	5/239	153/18522	0.00692439	0.0484707	ABHD12B/BCHE/VARS1/ABHD16A/PNPLA2	5

## Sheet: GO_Prepuberty vs Postpuberty
ONTOLOGY	ID	Description	GeneRatio	BgRatio	pvalue	p.adjust	geneID	Count
BP	GO:0006002	fructose 6-phosphate metabolic process	2/70	12/18888	0.000121167	0.000872403	PFKL/TALDO1	2
BP	GO:0021694	cerebellar Purkinje cell layer formation	2/70	15/18888	0.000191385	0.00137797	WHRN/CEND1	2
BP	GO:0001961	positive regulation of cytokine-mediated signaling pathway	3/70	60/18888	0.000199165	0.00143399	HSPA1A/AGPAT2/IRF7	3
BP	GO:0060760	positive regulation of response to cytokine stimulus	3/70	67/18888	0.000273705	0.00197067	HSPA1A/AGPAT2/IRF7	3
BP	GO:0021692	cerebellar Purkinje cell layer morphogenesis	2/70	19/18888	0.000308714	0.00222274	WHRN/CEND1	2
BP	GO:0002643	regulation of tolerance induction	2/70	20/18888	0.000342195	0.00246381	PDCD1/PHLPP1	2
BP	GO:0061077	chaperone-mediated protein folding	3/70	75/18888	0.000377743	0.00271975	HSPA1A/HSPA1L/CCT3	3
BP	GO:0021697	cerebellar cortex formation	2/70	26/18888	0.000577	0.0041544	WHRN/CEND1	2
BP	GO:0042026	protein refolding	2/70	27/18888	0.000621673	0.00447605	HSPA1A/HSPA1L	2
BP	GO:0050996	positive regulation of lipid catabolic process	2/70	27/18888	0.000621673	0.00447605	PNPLA2/SCT	2
BP	GO:0021680	cerebellar Purkinje cell layer development	2/70	28/18888	0.000667898	0.00480886	WHRN/CEND1	2
BP	GO:0002507	tolerance induction	2/70	30/18888	0.000764953	0.00550766	PDCD1/PHLPP1	2
BP	GO:0051085	chaperone cofactor-dependent protein refolding	2/70	32/18888	0.000868071	0.00625011	HSPA1A/HSPA1L	2
BP	GO:0021696	cerebellar cortex morphogenesis	2/70	37/18888	0.00115179	0.00829289	WHRN/CEND1	2
BP	GO:0051084	'de novo' post-translational protein folding	2/70	37/18888	0.00115179	0.00829289	HSPA1A/HSPA1L	2
BP	GO:0007339	binding of sperm to zona pellucida	2/70	38/18888	0.00121289	0.00873279	HSPA1L/CCT3	2
BP	GO:0046461	neutral lipid catabolic process	2/70	38/18888	0.00121289	0.00873279	ABHD16A/PNPLA2	2
BP	GO:0046464	acylglycerol catabolic process	2/70	38/18888	0.00121289	0.00873279	ABHD16A/PNPLA2	2
BP	GO:0050821	protein stabilization	4/70	218/18888	0.00121387	0.00873987	HSPA1A/BAG6/GLMP/CCT3	4
BP	GO:0006458	'de novo' protein folding	2/70	41/18888	0.00140468	0.0101137	HSPA1A/HSPA1L	2
BP	GO:0001819	positive regulation of cytokine production	6/70	500/18888	0.00145719	0.0104917	HSPA1A/AIF1/LTB/AGPAT2/FRMD8/IRF7	6
BP	GO:0097178	ruffle assembly	2/70	44/18888	0.00160901	0.0115848	AIF1/EPS8L2	2
BP	GO:0021587	cerebellum morphogenesis	2/70	45/18888	0.00167985	0.0120949	WHRN/CEND1	2
BP	GO:0022604	regulation of cell morphogenesis	4/70	246/18888	0.00182836	0.0131642	CFAP410/LST1/CDC42EP2/NTNG2	4
BP	GO:0034599	cellular response to oxidative stress	4/70	248/18888	0.0018786	0.0135259	TRPM2/HSPA1A/AIF1/SETX	4
BP	GO:0021575	hindbrain morphogenesis	2/70	48/18888	0.00190042	0.013683	WHRN/CEND1	2
BP	GO:0006639	acylglycerol metabolic process	3/70	136/18888	0.00195436	0.0140714	ABHD16A/AGPAT2/PNPLA2	3
BP	GO:0006638	neutral lipid metabolic process	3/70	137/18888	0.0019929	0.0143489	ABHD16A/AGPAT2/PNPLA2	3
BP	GO:0033120	positive regulation of RNA splicing	2/70	50/18888	0.00205407	0.0147893	HSPA1A/SETX	2
BP	GO:0008360	regulation of cell shape	3/70	140/18888	0.00211111	0.0152	CFAP410/LST1/CDC42EP2	3
BP	GO:0035036	sperm-egg recognition	2/70	51/18888	0.00213284	0.0153564	HSPA1L/CCT3	2
BP	GO:0021695	cerebellar cortex development	2/70	52/18888	0.0022129	0.0159329	WHRN/CEND1	2
BP	GO:0032210	regulation of telomere maintenance via telomerase	2/70	55/18888	0.00246068	0.0177169	SMG5/CCT3	2
BP	GO:0046460	neutral lipid biosynthetic process	2/70	55/18888	0.00246068	0.0177169	AGPAT2/PNPLA2	2
BP	GO:0046463	acylglycerol biosynthetic process	2/70	55/18888	0.00246068	0.0177169	AGPAT2/PNPLA2	2
BP	GO:0031529	ruffle organization	2/70	56/18888	0.00254578	0.0183296	AIF1/EPS8L2	2
BP	GO:2000107	negative regulation of leukocyte apoptotic process	2/70	57/18888	0.00263211	0.0189512	PDCD1/IRF7	2
BP	GO:0051258	protein polymerization	4/70	287/18888	0.00303836	0.0218762	TTC17/HSPA1A/AIF1/CDC42EP2	4
BP	GO:1902600	proton transmembrane transport	3/70	161/18888	0.00304827	0.0219475	ATP6V1G1/DRD4/SLC25A22	3
BP	GO:1904356	regulation of telomere maintenance via telomere lengthening	2/70	63/18888	0.00317547	0.0228634	SMG5/CCT3	2
BP	GO:0030041	actin filament polymerization	3/70	167/18888	0.0033515	0.0241308	TTC17/AIF1/CDC42EP2	3
BP	GO:0046503	glycerolipid catabolic process	2/70	65/18888	0.00336601	0.0242353	ABHD16A/PNPLA2	2
BP	GO:0070059	intrinsic apoptotic signaling pathway in response to endoplasmic reticulum stress	2/70	65/18888	0.00336601	0.0242353	HSPA1A/BAG6	2
BP	GO:0050994	regulation of lipid catabolic process	2/70	66/18888	0.00346301	0.0249337	PNPLA2/SCT	2
BP	GO:0070301	cellular response to hydrogen peroxide	2/70	67/18888	0.00356114	0.0256402	TRPM2/SETX	2
BP	GO:0051048	negative regulation of secretion	3/70	173/18888	0.00367054	0.0264279	PFKL/DRD4/SCT	3
BP	GO:0046651	lymphocyte proliferation	4/70	308/18888	0.00381114	0.0274402	ICOSLG/AIF1/LST1/CD151	4
BP	GO:0001959	regulation of cytokine-mediated signaling pathway	3/70	177/18888	0.00389199	0.0280223	HSPA1A/AGPAT2/IRF7	3
BP	GO:0062197	cellular response to chemical stress	4/70	311/18888	0.0039303	0.0282981	TRPM2/HSPA1A/AIF1/SETX	4
BP	GO:0007004	telomere maintenance via telomerase	2/70	71/18888	0.00396485	0.0285469	SMG5/CCT3	2
BP	GO:0032943	mononuclear cell proliferation	4/70	315/18888	0.00409262	0.0294668	ICOSLG/AIF1/LST1/CD151	4
BP	GO:0009988	cell-cell recognition	2/70	73/18888	0.00417327	0.0300476	HSPA1L/CCT3	2
BP	GO:0050709	negative regulation of protein secretion	2/70	74/18888	0.0042791	0.0308095	PFKL/DRD4	2
BP	GO:0072678	T cell migration	2/70	74/18888	0.0042791	0.0308095	AIF1/CD99	2
BP	GO:0006081	cellular aldehyde metabolic process	2/70	76/18888	0.00449392	0.0323562	TALDO1/GATD1	2
BP	GO:0031647	regulation of protein stability	4/70	326/18888	0.0045594	0.0328277	HSPA1A/BAG6/GLMP/CCT3	4
BP	GO:0060759	regulation of response to cytokine stimulus	3/70	189/18888	0.00459826	0.0331074	HSPA1A/AGPAT2/IRF7	3
BP	GO:1901568	fatty acid derivative metabolic process	2/70	77/18888	0.00460291	0.0331409	HSD17B12/ABHD16A	2
BP	GO:0006278	RNA-templated DNA biosynthetic process	2/70	78/18888	0.00471292	0.033933	SMG5/CCT3	2
BP	GO:0008154	actin polymerization or depolymerization	3/70	196/18888	0.0050391	0.0362815	TTC17/AIF1/CDC42EP2	3
BP	GO:0008344	adult locomotory behavior	2/70	81/18888	0.0050491	0.0363535	DRD4/CEND1	2
BP	GO:0060430	lung saccule development	1/70	10/18888	0.00506349	0.0364571	LTBP3	1
BP	GO:0070432	regulation of nucleotide-binding oligomerization domain containing 2 signaling pathway	1/70	10/18888	0.00506349	0.0364571	HSPA1A	1
BP	GO:0090269	fibroblast growth factor production	1/70	10/18888	0.00506349	0.0364571	AIF1	1
BP	GO:0090270	regulation of fibroblast growth factor production	1/70	10/18888	0.00506349	0.0364571	AIF1	1
BP	GO:1904851	positive regulation of establishment of protein localization to telomere	1/70	10/18888	0.00506349	0.0364571	CCT3	1
BP	GO:2000739	regulation of mesenchymal stem cell differentiation	1/70	10/18888	0.00506349	0.0364571	LTBP3	1
BP	GO:0002520	immune system development	3/70	197/18888	0.0051038	0.0367473	PDCD1/LTB/PHLPP1	3
BP	GO:0090276	regulation of peptide hormone secretion	3/70	197/18888	0.0051038	0.0367473	PFKL/SLC25A22/SCT	3
BP	GO:0016042	lipid catabolic process	4/70	340/18888	0.00519707	0.0374189	NEU4/ABHD16A/PNPLA2/SCT	4
BP	GO:0010833	telomere maintenance via telomere lengthening	2/70	83/18888	0.00527822	0.0380032	SMG5/CCT3	2
BP	GO:0002791	regulation of peptide secretion	3/70	200/18888	0.00530047	0.0381634	PFKL/SLC25A22/SCT	3
BP	GO:1905897	regulation of response to endoplasmic reticulum stress	2/70	84/18888	0.00539427	0.0388387	HSPA1A/BAG6	2
BP	GO:0090087	regulation of peptide transport	3/70	202/18888	0.00543373	0.0391228	PFKL/SLC25A22/SCT	3
BP	GO:0006475	internal protein amino acid acetylation	1/70	11/18888	0.00555971	0.0400299	BAG6	1
BP	GO:0006703	estrogen biosynthetic process	1/70	11/18888	0.00555971	0.0400299	HSD17B12	1
BP	GO:0006828	manganese ion transport	1/70	11/18888	0.00555971	0.0400299	TRPM2	1
BP	GO:0034776	response to histamine	1/70	11/18888	0.00555971	0.0400299	DRD4	1
BP	GO:0039530	MDA-5 signaling pathway	1/70	11/18888	0.00555971	0.0400299	IRF7	1
BP	GO:0070203	regulation of establishment of protein localization to telomere	1/70	11/18888	0.00555971	0.0400299	CCT3	1
BP	GO:0070778	L-aspartate transmembrane transport	1/70	11/18888	0.00555971	0.0400299	SLC25A22	1
BP	GO:0120032	regulation of plasma membrane bounded cell projection assembly	3/70	204/18888	0.00556869	0.0400946	TRPM2/CDC42EP2/EPS8L2	3
BP	GO:0007623	circadian rhythm	3/70	205/18888	0.00563681	0.040585	PHLPP1/DRD4/SETX	3
BP	GO:0060491	regulation of cell projection assembly	3/70	206/18888	0.00570535	0.0410785	TRPM2/CDC42EP2/EPS8L2	3
BP	GO:0071674	mononuclear cell migration	3/70	206/18888	0.00570535	0.0410785	TRPM2/AIF1/CD99	3
BP	GO:0070661	leukocyte proliferation	4/70	352/18888	0.00578272	0.0416356	ICOSLG/AIF1/LST1/CD151	4
BP	GO:2000106	regulation of leukocyte apoptotic process	2/70	89/18888	0.0059889	0.0431201	PDCD1/IRF7	2
BP	GO:0019682	glyceraldehyde-3-phosphate metabolic process	1/70	12/18888	0.00605413	0.0435897	TALDO1	1
BP	GO:0036295	cellular response to increased oxygen levels	1/70	12/18888	0.00605413	0.0435897	ATP6V1G1	1
BP	GO:0051583	dopamine uptake involved in synaptic transmission	1/70	12/18888	0.00605413	0.0435897	DRD4	1
BP	GO:0051934	catecholamine uptake involved in synaptic transmission	1/70	12/18888	0.00605413	0.0435897	DRD4	1
BP	GO:0070202	regulation of establishment of protein localization to chromosome	1/70	12/18888	0.00605413	0.0435897	CCT3	1
BP	GO:0072488	ammonium transmembrane transport	1/70	12/18888	0.00605413	0.0435897	RHBG	1
BP	GO:0072497	mesenchymal stem cell differentiation	1/70	12/18888	0.00605413	0.0435897	LTBP3	1
BP	GO:0090084	negative regulation of inclusion body assembly	1/70	12/18888	0.00605413	0.0435897	HSPA1A	1
BP	GO:1904816	positive regulation of protein localization to chromosome, telomeric region	1/70	12/18888	0.00605413	0.0435897	CCT3	1
BP	GO:1902806	regulation of cell cycle G1/S phase transition	3/70	211/18888	0.00605441	0.0435917	SOX2/AIF1/DPF2	3
BP	GO:0042098	T cell proliferation	3/70	213/18888	0.00619698	0.0446182	ICOSLG/AIF1/CD151	3
BP	GO:0032273	positive regulation of protein polymerization	2/70	91/18888	0.00623333	0.04488	HSPA1A/CDC42EP2	2
BP	GO:0002024	diet induced thermogenesis	1/70	13/18888	0.00654673	0.0471365	SCT	1
BP	GO:0002664	regulation of T cell tolerance induction	1/70	13/18888	0.00654673	0.0471365	PHLPP1	1
BP	GO:0010896	regulation of triglyceride catabolic process	1/70	13/18888	0.00654673	0.0471365	PNPLA2	1
BP	GO:0016024	CDP-diacylglycerol biosynthetic process	1/70	13/18888	0.00654673	0.0471365	AGPAT2	1
BP	GO:0021681	cerebellar granular layer development	1/70	13/18888	0.00654673	0.0471365	CEND1	1
BP	GO:0021702	cerebellar Purkinje cell differentiation	1/70	13/18888	0.00654673	0.0471365	CEND1	1
BP	GO:0021781	glial cell fate commitment	1/70	13/18888	0.00654673	0.0471365	SOX2	1
BP	GO:0034380	high-density lipoprotein particle assembly	1/70	13/18888	0.00654673	0.0471365	APOM	1
BP	GO:0036363	transforming growth factor beta activation	1/70	13/18888	0.00654673	0.0471365	LTBP3	1
BP	GO:0046341	CDP-diacylglycerol metabolic process	1/70	13/18888	0.00654673	0.0471365	AGPAT2	1
BP	GO:0060456	positive regulation of digestive system process	1/70	13/18888	0.00654673	0.0471365	SCT	1
BP	GO:0072091	regulation of stem cell proliferation	2/70	96/18888	0.00686027	0.0493939	FBLN1/LTBP3	2
CC	GO:0035869	ciliary transition zone	3/75	72/19894	0.000353719	0.00254677	CFAP410/WHRN/TMEM80	3
CC	GO:0008180	COP9 signalosome	2/75	36/19894	0.00112946	0.00813211	HSPA1A/HSPA1L	2
CC	GO:0032391	photoreceptor connecting cilium	2/75	41/19894	0.00145237	0.0104571	CFAP410/WHRN	2
CC	GO:0034451	centriolar satellite	3/75	126/19894	0.0016704	0.0120269	PATJ/FRMD8/RASSF7	3
CC	GO:0072562	blood microparticle	3/75	144/19894	0.00238384	0.0171636	HSPA1A/CLIC1/HSPA1L	3
CC	GO:0032420	stereocilium	2/75	56/19894	0.00263043	0.0189391	WHRN/EPS8L2	2
CC	GO:0005925	focal adhesion	5/75	421/19894	0.0029667	0.0213602	HSPA1A/RPLP2/CD151/TSPAN4/CD99	5
CC	GO:0030055	cell-substrate junction	5/75	431/19894	0.00324365	0.0233543	HSPA1A/RPLP2/CD151/TSPAN4/CD99	5
CC	GO:0032421	stereocilium bundle	2/75	64/19894	0.0033777	0.0243195	WHRN/EPS8L2	2
CC	GO:0098862	cluster of actin-based cell projections	3/75	165/19894	0.00340081	0.0244859	WHRN/CLIC1/EPS8L2	3
CC	GO:0005688	U6 snRNP	1/75	11/19894	0.00565374	0.0407069	LSM2	1
CC	GO:0005832	chaperonin-containing T-complex	1/75	11/19894	0.00565374	0.0407069	CCT3	1
CC	GO:0000221	vacuolar proton-transporting V-type ATPase, V1 domain	1/75	12/19894	0.00615631	0.0443254	ATP6V1G1	1
CC	GO:0033180	proton-transporting V-type ATPase, V1 domain	1/75	12/19894	0.00615631	0.0443254	ATP6V1G1	1
CC	GO:0005604	basement membrane	2/75	92/19894	0.00655791	0.0472169	FBLN1/CD151	2
CC	GO:0005736	RNA polymerase I complex	1/75	13/19894	0.00665701	0.0479305	POLR2L	1
CC	GO:0030126	COPI vesicle coat	1/75	13/19894	0.00665701	0.0479305	SCYL1	1
MF	GO:0140662	ATP-dependent protein folding chaperone	3/74	40/18522	7.55393e-05	0.000543883	HSPA1A/HSPA1L/CCT3	3
MF	GO:0044183	protein folding chaperone	3/74	69/18522	0.000368735	0.00265489	HSPA1A/HSPA1L/CCT3	3
MF	GO:0051787	misfolded protein binding	2/74	20/18522	0.00039663	0.00285574	HSPA1A/BAG6	2
MF	GO:0001968	fibronectin binding	2/74	30/18522	0.00088496	0.00637171	HSD17B12/FBLN1	2
MF	GO:0016411	acylglycerol O-acyltransferase activity	2/74	31/18522	0.000943559	0.00679363	AGPAT2/PNPLA2	2
MF	GO:0031625	ubiquitin protein ligase binding	5/74	305/18522	0.00103887	0.0074799	FZD8/HSPA1A/BAG6/HSPA1L/SMG5	5
MF	GO:0044389	ubiquitin-like protein ligase binding	5/74	324/18522	0.00132863	0.00956615	FZD8/HSPA1A/BAG6/HSPA1L/SMG5	5
MF	GO:0051082	unfolded protein binding	3/74	122/18522	0.00178766	0.0128711	HSPA1A/HSPA1L/CCT3	3
MF	GO:0042826	histone deacetylase binding	3/74	128/18522	0.00203228	0.0146324	HSPA1A/SMG5/MEF2D	3
MF	GO:0031072	heat shock protein binding	3/74	130/18522	0.00211783	0.0152484	HSPA1A/BAG6/HSPA1L	3
MF	GO:0008374	O-acyltransferase activity	2/74	54/18522	0.00273737	0.0197091	AGPAT2/PNPLA2	2
MF	GO:0052689	carboxylic ester hydrolase activity	3/74	153/18522	0.00324738	0.0233812	VARS1/ABHD16A/PNPLA2	3
MF	GO:0005178	integrin binding	3/74	157/18522	0.00347135	0.0249937	FBLN1/CD151/TSPAN4	3
MF	GO:0048029	monosaccharide binding	2/74	74/18522	0.00491	0.035352	PFKL/TALDO1	2
MF	GO:0001054	RNA polymerase I activity	1/74	10/18522	0.00545155	0.0392512	POLR2L	1
MF	GO:0001056	RNA polymerase III activity	1/74	10/18522	0.00545155	0.0392512	POLR2L	1
MF	GO:1901338	catecholamine binding	1/74	10/18522	0.00545155	0.0392512	DRD4	1
MF	GO:0001055	RNA polymerase II activity	1/74	11/18522	0.00598495	0.0430917	POLR2L	1
MF	GO:0051378	serotonin binding	1/74	11/18522	0.00598495	0.0430917	DRD4	1
MF	GO:0045296	cadherin binding	4/74	333/18522	0.00614937	0.0442755	HSPA1A/CLIC1/SCYL1/EPS8L2	4
MF	GO:0008519	ammonium transmembrane transporter activity	1/74	12/18522	0.00651625	0.046917	RHBG	1

## Sheet: KEGG_Prepuberty vs Puberty
category	subcategory	ID	Description	GeneRatio	BgRatio	pvalue	p.adjust	geneID	Count
Genetic Information Processing	Folding, sorting and degradation	oas04130	SNARE interactions in vesicular transport	3/74	37/9670	0.000138665	0.000693324	STX1B/STX4/VAMP7	3
Genetic Information Processing	Folding, sorting and degradation	oas03060	Protein export	2/74	31/9670	0.00116405	0.00582024	LOC114117822/SRPRA	2
Organismal Systems	Nervous system	oas04721	Synaptic vesicle cycle	3/74	82/9670	0.00123787	0.00618936	STX1B/ATP6V1G1/DNM2	3
Organismal Systems	Excretory system	oas04962	Vasopressin-regulated water reabsorption	2/74	47/9670	0.00250305	0.0125152	STX4/ARHGDIA	2
Genetic Information Processing	Folding, sorting and degradation	oas04141	Protein processing in endoplasmic reticulum	4/74	183/9670	0.00256779	0.012839	LOC114117822/DNAJB11/NPLOC4/P4HB	4
Genetic Information Processing	Translation	oas03013	Nucleocytoplasmic transport	3/74	134/9670	0.00415182	0.0207591	EEF1A2/TNPO1/XPO5	3
Cellular Processes	Cellular community - eukaryotes	oas04550	Signaling pathways regulating pluripotency of stem cells	3/74	146/9670	0.00505005	0.0252503	PCGF3/FZD8/SOX2	3
Environmental Information Processing	Signal transduction	oas04072	Phospholipase D signaling pathway	3/74	153/9670	0.00560718	0.0280359	SHC1/DNM2/AGPAT2	3
Environmental Information Processing	Signal transduction	oas04014	Ras signaling pathway	4/74	245/9670	0.0058917	0.0294585	SHC1/RALGAPB/PAK3/EPHA2	4
Metabolism	Lipid metabolism	oas00120	Primary bile acid biosynthesis	1/74	17/9670	0.00612604	0.0306302	HSD3B7	1
Human Diseases	Infectious disease: bacterial	oas05100	Bacterial invasion of epithelial cells	2/74	81/9670	0.00637214	0.0318607	SHC1/DNM2	2
Environmental Information Processing	Signal transduction	oas04390	Hippo signaling pathway	3/74	167/9670	0.0067876	0.033938	FZD8/SOX2/PATJ	3
Metabolism	Metabolism of other amino acids	oas00430	Taurine and hypotaurine metabolism	1/74	19/9670	0.00679617	0.0339809	GAD2	1
Environmental Information Processing	Signal transduction	oas04012	ErbB signaling pathway	2/74	85/9670	0.00688915	0.0344458	SHC1/PAK3	2
Cellular Processes	Transport and catabolism	oas04144	Endocytosis	4/74	261/9670	0.00695886	0.0347943	LOC101112800/DNM2/HGS/WASHC1	4
Cellular Processes	Transport and catabolism	oas04145	Phagosome	3/74	169/9670	0.00696287	0.0348144	LOC114117822/ATP6V1G1/HGS	3

## Sheet: KEGG_Puberty vs Postpuberty
category	subcategory	ID	Description	GeneRatio	BgRatio	pvalue	p.adjust	geneID	Count
Cellular Processes	Transport and catabolism	oas04145	Phagosome	10/134	169/9670	1.4386e-05	0.000115088	LOC114117822/ATP6V0E1/ATP6V1G2/LOC114109630/LOC106990117/LOC101104866/LOC101105609/ATP6V1G1/TUBA8/HGS	10
Human Diseases	Endocrine and metabolic disease	oas04940	Type I diabetes mellitus	5/134	56/9670	0.000128475	0.0010278	GAD2/LOC114109630/LOC106990117/LOC101104866/LOC101105609	5
Environmental Information Processing	Signaling molecules and interaction	oas04514	Cell adhesion molecules	8/134	163/9670	0.000237046	0.00189637	LOC114109630/LOC106990117/LOC101104866/LOC101105609/ICOSLG/PDCD1/CD99/NTNG2	8
Human Diseases	Immune disease	oas05330	Allograft rejection	4/134	49/9670	0.00057643	0.00461144	LOC114109630/LOC106990117/LOC101104866/LOC101105609	4
Metabolism	Glycan biosynthesis and metabolism	oas00563	Glycosylphosphatidylinositol (GPI)-anchor biosynthesis	3/134	27/9670	0.000745938	0.0059675	PIGG/PIGW/PIGM	3
Organismal Systems	Excretory system	oas04966	Collecting duct acid secretion	3/134	28/9670	0.000827087	0.00661669	ATP6V0E1/ATP6V1G2/ATP6V1G1	3
Organismal Systems	Immune system	oas04612	Antigen processing and presentation	5/134	91/9670	0.00106493	0.00851947	LOC114109630/LOC106990117/LOC101104866/LOC101105609/HSPA1A	5
Genetic Information Processing	Folding, sorting and degradation	oas03060	Protein export	3/134	31/9670	0.00110115	0.00880916	LOC114117822/SRPRA/BAG6	3
Cellular Processes	Transport and catabolism	oas04144	Endocytosis	9/134	261/9670	0.00128822	0.0103058	LOC101112800/LOC114109630/LOC106990117/LOC101104866/LOC101105609/DNM2/HSPA1A/HGS/WASHC1	9
Human Diseases	Immune disease	oas05332	Graft-versus-host disease	4/134	62/9670	0.00132237	0.010579	LOC114109630/LOC106990117/LOC101104866/LOC101105609	4
Human Diseases	Immune disease	oas05320	Autoimmune thyroid disease	4/134	63/9670	0.00139719	0.0111775	LOC114109630/LOC106990117/LOC101104866/LOC101105609	4
Organismal Systems	Nervous system	oas04721	Synaptic vesicle cycle	4/134	82/9670	0.0033597	0.0268776	ATP6V0E1/ATP6V1G2/ATP6V1G1/DNM2	4
Genetic Information Processing	Translation	oas00970	Aminoacyl-tRNA biosynthesis	3/134	48/9670	0.00357579	0.0286063	GATC/VARS1/CARS1	3
Human Diseases	Cancer: overview	oas05235	PD-L1 expression and PD-1 checkpoint pathway in cancer	4/134	90/9670	0.00451467	0.0361173	CSNK2A1/TIRAP/PDCD1/CSNK2B	4
Human Diseases	Cardiovascular disease	oas05416	Viral myocarditis	4/134	92/9670	0.00483507	0.0386805	LOC114109630/LOC106990117/LOC101104866/LOC101105609	4
Metabolism	Lipid metabolism	oas00600	Sphingolipid metabolism	3/134	57/9670	0.00553405	0.0442724	ACER3/B4GALT6/NEU4	3
Human Diseases	Immune disease	oas05323	Rheumatoid arthritis	4/134	98/9670	0.00587268	0.0469814	ATP6V0E1/ATP6V1G2/ATP6V1G1/LTB	4

## Sheet: KEGG_Prepuberty vs Postpuberty
category	subcategory	ID	Description	GeneRatio	BgRatio	pvalue	p.adjust	geneID	Count
Metabolism	Lipid metabolism	oas00561	Glycerolipid metabolism	3/40	71/9670	0.000440703	0.00308492	ABHD16A/AGPAT2/PNPLA2	3
Environmental Information Processing	Signaling molecules and interaction	oas04514	Cell adhesion molecules	4/40	163/9670	0.000633422	0.00443395	ICOSLG/PDCD1/CD99/NTNG2	4
Metabolism	Carbohydrate metabolism	oas00030	Pentose phosphate pathway	2/40	31/9670	0.00102741	0.00719187	PFKL/TALDO1	2
Genetic Information Processing	Folding, sorting and degradation	oas03060	Protein export	2/40	31/9670	0.00102741	0.00719187	LOC114117822/BAG6	2
Environmental Information Processing	Signal transduction	oas04390	Hippo signaling pathway	3/40	167/9670	0.00447788	0.0313451	FZD8/SOX2/PATJ	3
Human Diseases	Infectious disease: viral	oas05162	Measles	3/40	174/9670	0.00496971	0.034788	CSNK2B/HSPA1A/IRF7	3
Metabolism	Global and overview maps	oas01230	Biosynthesis of amino acids	2/40	75/9670	0.00547106	0.0382974	PFKL/TALDO1	2
Genetic Information Processing	Folding, sorting and degradation	oas03018	RNA degradation	2/40	84/9670	0.00600135	0.0420094	PFKL/LSM2	2
Human Diseases	Cancer: overview	oas05235	PD-L1 expression and PD-1 checkpoint pathway in cancer	2/40	90/9670	0.00647405	0.0453183	PDCD1/CSNK2B	2
Organismal Systems	Immune system	oas04623	Cytosolic DNA-sensing pathway	2/40	93/9670	0.00651962	0.0456374	IRF7/POLR2L	2
Human Diseases	Immune disease	oas05323	Rheumatoid arthritis	2/40	98/9670	0.00659766	0.0461836	ATP6V1G1/LTB	2
Environmental Information Processing	Signal transduction	oas04064	NF-kappa B signaling pathway	2/40	108/9670	0.00676109	0.0473276	CSNK2B/LTB	2
