# Supplementary material for: Transcriptome sequencing of sheep hypothalamic tissue reveals the regulatory role of lncRNA in the mechanism of pubertal estrus initiation
Source: Front Vet Sci. 2025 Sep 2;12:1594040. doi: 10.3389/fvets.2025.1594040 (PMC12439674; doi:10.3389/fvets.2025.1594040)
Supplement: Supplementary file 1 [file Data_Sheet_1.zip › supplementary materials/Table S8. Prediction results and functional analysis of ceRNA targeting relationships..xlsx]

## Sheet: miRNA_mRNA
miRNA	mRNA_trans	score	energy	gene_id
oar-miR-380-5p	NM_001009192.2	165	-23.03	PYGM
oar-miR-541-3p	NM_001009194.1	161	-27.07	AQP1
oar-miR-432	NM_001009201.1	161	-22.57	BGN
oar-miR-654-5p	NM_001009201.1	169	-30.68	BGN
oar-miR-544-3p	NM_001009201.1	163	-17.43	BGN
oar-miR-668-3p	NM_001009202.1	166	-26.75	UBB
oar-miR-329b-5p	NM_001009218.1	165	-18.62	DCN
oar-miR-329a-5p	NM_001009218.1	176	-26.09	DCN
oar-miR-654-3p	NM_001009220.1	167	-27.52	PDXK
oar-miR-3957-3p	NM_001009226.2	172	-31.54	BCL2L1
oar-miR-1197-3p	NM_001009230.1	161	-18.02	FGF10
oar-miR-1185-5p	NM_001009230.1	165	-18.95	FGF10
oar-miR-3956-3p	NM_001009230.1	162	-25.32	FGF10
oar-miR-1197-5p	NM_001009243.1	168	-26.1	STAR
oar-miR-541-3p	NM_001009254.1	161	-29.34	SCD
oar-miR-654-5p	NM_001009257.2	162	-22.52	PTGDS
oar-miR-493-3p	NM_001009274.1	167	-28.87	RCAN1
oar-miR-143	NM_001009274.1	164	-20.31	RCAN1
oar-miR-30a-5p	NM_001009279.1	161	-19.19	AQP4
oar-miR-665-3p	NM_001009321.1	163	-26.1	GRP
oar-miR-412-5p	NM_001009327.1	168	-31.89	IL10
oar-miR-200c	NM_001009332.1	162	-19.77	LPAR1
oar-miR-1193-3p	NM_001009332.1	168	-17.93	LPAR1
oar-miR-30a-3p	NM_001009342.1	164	-18.9	IFNAR2
oar-miR-665-5p	NM_001009342.1	164	-29.19	IFNAR2
oar-miR-433-3p	NM_001009360.1	161	-23.67	ATP1A1
oar-miR-154a-5p	NM_001009360.1	170	-26.13	ATP1A1
oar-miR-1193-5p	NM_001009360.1	165	-35.9	ATP1A1
oar-miR-134-3p	NM_001009360.1	169	-25.73	ATP1A1
oar-miR-409-3p	NM_001009360.1	167	-19.66	ATP1A1
oar-miR-665-3p	NM_001009360.1	161	-30.62	ATP1A1
oar-miR-494-5p	NM_001009360.1	163	-21.52	ATP1A1
oar-miR-412-5p	NM_001009360.1	170	-21.86	ATP1A1
oar-miR-370-3p	NM_001009360.1	164	-38.58	ATP1A1
oar-miR-487a-3p	NM_001009376.1	161	-21.23	ALB
oar-miR-1193-3p	NM_001009382.1	161	-26.59	CD3D
oar-miR-3956-3p	NM_001009394.1	167	-23.01	LPL
oar-miR-1197-5p	NM_001009395.2	163	-21.93	HSD11B1
oar-miR-433-3p	NM_001009395.2	161	-25.12	HSD11B1
oar-miR-431	NM_001009400.2	161	-20.32	TGFB1
oar-miR-412-5p	NM_001009402.2	166	-29.57	STAT5A
oar-miR-154a-5p	NM_001009408.2	161	-24.76	CA11
oar-miR-370-3p	NM_001009412.1	169	-32.42	TPSB2
oar-miR-370-3p	NM_001009414.1	166	-29.42	CPT1A
oar-miR-362	NM_001009418.2	167	-26.1	CD3E
oar-miR-200c	NM_001009431.1	167	-17.75	BMPR1B
oar-miR-200b	NM_001009431.1	170	-20.64	BMPR1B
oar-miR-154b-3p	NM_001009432.1	167	-18.75	PTGS2
oar-miR-370-3p	NM_001009436.1	169	-32.98	IGFBP2
oar-miR-26b	NM_001009443.1	170	-18.45	HACD1
oar-miR-26a	NM_001009443.1	174	-21.93	HACD1
oar-let-7a	NM_001009446.1	164	-25.14	SLC6A4
oar-miR-487a-5p	NM_001009446.1	167	-20.73	SLC6A4
oar-miR-133	NM_001009446.1	161	-33.28	SLC6A4
oar-miR-22-3p	NM_001009446.1	164	-24.33	SLC6A4
oar-let-7f	NM_001009446.1	163	-25.03	SLC6A4
oar-miR-541-5p	NM_001009451.1	163	-16.8	SLC2A5
oar-miR-143	NM_001009451.1	177	-29.49	SLC2A5
oar-miR-494-3p	NM_001009451.1	162	-18.29	SLC2A5
oar-miR-3955-5p	NM_001009451.1	175	-26.38	SLC2A5
oar-miR-370-3p	NM_001009456.1	163	-22.28	CNN1
oar-miR-154b-5p	NM_001009458.1	167	-26.85	INHBA
oar-miR-541-3p	NM_001009458.1	170	-29.34	INHBA
oar-miR-143	NM_001009461.1	163	-20.58	AANAT
oar-miR-539-5p	NM_001009467.2	163	-17.79	PGD
oar-miR-494-3p	NM_001009468.1	171	-19.79	ATP5MC2
oar-miR-27a	NM_001009473.1	163	-18.37	DNMT1
oar-miR-23a	NM_001009476.1	163	-26.07	PTGS1
oar-miR-654-5p	NM_001009477.1	162	-24.04	CAV1
oar-miR-136	NM_001009481.1	168	-22.92	PRNP
oar-miR-1197-3p	NM_001009481.1	167	-24.49	PRNP
oar-miR-654-3p	NM_001009481.1	161	-21.43	PRNP
oar-miR-382-5p	NM_001009481.1	161	-18.56	PRNP
oar-miR-370-3p	NM_001009485.1	163	-31.35	ITGB2
oar-miR-432	NM_001009723.1	164	-22.97	RHOBTB2
oar-miR-370-5p	NM_001009723.1	164	-19.95	RHOBTB2
oar-miR-370-5p	NM_001009732.1	163	-20.98	ATP7B
oar-miR-154a-5p	NM_001009732.1	164	-28.88	ATP7B
oar-miR-1197-3p	NM_001009732.1	161	-19.17	ATP7B
oar-miR-3957-3p	NM_001009732.1	171	-26.98	ATP7B
oar-miR-433-5p	NM_001009732.1	161	-27.03	ATP7B
oar-miR-544-3p	NM_001009735.1	167	-17.83	ISG15
oar-miR-154b-3p	NM_001009742.1	165	-19.25	SLC17A5
oar-miR-668-3p	NM_001009744.1	162	-21.3	AGTR1
oar-miR-3958-5p	NM_001009750.1	164	-22.08	GGCX
oar-miR-433-3p	NM_001009751.1	164	-23.28	IRF1
oar-let-7a	NM_001009754.1	162	-22.15	HYAL2
oar-miR-1197-3p	NM_001009754.1	163	-16.99	HYAL2
oar-miR-107	NM_001009761.1	170	-26.35	BAMBI
oar-miR-103	NM_001009761.1	170	-27.38	BAMBI
oar-miR-409-5p	NM_001009762.1	162	-21.15	DYNLT3
oar-miR-127	NM_001009765.1	162	-26.11	ZFP36
oar-miR-134-3p	NM_001009765.1	164	-26.58	ZFP36
oar-let-7i	NM_001009765.1	163	-20.28	ZFP36
oar-miR-30a-3p	NM_001009766.1	162	-20.13	BEGAIN
oar-miR-377-5p	NM_001009770.1	174	-21.6	SLC2A3
oar-miR-19b	NM_001009770.1	163	-21.72	SLC2A3
oar-miR-654-5p	NM_001009775.2	179	-34.09	ADORA3
oar-miR-411a-5p	NM_001009776.1	162	-19.94	ADCYAP1
oar-miR-299-3p	NM_001009776.1	165	-25.16	ADCYAP1
oar-miR-431	NM_001009778.1	169	-26.23	ALDH1A1
oar-miR-410-5p	NM_001009778.1	161	-17.42	ALDH1A1
oar-miR-382-5p	NM_001009778.1	162	-15.8	ALDH1A1
oar-miR-495-5p	NM_001009780.1	163	-23.31	GJB2
oar-miR-433-5p	NM_001009780.1	166	-25.39	GJB2
oar-miR-3955-5p	NM_001009786.2	162	-25.74	FTH1
oar-miR-379-5p	NM_001009786.2	163	-24.98	FTH1
oar-miR-544-3p	NM_001009786.2	161	-15.44	FTH1
oar-miR-134-3p	NM_001009790.1	166	-32.94	ABCB1
oar-miR-1193-5p	NM_001009790.1	166	-31.66	ABCB1
oar-miR-3956-3p	NM_001009790.1	165	-24.95	ABCB1
oar-miR-3955-5p	NM_001009790.1	161	-18.77	ABCB1
oar-miR-181a	NM_001009796.1	167	-20.06	ATP1B1
oar-miR-25	NM_001009802.1	167	-19.39	AHSG
oar-miR-3959-3p	NM_001012341.1	170	-22.97	UROD
oar-miR-493-3p	NM_001024861.1	169	-23.85	PYGL
oar-miR-370-3p	NM_001024862.1	165	-33.74	LTF
oar-miR-329b-5p	NM_001024862.1	161	-17.07	LTF
oar-miR-370-5p	NM_001024862.1	165	-27.15	LTF
oar-miR-3957-5p	NM_001035124.1	165	-25.57	ITGAL
oar-miR-381-3p	NM_001035124.1	169	-18.9	ITGAL
oar-miR-379-5p	NM_001038622.1	163	-22.7	ACLY
oar-miR-665-5p	NM_001038622.1	163	-24.99	ACLY
oar-miR-370-3p	NM_001040290.1	162	-23.28	CCL25
oar-miR-3955-3p	NM_001077209.2	163	-18.4	CD14
oar-miR-654-5p	NM_001077209.2	164	-26.12	CD14
oar-miR-127	NM_001077209.2	165	-23.66	CD14
oar-miR-136	NM_001078652.1	161	-21.41	MX2
oar-miR-134-3p	NM_001078654.1	164	-27.5	FURIN
oar-miR-3957-3p	NM_001078655.1	167	-23.36	MIF
oar-miR-432	NM_001078660.1	161	-30.32	FLT3LG
oar-miR-485-3p	NM_001082593.1	163	-22.82	ITGAM
oar-miR-3957-5p	NM_001082595.1	164	-25.28	CLN5
oar-miR-487b-3p	NM_001093780.1	166	-24.11	G6PD
oar-miR-1197-3p	NM_001093781.1	161	-18.76	LOC780772
oar-miR-654-5p	NM_001093784.1	177	-32.77	APOBEC3F
oar-miR-543-5p	NM_001093790.1	164	-23.8	CYB561
oar-miR-17-5p	NM_001097648.1	161	-18.51	HBB
oar-miR-21	NM_001097648.1	164	-18.86	HBB
oar-miR-493-3p	NM_001099629.1	165	-29.6	LOC100101238
oar-miR-370-3p	NM_001104928.1	169	-28.1	PSMD4
oar-miR-493-3p	NM_001104930.1	168	-28.92	RTP4
oar-miR-541-3p	NM_001104932.1	162	-29.6	PLIN2
oar-miR-487a-3p	NM_001104932.1	164	-23.1	PLIN2
oar-miR-409-3p	NM_001104932.1	170	-28.71	PLIN2
oar-miR-299-3p	NM_001104933.1	165	-22.54	ABHD5
oar-miR-370-3p	NM_001112815.1	165	-25.28	SCD5
oar-miR-152	NM_001112816.1	167	-21	PRKAA2
oar-miR-148a	NM_001112816.1	163	-19.14	PRKAA2
oar-miR-654-5p	NM_001112817.1	161	-25.76	CAPN2
oar-miR-495-5p	NM_001112817.1	161	-23.43	CAPN2
oar-miR-148a	NM_001112817.1	167	-28.09	CAPN2
oar-miR-665-5p	NM_001112818.1	162	-27.03	ST3GAL4
oar-miR-370-3p	NM_001112818.1	165	-29.26	ST3GAL4
oar-let-7c	NM_001113770.1	167	-27.06	ITGB1
oar-miR-23a	NM_001113770.1	169	-21.83	ITGB1
oar-miR-25	NM_001113771.1	162	-23.89	ITGAV
oar-miR-376c-5p	NM_001113771.1	161	-17.88	ITGAV
oar-miR-409-3p	NM_001113774.1	163	-19.45	PLIN5
oar-miR-3957-5p	NM_001113774.1	162	-32.76	PLIN5
oar-miR-370-5p	NM_001113774.1	163	-25.44	PLIN5
oar-miR-148a	NM_001113774.1	167	-25.69	PLIN5
oar-miR-668-3p	NM_001114765.1	161	-16.18	CIB1
oar-miR-3955-5p	NM_001114765.1	162	-17.86	CIB1
oar-miR-485-5p	NM_001123003.1	162	-18.06	FAS
oar-miR-370-3p	NM_001126342.1	165	-24.52	SNAI2
oar-miR-541-3p	NM_001126345.1	164	-29.01	NAGA
oar-miR-17-5p	NM_001126348.1	161	-17.51	PON2
oar-miR-493-3p	NM_001126348.1	166	-21.83	PON2
oar-miR-106a	NM_001126348.1	161	-17.75	PON2
oar-miR-654-5p	NM_001126349.1	178	-31.43	DTNBP1
oar-miR-30a-3p	NM_001126354.1	162	-25.79	ERP29
oar-miR-412-5p	NM_001126354.1	161	-25.96	ERP29
oar-miR-107	NM_001126356.1	162	-23.91	SLC66A2
oar-miR-103	NM_001126356.1	162	-26.31	SLC66A2
oar-miR-433-5p	NM_001126357.1	161	-20.07	CHCHD3
oar-miR-431	NM_001126358.1	163	-19.69	RABL2B
oar-miR-133	NM_001126367.3	163	-24.01	ARL1
oar-miR-181a	NM_001126367.3	161	-17.9	ARL1
oar-miR-27a	NM_001126370.3	166	-19.78	MC4R
oar-miR-329b-5p	NM_001126370.3	170	-24.53	MC4R
oar-miR-143	NM_001127270.1	166	-17.69	SLC35A4
oar-miR-10b	NM_001127271.1	161	-26.19	SLC25A33
oar-miR-409-3p	NM_001127274.1	164	-20.09	SLC25A17
oar-miR-134-5p	NM_001127275.1	165	-25.59	SLC25A38
oar-miR-23a	NM_001127279.1	161	-26.39	SLC25A5
oar-miR-23b	NM_001127279.1	161	-23.15	SLC25A5
oar-miR-539-3p	NM_001127279.1	166	-17.84	SLC25A5
oar-miR-493-5p	NM_001127280.1	161	-22.59	SLC25A6
oar-miR-323a-5p	NM_001127281.1	162	-24.38	CD81
oar-miR-181a	NM_001127283.1	162	-18.73	RAB28
oar-miR-154b-5p	NM_001127283.1	161	-30.73	RAB28
oar-miR-758-5p	NM_001127284.3	162	-25.3	RAB3A
oar-miR-3957-3p	NM_001127290.1	162	-22.04	CCND2
oar-miR-432	NM_001127290.1	163	-32.21	CCND2
oar-miR-29a	NM_001127290.1	161	-23.12	CCND2
oar-miR-665-3p	NM_001127291.1	167	-38.69	SLC25A10
oar-miR-1197-3p	NM_001127672.1	161	-20.91	AKIRIN1
oar-miR-30c	NM_001127673.3	166	-16.79	RHOB
oar-miR-30b	NM_001127673.3	171	-17.92	RHOB
oar-miR-668-3p	NM_001127673.3	179	-35.13	RHOB
oar-let-7c	NM_001127673.3	161	-23.08	RHOB
oar-miR-154b-5p	NM_001129736.1	163	-22.14	CRY2
oar-miR-654-3p	NM_001129739.1	164	-23.56	FBXL3
oar-miR-433-3p	NM_001129740.1	165	-26.04	GSK3B
oar-miR-432	NM_001129741.1	164	-25.74	BHLHE40
oar-miR-655-5p	NM_001130154.1	171	-23.73	ADRB2
oar-miR-654-5p	NM_001131029.1	161	-33.28	NR1D1
oar-miR-412-5p	NM_001134305.1	165	-19.49	TSPAN9
oar-miR-381-5p	NM_001134306.1	162	-17.57	HPCAL1
oar-miR-376a-5p	NM_001135059.1	176	-25.89	TLR7
oar-miR-494-3p	NM_001135059.1	162	-18.29	TLR7
oar-let-7a	NM_001135059.1	162	-19.13	TLR7
oar-miR-150	NM_001135927.1	163	-26.5	TLR6
oar-miR-29a	NM_001135928.1	163	-19.59	TLR3
oar-miR-17-5p	NM_001135930.1	165	-17.94	TLR4
oar-miR-106a	NM_001135930.1	165	-19.57	TLR4
oar-miR-1197-3p	NM_001135930.1	167	-21.76	TLR4
oar-miR-433-3p	NM_001135932.1	169	-24.55	HSD3B1
oar-miR-1197-5p	NM_001136490.1	162	-24.82	HADHA
oar-miR-323c	NM_001136491.1	164	-20.31	MMP7
oar-miR-1185-3p	NM_001139446.2	161	-16.35	PSMA6
oar-miR-668-5p	NM_001139447.1	169	-22.11	SERPINF1
oar-miR-25	NM_001139450.1	167	-22.34	HLF
oar-miR-381-5p	NM_001139455.1	165	-27.76	MAPK13
oar-miR-485-5p	NM_001139455.1	162	-24.8	MAPK13
oar-miR-143	NM_001141955.1	161	-17.18	POLR2G
oar-miR-654-5p	NM_001142506.1	176	-32.89	EGR1
oar-miR-370-3p	NM_001142506.1	174	-39.84	EGR1
oar-miR-541-5p	NM_001142506.1	164	-27.92	EGR1
oar-let-7c	NM_001142506.1	163	-20.65	EGR1
oar-let-7i	NM_001142506.1	168	-17.17	EGR1
oar-miR-329b-5p	NM_001142508.1	161	-22.31	CDK1
oar-miR-329a-5p	NM_001142508.1	161	-19.87	CDK1
oar-miR-541-5p	NM_001142509.1	177	-28.77	CDK2
oar-miR-410-5p	NM_001142513.1	164	-23.65	DKC1
oar-miR-21	NM_001142513.1	161	-15.08	DKC1
oar-miR-3955-5p	NM_001142513.1	164	-29.4	DKC1
oar-miR-377-5p	NM_001142515.1	166	-21.3	LCK
oar-miR-544-5p	NM_001142516.1	162	-17.55	PGK1
oar-miR-154b-5p	NM_001142517.1	161	-18.81	PRKAR1A
oar-miR-381-3p	NM_001142518.1	161	-21.09	ATF4
oar-miR-541-3p	NM_001142638.1	179	-33.15	HTT
oar-miR-665-5p	NM_001142638.1	163	-36.74	HTT
oar-miR-654-5p	NM_001142638.1	161	-34.46	HTT
oar-miR-3957-5p	NM_001142638.1	161	-32.74	HTT
oar-miR-143	NM_001142887.1	162	-17.5	BTG1
oar-miR-323c	NM_001142887.1	169	-26.58	BTG1
oar-miR-541-3p	NM_001142889.1	162	-29.55	PHKG2
oar-miR-329a-5p	NM_001142890.1	168	-21.22	SLC25A19
oar-miR-329b-5p	NM_001142890.1	173	-21.4	SLC25A19
oar-miR-494-3p	NM_001142892.1	163	-20.44	NFIL3
oar-miR-329a-5p	NM_001142894.1	165	-19.69	MAPK14
oar-miR-329b-5p	NM_001142894.1	165	-21.92	MAPK14
oar-miR-379-3p	NM_001142895.1	161	-15.19	SLC25A3
oar-miR-544-3p	NM_001142895.1	171	-18.94	SLC25A3
oar-miR-1185-5p	NM_001143892.1	166	-16.85	PSIP1
oar-miR-136	NM_001143892.1	166	-18.04	PSIP1
oar-miR-431	NM_001144778.1	176	-31.17	LOC100240716
oar-miR-134-3p	NM_001144778.1	168	-24.68	LOC100240716
oar-miR-487a-3p	NM_001145178.2	168	-16.36	RTN4
oar-miR-17-5p	NM_001145180.1	163	-20.44	FABP5
oar-miR-106a	NM_001145180.1	163	-16.2	FABP5
oar-miR-23a	NM_001145185.2	172	-28.57	SOD1
oar-miR-23b	NM_001145185.2	163	-22.05	SOD1
oar-miR-377-3p	NM_001145185.2	163	-16.5	SOD1
oar-miR-3956-3p	NM_001145188.1	171	-29.7	NDUFA12
oar-miR-487a-3p	NM_001145188.1	162	-16.57	NDUFA12
oar-miR-323c	NM_001145455.1	163	-24.74	MTOR
oar-miR-154b-3p	NM_001145455.1	163	-17.55	MTOR
oar-miR-17-5p	NM_001145455.1	161	-22.96	MTOR
oar-miR-485-5p	NM_001145455.1	163	-20.62	MTOR
oar-miR-106b	NM_001145455.1	164	-22.48	MTOR
oar-miR-329b-5p	NM_001145455.1	164	-25.01	MTOR
oar-miR-10b	NM_001145455.1	161	-22.12	MTOR
oar-miR-487a-3p	NM_001146090.1	162	-22.85	PIM1
oar-miR-154b-5p	NM_001146090.1	161	-24.02	PIM1
oar-miR-25	NM_001146090.1	167	-23.55	PIM1
oar-miR-29a	NM_001146090.1	161	-19.8	PIM1
oar-miR-493-3p	NM_001159277.1	162	-23.75	MEF2C
oar-miR-376d	NM_001159278.2	166	-16.56	BCO2
oar-miR-376a-3p	NM_001159278.2	166	-16.19	BCO2
oar-miR-370-3p	NM_001160026.1	162	-28.47	NPPB
oar-miR-380-3p	NM_001161733.1	161	-15.04	EYA3
oar-let-7c	NM_001161733.1	163	-20.8	EYA3
oar-miR-370-3p	NM_001161734.1	165	-30.84	ZGPAT
oar-miR-541-3p	NM_001161856.1	175	-30.52	RAC1
oar-miR-134-3p	NM_001161857.1	164	-29.59	AKT1
oar-miR-665-5p	NM_001161859.1	165	-22.24	REM1
oar-miR-432	NM_001161859.1	166	-26.74	REM1
oar-miR-1197-3p	NM_001161860.1	165	-28.16	RAB8A
oar-miR-374a	NM_001161861.1	170	-18.82	RAB10
oar-miR-25	NM_001161861.1	164	-19.45	RAB10
oar-miR-409-3p	NM_001161864.1	169	-20.95	RRAGA
oar-miR-3959-5p	NM_001161864.1	164	-19.97	RRAGA
oar-miR-19b	NM_001161865.1	162	-19.88	GDI2
oar-miR-543-3p	NM_001161865.1	161	-19	GDI2
oar-miR-329a-5p	NM_001161867.1	162	-19.46	RRAGC
oar-miR-1193-5p	NM_001161869.1	165	-25.77	RABAC1
oar-miR-495-3p	NM_001161876.1	167	-21.14	RAN
oar-miR-433-5p	NM_001161879.1	167	-27.23	MAP2K7
oar-miR-29b	NM_001161879.1	163	-19.5	MAP2K7
oar-miR-432	NM_001161880.1	172	-31.08	CDKN1A
oar-miR-29b	NM_001161881.1	161	-17.8	RAB5A
oar-miR-495-5p	NM_001161881.1	165	-20.19	RAB5A
oar-miR-30a-3p	NM_001161887.1	162	-26.75	DARS1
oar-miR-370-3p	NM_001161889.1	170	-36.44	RPA1
oar-miR-495-5p	NM_001161892.1	162	-25.4	LYN
oar-miR-410-5p	NM_001161892.1	161	-20.24	LYN
oar-miR-431	NM_001162548.1	167	-31.17	ARF6
oar-miR-655-5p	NM_001162548.1	165	-25.16	ARF6
oar-miR-541-3p	NM_001162549.1	165	-35.25	ARFIP2
oar-miR-3955-5p	NM_001162549.1	162	-22.49	ARFIP2
oar-miR-432	NM_001162550.1	163	-31.63	ARFRP1
oar-miR-485-5p	NM_001162551.1	173	-26.96	ARL2BP
oar-miR-541-5p	NM_001162553.2	162	-22.53	ARL3
oar-miR-136	NM_001162553.2	169	-19.63	ARL3
oar-miR-431	NM_001162554.1	163	-27.43	ARL4C
oar-miR-654-5p	NM_001162561.1	164	-29.27	SPRN
oar-miR-485-5p	NM_001162563.1	164	-22.02	EIF6
oar-miR-1197-5p	NM_001162563.1	164	-36.52	EIF6
oar-miR-329b-5p	NM_001162564.1	164	-15.53	EPCAM
oar-miR-329a-5p	NM_001162567.1	167	-22.99	AIMP2
oar-miR-370-5p	NM_001162568.1	168	-31.78	LCAT
oar-miR-541-3p	NM_001163043.1	165	-32.5	SQSTM1
oar-miR-654-5p	NM_001163043.1	161	-26.63	SQSTM1
oar-miR-376a-5p	NM_001163046.1	169	-17.96	PDIA5
oar-miR-495-5p	NM_001163051.1	161	-28.47	PUS1
oar-miR-370-3p	NM_001163054.1	170	-32.95	SLC14A1
oar-miR-496-5p	NM_001163055.2	164	-26.54	TUBA4A
oar-miR-200b	NM_001163055.2	161	-21.89	TUBA4A
oar-miR-665-5p	NM_001163593.1	161	-24.32	PLAU
oar-miR-329b-5p	NM_001163593.1	162	-18.48	PLAU
oar-miR-1193-5p	NM_001163593.1	164	-28.34	PLAU
oar-miR-329b-5p	NM_001163594.2	161	-21.35	LOC100302545
oar-miR-377-3p	NM_001163594.2	162	-17.93	LOC100302545
oar-miR-382-5p	NM_001163594.2	165	-25.98	LOC100302545
oar-miR-382-5p	NM_001163599.1	164	-22.49	SLC39A13
oar-miR-432	NM_001163600.1	162	-27.75	SLC39A1
oar-miR-154b-5p	NM_001163602.1	163	-22.29	SLC39A7
oar-miR-10a	NM_001163605.1	163	-20.95	ZFAND5
oar-miR-10b	NM_001163605.1	163	-20.78	ZFAND5
oar-miR-181a	NM_001163606.1	161	-15.4	PLAUR
oar-miR-27a	NM_001164219.1	164	-19.08	KLF4
oar-miR-134-3p	NM_001164219.1	163	-28.13	KLF4
oar-miR-323b	NM_001165889.2	162	-20.34	ATP5PO
oar-miR-370-3p	NM_001165889.2	162	-31.23	ATP5PO
oar-miR-376b-3p	NM_001165890.1	166	-19.87	ARAF
oar-miR-376a-3p	NM_001165890.1	165	-20.55	ARAF
oar-miR-376d	NM_001165890.1	165	-20.54	ARAF
oar-miR-181a	NM_001166178.1	163	-20.06	QPCT
oar-miR-382-5p	NM_001166180.1	174	-26.45	MMP2
oar-miR-199a-3p	NM_001166182.1	174	-25.52	FOS
oar-miR-668-3p	NM_001166182.1	163	-15.01	FOS
oar-miR-432	NM_001166193.1	161	-26.95	EIF5A
oar-miR-541-3p	NM_001166201.1	169	-32.73	SMPD1
oar-miR-379-5p	NM_001166201.1	162	-29.33	SMPD1
oar-miR-493-5p	NM_001166202.1	162	-18.89	SPARC
oar-miR-329b-5p	NM_001174111.1	164	-18.88	RGS4
oar-miR-143	NM_001174111.1	161	-18.76	RGS4
oar-miR-377-5p	NM_001177678.1	164	-27.79	ID3
oar-miR-485-5p	NM_001177679.1	162	-26.66	NDUFB8
oar-miR-487a-5p	NM_001185018.1	164	-24.28	CLDN7
oar-miR-370-3p	NM_001190390.1	161	-33.51	GAPDH
oar-miR-410-5p	NM_001195309.2	169	-20.32	ASZ1
oar-miR-544-3p	NM_001195311.1	165	-18.88	CTTNBP2
oar-miR-376a-5p	NM_001195311.1	161	-17.4	CTTNBP2
oar-miR-433-3p	NM_001195311.1	164	-16.53	CTTNBP2
oar-miR-544-5p	NM_001195311.1	165	-19.28	CTTNBP2
oar-miR-181a	NM_001195311.1	168	-18.67	CTTNBP2
oar-miR-16b	NM_001195311.1	165	-17.92	CTTNBP2
oar-miR-432	NM_001195311.1	168	-24.82	CTTNBP2
oar-miR-103	NM_001195311.1	164	-26.33	CTTNBP2
oar-miR-3958-3p	NM_001195311.1	168	-19.2	CTTNBP2
oar-miR-107	NM_001195311.1	164	-26.48	CTTNBP2
oar-miR-1193-3p	NM_001195318.1	170	-28.97	TES
oar-miR-370-5p	NM_001195318.1	166	-21.66	TES
oar-miR-654-3p	NM_001195318.1	167	-16.79	TES
oar-miR-362	NM_001195318.1	163	-25.64	TES
oar-let-7d	NM_001195319.1	167	-28.57	WNT2
oar-let-7f	NM_001195319.1	164	-21.64	WNT2
oar-miR-200c	NM_001195319.1	171	-20.12	WNT2
oar-let-7a	NM_001195319.1	172	-27.15	WNT2
oar-miR-199a-3p	NM_001195319.1	161	-19.19	WNT2
oar-miR-200b	NM_001195319.1	167	-16.33	WNT2
oar-let-7b	NM_001195319.1	177	-30.59	WNT2
oar-let-7c	NM_001195319.1	172	-27.15	WNT2
oar-let-7g	NM_001195319.1	164	-21.07	WNT2
oar-let-7i	NM_001195319.1	169	-24.78	WNT2
oar-miR-541-5p	NM_001197180.1	161	-28.46	MRC1
oar-miR-329b-3p	NM_001197180.1	163	-28.2	MRC1
oar-miR-194	NM_001197180.1	163	-24.37	MRC1
oar-miR-329a-3p	NM_001197180.1	164	-25.21	MRC1
oar-miR-494-5p	NM_001202421.1	165	-21.34	NUDT9
oar-miR-654-5p	NM_001246006.1	171	-30.97	GSN
oar-let-7i	NM_001246209.1	165	-22.1	TOB2
oar-miR-485-5p	NM_001246209.1	162	-26.65	TOB2
oar-miR-485-5p	NM_001246210.1	165	-25.99	BTG2
oar-miR-107	NM_001246210.1	171	-26.35	BTG2
oar-miR-154b-3p	NM_001246210.1	172	-18.6	BTG2
oar-miR-376b-5p	NM_001246210.1	162	-16.32	BTG2
oar-miR-376e-5p	NM_001246210.1	162	-16.32	BTG2
oar-miR-27a	NM_001246210.1	165	-17.53	BTG2
oar-miR-103	NM_001246210.1	171	-26.35	BTG2
oar-miR-381-3p	NM_001246211.1	163	-15.73	B4GALT1
oar-miR-409-3p	NM_001246236.1	167	-23.73	ZNF496
oar-miR-411b-3p	NM_001252177.2	161	-18.01	ACP5
oar-miR-432	NM_001252177.2	164	-31.95	ACP5
oar-miR-654-5p	NM_001252180.1	161	-32.64	IL21R
oar-miR-432	NM_001252180.1	163	-32.28	IL21R
oar-miR-376e-3p	NM_001252184.1	161	-17.88	SNCA
oar-miR-1197-5p	NM_001252184.1	170	-23.84	SNCA
oar-miR-329b-3p	NM_001267874.1	168	-23.24	HSPA1A
oar-miR-329a-3p	NM_001267874.1	164	-20.75	HSPA1A
oar-miR-1193-5p	NM_001267878.1	169	-28.47	ILK
oar-miR-136	NM_001267884.2	168	-26.29	FABP3
oar-miR-1197-5p	NM_001267884.2	164	-21.81	FABP3
oar-miR-127	NM_001267885.1	170	-33.2	PRR15
oar-miR-136	NM_001267886.1	164	-17.88	SMAD4
oar-miR-136	NM_001276454.3	162	-15.74	DDX21
oar-miR-431	NM_001276454.3	161	-20.73	DDX21
oar-miR-432	NM_001277168.1	167	-24.42	CXCR4
oar-miR-433-3p	NM_001278564.1	164	-34.32	GRINA
oar-miR-431	NM_001278565.2	163	-26.31	KDR
oar-miR-3957-5p	NM_001278565.2	162	-29.88	KDR
oar-miR-493-5p	NM_001278565.2	168	-20.65	KDR
oar-miR-329b-5p	NM_001280672.1	169	-21.3	LPAR6
oar-miR-29b	NM_001280672.1	163	-18.03	LPAR6
oar-miR-22-3p	NM_001280676.1	178	-23.69	PDCD10
oar-miR-329b-5p	NM_001280676.1	165	-20.01	PDCD10
oar-miR-654-5p	NM_001280682.1	162	-32.43	UCP2
oar-miR-3955-5p	NM_001280688.1	169	-29.07	RPS17
oar-miR-136	NM_001280695.1	164	-16.79	PIGF
oar-miR-539-3p	NM_001280703.1	164	-16.39	SOD2
oar-miR-541-5p	NM_001280704.1	162	-21.84	PRDX6
oar-miR-329b-5p	NM_001280704.1	161	-18.21	PRDX6
oar-miR-29b	NM_001280707.1	163	-21.09	SERPINB1
oar-miR-665-3p	NM_001280713.1	162	-27.79	CST3
oar-miR-136	NM_001281825.1	163	-19.04	TVP23B
oar-miR-431	NM_001282247.1	165	-21.26	CD53
oar-miR-541-5p	NM_001282247.1	170	-23.57	CD53
oar-miR-485-5p	NM_001282528.1	163	-25.92	MC1R
oar-miR-376a-3p	NM_001285802.2	169	-20.38	AK6
oar-miR-376b-3p	NM_001285802.2	169	-20.26	AK6
oar-miR-376d	NM_001285802.2	169	-20.38	AK6
oar-miR-329b-5p	NM_001285962.1	161	-16.7	RNASEH1
oar-let-7f	NM_001287473.1	162	-25.13	CCNG1
oar-miR-1197-5p	NM_001290006.2	163	-30.39	OAZ2
oar-miR-493-3p	NM_001290793.3	162	-19.14	PEG10
oar-miR-377-3p	NM_001291506.2	163	-16.48	AZIN1
oar-miR-154a-3p	NM_001291506.2	165	-22.04	AZIN1
oar-miR-668-5p	NM_001291506.2	161	-22.89	AZIN1
oar-miR-495-5p	NM_001291506.2	166	-20.34	AZIN1
oar-miR-539-3p	NM_001291506.2	165	-18.4	AZIN1
oar-miR-539-5p	NM_001291506.2	168	-19.29	AZIN1
oar-miR-154b-3p	NM_001291506.2	170	-18.93	AZIN1
oar-miR-154a-3p	NM_001291507.2	165	-22.04	AZIN1
oar-miR-539-3p	NM_001291507.2	165	-18.4	AZIN1
oar-miR-495-5p	NM_001291507.2	166	-20.34	AZIN1
oar-miR-377-3p	NM_001291507.2	163	-16.48	AZIN1
oar-miR-539-5p	NM_001291507.2	168	-19.29	AZIN1
oar-miR-668-5p	NM_001291507.2	161	-22.89	AZIN1
oar-miR-154b-3p	NM_001291507.2	170	-18.93	AZIN1
oar-miR-3956-3p	NM_001304278.2	169	-27.77	TMEM265
oar-miR-541-3p	NM_001304278.2	162	-25.8	TMEM265
oar-miR-17-5p	NM_001304801.1	172	-26	MRLN
oar-miR-106a	NM_001304801.1	167	-21.04	MRLN
oar-miR-377-5p	NM_001305890.1	170	-25.56	ITGAX
oar-let-7i	NM_001306103.1	164	-18.35	LYPLA1
oar-miR-23a	NM_001306103.1	161	-18.91	LYPLA1
oar-let-7c	NM_001306103.1	163	-17.93	LYPLA1
oar-let-7g	NM_001306103.1	165	-20.9	LYPLA1
oar-miR-493-3p	NM_001306103.1	161	-22.54	LYPLA1
oar-miR-154b-5p	NM_001306108.1	168	-24.42	CD96
oar-miR-432	NM_001306110.1	161	-25.08	ADIPOR1
oar-miR-412-5p	NM_001306117.1	166	-20.21	NFKBIZ
oar-miR-432	NM_001306123.1	175	-31.08	BMPR2
oar-miR-27a	NM_001306123.1	165	-21.41	BMPR2
oar-miR-329b-5p	NM_001306123.1	164	-17.37	BMPR2
oar-miR-370-3p	NM_001308560.1	164	-28.84	ARNT2
oar-miR-27a	NM_001308562.1	165	-20.84	CITED2
oar-miR-152	NM_001308564.1	166	-20.89	BMP7
oar-miR-148a	NM_001308564.1	163	-18.92	BMP7
oar-miR-3958-5p	NM_001308576.1	168	-29.45	PNPLA2
oar-miR-370-3p	NM_001308580.1	162	-31.21	PGRMC1
oar-miR-654-5p	NM_001308580.1	163	-28.89	PGRMC1
oar-miR-134-3p	NM_001308584.1	169	-27.07	AR
oar-miR-127	NM_001308587.1	164	-18.79	CTSB
oar-miR-1197-5p	NM_001308590.1	162	-22.41	CTNNB1
oar-miR-665-5p	NM_001308593.1	161	-24.7	SERPINH1
oar-miR-10b	NM_001308593.1	162	-24.61	SERPINH1
oar-miR-1197-5p	NM_001308594.1	161	-18.42	KIT
oar-miR-3955-5p	NM_001308594.1	163	-22.28	KIT
oar-miR-152	NM_001308594.1	166	-26.2	KIT
oar-miR-380-5p	NM_001308595.1	163	-18.58	IL1RN
oar-miR-29b	NM_001308595.1	165	-18	IL1RN
oar-miR-370-3p	NM_001308595.1	189	-38.72	IL1RN
oar-miR-380-3p	NM_001308597.1	162	-18.73	DQA
oar-miR-370-3p	NM_001318074.1	165	-26.66	SOX2
oar-miR-411b-3p	NM_001318075.1	161	-21.31	LIG4
oar-miR-668-3p	NM_001318075.1	164	-23.92	LIG4
oar-miR-409-3p	NM_001318075.1	172	-24.89	LIG4
oar-miR-485-5p	NM_001368857.1	162	-21.98	CD52
oar-miR-410-5p	NM_001368857.1	175	-29.54	CD52
oar-miR-487a-3p	NM_001375595.1	168	-16.36	RTN4
oar-miR-544-3p	XM_004001759.5	172	-21.49	NDUFA10
oar-miR-541-3p	XM_004001759.5	166	-32.04	NDUFA10
oar-miR-758-5p	XM_004001768.5	164	-23.7	ACKR3
oar-miR-655-5p	XM_004001772.6	163	-16.73	GBX2
oar-miR-654-5p	XM_004001772.6	161	-26.27	GBX2
oar-miR-370-3p	XM_004001772.6	163	-27.95	GBX2
oar-miR-432	XM_004001772.6	168	-28.32	GBX2
oar-miR-376a-5p	XM_004001779.5	167	-15.11	GIGYF2
oar-miR-380-3p	XM_004001779.5	162	-16.38	GIGYF2
oar-miR-654-3p	XM_004001779.5	168	-19.57	GIGYF2
oar-miR-432	XM_004001779.5	161	-23.37	GIGYF2
oar-miR-30a-5p	XM_004001779.5	164	-18.83	GIGYF2
oar-miR-106a	XM_004001779.5	161	-15.39	GIGYF2
oar-miR-30c	XM_004001779.5	165	-16.54	GIGYF2
oar-miR-106b	XM_004001779.5	165	-18.04	GIGYF2
oar-miR-148a	XM_004001786.4	166	-25.9	SMIM12
oar-miR-152	XM_004001786.4	170	-26.9	SMIM12
oar-let-7b	XM_004001794.4	164	-26.16	LOC101111060
oar-miR-410-5p	XM_004001794.4	167	-26.25	LOC101111060
oar-miR-758-5p	XM_004001794.4	162	-22.62	LOC101111060
oar-let-7c	XM_004001794.4	161	-22.96	LOC101111060
oar-miR-541-3p	XM_004001794.4	164	-32.25	LOC101111060
oar-miR-136	XM_004001794.4	162	-18.92	LOC101111060
oar-miR-1193-5p	XM_004001794.4	165	-26.37	LOC101111060
oar-miR-29b	XM_004001794.4	164	-19.86	LOC101111060
oar-miR-134-3p	XM_004001794.4	172	-34.79	LOC101111060
oar-let-7i	XM_004001794.4	162	-23.54	LOC101111060
oar-miR-3956-5p	XM_004001795.6	162	-22.98	AGO3
oar-miR-136	XM_004001795.6	163	-20.3	AGO3
oar-miR-493-3p	XM_004001795.6	161	-26.91	AGO3
oar-miR-26a	XM_004001795.6	163	-17.83	AGO3
oar-miR-411a-5p	XM_004001795.6	163	-15.35	AGO3
oar-miR-30c	XM_004001795.6	173	-20.26	AGO3
oar-miR-30b	XM_004001795.6	168	-19.29	AGO3
oar-miR-495-3p	XM_004001795.6	165	-16.96	AGO3
oar-miR-655-5p	XM_004001795.6	166	-18.09	AGO3
oar-miR-26b	XM_004001795.6	162	-18.33	AGO3
oar-miR-376b-3p	XM_004001795.6	161	-16.26	AGO3
oar-miR-377-3p	XM_004001795.6	167	-18.63	AGO3
oar-miR-29b	XM_004001795.6	162	-18.88	AGO3
oar-miR-541-5p	XM_004001803.3	162	-22.71	THRAP3
oar-miR-431	XM_004001803.3	165	-20.88	THRAP3
oar-miR-495-5p	XM_004001803.3	169	-28.96	THRAP3
oar-miR-3956-3p	XM_004001803.3	165	-26.71	THRAP3
oar-miR-541-3p	XM_004001804.6	161	-20.96	LSM10
oar-miR-432	XM_004001805.6	172	-30.37	OSCP1
oar-miR-22-3p	XM_004001805.6	161	-21.18	OSCP1
oar-miR-329b-5p	XM_004001806.6	167	-18.54	MRPS15
oar-miR-495-3p	XM_004001807.5	164	-15.53	GRIK3
oar-miR-433-3p	XM_004001807.5	167	-32.31	GRIK3
oar-miR-544-3p	XM_004001807.5	163	-15.44	GRIK3
oar-miR-3958-5p	XM_004001807.5	168	-20.75	GRIK3
oar-miR-410-5p	XM_004001807.5	168	-26.96	GRIK3
oar-miR-218a	XM_004001807.5	164	-22.94	GRIK3
oar-miR-495-3p	XM_004001808.5	165	-20.02	SNIP1
oar-miR-544-3p	XM_004001810.6	171	-15.79	GNL2
oar-miR-544-3p	XM_004001818.5	168	-17.43	SF3A3
oar-miR-329b-5p	XM_004001818.5	161	-15.73	SF3A3
oar-miR-665-5p	XM_004001823.5	165	-31.65	RHBDL2
oar-miR-154b-5p	XM_004001826.5	166	-26.93	PABPC4
oar-miR-154b-5p	XM_004001827.5	166	-26.93	PABPC4
oar-miR-154b-5p	XM_004001828.5	166	-26.93	PABPC4
oar-miR-150	XM_004001829.5	163	-32.26	HEYL
oar-miR-487a-3p	XM_004001829.5	162	-17.87	HEYL
oar-miR-665-5p	XM_004001830.5	164	-38.64	NT5C1A
oar-miR-200c	XM_004001830.5	171	-22.22	NT5C1A
oar-let-7b	XM_004001830.5	162	-25.24	NT5C1A
oar-miR-200b	XM_004001830.5	162	-17.32	NT5C1A
oar-miR-370-3p	XM_004001830.5	182	-31.87	NT5C1A
oar-miR-432	XM_004001830.5	161	-24.21	NT5C1A
oar-let-7f	XM_004001830.5	163	-21.71	NT5C1A
oar-miR-654-3p	XM_004001830.5	165	-25.9	NT5C1A
oar-miR-541-3p	XM_004001830.5	166	-36.83	NT5C1A
oar-miR-3957-5p	XM_004001830.5	168	-40.98	NT5C1A
oar-miR-1197-5p	XM_004001830.5	162	-21.14	NT5C1A
oar-miR-134-3p	XM_004001830.5	161	-24.56	NT5C1A
oar-let-7i	XM_004001830.5	172	-27.06	NT5C1A
oar-miR-433-5p	XM_004001830.5	163	-28.42	NT5C1A
oar-miR-433-5p	XM_004001831.5	167	-26.6	HPCAL4
oar-miR-370-3p	XM_004001831.5	162	-33.28	HPCAL4
oar-miR-3955-3p	XM_004001831.5	170	-22.06	HPCAL4
oar-miR-541-3p	XM_004001833.5	162	-28.88	MFSD2A
oar-miR-1197-5p	XM_004001833.5	184	-37.82	MFSD2A
oar-miR-432	XM_004001833.5	165	-23.81	MFSD2A
oar-miR-27a	XM_004001833.5	164	-25.77	MFSD2A
oar-miR-299-3p	XM_004001836.4	165	-21.55	PPT1
oar-miR-654-5p	XM_004001836.4	164	-25.02	PPT1
oar-miR-3957-5p	XM_004001841.6	165	-25.38	SMAP2
oar-miR-329b-5p	XM_004001841.6	167	-27.77	SMAP2
oar-miR-3955-5p	XM_004001855.5	165	-22.61	RIMKLA
oar-miR-433-5p	XM_004001855.5	165	-27.08	RIMKLA
oar-miR-362	XM_004001855.5	164	-17.77	RIMKLA
oar-miR-654-3p	XM_004001855.5	168	-22.2	RIMKLA
oar-miR-377-5p	XM_004001855.5	166	-26	RIMKLA
oar-miR-376e-5p	XM_004001860.6	170	-23.82	C1H1orf50
oar-miR-143	XM_004001860.6	161	-21.58	C1H1orf50
oar-miR-432	XM_004001860.6	167	-33.22	C1H1orf50
oar-miR-376b-5p	XM_004001860.6	170	-23.82	C1H1orf50
oar-miR-370-3p	XM_004001862.5	166	-29.59	SVBP
oar-miR-370-3p	XM_004001863.6	167	-33.49	ZNF691
oar-miR-376d	XM_004001863.6	166	-16.61	ZNF691
oar-miR-134-3p	XM_004001863.6	161	-22.58	ZNF691
oar-miR-376b-3p	XM_004001863.6	166	-16.61	ZNF691
oar-miR-376a-3p	XM_004001863.6	166	-16.61	ZNF691
oar-miR-323a-5p	XM_004001863.6	164	-30.54	ZNF691
oar-miR-376b-3p	XM_004001864.6	166	-16.61	ZNF691
oar-miR-323a-5p	XM_004001864.6	164	-30.54	ZNF691
oar-miR-134-3p	XM_004001864.6	161	-22.58	ZNF691
oar-miR-376d	XM_004001864.6	166	-16.61	ZNF691
oar-miR-376a-3p	XM_004001864.6	166	-16.61	ZNF691
oar-miR-370-3p	XM_004001864.6	167	-33.49	ZNF691
oar-miR-17-5p	XM_004001877.5	162	-19.16	ELOVL1
oar-miR-106b	XM_004001877.5	165	-20.55	ELOVL1
oar-miR-106a	XM_004001877.5	161	-19.54	ELOVL1
oar-miR-1193-3p	XM_004001877.5	164	-21.54	ELOVL1
oar-miR-487a-5p	XM_004001892.6	167	-26.73	IPO13
oar-miR-329a-5p	XM_004001892.6	165	-21.18	IPO13
oar-miR-154b-5p	XM_004001892.6	162	-27.75	IPO13
oar-miR-370-3p	XM_004001892.6	166	-25.05	IPO13
oar-miR-10a	XM_004001892.6	178	-31.33	IPO13
oar-miR-22-3p	XM_004001892.6	176	-29.17	IPO13
oar-miR-10b	XM_004001892.6	168	-25.05	IPO13
oar-miR-409-3p	XM_004001909.5	164	-23.87	HPDL
oar-miR-377-5p	XM_004001909.5	169	-28.89	HPDL
oar-miR-221	XM_004001917.6	165	-20.01	MMACHC
oar-miR-494-3p	XM_004001925.5	161	-16.8	IPP
oar-miR-376c-5p	XM_004001925.5	171	-25.75	IPP
oar-miR-376b-5p	XM_004001925.5	164	-30.27	IPP
oar-miR-654-3p	XM_004001925.5	177	-25.12	IPP
oar-miR-376e-5p	XM_004001925.5	164	-30.27	IPP
oar-miR-544-3p	XM_004001925.5	171	-18.08	IPP
oar-miR-136	XM_004001925.5	163	-16.1	IPP
oar-miR-410-3p	XM_004001925.5	173	-21.92	IPP
oar-let-7g	XM_004001926.5	162	-18.83	TMEM69
oar-let-7i	XM_004001926.5	168	-23.13	TMEM69
oar-miR-494-5p	XM_004001927.6	162	-20.64	PIK3R3
oar-miR-410-5p	XM_004001927.6	167	-21.28	PIK3R3
oar-let-7i	XM_004001927.6	172	-25.25	PIK3R3
oar-miR-409-3p	XM_004001927.6	161	-17.28	PIK3R3
oar-miR-493-5p	XM_004001933.5	167	-16.99	NSUN4
oar-miR-22-3p	XM_004001933.5	173	-24.98	NSUN4
oar-miR-143	XM_004001933.5	166	-21.38	NSUN4
oar-miR-495-3p	XM_004001933.5	161	-19.94	NSUN4
oar-miR-1185-3p	XM_004001933.5	161	-21.56	NSUN4
oar-miR-22-3p	XM_004001940.6	168	-24.46	EFCAB14
oar-miR-200b	XM_004001940.6	167	-18.08	EFCAB14
oar-miR-200c	XM_004001940.6	164	-16.67	EFCAB14
oar-miR-103	XM_004001940.6	162	-17.99	EFCAB14
oar-miR-107	XM_004001940.6	162	-17.99	EFCAB14
oar-miR-376b-3p	XM_004001945.6	163	-15.24	LOC101106121
oar-miR-3958-3p	XM_004001945.6	165	-22.63	LOC101106121
oar-miR-376e-3p	XM_004001945.6	162	-17.07	LOC101106121
oar-miR-23a	XM_004001945.6	165	-17.24	LOC101106121
oar-miR-3958-5p	XM_004001948.5	165	-23.44	CMPK1
oar-miR-377-5p	XM_004001953.6	161	-17.43	ELAVL4
oar-miR-377-5p	XM_004001955.6	161	-17.43	ELAVL4
oar-miR-485-3p	XM_004001957.6	162	-22.78	FAF1
oar-miR-107	XM_004001957.6	161	-17.2	FAF1
oar-miR-103	XM_004001957.6	161	-16.95	FAF1
oar-miR-16b	XM_004001957.6	162	-16.29	FAF1
oar-miR-22-3p	XM_004001961.6	166	-20.65	RNF11
oar-miR-544-5p	XM_004001961.6	166	-17.58	RNF11
oar-miR-1193-5p	XM_004001961.6	161	-32.48	RNF11
oar-miR-544-3p	XM_004001961.6	166	-17.43	RNF11
oar-miR-19b	XM_004001961.6	165	-18.13	RNF11
oar-miR-30a-3p	XM_004001961.6	161	-20.14	RNF11
oar-miR-329b-5p	XM_004001966.4	165	-20.01	OSBPL9
oar-miR-431	XM_004001969.6	169	-19.1	NRDC
oar-miR-379-5p	XM_004001969.6	162	-23.23	NRDC
oar-miR-431	XM_004001970.6	169	-19.1	NRDC
oar-miR-379-5p	XM_004001970.6	162	-23.23	NRDC
oar-miR-106b	XM_004001970.6	161	-28.39	NRDC
oar-miR-758-3p	XM_004001971.6	162	-20.36	RAB3B
oar-miR-329a-5p	XM_004001971.6	167	-22.41	RAB3B
oar-let-7g	XM_004001971.6	161	-23.56	RAB3B
oar-miR-181a	XM_004001971.6	167	-22.29	RAB3B
oar-miR-19b	XM_004001972.5	165	-15.4	BTF3L4
oar-miR-200c	XM_004001975.5	163	-15.48	TXNDC12
oar-miR-17-5p	XM_004001980.6	163	-19.61	PRPF38A
oar-miR-106a	XM_004001980.6	162	-19.85	PRPF38A
oar-miR-30a-3p	XM_004001980.6	177	-24.57	PRPF38A
oar-miR-370-3p	XM_004001980.6	164	-34.29	PRPF38A
oar-miR-136	XM_004001980.6	164	-21.92	PRPF38A
oar-miR-221	XM_004001986.5	161	-20.8	LOC101116777
oar-miR-21	XM_004001986.5	163	-15.35	LOC101116777
oar-miR-134-5p	XM_004001988.6	166	-25.79	LOC101117285
oar-miR-541-3p	XM_004001988.6	174	-25.57	LOC101117285
oar-miR-758-3p	XM_004001988.6	161	-18.79	LOC101117285
oar-miR-433-3p	XM_004001990.6	180	-29.91	SLC1A7
oar-miR-181a	XM_004001990.6	162	-19.86	SLC1A7
oar-miR-485-5p	XM_004001991.6	163	-31.08	CPT2
oar-miR-200b	XM_004001993.5	162	-18.64	MAGOH
oar-miR-26a	XM_004001995.6	161	-17.52	NDC1
oar-miR-380-5p	XM_004001995.6	166	-16.49	NDC1
oar-miR-21	XM_004002003.5	161	-18.29	TMEM59
oar-miR-539-3p	XM_004002004.6	166	-15.3	TCEANC2
oar-miR-487a-3p	XM_004002004.6	168	-18.84	TCEANC2
oar-miR-544-3p	XM_004002004.6	162	-15.23	TCEANC2
oar-miR-376a-5p	XM_004002004.6	165	-15.8	TCEANC2
oar-miR-485-3p	XM_004002004.6	162	-16.86	TCEANC2
oar-miR-433-5p	XM_004002011.5	168	-27.97	DHCR24
oar-miR-370-3p	XM_004002011.5	169	-39.9	DHCR24
oar-miR-134-3p	XM_004002011.5	167	-30.91	DHCR24
oar-miR-133	XM_004002011.5	176	-32.94	DHCR24
oar-miR-433-3p	XM_004002011.5	163	-23.95	DHCR24
oar-miR-148a	XM_004002018.5	162	-17.31	OMA1
oar-miR-152	XM_004002018.5	165	-21.9	OMA1
oar-miR-21	XM_004002019.6	162	-18.66	MYSM1
oar-miR-493-5p	XM_004002019.6	162	-18.61	MYSM1
oar-miR-329b-5p	XM_004002019.6	165	-22.19	MYSM1
oar-miR-665-5p	XM_004002019.6	162	-31.67	MYSM1
oar-miR-654-5p	XM_004002019.6	161	-28.41	MYSM1
oar-miR-495-3p	XM_004002020.5	167	-17.79	JUN
oar-miR-25	XM_004002026.5	161	-18.87	NFIA
oar-miR-382-5p	XM_004002026.5	163	-24.1	NFIA
oar-miR-25	XM_004002027.5	161	-18.87	NFIA
oar-miR-382-5p	XM_004002027.5	163	-24.1	NFIA
oar-miR-148a	XM_004002033.5	163	-21.76	KANK4
oar-miR-370-3p	XM_004002033.5	165	-39.1	KANK4
oar-miR-134-3p	XM_004002033.5	171	-34.13	KANK4
oar-miR-381-3p	XM_004002036.6	165	-17.3	ATG4C
oar-miR-541-5p	XM_004002036.6	161	-17.42	ATG4C
oar-miR-544-3p	XM_004002049.5	170	-16.67	LEPROT
oar-miR-494-3p	XM_004002068.5	167	-19.54	WLS
oar-miR-541-5p	XM_004002068.5	163	-23.65	WLS
oar-miR-496-5p	XM_004002068.5	163	-19.84	WLS
oar-miR-493-3p	XM_004002074.6	163	-26.6	LRRC40
oar-miR-26a	XM_004002074.6	163	-22.78	LRRC40
oar-miR-21	XM_004002074.6	172	-20.8	LRRC40
oar-miR-541-5p	XM_004002074.6	161	-15.73	LRRC40
oar-miR-27a	XM_004002076.6	166	-22.1	ANKRD13C
oar-miR-543-5p	XM_004002081.6	164	-29.62	ZRANB2
oar-miR-376a-5p	XM_004002081.6	163	-19	ZRANB2
oar-miR-431	XM_004002085.5	166	-27.92	FPGT
oar-miR-376a-5p	XM_004002085.5	166	-22.57	FPGT
oar-miR-485-3p	XM_004002091.4	165	-18.68	PIGK
oar-miR-382-5p	XM_004002091.4	161	-19.08	PIGK
oar-miR-136	XM_004002092.6	168	-22.15	AK5
oar-miR-485-5p	XM_004002092.6	169	-32.32	AK5
oar-miR-433-3p	XM_004002092.6	172	-25.87	AK5
oar-miR-496-3p	XM_004002094.5	162	-23.74	USP33
oar-miR-23a	XM_004002094.5	164	-21.25	USP33
oar-miR-27a	XM_004002099.6	161	-18.55	FUBP1
oar-miR-654-5p	XM_004002099.6	168	-26.57	FUBP1
oar-miR-541-5p	XM_004002099.6	161	-23.14	FUBP1
oar-miR-495-3p	XM_004002099.6	170	-22.11	FUBP1
oar-miR-329a-5p	XM_004002132.5	165	-17.6	PRKACB
oar-miR-496-3p	XM_004002132.5	164	-21.46	PRKACB
oar-miR-329b-5p	XM_004002132.5	165	-19.62	PRKACB
oar-miR-199a-3p	XM_004002132.5	166	-19.64	PRKACB
oar-miR-136	XM_004002133.6	163	-27.48	PRKACB
oar-miR-3955-5p	XM_004002133.6	164	-19.01	PRKACB
oar-miR-199a-3p	XM_004002133.6	166	-19.64	PRKACB
oar-miR-376c-3p	XM_004002133.6	163	-16.36	PRKACB
oar-miR-329a-5p	XM_004002133.6	165	-17.6	PRKACB
oar-miR-21	XM_004002133.6	163	-21.46	PRKACB
oar-miR-487a-3p	XM_004002133.6	173	-26.29	PRKACB
oar-miR-329b-5p	XM_004002133.6	165	-19.62	PRKACB
oar-miR-494-3p	XM_004002133.6	162	-21.11	PRKACB
oar-miR-152	XM_004002133.6	162	-20.91	PRKACB
oar-miR-181a	XM_004002133.6	161	-19	PRKACB
oar-miR-381-3p	XM_004002133.6	172	-21.34	PRKACB
oar-miR-376e-3p	XM_004002133.6	163	-16.69	PRKACB
oar-miR-431	XM_004002133.6	164	-20.84	PRKACB
oar-miR-493-3p	XM_004002133.6	161	-27.83	PRKACB
oar-miR-382-5p	XM_004002133.6	162	-20.41	PRKACB
oar-miR-544-5p	XM_004002133.6	175	-23.28	PRKACB
oar-miR-1193-5p	XM_004002133.6	162	-25.68	PRKACB
oar-miR-496-3p	XM_004002133.6	164	-21.46	PRKACB
oar-miR-16b	XM_004002133.6	161	-19.26	PRKACB
oar-miR-191	XM_004002133.6	163	-16.21	PRKACB
oar-miR-376a-5p	XM_004002133.6	167	-18.64	PRKACB
oar-miR-362	XM_004002133.6	166	-20.71	PRKACB
oar-miR-329a-5p	XM_004002139.6	162	-23.03	RPF1
oar-miR-544-3p	XM_004002146.6	164	-18.18	SYDE2
oar-miR-369-3p	XM_004002146.6	168	-15.68	SYDE2
oar-miR-541-3p	XM_004002146.6	165	-25.2	SYDE2
oar-miR-3959-5p	XM_004002146.6	166	-21.85	SYDE2
oar-miR-200c	XM_004002149.6	167	-15.89	BCL10
oar-miR-654-5p	XM_004002150.5	167	-29.98	DDAH1
oar-miR-154a-3p	XM_004002152.6	167	-21.48	ZNHIT6
oar-miR-29a	XM_004002154.5	161	-20.15	ODF2L
oar-miR-329a-5p	XM_004002154.5	179	-26.79	ODF2L
oar-miR-329b-5p	XM_004002154.5	169	-21.52	ODF2L
oar-miR-29b	XM_004002154.5	173	-21.24	ODF2L
oar-miR-143	XM_004002160.6	166	-21.06	SH3GLB1
oar-miR-1197-5p	XM_004002160.6	166	-22.97	SH3GLB1
oar-miR-19b	XM_004002160.6	166	-22.47	SH3GLB1
oar-miR-493-3p	XM_004002160.6	165	-24.4	SH3GLB1
oar-miR-329b-5p	XM_004002164.6	162	-21.28	SELENOF
oar-miR-654-3p	XM_004002165.6	161	-22.77	HS2ST1
oar-miR-22-3p	XM_004002165.6	161	-26	HS2ST1
oar-miR-19b	XM_004002165.6	162	-15.32	HS2ST1
oar-miR-1193-3p	XM_004002165.6	163	-20.14	HS2ST1
oar-miR-106a	XM_004002165.6	164	-16.99	HS2ST1
oar-miR-17-5p	XM_004002165.6	164	-21.23	HS2ST1
oar-miR-370-3p	XM_004002165.6	161	-30.5	HS2ST1
oar-miR-329b-5p	XM_004002172.6	164	-20.92	LOC101119773
oar-miR-30a-3p	XM_004002179.6	164	-17.08	LRRC8C
oar-miR-27a	XM_004002179.6	171	-26.85	LRRC8C
oar-miR-376a-5p	XM_004002179.6	169	-20.97	LRRC8C
oar-miR-485-5p	XM_004002179.6	168	-23.42	LRRC8C
oar-miR-493-3p	XM_004002190.4	162	-20.1	EPHX4
oar-let-7i	XM_004002199.5	163	-23.71	MTF2
oar-miR-200a	XM_004002199.5	164	-15.06	MTF2
oar-miR-487a-3p	XM_004002199.5	164	-19.75	MTF2
oar-miR-3957-5p	XM_004002204.6	164	-32.2	DR1
oar-miR-654-5p	XM_004002204.6	163	-24.54	DR1
oar-miR-654-3p	XM_004002206.5	166	-21.86	FNBP1L
oar-miR-136	XM_004002206.5	161	-18	FNBP1L
oar-miR-200c	XM_004002206.5	163	-15.67	FNBP1L
oar-miR-191	XM_004002206.5	164	-17.94	FNBP1L
oar-miR-433-3p	XM_004002212.5	164	-23.08	CNN3
oar-miR-544-3p	XM_004002212.5	164	-16.09	CNN3
oar-miR-200c	XM_004002212.5	163	-17.91	CNN3
oar-miR-758-3p	XM_004002215.6	166	-20.34	TLCD4
oar-miR-382-3p	XM_004002217.5	171	-25.48	DPYD
oar-miR-154b-5p	XM_004002218.5	165	-20.98	SNX7
oar-miR-494-5p	XM_004002220.6	173	-25.48	PLPPR5
oar-miR-655-5p	XM_004002220.6	163	-29.07	PLPPR5
oar-miR-433-5p	XM_004002220.6	172	-26.15	PLPPR5
oar-miR-22-3p	XM_004002220.6	161	-19.39	PLPPR5
oar-miR-154a-5p	XM_004002220.6	170	-25.7	PLPPR5
oar-miR-433-3p	XM_004002220.6	166	-19.12	PLPPR5
oar-miR-1193-5p	XM_004002223.6	164	-24.62	PALMD
oar-miR-3957-5p	XM_004002223.6	162	-30.12	PALMD
oar-miR-22-3p	XM_004002233.5	170	-24.06	LOC101113636
oar-miR-22-3p	XM_004002236.5	170	-24.06	LOC101114226
oar-miR-382-5p	XM_004002240.5	167	-19.18	DPH5
oar-miR-541-5p	XM_004002240.5	166	-37.8	DPH5
oar-miR-493-5p	XM_004002240.5	168	-24.98	DPH5
oar-miR-381-3p	XM_004002240.5	161	-15.57	DPH5
oar-miR-370-3p	XM_004002241.6	162	-30.28	S1PR1
oar-miR-3957-5p	XM_004002241.6	165	-27.02	S1PR1
oar-miR-3959-5p	XM_004002242.5	163	-16.9	OLFM3
oar-miR-541-5p	XM_004002242.5	162	-19.62	OLFM3
oar-miR-218a	XM_004002242.5	164	-17.54	OLFM3
oar-miR-3959-5p	XM_004002243.6	163	-16.9	OLFM3
oar-miR-218a	XM_004002243.6	164	-17.54	OLFM3
oar-miR-541-5p	XM_004002243.6	162	-19.62	OLFM3
oar-miR-329a-5p	XM_004002244.6	163	-20.9	COL11A1
oar-miR-381-3p	XM_004002244.6	161	-18	COL11A1
oar-miR-412-5p	XM_004002244.6	162	-23.67	COL11A1
oar-miR-150	XM_004002244.6	168	-28.61	COL11A1
oar-miR-495-3p	XM_004002244.6	168	-17.42	COL11A1
oar-miR-3958-5p	XM_004002244.6	163	-20.43	COL11A1
oar-miR-370-3p	XM_004002244.6	169	-37.34	COL11A1
oar-miR-654-5p	XM_004002248.6	165	-26.86	RNPC3
oar-miR-194	XM_004002248.6	164	-23.08	RNPC3
oar-miR-23a	XM_004002251.5	171	-17.85	PRMT6
oar-miR-22-3p	XM_004002255.6	166	-23.3	VAV3
oar-miR-654-5p	XM_004002255.6	163	-25.35	VAV3
oar-miR-134-5p	XM_004002259.5	167	-22.09	EEIG2
oar-miR-30a-5p	XM_004002259.5	165	-16.83	EEIG2
oar-miR-1185-3p	XM_004002260.5	163	-16.06	PRPF38B
oar-miR-541-5p	XM_004002260.5	168	-30.21	PRPF38B
oar-miR-541-5p	XM_004002262.6	161	-21.92	STXBP3
oar-miR-154b-3p	XM_004002269.5	165	-15.02	TAF13
oar-miR-541-5p	XM_004002269.5	168	-23.22	TAF13
oar-miR-30a-3p	XM_004002270.5	166	-15.8	TMEM167B
oar-miR-19b	XM_004002270.5	163	-17.85	TMEM167B
oar-miR-10b	XM_004002270.5	170	-26.94	TMEM167B
oar-miR-10a	XM_004002270.5	168	-25.22	TMEM167B
oar-miR-323a-5p	XM_004002271.5	163	-24.24	CFAP276
oar-miR-409-3p	XM_004002273.5	163	-25.44	SARS1
oar-let-7f	XM_004002273.5	161	-15.33	SARS1
oar-miR-485-5p	XM_004002278.6	167	-33.83	SORT1
oar-miR-1185-3p	XM_004002278.6	163	-24.96	SORT1
oar-miR-376a-5p	XM_004002278.6	176	-21.98	SORT1
oar-miR-136	XM_004002280.6	163	-18.05	PSMA5
oar-miR-1197-5p	XM_004002286.5	164	-21.97	AMIGO1
oar-miR-541-3p	XM_004002286.5	162	-21.95	AMIGO1
oar-miR-329b-5p	XM_004002286.5	163	-16.46	AMIGO1
oar-miR-665-5p	XM_004002286.5	162	-26.84	AMIGO1
oar-miR-299-5p	XM_004002286.5	162	-19.96	AMIGO1
oar-miR-133	XM_004002286.5	168	-31.4	AMIGO1
oar-miR-1197-3p	XM_004002286.5	162	-24.13	AMIGO1
oar-miR-154a-3p	XM_004002288.6	163	-15.49	GNAT2
oar-miR-136	XM_004002288.6	174	-19.85	GNAT2
oar-miR-376a-5p	XM_004002288.6	161	-20.23	GNAT2
oar-miR-154b-3p	XM_004002288.6	165	-16.86	GNAT2
oar-miR-323a-3p	XM_004002302.5	162	-16.24	AHCYL1
oar-miR-485-5p	XM_004002302.5	167	-20.77	AHCYL1
oar-miR-654-5p	XM_004002302.5	176	-34.32	AHCYL1
oar-miR-370-3p	XM_004002306.4	162	-24.3	LAMTOR5
oar-miR-493-3p	XM_004002309.5	161	-23.05	KCNA2
oar-miR-370-5p	XM_004002309.5	163	-20.46	KCNA2
oar-miR-200b	XM_004002309.5	164	-20.78	KCNA2
oar-miR-654-5p	XM_004002309.5	172	-33.71	KCNA2
oar-miR-495-3p	XM_004002309.5	163	-18.08	KCNA2
oar-miR-376c-3p	XM_004002309.5	169	-21.67	KCNA2
oar-miR-3959-3p	XM_004002309.5	161	-21.85	KCNA2
oar-miR-376e-3p	XM_004002309.5	161	-19.52	KCNA2
oar-miR-665-5p	XM_004002309.5	163	-34.68	KCNA2
oar-miR-668-5p	XM_004002312.5	162	-24.67	CEPT1
oar-miR-23a	XM_004002318.5	161	-21.02	ATP5PB
oar-miR-329a-5p	XM_004002323.6	161	-17.82	DDX20
oar-miR-16b	XM_004002323.6	163	-23.07	DDX20
oar-miR-369-3p	XM_004002323.6	164	-15.03	DDX20
oar-miR-329b-5p	XM_004002323.6	167	-19.88	DDX20
oar-miR-432	XM_004002327.6	165	-33.66	CTTNBP2NL
oar-miR-433-5p	XM_004002327.6	164	-19.89	CTTNBP2NL
oar-miR-376a-5p	XM_004002327.6	161	-17.16	CTTNBP2NL
oar-miR-376e-3p	XM_004002329.6	172	-16.72	ST7L
oar-miR-539-5p	XM_004002329.6	162	-18.2	ST7L
oar-miR-495-5p	XM_004002331.5	164	-17.67	CAPZA1
oar-miR-370-5p	XM_004002331.5	162	-23.65	CAPZA1
oar-miR-544-3p	XM_004002331.5	166	-16.92	CAPZA1
oar-miR-432	XM_004002332.6	161	-23.34	MOV10
oar-miR-370-3p	XM_004002332.6	168	-31.06	MOV10
oar-miR-376b-5p	XM_004002332.6	168	-25.02	MOV10
oar-miR-376e-5p	XM_004002332.6	168	-25.02	MOV10
oar-miR-412-5p	XM_004002332.6	161	-21.37	MOV10
oar-miR-26b	XM_004002337.6	161	-16.74	MAGI3
oar-miR-3955-5p	XM_004002337.6	162	-22.58	MAGI3
oar-miR-200c	XM_004002347.6	163	-20.17	DCLRE1B
oar-miR-181a	XM_004002347.6	163	-15.51	DCLRE1B
oar-miR-654-5p	XM_004002348.5	162	-27.77	HIPK1
oar-miR-376b-3p	XM_004002348.5	165	-20.02	HIPK1
oar-miR-200b	XM_004002348.5	162	-15.45	HIPK1
oar-miR-370-3p	XM_004002348.5	167	-31.2	HIPK1
oar-miR-154b-3p	XM_004002348.5	175	-23.57	HIPK1
oar-miR-1193-5p	XM_004002353.5	161	-22.15	TRIM33
oar-miR-485-5p	XM_004002353.5	163	-22.61	TRIM33
oar-miR-410-5p	XM_004002353.5	162	-18.88	TRIM33
oar-miR-329b-5p	XM_004002353.5	171	-25.4	TRIM33
oar-miR-362	XM_004002353.5	161	-24.93	TRIM33
oar-miR-382-5p	XM_004002353.5	161	-16.3	TRIM33
oar-miR-382-5p	XM_004002354.5	161	-16.3	TRIM33
oar-miR-329b-5p	XM_004002354.5	171	-25.4	TRIM33
oar-miR-1193-5p	XM_004002354.5	161	-22.15	TRIM33
oar-miR-485-5p	XM_004002354.5	163	-22.61	TRIM33
oar-miR-362	XM_004002354.5	161	-24.93	TRIM33
oar-miR-410-5p	XM_004002354.5	162	-18.88	TRIM33
oar-miR-22-3p	XM_004002359.5	173	-22.65	NRAS
oar-miR-23a	XM_004002360.5	162	-18.84	CSDE1
oar-miR-21	XM_004002360.5	165	-18.4	CSDE1
oar-miR-1197-5p	XM_004002360.5	167	-20.96	CSDE1
oar-miR-376a-5p	XM_004002360.5	165	-21.97	CSDE1
oar-miR-22-3p	XM_004002360.5	173	-22.65	CSDE1
oar-miR-1197-5p	XM_004002361.5	167	-20.96	CSDE1
oar-miR-23a	XM_004002361.5	162	-18.84	CSDE1
oar-miR-376a-5p	XM_004002361.5	165	-21.97	CSDE1
oar-miR-21	XM_004002361.5	165	-18.4	CSDE1
oar-miR-22-3p	XM_004002361.5	173	-22.65	CSDE1
oar-miR-1197-5p	XM_004002362.5	167	-20.96	CSDE1
oar-miR-21	XM_004002362.5	165	-18.4	CSDE1
oar-miR-23a	XM_004002362.5	162	-18.84	CSDE1
oar-miR-22-3p	XM_004002362.5	173	-22.65	CSDE1
oar-miR-376a-5p	XM_004002362.5	165	-21.97	CSDE1
oar-miR-23a	XM_004002363.5	162	-18.84	CSDE1
oar-miR-376a-5p	XM_004002363.5	165	-21.97	CSDE1
oar-miR-1197-5p	XM_004002363.5	167	-20.96	CSDE1
oar-miR-21	XM_004002363.5	165	-18.4	CSDE1
oar-miR-22-3p	XM_004002363.5	173	-22.65	CSDE1
oar-miR-107	XM_004002365.5	164	-21.84	SIKE1
oar-miR-199a-3p	XM_004002365.5	169	-16.33	SIKE1
oar-miR-103	XM_004002365.5	164	-20.16	SIKE1
oar-miR-1197-5p	XM_004002365.5	169	-24.62	SIKE1
oar-miR-136	XM_004002365.5	163	-17.93	SIKE1
oar-miR-433-3p	XM_004002365.5	164	-20.78	SIKE1
oar-miR-329a-5p	XM_004002365.5	168	-25.11	SIKE1
oar-miR-370-3p	XM_004002375.5	161	-29.63	CD2
oar-miR-134-5p	XM_004002375.5	162	-19.78	CD2
oar-let-7i	XM_004002375.5	168	-24.51	CD2
oar-miR-433-3p	XM_004002375.5	162	-27.76	CD2
oar-miR-381-5p	XM_004002375.5	161	-18.49	CD2
oar-miR-1197-3p	XM_004002377.5	165	-24.6	TTF2
oar-miR-432	XM_004002377.5	169	-26.58	TTF2
oar-miR-152	XM_004002377.5	163	-22.67	TTF2
oar-miR-382-5p	XM_004002377.5	161	-17.61	TTF2
oar-miR-380-3p	XM_004002378.5	170	-21.51	TRIM45
oar-miR-3957-5p	XM_004002378.5	161	-33.31	TRIM45
oar-miR-376a-5p	XM_004002378.5	167	-25.43	TRIM45
oar-miR-495-3p	XM_004002381.5	162	-18.35	MAN1A2
oar-let-7c	XM_004002381.5	162	-28.43	MAN1A2
oar-miR-487a-3p	XM_004002381.5	161	-17.15	MAN1A2
oar-miR-665-5p	XM_004002381.5	163	-29.52	MAN1A2
oar-miR-106b	XM_004002381.5	164	-23.14	MAN1A2
oar-miR-1197-5p	XM_004002381.5	164	-20.84	MAN1A2
oar-miR-134-5p	XM_004002381.5	165	-29.12	MAN1A2
oar-miR-543-5p	XM_004002381.5	165	-23.96	MAN1A2
oar-let-7g	XM_004002382.5	164	-20.27	GDAP2
oar-let-7i	XM_004002382.5	172	-25.01	GDAP2
oar-miR-362	XM_004002382.5	161	-21.33	GDAP2
oar-miR-655-5p	XM_004002382.5	161	-23.62	GDAP2
oar-let-7b	XM_004002382.5	165	-24.31	GDAP2
oar-miR-485-5p	XM_004002382.5	164	-22.55	GDAP2
oar-miR-329a-3p	XM_004002383.5	161	-19.1	WDR3
oar-miR-329b-3p	XM_004002383.5	161	-19.1	WDR3
oar-miR-376c-3p	XM_004002383.5	161	-15.13	WDR3
oar-miR-29b	XM_004002392.6	167	-19.78	NOTCH2
oar-miR-370-5p	XM_004002392.6	164	-29.01	NOTCH2
oar-miR-3956-3p	XM_004002392.6	170	-31.49	NOTCH2
oar-miR-1193-5p	XM_004002392.6	161	-27.6	NOTCH2
oar-miR-541-5p	XM_004002392.6	165	-20.74	NOTCH2
oar-miR-370-3p	XM_004002392.6	163	-28.27	NOTCH2
oar-miR-107	XM_004002392.6	163	-20.95	NOTCH2
oar-miR-17-5p	XM_004002392.6	164	-31.32	NOTCH2
oar-miR-27a	XM_004002392.6	164	-31.21	NOTCH2
oar-miR-329b-5p	XM_004002392.6	163	-22.37	NOTCH2
oar-miR-329a-5p	XM_004002392.6	165	-24.84	NOTCH2
oar-miR-654-3p	XM_004002392.6	161	-23.47	NOTCH2
oar-miR-103	XM_004002392.6	163	-21.12	NOTCH2
oar-miR-431	XM_004002392.6	163	-26.42	NOTCH2
oar-miR-29a	XM_004002392.6	163	-18.86	NOTCH2
oar-miR-485-5p	XM_004002392.6	161	-20.96	NOTCH2
oar-let-7d	XM_004002396.5	161	-18.45	PRKAB2
oar-miR-29b	XM_004002396.5	166	-17.76	PRKAB2
oar-let-7c	XM_004002396.5	162	-19.76	PRKAB2
oar-let-7f	XM_004002396.5	161	-17.24	PRKAB2
oar-miR-432	XM_004002396.5	165	-24.13	PRKAB2
oar-miR-152	XM_004002399.6	163	-19.14	FMO5
oar-miR-665-3p	XM_004002403.6	167	-27.02	ACP6
oar-miR-541-5p	XM_004002403.6	161	-31.57	ACP6
oar-miR-379-5p	XM_004002404.5	164	-26.23	GJA5
oar-miR-154a-5p	XM_004002404.5	162	-18.26	GJA5
oar-miR-487a-5p	XM_004002404.5	168	-26.17	GJA5
oar-miR-494-5p	XM_004002404.5	167	-18.42	GJA5
oar-miR-433-3p	XM_004002410.6	166	-24.14	RNF115
oar-miR-218a	XM_004002410.6	161	-21.14	RNF115
oar-miR-143	XM_004002410.6	161	-22.38	RNF115
oar-miR-154b-3p	XM_004002410.6	163	-17.73	RNF115
oar-miR-23a	XM_004002410.6	164	-23.4	RNF115
oar-miR-154b-5p	XM_004002410.6	166	-24.75	RNF115
oar-miR-29b	XM_004002410.6	161	-18.35	RNF115
oar-miR-134-3p	XM_004002411.5	163	-24.49	POLR3C
oar-miR-493-3p	XM_004002419.5	161	-28.96	POLR3GL
oar-miR-27a	XM_004002420.5	163	-19.06	TXNIP
oar-miR-411a-5p	XM_004002420.5	167	-24.03	TXNIP
oar-miR-329a-3p	XM_004002420.5	163	-16.66	TXNIP
oar-miR-432	XM_004002431.5	164	-30.16	LOC101122398
oar-miR-1197-3p	XM_004002431.5	162	-21.88	LOC101122398
oar-miR-22-3p	XM_004002437.5	164	-22.72	MTMR11
oar-miR-432	XM_004002437.5	170	-30.02	MTMR11
oar-miR-329b-5p	XM_004002438.5	164	-25.66	VPS45
oar-miR-370-5p	XM_004002438.5	162	-22.22	VPS45
oar-let-7b	XM_004002442.5	161	-22.54	CA14
oar-miR-329b-5p	XM_004002446.5	180	-23.2	MRPS21
oar-miR-541-5p	XM_004002446.5	169	-21.68	MRPS21
oar-miR-329b-5p	XM_004002447.5	180	-23.2	MRPS21
oar-miR-541-5p	XM_004002447.5	169	-21.68	MRPS21
oar-miR-134-3p	XM_004002449.5	165	-19.96	PRPF3
oar-miR-3957-5p	XM_004002449.5	166	-25.08	PRPF3
oar-miR-382-3p	XM_004002459.6	162	-17.34	ENSA
oar-miR-494-3p	XM_004002459.6	161	-16.2	ENSA
oar-miR-376a-5p	XM_004002459.6	170	-21.35	ENSA
oar-miR-29a	XM_004002459.6	163	-23.14	ENSA
oar-miR-152	XM_004002459.6	162	-20.91	ENSA
oar-miR-544-3p	XM_004002459.6	164	-18.3	ENSA
oar-miR-10b	XM_004002459.6	163	-17.97	ENSA
oar-miR-410-5p	XM_004002459.6	163	-30.9	ENSA
oar-miR-758-3p	XM_004002459.6	163	-25.54	ENSA
oar-miR-541-5p	XM_004002459.6	166	-22.17	ENSA
oar-miR-29b	XM_004002459.6	168	-21.92	ENSA
oar-miR-362	XM_004002463.5	167	-24.78	CTSS
oar-miR-199a-3p	XM_004002463.5	162	-18.94	CTSS
oar-miR-1185-5p	XM_004002465.4	161	-20.42	CTSK
oar-miR-382-3p	XM_004002465.4	169	-20.01	CTSK
oar-miR-1193-3p	XM_004002469.5	167	-24.87	MINDY1
oar-miR-106b	XM_004002470.5	161	-20.92	BNIPL
oar-miR-377-5p	XM_004002471.6	162	-23.16	CDC42SE1
oar-miR-125b	XM_004002471.6	162	-26.05	CDC42SE1
oar-let-7c	XM_004002471.6	162	-21.99	CDC42SE1
oar-miR-541-3p	XM_004002471.6	162	-18.05	CDC42SE1
oar-miR-154b-5p	XM_004002471.6	164	-25.81	CDC42SE1
oar-miR-134-3p	XM_004002479.5	165	-30.75	LYSMD1
oar-miR-541-3p	XM_004002480.6	161	-28.11	SCNM1
oar-miR-133	XM_004002483.4	161	-22.71	VPS72
oar-miR-654-5p	XM_004002484.5	162	-25.1	PIP5K1A
oar-let-7d	XM_004002490.5	161	-22.2	SELENBP1
oar-miR-1197-5p	XM_004002490.5	164	-30.01	SELENBP1
oar-miR-654-3p	XM_004002491.5	178	-28.84	PSMB4
oar-miR-1197-5p	XM_004002499.5	167	-19.96	TUFT1
oar-miR-1197-5p	XM_004002500.5	167	-19.96	TUFT1
oar-miR-27a	XM_004002503.5	164	-23.84	MRPL9
oar-miR-654-5p	XM_004002528.4	161	-26.97	S100A2
oar-miR-370-3p	XM_004002529.4	166	-36.77	S100A1
oar-miR-541-3p	XM_004002530.5	166	-23.56	S100A16
oar-miR-26a	XM_004002533.5	162	-19.82	ILF2
oar-miR-22-3p	XM_004002534.6	163	-22.99	INTS3
oar-miR-381-5p	XM_004002534.6	162	-23.41	INTS3
oar-miR-487a-3p	XM_004002534.6	164	-20.49	INTS3
oar-miR-1197-5p	XM_004002535.6	164	-22.85	GATAD2B
oar-miR-410-5p	XM_004002535.6	165	-19.53	GATAD2B
oar-miR-485-3p	XM_004002535.6	166	-20.63	GATAD2B
oar-miR-150	XM_004002535.6	164	-29.98	GATAD2B
oar-miR-10a	XM_004002535.6	161	-20.02	GATAD2B
oar-miR-152	XM_004002545.5	163	-16.66	CFAP141
oar-miR-382-5p	XM_004002552.5	171	-26.26	C1H1orf43
oar-miR-382-5p	XM_004002553.5	171	-26.26	C1H1orf43
oar-miR-654-5p	XM_004002559.6	162	-29.28	KCNN3
oar-miR-370-3p	XM_004002559.6	166	-33.82	KCNN3
oar-miR-3957-5p	XM_004002559.6	188	-39.82	KCNN3
oar-miR-1185-5p	XM_004002559.6	162	-16.12	KCNN3
oar-miR-665-3p	XM_004002559.6	164	-29.63	KCNN3
oar-miR-150	XM_004002559.6	171	-25.8	KCNN3
oar-miR-376a-5p	XM_004002559.6	166	-17.48	KCNN3
oar-miR-21	XM_004002559.6	164	-24.87	KCNN3
oar-miR-544-3p	XM_004002559.6	179	-23.78	KCNN3
oar-miR-665-5p	XM_004002561.6	161	-33.04	PMVK
oar-miR-22-3p	XM_004002561.6	164	-24.46	PMVK
oar-miR-376a-3p	XM_004002561.6	163	-16.5	PMVK
oar-miR-376d	XM_004002561.6	163	-16.14	PMVK
oar-miR-410-5p	XM_004002571.6	161	-25.88	EFNA3
oar-miR-665-5p	XM_004002571.6	163	-29.9	EFNA3
oar-miR-370-5p	XM_004002577.5	166	-20.65	THBS3
oar-miR-22-3p	XM_004002577.5	162	-18.58	THBS3
oar-let-7i	XM_004002585.5	161	-16.71	SCAMP3
oar-let-7f	XM_004002585.5	166	-16.84	SCAMP3
oar-let-7b	XM_004002585.5	165	-23.06	SCAMP3
oar-let-7a	XM_004002585.5	162	-16.7	SCAMP3
oar-miR-136	XM_004002588.6	170	-22.15	FDPS
oar-miR-496-5p	XM_004002588.6	161	-23.99	FDPS
oar-miR-654-3p	XM_004002588.6	162	-22.13	FDPS
oar-miR-654-3p	XM_004002589.4	162	-22.13	FDPS
oar-miR-496-5p	XM_004002589.4	161	-23.99	FDPS
oar-miR-136	XM_004002589.4	170	-22.15	FDPS
oar-miR-487b-5p	XM_004002593.6	162	-30.96	MSTO1
oar-miR-654-5p	XM_004002593.6	161	-30.38	MSTO1
oar-miR-370-3p	XM_004002595.6	162	-28.87	SYT11
oar-miR-494-5p	XM_004002596.5	169	-18.1	KHDC4
oar-miR-369-5p	XM_004002596.5	167	-22.25	KHDC4
oar-miR-1185-5p	XM_004002596.5	161	-17.35	KHDC4
oar-miR-106b	XM_004002596.5	161	-20.08	KHDC4
oar-miR-1197-5p	XM_004002596.5	171	-25.39	KHDC4
oar-miR-381-3p	XM_004002596.5	171	-16.41	KHDC4
oar-miR-3955-3p	XM_004002596.5	162	-21.39	KHDC4
oar-miR-544-3p	XM_004002596.5	162	-16.81	KHDC4
oar-miR-200c	XM_004002596.5	164	-18.11	KHDC4
oar-miR-376a-5p	XM_004002596.5	161	-17.88	KHDC4
oar-miR-487a-5p	XM_004002596.5	162	-28.95	KHDC4
oar-miR-150	XM_004002609.5	168	-28.27	SMG5
oar-miR-432	XM_004002609.5	161	-26.52	SMG5
oar-miR-541-3p	XM_004002609.5	174	-35.15	SMG5
oar-miR-654-5p	XM_004002609.5	168	-37.03	SMG5
oar-miR-665-3p	XM_004002609.5	168	-41.45	SMG5
oar-miR-485-5p	XM_004002609.5	165	-27.7	SMG5
oar-miR-181a	XM_004002611.5	161	-17.94	GLMP
oar-miR-654-5p	XM_004002611.5	161	-20.88	GLMP
oar-let-7i	XM_004002611.5	162	-21.22	GLMP
oar-miR-133	XM_004002614.5	163	-25.85	CCT3
oar-miR-654-5p	XM_004002623.5	163	-26.54	BCAN
oar-miR-370-3p	XM_004002623.5	164	-30.65	BCAN
oar-miR-136	XM_004002623.5	161	-19.87	BCAN
oar-miR-17-5p	XM_004002623.5	161	-19.9	BCAN
oar-miR-29b	XM_004002629.6	163	-18.35	ISG20L2
oar-miR-150	XM_004002634.6	166	-26.3	LOC101108528
oar-miR-380-5p	XM_004002634.6	168	-24.92	LOC101108528
oar-miR-148a	XM_004002634.6	161	-16.87	LOC101108528
oar-miR-544-3p	XM_004002634.6	163	-17.03	LOC101108528
oar-miR-299-3p	XM_004002644.6	162	-22.55	LOC101112936
oar-miR-362	XM_004002656.4	161	-21.97	TAGLN2
oar-miR-3958-5p	XM_004002656.4	169	-21.82	TAGLN2
oar-miR-3957-5p	XM_004002656.4	161	-25.3	TAGLN2
oar-miR-136	XM_004002659.6	162	-25.45	PIGM
oar-miR-382-5p	XM_004002660.5	161	-16.81	KCNJ10
oar-miR-329b-5p	XM_004002660.5	168	-21.05	KCNJ10
oar-miR-362	XM_004002660.5	166	-28.57	KCNJ10
oar-miR-29a	XM_004002660.5	165	-19.68	KCNJ10
oar-miR-654-5p	XM_004002660.5	163	-22.3	KCNJ10
oar-miR-485-5p	XM_004002661.5	161	-17.68	LOC101118148
oar-let-7b	XM_004002663.5	163	-22.24	CASQ1
oar-miR-150	XM_004002663.5	161	-18.7	CASQ1
oar-let-7c	XM_004002663.5	161	-19.46	CASQ1
oar-miR-1193-5p	XM_004002669.6	162	-22.69	COPA
oar-miR-377-5p	XM_004002669.6	163	-21.4	COPA
oar-miR-544-3p	XM_004002669.6	162	-18.9	COPA
oar-miR-654-3p	XM_004002669.6	176	-27.53	COPA
oar-miR-544-3p	XM_004002670.6	162	-18.9	COPA
oar-miR-1193-5p	XM_004002670.6	162	-22.69	COPA
oar-miR-377-5p	XM_004002670.6	163	-21.4	COPA
oar-miR-654-3p	XM_004002670.6	176	-27.53	COPA
oar-miR-1197-5p	XM_004002671.4	161	-23.6	NCSTN
oar-miR-3956-3p	XM_004002679.5	165	-30.18	ARHGAP30
oar-miR-329b-5p	XM_004002679.5	162	-25.96	ARHGAP30
oar-miR-543-5p	XM_004002679.5	165	-25.35	ARHGAP30
oar-miR-485-5p	XM_004002681.5	164	-21.18	KLHDC9
oar-miR-1185-5p	XM_004002681.5	163	-16.92	KLHDC9
oar-miR-27a	XM_004002681.5	164	-26.35	KLHDC9
oar-let-7c	XM_004002681.5	161	-23.47	KLHDC9
oar-miR-377-3p	XM_004002683.4	164	-18.7	NIT1
oar-miR-134-3p	XM_004002691.5	161	-21.18	NDUFS2
oar-miR-668-5p	XM_004002691.5	165	-22.14	NDUFS2
oar-miR-127	XM_004002691.5	163	-25.07	NDUFS2
oar-miR-377-3p	XM_004002695.6	163	-17.44	TOMM40L
oar-miR-668-3p	XM_004002695.6	169	-23.39	TOMM40L
oar-miR-136	XM_004002697.4	161	-17.44	SDHC
oar-miR-181a	XM_004002702.5	162	-19.61	LOC101106730
oar-miR-377-5p	XM_004002702.5	163	-19.12	LOC101106730
oar-miR-1197-5p	XM_004002702.5	163	-25.76	LOC101106730
oar-miR-329b-5p	XM_004002704.5	165	-19.71	DUSP12
oar-miR-376c-3p	XM_004002705.6	163	-18.67	OLFML2B
oar-miR-432	XM_004002705.6	161	-22.68	OLFML2B
oar-miR-379-5p	XM_004002705.6	164	-29.69	OLFML2B
oar-miR-376e-3p	XM_004002705.6	171	-16.2	OLFML2B
oar-miR-654-5p	XM_004002706.6	164	-37.12	C1H1orf226
oar-miR-376c-3p	XM_004002706.6	167	-17.64	C1H1orf226
oar-miR-3956-3p	XM_004002706.6	179	-31.7	C1H1orf226
oar-miR-495-3p	XM_004002710.5	162	-17.87	UHMK1
oar-miR-433-3p	XM_004002710.5	162	-20.88	UHMK1
oar-miR-493-5p	XM_004002713.5	164	-22.57	DDR2
oar-miR-1197-5p	XM_004002713.5	166	-29.98	DDR2
oar-miR-136	XM_004002713.5	166	-18.07	DDR2
oar-let-7i	XM_004002714.4	161	-27.71	HSD17B7
oar-miR-136	XM_004002715.5	170	-19	CCDC190
oar-let-7c	XM_004002715.5	167	-22.32	CCDC190
oar-let-7b	XM_004002715.5	162	-21.12	CCDC190
oar-miR-17-5p	XM_004002715.5	167	-23.12	CCDC190
oar-let-7i	XM_004002715.5	165	-21.44	CCDC190
oar-miR-106a	XM_004002715.5	167	-18.88	CCDC190
oar-miR-154b-5p	XM_004002723.6	163	-29.9	TMCO1
oar-miR-376c-5p	XM_004002723.6	167	-24.4	TMCO1
oar-miR-136	XM_004002723.6	167	-24.69	TMCO1
oar-miR-17-5p	XM_004002723.6	169	-19.77	TMCO1
oar-miR-329b-3p	XM_004002723.6	167	-23.31	TMCO1
oar-miR-539-5p	XM_004002723.6	162	-16.29	TMCO1
oar-miR-106a	XM_004002723.6	169	-20.01	TMCO1
oar-miR-106b	XM_004002723.6	161	-22.4	TMCO1
oar-miR-329a-3p	XM_004002723.6	163	-20.71	TMCO1
oar-miR-665-5p	XM_004002724.6	166	-36.04	FAM78B
oar-miR-29b	XM_004002724.6	162	-17.28	FAM78B
oar-miR-432	XM_004002724.6	165	-24.64	FAM78B
oar-miR-485-5p	XM_004002726.6	163	-20.78	TADA1
oar-miR-181a	XM_004002726.6	163	-23.72	TADA1
oar-miR-143	XM_004002730.5	161	-21.68	POU2F1
oar-miR-218a	XM_004002730.5	164	-18.35	POU2F1
oar-miR-3959-5p	XM_004002730.5	165	-16.47	POU2F1
oar-miR-654-5p	XM_004002730.5	165	-30.9	POU2F1
oar-miR-539-5p	XM_004002730.5	180	-20.47	POU2F1
oar-miR-199a-3p	XM_004002730.5	166	-19.99	POU2F1
oar-miR-374a	XM_004002730.5	161	-15.76	POU2F1
oar-miR-191	XM_004002730.5	161	-22.56	POU2F1
oar-miR-370-3p	XM_004002730.5	170	-26.57	POU2F1
oar-miR-541-5p	XM_004002732.5	169	-29.97	CREG1
oar-miR-654-3p	XM_004002734.5	161	-20.76	MPZL1
oar-miR-26a	XM_004002734.5	164	-22.35	MPZL1
oar-miR-362	XM_004002737.6	161	-23.89	DCAF6
oar-miR-485-5p	XM_004002737.6	163	-24.29	DCAF6
oar-miR-544-3p	XM_004002737.6	162	-15.75	DCAF6
oar-miR-136	XM_004002746.6	168	-22.92	SFT2D2
oar-miR-654-5p	XM_004002746.6	174	-35.61	SFT2D2
oar-miR-154b-3p	XM_004002746.6	163	-21.02	SFT2D2
oar-miR-150	XM_004002746.6	168	-19.47	SFT2D2
oar-miR-154b-3p	XM_004002760.4	168	-17.68	GART
oar-miR-30a-3p	XM_004002760.4	162	-24.17	GART
oar-let-7g	XM_004002760.4	161	-20.93	GART
oar-miR-493-5p	XM_004002760.4	167	-23.35	GART
oar-miR-136	XM_004002760.4	164	-22.85	GART
oar-let-7a	XM_004002760.4	162	-22.68	GART
oar-miR-148a	XM_004002762.6	163	-17.7	TMEM50B
oar-miR-654-3p	XM_004002764.6	169	-21.2	C1H21orf62
oar-miR-544-3p	XM_004002790.6	161	-15.94	USP16
oar-miR-432	XM_004002791.6	161	-32.97	RWDD2B
oar-miR-433-3p	XM_004002791.6	168	-25.62	RWDD2B
oar-miR-143	XM_004002792.5	163	-22.55	LTN1
oar-let-7b	XM_004002792.5	165	-20.83	LTN1
oar-miR-29b	XM_004002792.5	182	-28.65	LTN1
oar-miR-1185-3p	XM_004002792.5	161	-20.95	LTN1
oar-miR-16b	XM_004002792.5	165	-20.95	LTN1
oar-let-7c	XM_004002792.5	161	-21.03	LTN1
oar-let-7i	XM_004002792.5	171	-25.53	LTN1
oar-miR-29a	XM_004002792.5	174	-25.49	LTN1
oar-let-7f	XM_004002792.5	164	-19.91	LTN1
oar-miR-758-5p	XM_004002793.6	163	-18.85	N6AMT1
oar-miR-148a	XM_004002793.6	166	-21.81	N6AMT1
oar-miR-654-5p	XM_004002797.5	165	-30.02	ADAMTS1
oar-miR-329a-3p	XM_004002797.5	164	-22.6	ADAMTS1
oar-miR-106a	XM_004002799.5	178	-23.39	APP
oar-miR-541-3p	XM_004002799.5	162	-37.42	APP
oar-miR-106b	XM_004002799.5	170	-19.29	APP
oar-miR-25	XM_004002799.5	162	-20.76	APP
oar-miR-17-5p	XM_004002799.5	183	-27.3	APP
oar-miR-106a	XM_004002800.5	178	-23.39	APP
oar-miR-17-5p	XM_004002800.5	183	-27.3	APP
oar-miR-541-3p	XM_004002800.5	162	-37.42	APP
oar-miR-106b	XM_004002800.5	170	-19.29	APP
oar-miR-25	XM_004002800.5	162	-20.76	APP
oar-miR-25	XM_004002801.5	162	-20.76	APP
oar-miR-106a	XM_004002801.5	178	-23.39	APP
oar-miR-541-3p	XM_004002801.5	162	-37.42	APP
oar-miR-106b	XM_004002801.5	170	-19.29	APP
oar-miR-17-5p	XM_004002801.5	183	-27.3	APP
oar-miR-17-5p	XM_004002804.5	183	-27.3	APP
oar-miR-106a	XM_004002804.5	178	-23.39	APP
oar-miR-25	XM_004002804.5	162	-20.76	APP
oar-miR-541-3p	XM_004002804.5	162	-37.42	APP
oar-miR-106b	XM_004002804.5	170	-19.29	APP
oar-miR-25	XM_004002805.5	162	-20.76	APP
oar-miR-541-3p	XM_004002805.5	162	-37.42	APP
oar-miR-17-5p	XM_004002805.5	183	-27.3	APP
oar-miR-106b	XM_004002805.5	170	-19.29	APP
oar-miR-106a	XM_004002805.5	178	-23.39	APP
oar-miR-17-5p	XM_004002806.5	183	-27.3	APP
oar-miR-106a	XM_004002806.5	178	-23.39	APP
oar-miR-541-3p	XM_004002806.5	162	-37.42	APP
oar-miR-106b	XM_004002806.5	170	-19.29	APP
oar-miR-25	XM_004002806.5	162	-20.76	APP
oar-miR-654-3p	XM_004002807.4	171	-23.17	ATP5PF
oar-miR-654-3p	XM_004002808.4	171	-23.17	ATP5PF
oar-miR-654-3p	XM_004002810.5	171	-23.17	ATP5PF
oar-miR-544-3p	XM_004002812.5	169	-17.67	MRPL39
oar-miR-218a	XM_004002816.6	164	-22.24	CHODL
oar-miR-200b	XM_004002817.5	162	-15.39	C1H21orf91
oar-miR-221	XM_004002817.5	161	-22.14	C1H21orf91
oar-miR-21	XM_004002817.5	166	-17.52	C1H21orf91
oar-miR-3958-3p	XM_004002817.5	162	-15.5	C1H21orf91
oar-miR-411b-3p	XM_004002817.5	162	-20.05	C1H21orf91
oar-miR-370-3p	XM_004002817.5	162	-24.15	C1H21orf91
oar-miR-134-5p	XM_004002820.6	169	-27.22	USP25
oar-miR-200b	XM_004002820.6	163	-16.67	USP25
oar-miR-494-5p	XM_004002820.6	166	-19.59	USP25
oar-miR-200c	XM_004002820.6	171	-18.5	USP25
oar-miR-374b	XM_004002820.6	165	-17.12	USP25
oar-miR-3955-5p	XM_004002820.6	162	-21.49	USP25
oar-miR-154a-3p	XM_004002820.6	162	-19.45	USP25
oar-miR-143	XM_004002820.6	162	-20.94	USP25
oar-miR-665-5p	XM_004002820.6	165	-31.92	USP25
oar-miR-30a-5p	XM_004002820.6	169	-15.78	USP25
oar-miR-433-5p	XM_004002826.5	165	-20.49	HSPA13
oar-miR-541-5p	XM_004002827.6	161	-20.02	RBM11
oar-miR-543-5p	XM_004002835.5	165	-22.31	GBE1
oar-miR-541-5p	XM_004002835.5	161	-21	GBE1
oar-miR-3957-5p	XM_004002839.5	164	-20.61	CHMP2B
oar-miR-380-5p	XM_004002842.5	165	-27.54	CGGBP1
oar-miR-136	XM_004002847.5	162	-16.47	PROS1
oar-let-7a	XM_004002849.5	163	-22.64	ARL13B
oar-miR-3958-3p	XM_004002849.5	169	-16.56	ARL13B
oar-let-7g	XM_004002849.5	161	-17.39	ARL13B
oar-miR-541-5p	XM_004002851.5	163	-20.81	NSUN3
oar-miR-382-5p	XM_004002851.5	164	-21.92	NSUN3
oar-miR-433-3p	XM_004002853.5	167	-20.47	ARL6
oar-miR-381-3p	XM_004002853.5	162	-16.31	ARL6
oar-miR-134-3p	XM_004002856.6	163	-27.18	CRYBG3
oar-miR-377-5p	XM_004002856.6	167	-29.62	CRYBG3
oar-miR-10b	XM_004002856.6	166	-20.49	CRYBG3
oar-let-7i	XM_004002856.6	163	-19.72	CRYBG3
oar-miR-329b-5p	XM_004002856.6	169	-20.67	CRYBG3
oar-miR-494-5p	XM_004002866.5	167	-19.24	CLDND1
oar-miR-106b	XM_004002870.6	163	-15.39	DCBLD2
oar-miR-194	XM_004002870.6	163	-17.16	DCBLD2
oar-miR-26b	XM_004002870.6	163	-17.02	DCBLD2
oar-miR-370-3p	XM_004002870.6	167	-25.67	DCBLD2
oar-miR-380-3p	XM_004002870.6	161	-18.66	DCBLD2
oar-miR-543-3p	XM_004002871.4	172	-22.12	COL8A1
oar-miR-544-3p	XM_004002871.4	161	-18.88	COL8A1
oar-miR-376b-5p	XM_004002871.4	167	-20.82	COL8A1
oar-miR-376e-5p	XM_004002871.4	167	-20.82	COL8A1
oar-miR-376b-3p	XM_004002877.6	166	-27	TBC1D23
oar-miR-376d	XM_004002877.6	161	-21.85	TBC1D23
oar-miR-376a-3p	XM_004002877.6	161	-22.09	TBC1D23
oar-miR-544-3p	XM_004002877.6	163	-20.66	TBC1D23
oar-miR-539-3p	XM_004002881.5	164	-15.63	LNP1
oar-miR-495-3p	XM_004002887.5	170	-23.31	TRMT10C
oar-miR-152	XM_004002887.5	161	-20.7	TRMT10C
oar-miR-152	XM_004002888.5	161	-20.7	TRMT10C
oar-miR-495-3p	XM_004002888.5	170	-23.31	TRMT10C
oar-miR-539-5p	XM_004002890.6	164	-21.66	CEP97
oar-miR-432	XM_004002890.6	163	-23.81	CEP97
oar-miR-21	XM_004002899.6	161	-18.36	CIP2A
oar-miR-494-3p	XM_004002899.6	162	-19.54	CIP2A
oar-miR-654-5p	XM_004002907.6	176	-27.37	PLCXD2
oar-let-7g	XM_004002907.6	163	-19.69	PLCXD2
oar-miR-544-3p	XM_004002907.6	167	-19.19	PLCXD2
oar-miR-181a	XM_004002907.6	162	-23.49	PLCXD2
oar-miR-21	XM_004002907.6	169	-17.26	PLCXD2
oar-miR-431	XM_004002907.6	163	-23.83	PLCXD2
oar-miR-329b-3p	XM_004002909.6	161	-17.76	ABHD10
oar-miR-26b	XM_004002915.6	162	-19.66	CD200
oar-miR-26a	XM_004002915.6	166	-21.8	CD200
oar-miR-411a-3p	XM_004002915.6	163	-19.29	CD200
oar-miR-410-5p	XM_004002915.6	164	-20.11	CD200
oar-miR-362	XM_004002915.6	168	-21.47	CD200
oar-miR-3956-5p	XM_004002915.6	164	-22.2	CD200
oar-miR-106b	XM_004002915.6	161	-19.94	CD200
oar-miR-495-3p	XM_004002915.6	168	-27.52	CD200
oar-miR-1193-5p	XM_004002915.6	162	-29.26	CD200
oar-miR-381-3p	XM_004002915.6	172	-20.45	CD200
oar-miR-329b-5p	XM_004002915.6	164	-28.66	CD200
oar-miR-376e-3p	XM_004002920.5	170	-16.11	SLC35A5
oar-miR-323c	XM_004002921.6	173	-28.09	CCDC80
oar-miR-29a	XM_004002921.6	161	-20.83	CCDC80
oar-miR-485-3p	XM_004002921.6	163	-24.44	CCDC80
oar-miR-136	XM_004002921.6	161	-17.41	CCDC80
oar-miR-431	XM_004002921.6	170	-28.26	CCDC80
oar-miR-487a-3p	XM_004002921.6	162	-20.76	CCDC80
oar-miR-154a-3p	XM_004002921.6	168	-23.61	CCDC80
oar-miR-154b-3p	XM_004002921.6	162	-16.75	CCDC80
oar-miR-29b	XM_004002921.6	167	-23.06	CCDC80
oar-miR-29b	XM_004002924.6	167	-17.44	NEPRO
oar-miR-154b-5p	XM_004002924.6	169	-25.15	NEPRO
oar-miR-3958-5p	XM_004002924.6	168	-21.21	NEPRO
oar-miR-377-5p	XM_004002926.5	161	-22.1	SPICE1
oar-miR-17-5p	XM_004002926.5	162	-17.16	SPICE1
oar-miR-181a	XM_004002928.5	171	-22.44	ATP6V1A
oar-miR-485-3p	XM_004002928.5	165	-20.51	ATP6V1A
oar-miR-544-3p	XM_004002928.5	162	-18.25	ATP6V1A
oar-miR-432	XM_004002928.5	165	-19.31	ATP6V1A
oar-miR-1193-5p	XM_004002928.5	161	-22.61	ATP6V1A
oar-miR-655-5p	XM_004002931.5	161	-20.56	QTRT2
oar-miR-1197-5p	XM_004002931.5	166	-20.73	QTRT2
oar-miR-194	XM_004002931.5	163	-15.23	QTRT2
oar-miR-432	XM_004002931.5	165	-20.56	QTRT2
oar-miR-299-3p	XM_004002941.5	162	-27.53	ARHGAP31
oar-miR-329a-5p	XM_004002941.5	162	-26.28	ARHGAP31
oar-miR-25	XM_004002941.5	170	-29.24	ARHGAP31
oar-miR-17-5p	XM_004002941.5	167	-20.76	ARHGAP31
oar-miR-106a	XM_004002941.5	166	-21.14	ARHGAP31
oar-miR-154b-5p	XM_004002941.5	166	-25.08	ARHGAP31
oar-miR-21	XM_004002941.5	164	-18.71	ARHGAP31
oar-miR-3956-3p	XM_004002943.6	161	-22.96	POGLUT1
oar-miR-370-3p	XM_004002944.6	161	-26.38	TIMMDC1
oar-miR-544-3p	XM_004002946.5	161	-15.64	PLA1A
oar-miR-200a	XM_004002946.5	165	-20.66	PLA1A
oar-miR-143	XM_004002946.5	162	-21.58	PLA1A
oar-miR-377-3p	XM_004002953.6	167	-18.73	LRRC58
oar-miR-150	XM_004002956.5	162	-23.78	RABL3
oar-miR-3958-5p	XM_004002958.6	164	-19.49	STXBP5L
oar-miR-539-3p	XM_004002958.6	163	-17.06	STXBP5L
oar-miR-299-5p	XM_004002958.6	163	-30.65	STXBP5L
oar-miR-433-3p	XM_004002958.6	164	-19.23	STXBP5L
oar-miR-485-5p	XM_004002958.6	166	-24.96	STXBP5L
oar-miR-376c-3p	XM_004002958.6	164	-16.18	STXBP5L
oar-miR-411b-3p	XM_004002958.6	161	-17.99	STXBP5L
oar-miR-3955-3p	XM_004002958.6	161	-17.98	STXBP5L
oar-miR-376e-3p	XM_004002958.6	164	-16.29	STXBP5L
oar-miR-329b-5p	XM_004002958.6	163	-27.73	STXBP5L
oar-miR-494-3p	XM_004002958.6	164	-18.03	STXBP5L
oar-miR-382-5p	XM_004002958.6	168	-18.38	STXBP5L
oar-miR-154b-3p	XM_004002958.6	163	-19.36	STXBP5L
oar-miR-154b-3p	XM_004002961.6	162	-17.41	HCLS1
oar-miR-154a-3p	XM_004002961.6	166	-17.45	HCLS1
oar-miR-485-3p	XM_004002961.6	172	-27.83	HCLS1
oar-miR-432	XM_004002962.5	176	-27.55	GOLGB1
oar-miR-22-3p	XM_004002962.5	161	-23.85	GOLGB1
oar-miR-106b	XM_004002962.5	164	-20.27	GOLGB1
oar-miR-329b-5p	XM_004002962.5	164	-21.91	GOLGB1
oar-miR-30a-5p	XM_004002964.6	169	-16.94	IQCB1
oar-let-7f	XM_004002966.6	163	-22.32	SLC15A2
oar-let-7b	XM_004002966.6	161	-20.41	SLC15A2
oar-miR-382-5p	XM_004002975.5	162	-24.37	WDR5B
oar-miR-3956-3p	XM_004002975.5	167	-27.08	WDR5B
oar-miR-433-3p	XM_004002978.5	163	-21.43	PARP14
oar-miR-23a	XM_004002978.5	165	-19.27	PARP14
oar-miR-27a	XM_004002978.5	163	-22.2	PARP14
oar-miR-376a-5p	XM_004002978.5	163	-17.23	PARP14
oar-miR-329b-3p	XM_004002978.5	164	-21.61	PARP14
oar-miR-1197-5p	XM_004002979.5	167	-19.89	HSPBAP1
oar-miR-134-3p	XM_004002979.5	162	-26	HSPBAP1
oar-miR-665-3p	XM_004002987.6	161	-24.83	UMPS
oar-miR-665-3p	XM_004002992.5	163	-26.61	OSBPL11
oar-miR-103	XM_004002992.5	163	-18.5	OSBPL11
oar-miR-136	XM_004002992.5	163	-24.41	OSBPL11
oar-miR-370-5p	XM_004002992.5	161	-24.83	OSBPL11
oar-miR-107	XM_004002992.5	163	-18.5	OSBPL11
oar-let-7a	XM_004002993.6	163	-22.52	LMLN
oar-let-7c	XM_004002993.6	161	-20.49	LMLN
oar-miR-329b-5p	XM_004002993.6	164	-18.81	LMLN
oar-let-7b	XM_004002993.6	166	-21.95	LMLN
oar-miR-134-3p	XM_004002993.6	167	-27.13	LMLN
oar-let-7f	XM_004002993.6	162	-18.54	LMLN
oar-let-7i	XM_004002993.6	168	-21.8	LMLN
oar-miR-199a-3p	XM_004002993.6	163	-17.23	LMLN
oar-let-7g	XM_004002993.6	163	-20.07	LMLN
oar-miR-30c	XM_004003000.6	162	-20.8	FYTTD1
oar-miR-329a-5p	XM_004003000.6	162	-18.3	FYTTD1
oar-miR-107	XM_004003001.4	165	-21.88	TFRC
oar-miR-22-3p	XM_004003001.4	162	-22.3	TFRC
oar-miR-103	XM_004003001.4	165	-21.88	TFRC
oar-miR-494-3p	XM_004003007.4	162	-21.02	UBXN7
oar-miR-21	XM_004003007.4	174	-20.83	UBXN7
oar-miR-3956-3p	XM_004003007.4	166	-28.14	UBXN7
oar-miR-487a-3p	XM_004003007.4	165	-18.6	UBXN7
oar-miR-3957-5p	XM_004003010.5	169	-39.05	WDR53
oar-miR-329b-5p	XM_004003012.4	164	-23.84	CEP19
oar-miR-218a	XM_004003013.6	167	-22.48	PAK2
oar-miR-26b	XM_004003013.6	161	-15.39	PAK2
oar-miR-30b	XM_004003013.6	161	-21.76	PAK2
oar-miR-379-5p	XM_004003016.6	169	-21.46	NCBP2
oar-miR-433-3p	XM_004003016.6	172	-23.18	NCBP2
oar-miR-370-5p	XM_004003026.6	165	-19.56	APOD
oar-miR-136	XM_004003026.6	161	-16.75	APOD
oar-miR-539-3p	XM_004003033.5	162	-17.4	HES1
oar-miR-487a-3p	XM_004003033.5	163	-22.3	HES1
oar-miR-3955-5p	XM_004003049.6	162	-23.12	BCL6
oar-miR-381-5p	XM_004003049.6	176	-31.02	BCL6
oar-miR-377-5p	XM_004003049.6	166	-24.58	BCL6
oar-miR-3957-5p	XM_004003051.5	163	-31	MASP1
oar-miR-134-3p	XM_004003051.5	161	-28.29	MASP1
oar-miR-541-3p	XM_004003051.5	163	-30.22	MASP1
oar-miR-377-5p	XM_004003051.5	167	-21.43	MASP1
oar-miR-381-5p	XM_004003051.5	161	-21.91	MASP1
oar-miR-379-5p	XM_004003065.5	166	-22.65	DGKG
oar-miR-493-3p	XM_004003065.5	172	-30.7	DGKG
oar-miR-665-5p	XM_004003065.5	161	-33	DGKG
oar-miR-382-3p	XM_004003065.5	161	-18.29	DGKG
oar-miR-154b-3p	XM_004003065.5	165	-22.5	DGKG
oar-miR-154b-3p	XM_004003066.5	165	-22.5	DGKG
oar-miR-379-5p	XM_004003066.5	166	-22.65	DGKG
oar-miR-382-3p	XM_004003066.5	161	-18.29	DGKG
oar-miR-493-3p	XM_004003066.5	172	-30.7	DGKG
oar-miR-665-5p	XM_004003066.5	161	-33	DGKG
oar-miR-3955-5p	XM_004003071.5	164	-16.13	IGF2BP2
oar-miR-3955-3p	XM_004003078.6	161	-21.17	MAP3K13
oar-miR-133	XM_004003078.6	166	-25.64	MAP3K13
oar-miR-370-3p	XM_004003078.6	170	-24.89	MAP3K13
oar-miR-1193-5p	XM_004003078.6	166	-33.11	MAP3K13
oar-miR-3955-5p	XM_004003078.6	161	-25.27	MAP3K13
oar-miR-3957-3p	XM_004003078.6	165	-28.37	MAP3K13
oar-miR-374b	XM_004003080.6	164	-15.01	C1H3orf70
oar-miR-1185-3p	XM_004003080.6	164	-18.18	C1H3orf70
oar-miR-199a-3p	XM_004003081.6	166	-25.7	VPS8
oar-miR-377-5p	XM_004003081.6	169	-20.99	VPS8
oar-miR-103	XM_004003083.6	167	-24.62	MAGEF1
oar-miR-107	XM_004003083.6	167	-24.18	MAGEF1
oar-miR-1193-5p	XM_004003090.5	166	-24.59	PSMD2
oar-miR-17-5p	XM_004003090.5	165	-25.38	PSMD2
oar-miR-369-3p	XM_004003090.5	170	-16.64	PSMD2
oar-miR-106a	XM_004003090.5	164	-20.34	PSMD2
oar-miR-541-5p	XM_004003095.6	162	-20.69	ABCF3
oar-miR-218a	XM_004003095.6	164	-19.59	ABCF3
oar-miR-543-5p	XM_004003095.6	161	-23.14	ABCF3
oar-miR-541-3p	XM_004003095.6	162	-31.79	ABCF3
oar-miR-654-5p	XM_004003095.6	178	-32.51	ABCF3
oar-miR-329b-5p	XM_004003095.6	165	-23.14	ABCF3
oar-miR-541-3p	XM_004003098.5	162	-31.79	AP2M1
oar-miR-218a	XM_004003098.5	164	-23	AP2M1
oar-miR-329b-5p	XM_004003098.5	165	-23.14	AP2M1
oar-miR-665-5p	XM_004003102.4	176	-35.11	ABCC5
oar-miR-16b	XM_004003107.6	163	-20.51	KLHL6
oar-miR-154b-3p	XM_004003107.6	174	-21.33	KLHL6
oar-miR-376a-5p	XM_004003107.6	161	-18.72	KLHL6
oar-miR-370-3p	XM_004003107.6	164	-30.82	KLHL6
oar-miR-299-3p	XM_004003107.6	171	-20.97	KLHL6
oar-miR-22-3p	XM_004003107.6	163	-23.38	KLHL6
oar-miR-125b	XM_004003107.6	162	-19.8	KLHL6
oar-miR-329b-5p	XM_004003107.6	167	-22.56	KLHL6
oar-miR-154a-3p	XM_004003107.6	161	-17.03	KLHL6
oar-miR-370-5p	XM_004003107.6	166	-23.5	KLHL6
oar-miR-3955-5p	XM_004003107.6	162	-20.01	KLHL6
oar-miR-410-3p	XM_004003112.5	164	-17.14	FXR1
oar-miR-410-3p	XM_004003113.5	164	-17.14	FXR1
oar-miR-1185-5p	XM_004003115.4	184	-28.6	TTC14
oar-miR-16b	XM_004003118.6	163	-18.14	PEX5L
oar-miR-431	XM_004003118.6	166	-25.75	PEX5L
oar-let-7f	XM_004003118.6	162	-17.97	PEX5L
oar-let-7b	XM_004003118.6	162	-26.02	PEX5L
oar-let-7c	XM_004003118.6	163	-22.62	PEX5L
oar-miR-654-5p	XM_004003118.6	171	-27.86	PEX5L
oar-miR-655-5p	XM_004003118.6	165	-21.99	PEX5L
oar-let-7a	XM_004003118.6	163	-18.17	PEX5L
oar-miR-668-5p	XM_004003118.6	161	-27.68	PEX5L
oar-miR-27a	XM_004003118.6	165	-19.03	PEX5L
oar-miR-25	XM_004003118.6	166	-19.97	PEX5L
oar-miR-134-3p	XM_004003118.6	164	-25.32	PEX5L
oar-miR-431	XM_004003120.6	166	-25.75	PEX5L
oar-miR-16b	XM_004003120.6	163	-18.14	PEX5L
oar-miR-655-5p	XM_004003120.6	165	-21.99	PEX5L
oar-miR-668-5p	XM_004003120.6	161	-27.68	PEX5L
oar-let-7b	XM_004003120.6	162	-26.02	PEX5L
oar-miR-25	XM_004003120.6	166	-19.97	PEX5L
oar-miR-134-3p	XM_004003120.6	164	-25.32	PEX5L
oar-let-7f	XM_004003120.6	162	-17.97	PEX5L
oar-miR-654-5p	XM_004003120.6	171	-27.86	PEX5L
oar-miR-27a	XM_004003120.6	165	-19.03	PEX5L
oar-let-7c	XM_004003120.6	163	-22.62	PEX5L
oar-let-7a	XM_004003120.6	163	-18.17	PEX5L
oar-miR-30a-3p	XM_004003131.5	167	-19.02	MRPL47
oar-miR-200c	XM_004003133.6	164	-16.86	GNB4
oar-miR-136	XM_004003134.5	177	-23.74	MFN1
oar-miR-376a-5p	XM_004003134.5	169	-17.46	MFN1
oar-miR-496-5p	XM_004003136.5	161	-25.15	ZMAT3
oar-miR-432	XM_004003136.5	162	-23.04	ZMAT3
oar-miR-3958-3p	XM_004003136.5	163	-15.38	ZMAT3
oar-miR-143	XM_004003136.5	163	-17.02	ZMAT3
oar-miR-376a-5p	XM_004003136.5	163	-19.19	ZMAT3
oar-miR-1197-3p	XM_004003147.6	161	-23.59	NCEH1
oar-miR-3957-5p	XM_004003147.6	169	-31.86	NCEH1
oar-miR-544-3p	XM_004003150.6	173	-20.55	TNFSF10
oar-miR-487a-5p	XM_004003150.6	162	-21.01	TNFSF10
oar-miR-3955-5p	XM_004003150.6	166	-23.7	TNFSF10
oar-miR-541-5p	XM_004003164.5	167	-19.22	EIF5A2
oar-miR-21	XM_004003175.6	163	-15.67	SEC62
oar-miR-494-3p	XM_004003179.5	163	-20	MYNN
oar-miR-3958-3p	XM_004003179.5	167	-17.56	MYNN
oar-miR-23a	XM_004003179.5	164	-21.07	MYNN
oar-miR-3955-3p	XM_004003185.5	166	-17.59	GOLIM4
oar-miR-381-3p	XM_004003185.5	171	-17.89	GOLIM4
oar-miR-544-3p	XM_004003185.5	165	-17.36	GOLIM4
oar-miR-329b-3p	XM_004003186.6	169	-26.3	SERPINI1
oar-miR-1193-5p	XM_004003186.6	163	-23.54	SERPINI1
oar-miR-329a-3p	XM_004003186.6	165	-23.7	SERPINI1
oar-miR-3959-5p	XM_004003192.5	167	-20.19	BCHE
oar-miR-431	XM_004003194.6	167	-35.01	SLITRK3
oar-miR-323a-5p	XM_004003194.6	163	-22.25	SLITRK3
oar-miR-329b-5p	XM_004003194.6	164	-32.55	SLITRK3
oar-miR-3955-3p	XM_004003194.6	161	-17.78	SLITRK3
oar-miR-1197-5p	XM_004003202.5	164	-19.43	PPM1L
oar-miR-362	XM_004003202.5	169	-18.62	PPM1L
oar-miR-136	XM_004003202.5	164	-15.72	PPM1L
oar-miR-409-5p	XM_004003202.5	166	-23.68	PPM1L
oar-miR-485-5p	XM_004003202.5	161	-21.8	PPM1L
oar-miR-329b-5p	XM_004003202.5	168	-18.96	PPM1L
oar-miR-432	XM_004003202.5	166	-27.59	PPM1L
oar-miR-1197-3p	XM_004003202.5	163	-19.36	PPM1L
oar-miR-410-5p	XM_004003210.6	169	-23.99	SCHIP1
oar-miR-370-3p	XM_004003210.6	173	-32.65	SCHIP1
oar-miR-411b-3p	XM_004003210.6	162	-20.72	SCHIP1
oar-miR-30a-3p	XM_004003210.6	163	-17.56	SCHIP1
oar-miR-16b	XM_004003210.6	162	-18.42	SCHIP1
oar-miR-377-3p	XM_004003210.6	162	-21.72	SCHIP1
oar-miR-323a-5p	XM_004003210.6	161	-26.87	SCHIP1
oar-miR-199a-3p	XM_004003210.6	162	-17.45	SCHIP1
oar-miR-382-5p	XM_004003210.6	164	-24.8	SCHIP1
oar-miR-30a-3p	XM_004003214.5	169	-15.33	LXN
oar-miR-376b-3p	XM_004003215.6	175	-19.96	MLF1
oar-miR-1185-3p	XM_004003215.6	164	-18.79	MLF1
oar-miR-376a-3p	XM_004003215.6	175	-19.96	MLF1
oar-miR-376d	XM_004003215.6	175	-19.96	MLF1
oar-miR-29b	XM_004003220.5	162	-21.3	PTX3
oar-miR-23a	XM_004003221.5	165	-17.19	CCNL1
oar-miR-154b-5p	XM_004003224.5	166	-22.21	SSR3
oar-miR-668-5p	XM_004003224.5	162	-21.99	SSR3
oar-miR-329b-5p	XM_004003225.6	161	-20.67	KCNAB1
oar-miR-665-5p	XM_004003225.6	163	-28.88	KCNAB1
oar-miR-493-5p	XM_004003225.6	163	-17.88	KCNAB1
oar-miR-493-5p	XM_004003226.6	163	-17.88	KCNAB1
oar-miR-329b-5p	XM_004003226.6	161	-20.67	KCNAB1
oar-miR-665-5p	XM_004003226.6	163	-28.88	KCNAB1
oar-miR-362	XM_004003234.6	163	-23.81	DHX36
oar-miR-154b-3p	XM_004003234.6	172	-16.46	DHX36
oar-miR-22-3p	XM_004003236.5	174	-20.89	ARHGEF26
oar-miR-19b	XM_004003236.5	167	-15.77	ARHGEF26
oar-miR-410-5p	XM_004003236.5	173	-37.28	ARHGEF26
oar-miR-539-5p	XM_004003239.5	169	-15.85	MBNL1
oar-miR-181a	XM_004003239.5	170	-20.31	MBNL1
oar-miR-25	XM_004003239.5	164	-19.31	MBNL1
oar-miR-539-5p	XM_004003240.5	169	-15.85	MBNL1
oar-miR-181a	XM_004003240.5	170	-20.31	MBNL1
oar-miR-25	XM_004003240.5	164	-19.31	MBNL1
oar-miR-25	XM_004003241.5	164	-19.31	MBNL1
oar-miR-181a	XM_004003241.5	170	-20.31	MBNL1
oar-miR-539-5p	XM_004003241.5	169	-15.85	MBNL1
oar-miR-134-3p	XM_004003244.6	166	-32.85	LOC101115927
oar-miR-1197-3p	XM_004003244.6	161	-19.09	LOC101115927
oar-miR-495-5p	XM_004003244.6	163	-19.38	LOC101115927
oar-miR-16b	XM_004003244.6	161	-19.25	LOC101115927
oar-miR-1185-5p	XM_004003244.6	171	-22.85	LOC101115927
oar-miR-668-3p	XM_004003251.5	169	-28.45	P2RY12
oar-miR-494-5p	XM_004003251.5	161	-24.04	P2RY12
oar-miR-3956-5p	XM_004003256.6	161	-24.66	SELENOT
oar-miR-154b-3p	XM_004003256.6	179	-22.36	SELENOT
oar-miR-10b	XM_004003260.6	170	-19.04	TSC22D2
oar-miR-136	XM_004003260.6	162	-17.45	TSC22D2
oar-miR-152	XM_004003260.6	161	-21.06	TSC22D2
oar-miR-1185-3p	XM_004003260.6	168	-22.76	TSC22D2
oar-miR-30a-5p	XM_004003260.6	170	-24.56	TSC22D2
oar-miR-655-3p	XM_004003260.6	163	-15.01	TSC22D2
oar-miR-485-5p	XM_004003260.6	161	-21.22	TSC22D2
oar-miR-541-5p	XM_004003260.6	162	-23.17	TSC22D2
oar-miR-377-5p	XM_004003260.6	161	-19.59	TSC22D2
oar-miR-329b-5p	XM_004003261.5	169	-15.28	RNF13
oar-miR-541-5p	XM_004003261.5	168	-25.64	RNF13
oar-miR-329a-5p	XM_004003261.5	168	-16.04	RNF13
oar-miR-495-3p	XM_004003262.4	164	-17.76	COMMD2
oar-miR-16b	XM_004003278.6	161	-17.28	PLSCR4
oar-miR-433-3p	XM_004003278.6	168	-24.7	PLSCR4
oar-miR-654-5p	XM_004003284.6	166	-30.16	PCOLCE2
oar-miR-543-5p	XM_004003285.5	163	-23.68	TRPC1
oar-miR-136	XM_004003285.5	163	-18.19	TRPC1
oar-miR-136	XM_004003286.5	167	-20.19	TRPC1
oar-miR-543-5p	XM_004003286.5	163	-23.68	TRPC1
oar-miR-3958-5p	XM_004003295.5	161	-21.18	PXYLP1
oar-miR-17-5p	XM_004003295.5	175	-19.89	PXYLP1
oar-miR-106a	XM_004003295.5	175	-21.52	PXYLP1
oar-miR-377-5p	XM_004003295.5	167	-20.25	PXYLP1
oar-miR-106b	XM_004003295.5	183	-26.9	PXYLP1
oar-miR-29b	XM_004003295.5	161	-22.04	PXYLP1
oar-miR-494-5p	XM_004003295.5	163	-23.95	PXYLP1
oar-miR-329b-5p	XM_004003300.5	162	-24.73	COPB2
oar-miR-493-5p	XM_004003301.5	162	-22.15	MRPS22
oar-miR-134-5p	XM_004003302.6	164	-23.05	PIK3CB
oar-miR-1193-3p	XM_004003302.6	161	-20.79	PIK3CB
oar-miR-377-5p	XM_004003304.5	164	-17.91	MRAS
oar-miR-323a-3p	XM_004003304.5	162	-15.52	MRAS
oar-miR-369-5p	XM_004003304.5	162	-21.04	MRAS
oar-miR-323a-3p	XM_004003305.5	162	-15.52	MRAS
oar-miR-369-5p	XM_004003305.5	162	-21.04	MRAS
oar-miR-377-5p	XM_004003305.5	164	-17.91	MRAS
oar-miR-323a-3p	XM_004003306.5	162	-15.52	MRAS
oar-miR-377-5p	XM_004003306.5	164	-17.91	MRAS
oar-miR-369-5p	XM_004003306.5	162	-21.04	MRAS
oar-miR-432	XM_004003327.6	172	-24.24	RAB6B
oar-miR-382-5p	XM_004003331.5	161	-16.16	LOC101117129
oar-miR-370-3p	XM_004003332.5	165	-24.74	TOPBP1
oar-miR-409-5p	XM_004003335.6	168	-20.1	UBA5
oar-miR-493-3p	XM_004003335.6	161	-20.92	UBA5
oar-miR-487a-3p	XM_004003336.6	162	-17.31	ACAD11
oar-miR-30a-5p	XM_004003339.6	161	-18.35	DNAJC13
oar-miR-411b-3p	XM_004003339.6	171	-20.4	DNAJC13
oar-miR-544-3p	XM_004003339.6	174	-19.06	DNAJC13
oar-miR-654-3p	XM_004003339.6	168	-24.24	DNAJC13
oar-miR-329b-3p	XM_004003354.6	164	-23.83	BACE2
oar-miR-154a-5p	XM_004003354.6	169	-24.51	BACE2
oar-miR-485-5p	XM_004003354.6	164	-23.08	BACE2
oar-miR-154b-3p	XM_004003354.6	161	-17.38	BACE2
oar-miR-329a-3p	XM_004003354.6	164	-24.03	BACE2
oar-miR-410-5p	XM_004003354.6	162	-22.79	BACE2
oar-miR-380-3p	XM_004003354.6	162	-19.09	BACE2
oar-miR-376e-3p	XM_004003354.6	168	-15.76	BACE2
oar-miR-411a-3p	XM_004003354.6	163	-18.66	BACE2
oar-let-7f	XM_004003359.6	164	-16.95	ABCG1
oar-let-7a	XM_004003359.6	161	-17.41	ABCG1
oar-miR-410-5p	XM_004003359.6	165	-26.15	ABCG1
oar-miR-1197-5p	XM_004003359.6	168	-20.65	ABCG1
oar-miR-758-3p	XM_004003359.6	162	-21.18	ABCG1
oar-miR-299-3p	XM_004003359.6	162	-22.76	ABCG1
oar-miR-299-3p	XM_004003360.6	162	-22.76	ABCG1
oar-miR-1197-5p	XM_004003360.6	168	-20.65	ABCG1
oar-let-7a	XM_004003360.6	161	-17.41	ABCG1
oar-miR-410-5p	XM_004003360.6	165	-26.15	ABCG1
oar-let-7f	XM_004003360.6	164	-16.95	ABCG1
oar-miR-758-3p	XM_004003360.6	162	-21.18	ABCG1
oar-miR-494-5p	XM_004003366.6	161	-24.03	RSPH1
oar-miR-29b	XM_004003366.6	167	-16.12	RSPH1
oar-miR-432	XM_004003368.5	161	-27.54	NDUFV3
oar-miR-487a-5p	XM_004003373.6	164	-17.4	HSF2BP
oar-miR-654-5p	XM_004003373.6	164	-33.98	HSF2BP
oar-miR-152	XM_004003376.5	162	-20.73	TRAPPC10
oar-miR-543-5p	XM_004003376.5	173	-29.98	TRAPPC10
oar-miR-329b-3p	XM_004003376.5	162	-21.05	TRAPPC10
oar-miR-758-3p	XM_004003376.5	162	-19.46	TRAPPC10
oar-miR-655-5p	XM_004003376.5	162	-21.38	TRAPPC10
oar-miR-154b-5p	XM_004003390.6	165	-21.19	YBEY
oar-miR-10a	XM_004003390.6	167	-21.95	YBEY
oar-miR-27a	XM_004003394.6	167	-23.06	FBXO25
oar-miR-432	XM_004003394.6	175	-27.05	FBXO25
oar-miR-3955-5p	XM_004003405.5	161	-20.63	VPS26C
oar-miR-487b-5p	XM_004003405.5	161	-21.61	VPS26C
oar-miR-655-5p	XM_004003419.4	161	-16	ANKRD28
oar-miR-376e-5p	XM_004003419.4	164	-15.65	ANKRD28
oar-miR-27a	XM_004003419.4	161	-24.72	ANKRD28
oar-miR-323c	XM_004003419.4	169	-24.2	ANKRD28
oar-miR-134-5p	XM_004003419.4	161	-27.43	ANKRD28
oar-miR-432	XM_004003419.4	164	-29.34	ANKRD28
oar-miR-29b	XM_004003419.4	165	-21.2	ANKRD28
oar-miR-376b-5p	XM_004003419.4	164	-15.65	ANKRD28
oar-miR-544-3p	XM_004003419.4	162	-22.58	ANKRD28
oar-miR-106b	XM_004003423.6	169	-21.72	KCNH8
oar-miR-376a-5p	XM_004003423.6	161	-17.89	KCNH8
oar-miR-1197-5p	XM_004003423.6	161	-23.01	KCNH8
oar-miR-17-5p	XM_004003423.6	166	-19.48	KCNH8
oar-miR-362	XM_004003423.6	166	-26.44	KCNH8
oar-miR-106a	XM_004003423.6	165	-19.37	KCNH8
oar-miR-370-3p	XM_004003423.6	164	-33.67	KCNH8
oar-miR-544-5p	XM_004003423.6	166	-18.19	KCNH8
oar-miR-136	XM_004003423.6	179	-26.48	KCNH8
oar-miR-654-5p	XM_004003423.6	162	-23.57	KCNH8
oar-miR-27a	XM_004003423.6	163	-17.98	KCNH8
oar-miR-544-3p	XM_004003423.6	161	-17.58	KCNH8
oar-miR-134-5p	XM_004003423.6	166	-24.26	KCNH8
oar-miR-136	XM_004003428.5	168	-29.63	DTYMK
oar-miR-107	XM_004003518.5	163	-25.8	CCDC24
oar-miR-103	XM_004003518.5	163	-25.8	CCDC24
oar-miR-665-3p	XM_004003552.5	161	-24.78	LOC101121820
oar-miR-154b-3p	XM_004003717.5	171	-19.56	CD84
oar-miR-654-5p	XM_004003717.5	162	-27.02	CD84
oar-miR-382-5p	XM_004003717.5	166	-23.77	CD84
oar-miR-493-5p	XM_004003717.5	166	-22.75	CD84
oar-miR-25	XM_004003720.5	168	-23.13	ADAMTS4
oar-let-7i	XM_004003742.6	162	-25.95	HUNK
oar-miR-3955-5p	XM_004003742.6	165	-23.91	HUNK
oar-miR-133	XM_004003742.6	161	-25.68	HUNK
oar-miR-362	XM_004003742.6	163	-21.89	HUNK
oar-miR-487a-3p	XM_004003742.6	166	-20.88	HUNK
oar-miR-370-3p	XM_004003742.6	168	-31.99	HUNK
oar-miR-3956-3p	XM_004003742.6	165	-23.55	HUNK
oar-miR-376b-3p	XM_004003798.6	171	-16.73	SLC49A4
oar-miR-410-5p	XM_004003798.6	169	-23.9	SLC49A4
oar-miR-329b-5p	XM_004003798.6	169	-21.39	SLC49A4
oar-miR-376e-3p	XM_004003798.6	161	-17.37	SLC49A4
oar-miR-25	XM_004003798.6	166	-22.04	SLC49A4
oar-miR-1197-5p	XM_004003798.6	163	-24.59	SLC49A4
oar-miR-665-3p	XM_004003798.6	170	-26.21	SLC49A4
oar-miR-376c-3p	XM_004003798.6	169	-20.36	SLC49A4
oar-miR-376a-3p	XM_004003798.6	171	-16.73	SLC49A4
oar-miR-376d	XM_004003798.6	171	-16.73	SLC49A4
oar-miR-432	XM_004003798.6	168	-26.96	SLC49A4
oar-miR-377-5p	XM_004003798.6	166	-22.12	SLC49A4
oar-miR-27a	XM_004003798.6	164	-20.02	SLC49A4
oar-miR-654-5p	XM_004003826.5	164	-24.4	EPHB3
oar-miR-382-5p	XM_004003826.5	161	-26.03	EPHB3
oar-miR-1197-3p	XM_004003826.5	170	-22.9	EPHB3
oar-miR-27a	XM_004003841.5	162	-24.19	CLDN11
oar-miR-16b	XM_004003844.5	174	-24.37	WDR49
oar-miR-493-3p	XM_004003844.5	168	-28.82	WDR49
oar-miR-25	XM_004003844.5	162	-19.5	WDR49
oar-miR-376b-3p	XM_004003844.5	164	-17.03	WDR49
oar-miR-134-5p	XM_004003844.5	163	-22.23	WDR49
oar-miR-376a-3p	XM_004003844.5	164	-17.03	WDR49
oar-miR-376d	XM_004003844.5	164	-17.03	WDR49
oar-miR-487b-5p	XM_004003854.6	168	-17.34	C1H3orf33
oar-miR-106a	XM_004003855.5	162	-17.4	GPR149
oar-miR-544-3p	XM_004003855.5	166	-22.46	GPR149
oar-miR-25	XM_004003855.5	161	-19.91	GPR149
oar-miR-17-5p	XM_004003855.5	162	-21.64	GPR149
oar-miR-106b	XM_004003855.5	166	-22	GPR149
oar-miR-148a	XM_004003855.5	161	-24.58	GPR149
oar-miR-329b-5p	XM_004003864.6	168	-21.15	ANKUB1
oar-let-7c	XM_004003873.5	161	-19.17	XRN1
oar-miR-376e-5p	XM_004003873.5	165	-21.61	XRN1
oar-miR-493-5p	XM_004003873.5	174	-23.32	XRN1
oar-miR-379-3p	XM_004003873.5	162	-17.2	XRN1
oar-miR-376b-5p	XM_004003873.5	165	-21.61	XRN1
oar-miR-21	XM_004003873.5	170	-18.74	XRN1
oar-miR-544-3p	XM_004003873.5	167	-18.21	XRN1
oar-let-7b	XM_004003873.5	161	-21.22	XRN1
oar-miR-382-5p	XM_004003873.5	166	-23.71	XRN1
oar-miR-136	XM_004003873.5	163	-21.61	XRN1
oar-let-7c	XM_004003880.6	168	-22.44	NMNAT3
oar-miR-329a-3p	XM_004003880.6	168	-20.36	NMNAT3
oar-let-7a	XM_004003880.6	168	-22.44	NMNAT3
oar-miR-329b-3p	XM_004003880.6	163	-21.97	NMNAT3
oar-let-7b	XM_004003880.6	176	-27.41	NMNAT3
oar-let-7i	XM_004003880.6	165	-19.8	NMNAT3
oar-let-7d	XM_004003880.6	161	-22.56	NMNAT3
oar-miR-412-5p	XM_004003911.4	169	-27.75	LOC101123010
oar-miR-376c-3p	XM_004003968.6	166	-26.17	PSMD5
oar-miR-665-5p	XM_004003968.6	166	-26.62	PSMD5
oar-miR-376e-3p	XM_004003968.6	163	-24.09	PSMD5
oar-miR-1185-3p	XM_004003970.5	163	-17.18	FBXW2
oar-miR-495-5p	XM_004003970.5	161	-26.87	FBXW2
oar-miR-362	XM_004003970.5	172	-27.18	FBXW2
oar-miR-410-5p	XM_004003970.5	162	-22.35	FBXW2
oar-miR-433-5p	XM_004003970.5	176	-31.17	FBXW2
oar-miR-379-5p	XM_004003970.5	161	-19.83	FBXW2
oar-miR-544-3p	XM_004003976.5	162	-18.24	LOC101102204
oar-miR-758-5p	XM_004003976.5	163	-23.7	LOC101102204
oar-miR-136	XM_004003976.5	168	-22.86	LOC101102204
oar-miR-495-3p	XM_004003977.6	171	-23.11	TNFSF8
oar-miR-432	XM_004003977.6	164	-24.72	TNFSF8
oar-miR-3958-5p	XM_004003988.6	168	-21.49	RGS3
oar-miR-127	XM_004003988.6	165	-30.04	RGS3
oar-miR-370-3p	XM_004003988.6	165	-28.89	RGS3
oar-miR-654-3p	XM_004003992.6	162	-28.81	ALAD
oar-miR-19b	XM_004003992.6	161	-21.45	ALAD
oar-miR-136	XM_004003992.6	170	-18.5	ALAD
oar-miR-154b-5p	XM_004003992.6	165	-25.27	ALAD
oar-miR-1197-5p	XM_004003994.6	164	-23.86	HDHD3
oar-miR-22-3p	XM_004003997.6	165	-20.39	PRPF4
oar-miR-1197-3p	XM_004003997.6	166	-28.97	PRPF4
oar-miR-323a-3p	XM_004003997.6	169	-24.7	PRPF4
oar-miR-1185-3p	XM_004004000.4	169	-18.03	SLC31A1
oar-miR-107	XM_004004000.4	166	-22.28	SLC31A1
oar-miR-103	XM_004004000.4	166	-22.28	SLC31A1
oar-miR-433-3p	XM_004004001.6	164	-24.73	FKBP15
oar-miR-412-5p	XM_004004001.6	162	-26.15	FKBP15
oar-miR-411b-3p	XM_004004001.6	163	-21.74	FKBP15
oar-miR-3955-5p	XM_004004003.6	162	-18.51	SLC31A2
oar-miR-409-3p	XM_004004003.6	166	-24.31	SLC31A2
oar-miR-487a-3p	XM_004004003.6	161	-18.19	SLC31A2
oar-miR-362	XM_004004010.5	161	-15.85	HSDL2
oar-miR-323c	XM_004004010.5	166	-20.9	HSDL2
oar-miR-376a-5p	XM_004004014.6	162	-18.83	PTGR1
oar-miR-495-3p	XM_004004031.6	162	-15.85	TMEM38B
oar-miR-382-5p	XM_004004040.5	163	-25.01	GRIN3A
oar-miR-495-5p	XM_004004040.5	162	-20.29	GRIN3A
oar-miR-181a	XM_004004040.5	165	-18.55	GRIN3A
oar-miR-370-5p	XM_004004040.5	171	-24.89	GRIN3A
oar-miR-134-5p	XM_004004040.5	161	-18.77	GRIN3A
oar-miR-133	XM_004004043.5	161	-29.9	RNF20
oar-miR-134-3p	XM_004004043.5	166	-29.58	RNF20
oar-let-7b	XM_004004043.5	165	-29.32	RNF20
oar-let-7c	XM_004004043.5	162	-25.61	RNF20
oar-miR-150	XM_004004043.5	180	-31.57	RNF20
oar-let-7g	XM_004004043.5	163	-22.39	RNF20
oar-let-7i	XM_004004043.5	166	-24.61	RNF20
oar-miR-154b-5p	XM_004004045.6	164	-23.85	ZNF189
oar-miR-23a	XM_004004045.6	161	-21.19	ZNF189
oar-miR-23a	XM_004004046.6	161	-21.19	ZNF189
oar-miR-154b-5p	XM_004004046.6	164	-23.85	ZNF189
oar-miR-487b-5p	XM_004004047.5	167	-19.95	MRPL50
oar-miR-494-3p	XM_004004047.5	163	-16.19	MRPL50
oar-miR-543-3p	XM_004004047.5	162	-16.02	MRPL50
oar-miR-152	XM_004004047.5	162	-22.68	MRPL50
oar-let-7a	XM_004004047.5	163	-20.9	MRPL50
oar-miR-136	XM_004004047.5	161	-16.56	MRPL50
oar-miR-25	XM_004004047.5	163	-21.22	MRPL50
oar-miR-495-5p	XM_004004047.5	163	-19.38	MRPL50
oar-miR-194	XM_004004048.6	164	-21.52	PLPPR1
oar-miR-493-5p	XM_004004048.6	162	-16.54	PLPPR1
oar-miR-543-5p	XM_004004058.5	164	-25.9	S1PR3
oar-miR-136	XM_004004058.5	164	-23.15	S1PR3
oar-miR-655-5p	XM_004004058.5	167	-20.17	S1PR3
oar-miR-370-3p	XM_004004061.5	169	-34.44	SEMA4D
oar-miR-21	XM_004004063.5	162	-17.36	DIRAS2
oar-miR-154b-5p	XM_004004063.5	166	-28.83	DIRAS2
oar-miR-541-3p	XM_004004063.5	161	-23.47	DIRAS2
oar-miR-541-3p	XM_004004069.5	161	-22.96	NINJ1
oar-let-7i	XM_004004071.5	167	-30.79	SUSD3
oar-let-7g	XM_004004071.5	165	-26	SUSD3
oar-miR-541-3p	XM_004004073.6	161	-32.64	IPPK
oar-miR-16b	XM_004004074.5	161	-21.28	ECM2
oar-miR-3958-5p	XM_004004074.5	163	-21.11	ECM2
oar-miR-3955-5p	XM_004004074.5	161	-27.4	ECM2
oar-miR-376a-5p	XM_004004074.5	163	-15.64	ECM2
oar-miR-539-5p	XM_004004074.5	162	-15.28	ECM2
oar-miR-543-3p	XM_004004077.5	165	-22.54	ASPN
oar-miR-150	XM_004004077.5	162	-20.05	ASPN
oar-miR-1185-3p	XM_004004077.5	163	-16.94	ASPN
oar-miR-409-3p	XM_004004077.5	163	-20.38	ASPN
oar-miR-409-3p	XM_004004078.6	173	-21.17	CENPP
oar-miR-25	XM_004004078.6	163	-18.98	CENPP
oar-miR-148a	XM_004004078.6	163	-22.95	CENPP
oar-miR-136	XM_004004078.6	163	-17.8	CENPP
oar-miR-181a	XM_004004079.5	163	-17.3	NOL8
oar-miR-494-3p	XM_004004079.5	161	-16.04	NOL8
oar-miR-3956-3p	XM_004004079.5	166	-24.95	NOL8
oar-miR-16b	XM_004004085.5	163	-16.54	CDC14B
oar-miR-136	XM_004004085.5	162	-18.8	CDC14B
oar-miR-544-5p	XM_004004085.5	162	-18.71	CDC14B
oar-miR-411b-3p	XM_004004099.6	162	-21.73	GOLM1
oar-miR-382-5p	XM_004004099.6	163	-17.66	GOLM1
oar-miR-377-3p	XM_004004099.6	165	-17.3	GOLM1
oar-miR-1197-5p	XM_004004099.6	162	-25.2	GOLM1
oar-miR-412-3p	XM_004004117.5	162	-25.6	FRMD3
oar-miR-148a	XM_004004125.5	163	-28	RPP25L
oar-miR-152	XM_004004125.5	161	-24.48	RPP25L
oar-miR-3957-5p	XM_004004127.6	162	-27.39	ENHO
oar-miR-1197-3p	XM_004004128.6	161	-21.46	DNAI1
oar-miR-154a-5p	XM_004004128.6	162	-25.42	DNAI1
oar-miR-655-5p	XM_004004128.6	165	-24.14	DNAI1
oar-miR-370-5p	XM_004004128.6	163	-33.84	DNAI1
oar-miR-409-5p	XM_004004128.6	171	-26.64	DNAI1
oar-miR-655-3p	XM_004004135.6	161	-16.33	UBAP1
oar-miR-154b-5p	XM_004004135.6	174	-26.94	UBAP1
oar-miR-27a	XM_004004135.6	161	-17.97	UBAP1
oar-miR-154b-5p	XM_004004136.5	161	-25.58	DCAF12
oar-miR-136	XM_004004140.6	161	-17.97	UBE2R2
oar-miR-543-3p	XM_004004140.6	161	-15.07	UBE2R2
oar-miR-150	XM_004004140.6	167	-26.9	UBE2R2
oar-miR-3955-3p	XM_004004140.6	166	-18.86	UBE2R2
oar-miR-376b-3p	XM_004004141.5	166	-17.6	NOL6
oar-miR-362	XM_004004141.5	172	-23.45	NOL6
oar-miR-376a-3p	XM_004004141.5	166	-17.72	NOL6
oar-miR-541-5p	XM_004004141.5	179	-34.85	NOL6
oar-miR-376d	XM_004004141.5	166	-17.72	NOL6
oar-miR-654-5p	XM_004004141.5	161	-28.65	NOL6
oar-miR-654-3p	XM_004004143.6	163	-21.07	AQP7
oar-miR-433-3p	XM_004004144.5	164	-23.37	NFX1
oar-miR-431	XM_004004144.5	162	-29.69	NFX1
oar-miR-1197-5p	XM_004004144.5	163	-20.92	NFX1
oar-miR-409-3p	XM_004004144.5	167	-18.68	NFX1
oar-miR-1197-3p	XM_004004144.5	163	-18.12	NFX1
oar-miR-200c	XM_004004146.5	167	-21.34	CHMP5
oar-miR-200b	XM_004004146.5	166	-20.15	CHMP5
oar-miR-329a-5p	XM_004004148.6	162	-21.09	SMU1
oar-miR-136	XM_004004149.5	162	-19.08	DNAJA1
oar-miR-107	XM_004004149.5	176	-23.81	DNAJA1
oar-miR-103	XM_004004149.5	176	-23.81	DNAJA1
oar-miR-329b-5p	XM_004004149.5	175	-25.23	DNAJA1
oar-miR-221	XM_004004149.5	164	-20.87	DNAJA1
oar-miR-134-3p	XM_004004150.4	162	-31.17	APTX
oar-miR-543-5p	XM_004004167.5	165	-23.98	DPYSL2
oar-miR-410-3p	XM_004004167.5	165	-18.62	DPYSL2
oar-miR-758-5p	XM_004004178.6	163	-22.01	KCTD9
oar-miR-299-3p	XM_004004178.6	161	-20.96	KCTD9
oar-miR-127	XM_004004180.6	164	-33.59	NEFM
oar-miR-485-5p	XM_004004182.6	173	-33.98	STC1
oar-miR-30a-5p	XM_004004182.6	163	-20.21	STC1
oar-miR-541-5p	XM_004004182.6	165	-23.5	STC1
oar-miR-3955-5p	XM_004004183.6	162	-32.67	NKX3-1
oar-miR-541-3p	XM_004004183.6	161	-21.34	NKX3-1
oar-miR-136	XM_004004183.6	161	-19.48	NKX3-1
oar-miR-485-5p	XM_004004189.6	167	-27.55	PDLIM2
oar-miR-541-3p	XM_004004189.6	165	-28.12	PDLIM2
oar-miR-362	XM_004004198.6	172	-23.1	POLR3D
oar-miR-26b	XM_004004199.6	162	-20.79	REEP4
oar-miR-3957-5p	XM_004004200.6	172	-29.04	HR
oar-miR-134-3p	XM_004004200.6	162	-28.9	HR
oar-miR-103	XM_004004200.6	162	-19.04	HR
oar-miR-323a-5p	XM_004004200.6	162	-24.27	HR
oar-miR-432	XM_004004200.6	168	-26.89	HR
oar-miR-27a	XM_004004200.6	162	-20.72	HR
oar-miR-107	XM_004004200.6	162	-19.04	HR
oar-miR-200a	XM_004004201.6	164	-20.59	NUDT18
oar-miR-758-5p	XM_004004201.6	164	-22.58	NUDT18
oar-miR-3956-3p	XM_004004217.6	169	-32.22	ATP6V1B2
oar-miR-3957-5p	XM_004004217.6	161	-27.47	ATP6V1B2
oar-miR-370-5p	XM_004004217.6	162	-25.19	ATP6V1B2
oar-miR-107	XM_004004220.5	161	-20.93	INVS
oar-miR-431	XM_004004220.5	163	-19.64	INVS
oar-miR-16b	XM_004004220.5	162	-20.18	INVS
oar-miR-329b-5p	XM_004004220.5	171	-29.22	INVS
[truncated: 76,543 more rows]

## Sheet: miRNA_lncRNA
miRNA	lncRNA	score	energy	lncRNA_gene
oar-miR-329b-5p	MSTRG.10021.2	153	-16.18	MSTRG.10021
oar-miR-329a-5p	MSTRG.10021.2	152	-17.71	MSTRG.10021
oar-miR-29a	MSTRG.10021.2	159	-19.22	MSTRG.10021
oar-miR-29b	MSTRG.10021.2	155	-16.52	MSTRG.10021
oar-miR-218a	MSTRG.10021.2	151	-15.86	MSTRG.10021
oar-miR-382-5p	MSTRG.10191.4	153	-10.92	MSTRG.10191
oar-miR-152	MSTRG.10191.4	155	-14.57	MSTRG.10191
oar-miR-27a	MSTRG.10191.4	159	-27.09	MSTRG.10191
oar-miR-148a	MSTRG.10191.4	155	-16.62	MSTRG.10191
oar-miR-16b	MSTRG.10191.4	152	-11.54	MSTRG.10191
oar-miR-134-5p	MSTRG.10191.4	152	-17.57	MSTRG.10191
oar-miR-668-5p	MSTRG.10191.4	151	-18.31	MSTRG.10191
oar-miR-218a	MSTRG.10773.1	154	-10.05	MSTRG.10773
oar-miR-377-3p	MSTRG.10773.1	154	-12.37	MSTRG.10773
oar-miR-134-5p	MSTRG.10773.1	152	-20.23	MSTRG.10773
oar-miR-362	MSTRG.11256.29	164	-17.93	MSTRG.11256
oar-miR-181a	MSTRG.11256.29	164	-22.8	MSTRG.11256
oar-miR-376b-3p	MSTRG.11256.29	151	-13.73	MSTRG.11256
oar-miR-23a	MSTRG.11256.29	151	-12.27	MSTRG.11256
oar-miR-376c-5p	MSTRG.12406.1	152	-22.76	MSTRG.12406
oar-miR-10a	MSTRG.12406.1	159	-22.24	MSTRG.12406
oar-miR-3955-3p	MSTRG.1264.1	150	-14.53	MSTRG.1264
oar-miR-411b-3p	MSTRG.1264.1	154	-17.83	MSTRG.1264
oar-miR-370-3p	MSTRG.1264.1	162	-32.99	MSTRG.1264
oar-miR-16b	MSTRG.12870.2	166	-15.41	MSTRG.12870
oar-miR-125b	MSTRG.12870.2	150	-19.82	MSTRG.12870
oar-miR-433-5p	MSTRG.12870.2	151	-20.43	MSTRG.12870
oar-miR-665-5p	MSTRG.12870.2	164	-26	MSTRG.12870
oar-miR-665-3p	MSTRG.12891.1	153	-20.73	MSTRG.12891
oar-miR-665-3p	MSTRG.12891.2	153	-20.73	MSTRG.12891
oar-miR-493-5p	MSTRG.12891.2	151	-17.21	MSTRG.12891
oar-miR-665-3p	MSTRG.12891.4	153	-20.73	MSTRG.12891
oar-miR-493-5p	MSTRG.12891.4	151	-17.21	MSTRG.12891
oar-miR-665-3p	MSTRG.12891.5	153	-20.73	MSTRG.12891
oar-miR-136	MSTRG.13211.1	166	-20	MSTRG.13211
oar-miR-758-3p	MSTRG.13211.1	158	-18.67	MSTRG.13211
oar-miR-200c	MSTRG.13211.1	157	-17.7	MSTRG.13211
oar-miR-758-3p	MSTRG.13211.2	158	-18.67	MSTRG.13211
oar-miR-136	MSTRG.13211.2	169	-22.04	MSTRG.13211
oar-miR-665-5p	MSTRG.13211.2	151	-29.1	MSTRG.13211
oar-miR-758-3p	MSTRG.13211.4	158	-18.67	MSTRG.13211
oar-miR-433-5p	MSTRG.13211.4	151	-17.67	MSTRG.13211
oar-miR-665-5p	MSTRG.13453.1	151	-25.52	MSTRG.13453
oar-miR-370-5p	MSTRG.13453.1	155	-19.06	MSTRG.13453
oar-miR-3955-3p	MSTRG.13453.1	158	-18.22	MSTRG.13453
oar-miR-3955-3p	MSTRG.13453.3	158	-18.22	MSTRG.13453
oar-miR-370-5p	MSTRG.13453.3	155	-19.06	MSTRG.13453
oar-miR-665-5p	MSTRG.13453.3	151	-25.52	MSTRG.13453
oar-miR-329b-5p	MSTRG.1381.2	154	-12.09	MSTRG.1381
oar-miR-136	MSTRG.1381.2	150	-13.2	MSTRG.1381
oar-miR-329a-5p	MSTRG.1381.2	159	-12.95	MSTRG.1381
oar-miR-150	MSTRG.1381.2	152	-22.19	MSTRG.1381
oar-let-7a	MSTRG.14490.6	156	-24.22	MSTRG.14490
oar-miR-487a-3p	MSTRG.14490.6	151	-13.88	MSTRG.14490
oar-miR-194	MSTRG.14490.6	155	-14.2	MSTRG.14490
oar-miR-654-5p	MSTRG.14490.6	156	-21.57	MSTRG.14490
oar-miR-323a-5p	MSTRG.14490.6	153	-17.07	MSTRG.14490
oar-miR-381-5p	MSTRG.14490.6	151	-13.43	MSTRG.14490
oar-let-7f	MSTRG.14490.6	159	-24.16	MSTRG.14490
oar-let-7c	MSTRG.14490.6	152	-23.74	MSTRG.14490
oar-miR-1193-5p	MSTRG.15435.3	154	-20.3	MSTRG.15435
oar-miR-26a	MSTRG.15435.3	164	-15.1	MSTRG.15435
oar-miR-218a	MSTRG.15435.3	162	-13.84	MSTRG.15435
oar-miR-539-3p	MSTRG.15435.3	157	-10.5	MSTRG.15435
oar-miR-26b	MSTRG.15435.3	167	-16	MSTRG.15435
oar-miR-654-3p	MSTRG.15435.3	150	-17.91	MSTRG.15435
oar-miR-3958-5p	MSTRG.15435.3	158	-19.15	MSTRG.15435
oar-miR-377-5p	MSTRG.15435.3	169	-24.44	MSTRG.15435
oar-miR-433-3p	MSTRG.15435.3	150	-15.78	MSTRG.15435
oar-miR-154a-3p	MSTRG.15435.3	167	-19.37	MSTRG.15435
oar-miR-485-3p	MSTRG.15435.3	154	-13.57	MSTRG.15435
oar-miR-154b-3p	MSTRG.15435.3	164	-10.27	MSTRG.15435
oar-miR-432	MSTRG.15435.3	157	-26.63	MSTRG.15435
oar-miR-218a	MSTRG.15435.4	162	-13.84	MSTRG.15435
oar-miR-3958-5p	MSTRG.15435.4	158	-19.15	MSTRG.15435
oar-miR-154a-3p	MSTRG.15435.4	167	-19.37	MSTRG.15435
oar-miR-485-3p	MSTRG.15435.4	154	-13.57	MSTRG.15435
oar-miR-654-3p	MSTRG.15435.4	150	-17.91	MSTRG.15435
oar-miR-26a	MSTRG.15435.4	164	-15.1	MSTRG.15435
oar-miR-1193-5p	MSTRG.15435.4	154	-20.3	MSTRG.15435
oar-miR-539-3p	MSTRG.15435.4	157	-10.5	MSTRG.15435
oar-miR-377-5p	MSTRG.15435.4	169	-24.44	MSTRG.15435
oar-miR-432	MSTRG.15435.4	157	-26.63	MSTRG.15435
oar-miR-154b-3p	MSTRG.15435.4	164	-10.27	MSTRG.15435
oar-miR-433-3p	MSTRG.15435.4	150	-15.78	MSTRG.15435
oar-miR-26b	MSTRG.15435.4	167	-16	MSTRG.15435
oar-miR-26a	MSTRG.15767.17	151	-14.61	MSTRG.15767
oar-miR-433-5p	MSTRG.15767.17	155	-24.13	MSTRG.15767
oar-miR-19b	MSTRG.15767.17	160	-11.34	MSTRG.15767
oar-miR-106b	MSTRG.15767.17	154	-20.3	MSTRG.15767
oar-miR-654-5p	MSTRG.15767.17	168	-33.39	MSTRG.15767
oar-miR-103	MSTRG.15767.17	155	-17.65	MSTRG.15767
oar-miR-329a-3p	MSTRG.15767.17	156	-21.81	MSTRG.15767
oar-miR-376c-3p	MSTRG.15767.17	160	-20.64	MSTRG.15767
oar-miR-107	MSTRG.15767.17	155	-17.46	MSTRG.15767
oar-miR-654-3p	MSTRG.15767.17	152	-25.05	MSTRG.15767
oar-miR-543-3p	MSTRG.15767.17	151	-12.53	MSTRG.15767
oar-miR-376e-3p	MSTRG.15767.17	163	-20.83	MSTRG.15767
oar-miR-26b	MSTRG.15767.17	159	-14.04	MSTRG.15767
oar-miR-323a-5p	MSTRG.15767.17	150	-26.81	MSTRG.15767
oar-miR-665-5p	MSTRG.15767.17	150	-27.6	MSTRG.15767
oar-miR-329b-3p	MSTRG.15767.17	158	-24.34	MSTRG.15767
oar-miR-1193-3p	MSTRG.15767.17	153	-18.64	MSTRG.15767
oar-miR-541-3p	MSTRG.15767.17	158	-29.03	MSTRG.15767
oar-miR-376a-5p	MSTRG.15767.17	153	-14.17	MSTRG.15767
oar-miR-370-5p	MSTRG.15767.17	150	-20.43	MSTRG.15767
oar-miR-17-5p	MSTRG.15859.4	160	-15.19	MSTRG.15859
oar-miR-106b	MSTRG.15859.4	152	-17.67	MSTRG.15859
oar-miR-1197-5p	MSTRG.15859.4	154	-17.69	MSTRG.15859
oar-miR-21	MSTRG.15859.4	150	-20.54	MSTRG.15859
oar-miR-654-5p	MSTRG.15859.4	159	-28.11	MSTRG.15859
oar-miR-485-3p	MSTRG.15859.4	167	-19.83	MSTRG.15859
oar-miR-487a-3p	MSTRG.15859.4	155	-19.04	MSTRG.15859
oar-miR-106a	MSTRG.15859.4	160	-15.43	MSTRG.15859
oar-miR-154b-5p	MSTRG.15859.4	153	-19.07	MSTRG.15859
oar-miR-134-3p	MSTRG.16014.3	165	-23.97	MSTRG.16014
oar-miR-543-5p	MSTRG.16014.3	153	-19.21	MSTRG.16014
oar-miR-148a	MSTRG.16014.3	159	-15.89	MSTRG.16014
oar-miR-370-3p	MSTRG.16014.3	158	-28.87	MSTRG.16014
oar-miR-3957-5p	MSTRG.16014.3	154	-24.52	MSTRG.16014
oar-miR-493-3p	MSTRG.16014.3	160	-25.31	MSTRG.16014
oar-miR-323a-5p	MSTRG.16014.3	154	-27.53	MSTRG.16014
oar-miR-411b-3p	MSTRG.16014.3	153	-20.59	MSTRG.16014
oar-miR-370-3p	MSTRG.16014.4	158	-28.87	MSTRG.16014
oar-miR-493-3p	MSTRG.16014.4	160	-25.31	MSTRG.16014
oar-miR-323a-5p	MSTRG.16014.4	154	-27.53	MSTRG.16014
oar-miR-148a	MSTRG.16014.4	159	-15.89	MSTRG.16014
oar-miR-134-3p	MSTRG.16014.4	165	-23.97	MSTRG.16014
oar-miR-411b-3p	MSTRG.16014.4	153	-20.59	MSTRG.16014
oar-miR-3957-5p	MSTRG.16014.4	154	-24.52	MSTRG.16014
oar-miR-543-5p	MSTRG.16014.4	153	-19.21	MSTRG.16014
oar-miR-329a-3p	MSTRG.16990.12	159	-18.64	MSTRG.16990
oar-miR-329b-5p	MSTRG.16990.12	152	-14.1	MSTRG.16990
oar-miR-411b-5p	MSTRG.16990.12	150	-17.73	MSTRG.16990
oar-miR-655-3p	MSTRG.16990.12	159	-12.54	MSTRG.16990
oar-miR-3957-3p	MSTRG.16990.12	150	-16.46	MSTRG.16990
oar-miR-412-3p	MSTRG.16990.12	175	-27.34	MSTRG.16990
oar-miR-495-3p	MSTRG.16990.12	150	-13.16	MSTRG.16990
oar-miR-26a	MSTRG.16990.12	162	-18.03	MSTRG.16990
oar-miR-136	MSTRG.16990.12	153	-12.46	MSTRG.16990
oar-miR-323a-3p	MSTRG.16990.12	152	-11.58	MSTRG.16990
oar-miR-1185-3p	MSTRG.16990.12	162	-24.06	MSTRG.16990
oar-miR-30a-3p	MSTRG.16990.12	152	-13.55	MSTRG.16990
oar-miR-3956-3p	MSTRG.16990.12	152	-27	MSTRG.16990
oar-miR-329a-5p	MSTRG.16990.12	155	-13.85	MSTRG.16990
oar-miR-154b-5p	MSTRG.16990.12	166	-26.09	MSTRG.16990
oar-miR-27a	MSTRG.16990.12	152	-24.7	MSTRG.16990
oar-miR-487a-5p	MSTRG.16990.12	151	-22.87	MSTRG.16990
oar-miR-494-3p	MSTRG.16990.12	151	-17.77	MSTRG.16990
oar-miR-199a-3p	MSTRG.16990.12	150	-15.01	MSTRG.16990
oar-miR-26b	MSTRG.16990.12	166	-19.96	MSTRG.16990
oar-miR-200c	MSTRG.16990.12	150	-10.86	MSTRG.16990
oar-miR-30a-5p	MSTRG.16990.12	155	-11.37	MSTRG.16990
oar-miR-376a-5p	MSTRG.16990.12	161	-16.88	MSTRG.16990
oar-miR-433-3p	MSTRG.16990.12	153	-27.68	MSTRG.16990
oar-miR-493-5p	MSTRG.16990.12	157	-14.96	MSTRG.16990
oar-miR-432	MSTRG.16990.12	159	-20.01	MSTRG.16990
oar-miR-329b-3p	MSTRG.16990.12	159	-18.64	MSTRG.16990
oar-miR-485-5p	MSTRG.16990.12	161	-23.49	MSTRG.16990
oar-miR-487b-5p	MSTRG.16990.12	154	-13.48	MSTRG.16990
oar-miR-370-3p	MSTRG.16990.12	161	-26.39	MSTRG.16990
oar-miR-3957-5p	MSTRG.16990.12	165	-35.47	MSTRG.16990
oar-miR-181a	MSTRG.16991.3	153	-22.48	MSTRG.16991
oar-miR-362	MSTRG.16991.3	150	-16.13	MSTRG.16991
oar-miR-487a-5p	MSTRG.16991.3	154	-20.81	MSTRG.16991
oar-miR-150	MSTRG.16991.3	153	-15.79	MSTRG.16991
oar-miR-412-5p	MSTRG.16991.3	156	-16.5	MSTRG.16991
oar-miR-299-3p	MSTRG.16991.3	150	-19.72	MSTRG.16991
oar-miR-758-3p	MSTRG.16991.3	150	-17.76	MSTRG.16991
oar-miR-370-3p	MSTRG.16991.3	151	-29.82	MSTRG.16991
oar-miR-323a-3p	MSTRG.16991.3	154	-15.95	MSTRG.16991
oar-miR-654-3p	MSTRG.16991.3	153	-25.04	MSTRG.16991
oar-miR-485-5p	MSTRG.16991.3	151	-20.47	MSTRG.16991
oar-miR-323a-5p	MSTRG.16991.3	153	-19.31	MSTRG.16991
oar-miR-134-3p	MSTRG.18112.3	152	-21.33	MSTRG.18112
oar-miR-103	MSTRG.18112.3	160	-19.72	MSTRG.18112
oar-miR-411b-3p	MSTRG.18112.3	164	-20.62	MSTRG.18112
oar-miR-181a	MSTRG.18112.3	154	-18.82	MSTRG.18112
oar-miR-154a-5p	MSTRG.18112.3	153	-21.8	MSTRG.18112
oar-miR-134-5p	MSTRG.18112.3	159	-21.03	MSTRG.18112
oar-miR-107	MSTRG.18112.3	160	-19.65	MSTRG.18112
oar-miR-668-5p	MSTRG.18112.3	153	-21.92	MSTRG.18112
oar-miR-379-3p	MSTRG.18112.3	152	-17.34	MSTRG.18112
oar-miR-411a-3p	MSTRG.18112.3	151	-18.95	MSTRG.18112
oar-miR-494-5p	MSTRG.18112.3	156	-15.53	MSTRG.18112
oar-miR-382-5p	MSTRG.18112.3	155	-18.49	MSTRG.18112
oar-miR-26b	MSTRG.18112.3	155	-11.5	MSTRG.18112
oar-miR-410-3p	MSTRG.18212.2	150	-17.1	MSTRG.18212
oar-miR-30a-3p	MSTRG.18212.2	153	-11.37	MSTRG.18212
oar-miR-143	MSTRG.18212.2	150	-19.62	MSTRG.18212
oar-miR-29a	MSTRG.18212.2	154	-19.28	MSTRG.18212
oar-miR-487b-5p	MSTRG.18212.2	150	-16.96	MSTRG.18212
oar-miR-370-3p	MSTRG.18328.4	155	-27.56	MSTRG.18328
oar-miR-323a-5p	MSTRG.18328.4	157	-27.53	MSTRG.18328
oar-miR-134-3p	MSTRG.18328.4	154	-23.18	MSTRG.18328
oar-miR-329a-3p	MSTRG.18328.4	152	-16.59	MSTRG.18328
oar-miR-654-3p	MSTRG.18328.4	154	-17.27	MSTRG.18328
oar-miR-381-3p	MSTRG.18328.4	151	-17.55	MSTRG.18328
oar-miR-665-5p	MSTRG.18328.4	155	-28.91	MSTRG.18328
oar-miR-329b-3p	MSTRG.18328.4	152	-16.59	MSTRG.18328
oar-miR-485-5p	MSTRG.18328.4	158	-20.62	MSTRG.18328
oar-miR-1197-3p	MSTRG.18328.4	150	-18.47	MSTRG.18328
oar-miR-433-3p	MSTRG.18328.4	160	-29.28	MSTRG.18328
oar-miR-27a	MSTRG.18328.4	160	-21.97	MSTRG.18328
oar-miR-299-5p	MSTRG.18414.2	155	-17.17	MSTRG.18414
oar-miR-3956-3p	MSTRG.18414.2	150	-18.56	MSTRG.18414
oar-miR-544-3p	MSTRG.18414.2	150	-16.72	MSTRG.18414
oar-miR-134-3p	MSTRG.18414.2	153	-26.24	MSTRG.18414
oar-miR-329a-5p	MSTRG.18414.2	152	-18.24	MSTRG.18414
oar-miR-17-5p	MSTRG.18452.1	155	-14.43	MSTRG.18452
oar-miR-106b	MSTRG.18452.1	155	-14.43	MSTRG.18452
oar-miR-30a-3p	MSTRG.18452.1	156	-13.96	MSTRG.18452
oar-miR-106a	MSTRG.18452.1	155	-14.81	MSTRG.18452
oar-miR-758-3p	MSTRG.18452.1	154	-17.72	MSTRG.18452
oar-miR-493-5p	MSTRG.19018.5	158	-18.35	MSTRG.19018
oar-miR-379-5p	MSTRG.19018.5	153	-23.18	MSTRG.19018
oar-miR-374a	MSTRG.19018.5	162	-10.4	MSTRG.19018
oar-miR-221	MSTRG.19018.5	156	-19.84	MSTRG.19018
oar-miR-370-3p	MSTRG.19362.4	151	-26.11	MSTRG.19362
oar-miR-665-5p	MSTRG.19362.4	151	-28.05	MSTRG.19362
oar-miR-299-5p	MSTRG.19362.4	152	-15.04	MSTRG.19362
oar-miR-654-5p	MSTRG.19362.4	161	-24.17	MSTRG.19362
oar-miR-3957-5p	MSTRG.19362.4	161	-30.35	MSTRG.19362
oar-miR-29b	MSTRG.19362.4	155	-22.8	MSTRG.19362
oar-miR-758-5p	MSTRG.19362.4	151	-17.2	MSTRG.19362
oar-miR-143	MSTRG.19362.4	158	-23.05	MSTRG.19362
oar-miR-431	MSTRG.19444.2	164	-29.77	MSTRG.19444
oar-let-7g	MSTRG.19444.2	151	-13.57	MSTRG.19444
oar-miR-125b	MSTRG.19444.2	154	-23.8	MSTRG.19444
oar-miR-1193-5p	MSTRG.19444.2	157	-22.8	MSTRG.19444
oar-miR-654-5p	MSTRG.19444.2	156	-21.66	MSTRG.19444
oar-miR-1197-5p	MSTRG.19444.2	156	-22.57	MSTRG.19444
oar-miR-432	MSTRG.19444.2	150	-19.12	MSTRG.19444
oar-let-7i	MSTRG.19444.2	152	-14.79	MSTRG.19444
oar-miR-541-5p	MSTRG.19444.2	159	-18.52	MSTRG.19444
oar-miR-362	MSTRG.19444.2	152	-21.57	MSTRG.19444
oar-miR-494-3p	MSTRG.19444.2	150	-14.24	MSTRG.19444
oar-let-7c	MSTRG.19444.2	151	-18.35	MSTRG.19444
oar-miR-654-3p	MSTRG.19444.2	155	-18.61	MSTRG.19444
oar-miR-544-3p	MSTRG.19444.2	156	-14.48	MSTRG.19444
oar-miR-3957-3p	MSTRG.19444.2	157	-23.99	MSTRG.19444
oar-miR-485-3p	MSTRG.19444.2	152	-23.07	MSTRG.19444
oar-let-7f	MSTRG.19444.2	150	-15.77	MSTRG.19444
oar-miR-412-5p	MSTRG.19444.2	153	-14.13	MSTRG.19444
oar-miR-27a	MSTRG.19444.2	169	-22.9	MSTRG.19444
oar-miR-152	MSTRG.19444.2	157	-18.28	MSTRG.19444
oar-miR-154b-5p	MSTRG.19444.2	164	-21.49	MSTRG.19444
oar-miR-485-5p	MSTRG.19444.2	155	-27.17	MSTRG.19444
oar-miR-665-5p	MSTRG.19444.2	164	-25.42	MSTRG.19444
oar-miR-370-3p	MSTRG.19444.2	150	-28.21	MSTRG.19444
oar-miR-377-3p	MSTRG.19444.2	150	-13.84	MSTRG.19444
oar-miR-10b	MSTRG.19444.2	150	-21.34	MSTRG.19444
oar-miR-148a	MSTRG.19444.2	154	-19.63	MSTRG.19444
oar-miR-181a	MSTRG.19444.2	151	-16.09	MSTRG.19444
oar-let-7b	MSTRG.19444.2	150	-19.41	MSTRG.19444
oar-let-7a	MSTRG.19444.2	155	-18.91	MSTRG.19444
oar-miR-432	MSTRG.19537.13	158	-26.16	MSTRG.19537
oar-miR-432	MSTRG.19537.44	158	-26.16	MSTRG.19537
oar-miR-665-5p	MSTRG.2028.1	156	-27.78	MSTRG.2028
oar-miR-376e-3p	MSTRG.2028.1	151	-12.59	MSTRG.2028
oar-miR-181a	MSTRG.2028.1	153	-13.12	MSTRG.2028
oar-miR-3958-3p	MSTRG.2028.1	155	-12.51	MSTRG.2028
oar-miR-376c-3p	MSTRG.2028.1	157	-13.27	MSTRG.2028
oar-miR-154a-5p	MSTRG.2028.1	154	-18.17	MSTRG.2028
oar-miR-3957-3p	MSTRG.2028.1	150	-22.76	MSTRG.2028
oar-miR-21	MSTRG.2028.1	173	-21.46	MSTRG.2028
oar-miR-376a-5p	MSTRG.2028.1	155	-16.44	MSTRG.2028
oar-miR-136	MSTRG.2028.1	157	-16.57	MSTRG.2028
oar-miR-23b	MSTRG.2028.1	152	-14.06	MSTRG.2028
oar-miR-26a	MSTRG.2028.1	156	-18.91	MSTRG.2028
oar-miR-200b	MSTRG.2028.1	150	-14.1	MSTRG.2028
oar-miR-655-5p	MSTRG.2028.1	150	-11.41	MSTRG.2028
oar-miR-218a	MSTRG.2028.1	165	-26.53	MSTRG.2028
oar-miR-194	MSTRG.2028.1	153	-12.67	MSTRG.2028
oar-miR-3959-3p	MSTRG.2028.1	150	-12.44	MSTRG.2028
oar-miR-3958-5p	MSTRG.2028.1	157	-25.39	MSTRG.2028
oar-miR-1185-5p	MSTRG.2028.1	156	-14.93	MSTRG.2028
oar-miR-30a-5p	MSTRG.2028.1	150	-17.46	MSTRG.2028
oar-miR-22-3p	MSTRG.2028.1	152	-16.17	MSTRG.2028
oar-miR-329b-3p	MSTRG.2028.1	159	-16.11	MSTRG.2028
oar-miR-29a	MSTRG.2028.1	150	-15.44	MSTRG.2028
oar-miR-410-5p	MSTRG.2028.1	151	-15.48	MSTRG.2028
oar-miR-17-5p	MSTRG.2028.1	152	-14.1	MSTRG.2028
oar-miR-382-5p	MSTRG.2028.1	155	-14.34	MSTRG.2028
oar-miR-432	MSTRG.2028.1	165	-25.15	MSTRG.2028
oar-miR-541-5p	MSTRG.2028.1	154	-15.01	MSTRG.2028
oar-miR-329a-5p	MSTRG.2028.1	151	-12.98	MSTRG.2028
oar-miR-377-5p	MSTRG.2028.1	153	-21.62	MSTRG.2028
oar-miR-493-3p	MSTRG.2028.1	164	-19.8	MSTRG.2028
oar-miR-148a	MSTRG.2028.1	152	-12.64	MSTRG.2028
oar-miR-329a-3p	MSTRG.2028.1	167	-17.79	MSTRG.2028
oar-miR-376b-3p	MSTRG.2028.1	151	-19.97	MSTRG.2028
oar-miR-382-3p	MSTRG.2028.1	150	-10.88	MSTRG.2028
oar-miR-1197-5p	MSTRG.2028.1	167	-25.02	MSTRG.2028
oar-miR-29b	MSTRG.2028.1	154	-18.79	MSTRG.2028
oar-miR-125b	MSTRG.2028.1	165	-25.17	MSTRG.2028
oar-miR-200c	MSTRG.2028.1	159	-16.6	MSTRG.2028
oar-miR-539-5p	MSTRG.2028.1	164	-20.71	MSTRG.2028
oar-miR-411b-3p	MSTRG.2028.1	164	-20.86	MSTRG.2028
oar-miR-376e-5p	MSTRG.2028.1	152	-13.69	MSTRG.2028
oar-miR-323a-5p	MSTRG.2028.1	150	-20.6	MSTRG.2028
oar-miR-3955-3p	MSTRG.2028.1	154	-17.03	MSTRG.2028
oar-miR-376b-5p	MSTRG.2028.1	152	-13.69	MSTRG.2028
oar-miR-143	MSTRG.2028.1	155	-18.28	MSTRG.2028
oar-miR-103	MSTRG.2028.1	173	-24	MSTRG.2028
oar-miR-26b	MSTRG.2028.1	155	-18.95	MSTRG.2028
oar-miR-23a	MSTRG.2028.1	158	-16.43	MSTRG.2028
oar-miR-3956-3p	MSTRG.2028.1	164	-38.29	MSTRG.2028
oar-miR-544-5p	MSTRG.2028.1	151	-15.67	MSTRG.2028
oar-miR-107	MSTRG.2028.1	173	-23.81	MSTRG.2028
oar-miR-668-3p	MSTRG.2028.1	152	-17	MSTRG.2028
oar-miR-411a-3p	MSTRG.2028.1	151	-11.97	MSTRG.2028
oar-miR-106b	MSTRG.2028.1	152	-11.58	MSTRG.2028
oar-miR-493-5p	MSTRG.2028.1	166	-22.73	MSTRG.2028
oar-miR-377-3p	MSTRG.2028.1	167	-16.69	MSTRG.2028
oar-miR-329b-5p	MSTRG.2028.1	157	-19.48	MSTRG.2028
oar-miR-150	MSTRG.2028.1	150	-24.95	MSTRG.2028
oar-miR-323b	MSTRG.2028.1	152	-20.63	MSTRG.2028
oar-miR-23b	MSTRG.2028.2	152	-14.06	MSTRG.2028
oar-miR-22-3p	MSTRG.2028.2	152	-16.17	MSTRG.2028
oar-miR-376b-5p	MSTRG.2028.2	152	-13.69	MSTRG.2028
oar-miR-125b	MSTRG.2028.2	165	-25.17	MSTRG.2028
oar-miR-26a	MSTRG.2028.2	156	-18.91	MSTRG.2028
oar-miR-376a-5p	MSTRG.2028.2	155	-16.44	MSTRG.2028
oar-miR-136	MSTRG.2028.2	157	-16.57	MSTRG.2028
oar-miR-181a	MSTRG.2028.2	153	-13.12	MSTRG.2028
oar-miR-668-3p	MSTRG.2028.2	152	-17	MSTRG.2028
oar-miR-377-5p	MSTRG.2028.2	153	-21.62	MSTRG.2028
oar-miR-541-5p	MSTRG.2028.2	154	-15.01	MSTRG.2028
oar-miR-143	MSTRG.2028.2	155	-18.28	MSTRG.2028
oar-miR-329b-3p	MSTRG.2028.2	159	-16.11	MSTRG.2028
oar-miR-218a	MSTRG.2028.2	165	-26.53	MSTRG.2028
oar-miR-3955-3p	MSTRG.2028.2	154	-17.03	MSTRG.2028
oar-miR-150	MSTRG.2028.2	150	-24.95	MSTRG.2028
oar-miR-3956-3p	MSTRG.2028.2	164	-38.29	MSTRG.2028
oar-miR-154a-5p	MSTRG.2028.2	154	-18.17	MSTRG.2028
oar-miR-382-3p	MSTRG.2028.2	150	-10.88	MSTRG.2028
oar-miR-493-5p	MSTRG.2028.2	166	-22.73	MSTRG.2028
oar-miR-329a-3p	MSTRG.2028.2	167	-17.79	MSTRG.2028
oar-miR-493-3p	MSTRG.2028.2	164	-19.8	MSTRG.2028
oar-miR-410-5p	MSTRG.2028.2	151	-15.48	MSTRG.2028
oar-miR-411a-3p	MSTRG.2028.2	151	-11.97	MSTRG.2028
oar-miR-3958-5p	MSTRG.2028.2	157	-25.39	MSTRG.2028
oar-miR-200c	MSTRG.2028.2	159	-16.6	MSTRG.2028
oar-miR-665-5p	MSTRG.2028.2	156	-27.78	MSTRG.2028
oar-miR-200b	MSTRG.2028.2	150	-14.1	MSTRG.2028
oar-miR-17-5p	MSTRG.2028.2	152	-14.1	MSTRG.2028
oar-miR-23a	MSTRG.2028.2	158	-16.43	MSTRG.2028
oar-miR-539-5p	MSTRG.2028.2	164	-20.71	MSTRG.2028
oar-miR-148a	MSTRG.2028.2	152	-12.64	MSTRG.2028
oar-miR-30a-5p	MSTRG.2028.2	150	-17.46	MSTRG.2028
oar-miR-1197-5p	MSTRG.2028.2	167	-25.02	MSTRG.2028
oar-miR-376e-5p	MSTRG.2028.2	152	-13.69	MSTRG.2028
oar-miR-382-5p	MSTRG.2028.2	155	-14.34	MSTRG.2028
oar-miR-376b-3p	MSTRG.2028.2	151	-19.97	MSTRG.2028
oar-miR-544-5p	MSTRG.2028.2	151	-15.67	MSTRG.2028
oar-miR-655-5p	MSTRG.2028.2	150	-11.41	MSTRG.2028
oar-miR-323a-5p	MSTRG.2028.2	150	-20.6	MSTRG.2028
oar-miR-29b	MSTRG.2028.2	154	-18.79	MSTRG.2028
oar-miR-329b-5p	MSTRG.2028.2	157	-19.48	MSTRG.2028
oar-miR-29a	MSTRG.2028.2	150	-15.44	MSTRG.2028
oar-miR-329a-5p	MSTRG.2028.2	151	-12.98	MSTRG.2028
oar-miR-376c-3p	MSTRG.2028.2	157	-13.27	MSTRG.2028
oar-miR-3959-3p	MSTRG.2028.2	150	-12.44	MSTRG.2028
oar-miR-376e-3p	MSTRG.2028.2	151	-12.59	MSTRG.2028
oar-miR-411b-3p	MSTRG.2028.2	164	-20.86	MSTRG.2028
oar-miR-3958-3p	MSTRG.2028.2	155	-12.51	MSTRG.2028
oar-miR-377-3p	MSTRG.2028.2	167	-16.69	MSTRG.2028
oar-miR-106b	MSTRG.2028.2	152	-11.58	MSTRG.2028
oar-miR-432	MSTRG.2028.2	165	-25.15	MSTRG.2028
oar-miR-26b	MSTRG.2028.2	155	-18.95	MSTRG.2028
oar-miR-323b	MSTRG.2028.2	152	-20.63	MSTRG.2028
oar-miR-1185-5p	MSTRG.2028.2	156	-14.93	MSTRG.2028
oar-miR-103	MSTRG.2028.2	173	-24	MSTRG.2028
oar-miR-21	MSTRG.2028.2	173	-21.46	MSTRG.2028
oar-miR-107	MSTRG.2028.2	173	-23.81	MSTRG.2028
oar-miR-431	MSTRG.2041.17	166	-25.75	MSTRG.2041
oar-miR-143	MSTRG.2041.17	152	-22.42	MSTRG.2041
oar-miR-329b-3p	MSTRG.2041.17	153	-15.38	MSTRG.2041
oar-miR-654-5p	MSTRG.2041.17	171	-27.86	MSTRG.2041
oar-miR-22-3p	MSTRG.2041.17	152	-19.03	MSTRG.2041
oar-miR-134-3p	MSTRG.2041.17	157	-25.32	MSTRG.2041
oar-miR-16b	MSTRG.2041.17	153	-15.19	MSTRG.2041
oar-miR-136	MSTRG.2041.17	151	-12.4	MSTRG.2041
oar-let-7i	MSTRG.2041.17	152	-19.93	MSTRG.2041
oar-miR-376b-5p	MSTRG.2041.17	156	-22.02	MSTRG.2041
oar-miR-409-3p	MSTRG.2041.17	153	-18.52	MSTRG.2041
oar-miR-30c	MSTRG.2041.17	150	-12.41	MSTRG.2041
oar-miR-221	MSTRG.2041.17	153	-17.33	MSTRG.2041
oar-miR-539-5p	MSTRG.2041.17	151	-15.82	MSTRG.2041
oar-miR-3959-3p	MSTRG.2041.17	153	-16.25	MSTRG.2041
oar-miR-655-5p	MSTRG.2041.17	164	-14.26	MSTRG.2041
oar-miR-30b	MSTRG.2041.17	154	-16.73	MSTRG.2041
oar-miR-329b-5p	MSTRG.2041.17	157	-17.8	MSTRG.2041
oar-miR-323c	MSTRG.2041.17	155	-18.08	MSTRG.2041
oar-miR-370-5p	MSTRG.2041.17	151	-17.93	MSTRG.2041
oar-miR-200c	MSTRG.2041.17	152	-10.07	MSTRG.2041
oar-miR-409-5p	MSTRG.2041.17	156	-26.12	MSTRG.2041
oar-miR-665-5p	MSTRG.2041.17	151	-21.08	MSTRG.2041
oar-miR-181a	MSTRG.2041.17	155	-14.58	MSTRG.2041
oar-let-7a	MSTRG.2041.17	157	-18.17	MSTRG.2041
oar-let-7d	MSTRG.2041.17	157	-17.5	MSTRG.2041
oar-miR-668-5p	MSTRG.2041.17	161	-27.68	MSTRG.2041
oar-miR-200a	MSTRG.2041.17	151	-14.22	MSTRG.2041
oar-miR-30d	MSTRG.2041.17	151	-13.38	MSTRG.2041
oar-miR-194	MSTRG.2041.17	150	-17.97	MSTRG.2041
oar-miR-374b	MSTRG.2041.17	154	-10.85	MSTRG.2041
oar-miR-1197-5p	MSTRG.2041.17	155	-16.86	MSTRG.2041
oar-miR-299-3p	MSTRG.2041.17	154	-14.83	MSTRG.2041
oar-miR-329a-3p	MSTRG.2041.17	155	-17.86	MSTRG.2041
oar-miR-376e-5p	MSTRG.2041.17	156	-22.02	MSTRG.2041
oar-miR-21	MSTRG.2041.17	157	-12.39	MSTRG.2041
oar-miR-377-5p	MSTRG.2041.17	158	-20.85	MSTRG.2041
oar-miR-10b	MSTRG.2041.17	153	-19.21	MSTRG.2041
oar-miR-377-3p	MSTRG.2041.17	152	-17.34	MSTRG.2041
oar-let-7f	MSTRG.2041.17	152	-14.72	MSTRG.2041
oar-miR-3956-3p	MSTRG.2041.17	156	-20.44	MSTRG.2041
oar-miR-30a-5p	MSTRG.2041.17	155	-14.04	MSTRG.2041
oar-miR-1193-3p	MSTRG.2041.17	156	-20.05	MSTRG.2041
oar-miR-374a	MSTRG.2041.17	162	-12.59	MSTRG.2041
oar-let-7c	MSTRG.2041.17	163	-22.62	MSTRG.2041
oar-let-7b	MSTRG.2041.17	162	-26.02	MSTRG.2041
oar-miR-154b-5p	MSTRG.2041.17	153	-26.31	MSTRG.2041
oar-miR-27a	MSTRG.2041.17	165	-19.03	MSTRG.2041
oar-miR-495-5p	MSTRG.2041.17	153	-15.37	MSTRG.2041
oar-miR-382-3p	MSTRG.2041.17	161	-12.49	MSTRG.2041
oar-miR-199a-3p	MSTRG.2041.17	150	-18.22	MSTRG.2041
oar-miR-3957-5p	MSTRG.2041.17	156	-23.55	MSTRG.2041
oar-miR-410-3p	MSTRG.2112.3	150	-10.94	MSTRG.2112
oar-miR-493-5p	MSTRG.2112.3	157	-21.23	MSTRG.2112
oar-miR-27a	MSTRG.2112.3	158	-14.2	MSTRG.2112
oar-miR-380-3p	MSTRG.2112.3	159	-16.58	MSTRG.2112
oar-miR-143	MSTRG.21350.4	167	-24.41	MSTRG.21350
oar-miR-1193-5p	MSTRG.21350.4	168	-32.78	MSTRG.21350
oar-miR-496-3p	MSTRG.21500.42	161	-16.25	MSTRG.21500
oar-miR-106a	MSTRG.21500.42	153	-13.01	MSTRG.21500
oar-miR-143	MSTRG.21500.42	161	-15.49	MSTRG.21500
oar-miR-376e-5p	MSTRG.21500.42	162	-22.44	MSTRG.21500
oar-miR-370-3p	MSTRG.21500.42	165	-37.79	MSTRG.21500
oar-miR-106b	MSTRG.21500.42	157	-16.41	MSTRG.21500
oar-miR-544-3p	MSTRG.21500.42	166	-19.06	MSTRG.21500
oar-miR-376b-5p	MSTRG.21500.42	162	-22.44	MSTRG.21500
oar-miR-103	MSTRG.21500.42	155	-19.68	MSTRG.21500
oar-miR-107	MSTRG.21500.42	155	-19.49	MSTRG.21500
oar-miR-17-5p	MSTRG.21500.42	153	-13.43	MSTRG.21500
oar-miR-495-3p	MSTRG.21500.42	153	-17.83	MSTRG.21500
oar-miR-544-5p	MSTRG.21500.42	154	-19.67	MSTRG.21500
oar-miR-376c-5p	MSTRG.21500.42	167	-24.25	MSTRG.21500
oar-miR-329b-3p	MSTRG.21500.42	152	-19.9	MSTRG.21500
oar-miR-3959-3p	MSTRG.21500.42	153	-14.69	MSTRG.21500
oar-miR-376a-5p	MSTRG.21500.42	151	-17.21	MSTRG.21500
oar-miR-106b	MSTRG.22033.1	156	-15.82	MSTRG.22033
oar-miR-329a-5p	MSTRG.22033.1	154	-23.1	MSTRG.22033
oar-miR-370-3p	MSTRG.22033.1	162	-33.74	MSTRG.22033
oar-miR-665-5p	MSTRG.22033.1	150	-19.79	MSTRG.22033
oar-miR-487b-5p	MSTRG.2252.1	152	-14.18	MSTRG.2252
oar-miR-27a	MSTRG.2252.1	159	-20.03	MSTRG.2252
oar-miR-3959-5p	MSTRG.2252.1	154	-18.11	MSTRG.2252
oar-miR-3955-5p	MSTRG.22869.1	151	-15.99	MSTRG.22869
oar-miR-3955-3p	MSTRG.22869.1	155	-16.06	MSTRG.22869
oar-miR-25	MSTRG.22869.1	153	-17.52	MSTRG.22869
oar-miR-134-3p	MSTRG.22869.1	154	-23.75	MSTRG.22869
oar-miR-431	MSTRG.23088.2	153	-20.51	MSTRG.23088
oar-miR-107	MSTRG.23088.2	151	-19.38	MSTRG.23088
oar-miR-103	MSTRG.23088.2	151	-19.38	MSTRG.23088
oar-miR-493-3p	MSTRG.23088.2	153	-26.99	MSTRG.23088
oar-miR-544-3p	MSTRG.23653.3	150	-16.17	MSTRG.23653
oar-miR-654-3p	MSTRG.23653.3	158	-16.45	MSTRG.23653
oar-miR-299-5p	MSTRG.23653.3	155	-13.86	MSTRG.23653
oar-miR-376a-5p	MSTRG.23653.3	159	-15.37	MSTRG.23653
oar-miR-541-5p	MSTRG.23653.3	152	-16.78	MSTRG.23653
oar-miR-432	MSTRG.23653.3	158	-22.74	MSTRG.23653
oar-miR-136	MSTRG.24482.4	150	-16.12	MSTRG.24482
oar-miR-381-3p	MSTRG.24482.4	155	-19.44	MSTRG.24482
oar-miR-370-3p	MSTRG.24482.4	162	-30.38	MSTRG.24482
oar-miR-133	MSTRG.24482.4	164	-25.37	MSTRG.24482
oar-miR-329a-5p	MSTRG.24482.4	157	-12.32	MSTRG.24482
oar-miR-410-5p	MSTRG.24482.4	156	-24.19	MSTRG.24482
oar-miR-411b-3p	MSTRG.24482.4	150	-19.38	MSTRG.24482
oar-miR-1197-5p	MSTRG.24482.4	154	-12.62	MSTRG.24482
oar-miR-329b-5p	MSTRG.24482.4	154	-11.95	MSTRG.24482
oar-miR-21	MSTRG.24482.4	150	-11.97	MSTRG.24482
oar-miR-541-3p	MSTRG.24482.4	153	-23.77	MSTRG.24482
oar-miR-654-5p	MSTRG.2455.3	158	-31.87	MSTRG.2455
oar-miR-543-3p	MSTRG.2455.3	151	-13.87	MSTRG.2455
oar-miR-3956-5p	MSTRG.24580.3	156	-20.72	MSTRG.24580
oar-miR-106a	MSTRG.24580.3	154	-17.29	MSTRG.24580
oar-miR-106b	MSTRG.24580.3	160	-20.33	MSTRG.24580
oar-miR-329b-5p	MSTRG.24580.3	154	-14.51	MSTRG.24580
oar-miR-3956-3p	MSTRG.24580.3	153	-20.44	MSTRG.24580
oar-miR-362	MSTRG.24580.3	152	-22.89	MSTRG.24580
oar-miR-654-5p	MSTRG.24580.3	159	-28.04	MSTRG.24580
oar-miR-654-3p	MSTRG.24580.3	160	-17.9	MSTRG.24580
oar-miR-1197-5p	MSTRG.24580.3	160	-21.17	MSTRG.24580
oar-miR-143	MSTRG.24580.3	150	-16.6	MSTRG.24580
oar-miR-493-5p	MSTRG.24580.3	155	-17.27	MSTRG.24580
oar-miR-133	MSTRG.24580.3	163	-23.18	MSTRG.24580
oar-miR-544-5p	MSTRG.24580.3	162	-13.83	MSTRG.24580
oar-miR-410-5p	MSTRG.24580.3	160	-25.71	MSTRG.24580
oar-miR-134-5p	MSTRG.24580.3	156	-17.5	MSTRG.24580
oar-miR-323a-5p	MSTRG.24580.3	157	-25.17	MSTRG.24580
oar-miR-758-5p	MSTRG.24580.3	155	-21.19	MSTRG.24580
oar-miR-431	MSTRG.24580.3	150	-21.9	MSTRG.24580
oar-miR-541-5p	MSTRG.24580.3	165	-15.47	MSTRG.24580
oar-miR-17-5p	MSTRG.24580.3	155	-22.72	MSTRG.24580
oar-miR-432	MSTRG.24580.3	151	-21.53	MSTRG.24580
oar-miR-3956-3p	MSTRG.25425.6	153	-15.73	MSTRG.25425
oar-miR-106b	MSTRG.25425.6	153	-25.43	MSTRG.25425
oar-miR-487a-5p	MSTRG.25425.6	151	-13.47	MSTRG.25425
oar-miR-29b	MSTRG.25641.6	151	-16.98	MSTRG.25641
oar-miR-1185-5p	MSTRG.25641.6	150	-17.16	MSTRG.25641
oar-miR-30a-3p	MSTRG.25641.6	151	-17.61	MSTRG.25641
oar-miR-380-3p	MSTRG.25641.6	155	-15.05	MSTRG.25641
oar-miR-30a-5p	MSTRG.25641.6	153	-20.17	MSTRG.25641
oar-miR-3959-5p	MSTRG.25641.6	163	-18.84	MSTRG.25641
oar-miR-409-3p	MSTRG.25885.5	154	-12.52	MSTRG.25885
oar-miR-495-3p	MSTRG.26001.52	154	-13.12	MSTRG.26001
oar-miR-143	MSTRG.26001.52	150	-20.95	MSTRG.26001
oar-miR-200b	MSTRG.26001.52	151	-10.6	MSTRG.26001
oar-miR-181a	MSTRG.26001.52	161	-19.67	MSTRG.26001
oar-miR-329b-5p	MSTRG.26001.52	156	-18.78	MSTRG.26001
oar-miR-485-3p	MSTRG.26115.5	182	-27.68	MSTRG.26115
oar-miR-26b	MSTRG.26115.5	150	-11.5	MSTRG.26115
oar-miR-412-5p	MSTRG.26115.5	150	-24.04	MSTRG.26115
oar-miR-154a-3p	MSTRG.26115.5	155	-20.23	MSTRG.26115
oar-miR-410-3p	MSTRG.26115.5	170	-23.49	MSTRG.26115
oar-miR-323b	MSTRG.26115.5	163	-14.12	MSTRG.26115
oar-miR-136	MSTRG.26115.5	155	-14.61	MSTRG.26115
oar-miR-487a-3p	MSTRG.26115.5	155	-16.56	MSTRG.26115
oar-miR-381-3p	MSTRG.26115.5	152	-11.17	MSTRG.26115
oar-miR-374a	MSTRG.26115.5	151	-15.57	MSTRG.26115
oar-miR-374b	MSTRG.26115.5	151	-18.78	MSTRG.26115
oar-miR-329a-5p	MSTRG.26115.5	151	-17.61	MSTRG.26115
oar-miR-154b-3p	MSTRG.26115.5	155	-22.27	MSTRG.26115
oar-miR-329b-5p	MSTRG.26115.5	163	-22.98	MSTRG.26115
oar-miR-376a-5p	MSTRG.26115.5	151	-19.57	MSTRG.26115
oar-miR-125b	MSTRG.26132.21	157	-26.53	MSTRG.26132
oar-miR-181a	MSTRG.26132.21	157	-18.8	MSTRG.26132
oar-miR-485-3p	MSTRG.26132.21	151	-17.03	MSTRG.26132
oar-miR-433-5p	MSTRG.26132.21	164	-24.46	MSTRG.26132
oar-miR-493-5p	MSTRG.26132.21	165	-21.26	MSTRG.26132
oar-miR-30a-3p	MSTRG.26132.21	155	-13.12	MSTRG.26132
oar-miR-544-3p	MSTRG.26132.21	156	-18.44	MSTRG.26132
oar-miR-221	MSTRG.26132.21	151	-21.46	MSTRG.26132
oar-miR-485-3p	MSTRG.26132.30	151	-17.03	MSTRG.26132
oar-miR-433-5p	MSTRG.26132.30	164	-24.46	MSTRG.26132
oar-miR-544-3p	MSTRG.26132.30	151	-18.44	MSTRG.26132
oar-miR-181a	MSTRG.26132.30	157	-18.8	MSTRG.26132
oar-miR-30a-3p	MSTRG.26132.30	155	-13.12	MSTRG.26132
oar-miR-125b	MSTRG.26132.30	157	-26.53	MSTRG.26132
oar-miR-221	MSTRG.26132.30	151	-21.46	MSTRG.26132
oar-miR-544-3p	MSTRG.26132.46	156	-13.63	MSTRG.26132
oar-miR-323b	MSTRG.26132.46	163	-14.12	MSTRG.26132
oar-miR-377-5p	MSTRG.26132.47	152	-20.41	MSTRG.26132
oar-miR-374a	MSTRG.26132.47	151	-15.57	MSTRG.26132
oar-miR-125b	MSTRG.26132.47	157	-26.53	MSTRG.26132
oar-miR-412-5p	MSTRG.26132.47	150	-24.04	MSTRG.26132
oar-miR-544-3p	MSTRG.26132.47	156	-18.44	MSTRG.26132
oar-miR-26b	MSTRG.26132.47	150	-11.5	MSTRG.26132
oar-miR-152	MSTRG.26132.47	155	-25.7	MSTRG.26132
oar-miR-30a-3p	MSTRG.26132.47	155	-13.12	MSTRG.26132
oar-miR-485-5p	MSTRG.26132.47	157	-27.83	MSTRG.26132
oar-miR-665-5p	MSTRG.26132.47	161	-31.34	MSTRG.26132
oar-miR-154a-3p	MSTRG.26132.47	155	-20.23	MSTRG.26132
oar-miR-433-5p	MSTRG.26132.47	164	-24.46	MSTRG.26132
oar-miR-1197-5p	MSTRG.26132.47	156	-23.01	MSTRG.26132
oar-miR-381-3p	MSTRG.26132.47	152	-11.17	MSTRG.26132
oar-miR-200a	MSTRG.26132.47	160	-25.45	MSTRG.26132
oar-miR-376a-5p	MSTRG.26132.47	151	-19.57	MSTRG.26132
oar-miR-134-3p	MSTRG.26132.47	162	-31.66	MSTRG.26132
oar-miR-381-5p	MSTRG.26132.47	150	-17.8	MSTRG.26132
oar-miR-221	MSTRG.26132.47	151	-21.46	MSTRG.26132
oar-miR-485-3p	MSTRG.26132.47	182	-27.68	MSTRG.26132
oar-miR-374b	MSTRG.26132.47	151	-18.78	MSTRG.26132
oar-miR-19b	MSTRG.26132.47	157	-12.86	MSTRG.26132
oar-miR-154b-3p	MSTRG.26132.47	155	-22.27	MSTRG.26132
oar-miR-487a-3p	MSTRG.26132.47	155	-16.56	MSTRG.26132
oar-miR-370-3p	MSTRG.26132.47	164	-35.01	MSTRG.26132
oar-miR-410-3p	MSTRG.26132.47	170	-23.49	MSTRG.26132
oar-miR-181a	MSTRG.26132.47	157	-18.8	MSTRG.26132
oar-miR-432	MSTRG.26132.47	165	-26.55	MSTRG.26132
oar-miR-323b	MSTRG.26132.47	163	-14.12	MSTRG.26132
oar-miR-665-3p	MSTRG.26132.47	161	-33.94	MSTRG.26132
oar-miR-136	MSTRG.26132.47	155	-15.36	MSTRG.26132
oar-miR-485-3p	MSTRG.26132.58	151	-17.03	MSTRG.26132
oar-miR-433-5p	MSTRG.26132.58	164	-24.46	MSTRG.26132
oar-miR-221	MSTRG.26132.58	151	-21.46	MSTRG.26132
oar-miR-30a-3p	MSTRG.26132.58	155	-13.12	MSTRG.26132
oar-miR-544-3p	MSTRG.26132.58	151	-18.44	MSTRG.26132
oar-miR-181a	MSTRG.26132.58	157	-18.8	MSTRG.26132
oar-miR-125b	MSTRG.26132.58	157	-26.53	MSTRG.26132
oar-miR-433-5p	MSTRG.26132.59	164	-24.46	MSTRG.26132
oar-miR-544-3p	MSTRG.26132.59	151	-18.44	MSTRG.26132
oar-miR-125b	MSTRG.26132.59	157	-26.53	MSTRG.26132
oar-miR-181a	MSTRG.26132.59	157	-18.8	MSTRG.26132
oar-miR-493-5p	MSTRG.26132.59	165	-21.26	MSTRG.26132
oar-miR-485-3p	MSTRG.26132.59	151	-17.03	MSTRG.26132
oar-miR-221	MSTRG.26132.59	151	-21.46	MSTRG.26132
oar-miR-30a-3p	MSTRG.26132.59	155	-13.12	MSTRG.26132
oar-miR-181a	MSTRG.26132.70	157	-18.8	MSTRG.26132
oar-miR-377-5p	MSTRG.26132.70	152	-20.41	MSTRG.26132
oar-miR-323b	MSTRG.26132.70	163	-14.12	MSTRG.26132
oar-miR-381-5p	MSTRG.26132.70	150	-17.8	MSTRG.26132
oar-miR-200a	MSTRG.26132.70	160	-25.45	MSTRG.26132
oar-miR-432	MSTRG.26132.70	165	-26.55	MSTRG.26132
oar-miR-493-5p	MSTRG.26132.70	165	-21.26	MSTRG.26132
oar-miR-370-3p	MSTRG.26132.70	164	-35.01	MSTRG.26132
oar-miR-665-5p	MSTRG.26132.70	161	-31.34	MSTRG.26132
oar-miR-125b	MSTRG.26132.70	157	-26.53	MSTRG.26132
oar-miR-433-5p	MSTRG.26132.70	164	-24.46	MSTRG.26132
oar-miR-485-3p	MSTRG.26132.70	151	-17.03	MSTRG.26132
oar-miR-485-5p	MSTRG.26132.70	157	-27.83	MSTRG.26132
oar-miR-30a-3p	MSTRG.26132.70	155	-13.12	MSTRG.26132
oar-miR-665-3p	MSTRG.26132.70	161	-33.94	MSTRG.26132
oar-miR-221	MSTRG.26132.70	151	-21.46	MSTRG.26132
oar-miR-19b	MSTRG.26132.70	157	-12.86	MSTRG.26132
oar-miR-152	MSTRG.26132.70	155	-25.7	MSTRG.26132
oar-miR-136	MSTRG.26132.70	151	-11.47	MSTRG.26132
oar-miR-1197-5p	MSTRG.26132.70	156	-23.01	MSTRG.26132
oar-miR-134-3p	MSTRG.26132.70	162	-31.66	MSTRG.26132
oar-miR-544-3p	MSTRG.26132.70	156	-18.44	MSTRG.26132
oar-miR-29a	MSTRG.2663.10	153	-17.3	MSTRG.2663
oar-miR-103	MSTRG.2663.10	156	-18.74	MSTRG.2663
oar-miR-107	MSTRG.2663.10	156	-18.67	MSTRG.2663
oar-miR-181a	MSTRG.2663.10	158	-14.72	MSTRG.2663
oar-miR-541-3p	MSTRG.2663.10	163	-29.34	MSTRG.2663
oar-miR-541-3p	MSTRG.2663.11	163	-29.34	MSTRG.2663
oar-miR-29a	MSTRG.2663.11	153	-17.3	MSTRG.2663
oar-miR-654-5p	MSTRG.2663.11	160	-24.55	MSTRG.2663
oar-miR-107	MSTRG.2663.11	156	-18.67	MSTRG.2663
oar-miR-181a	MSTRG.2663.11	158	-14.72	MSTRG.2663
oar-miR-103	MSTRG.2663.11	156	-18.74	MSTRG.2663
oar-miR-1193-5p	MSTRG.4080.8	151	-24.29	MSTRG.4080
oar-miR-376a-3p	MSTRG.4080.8	153	-17.74	MSTRG.4080
oar-miR-376c-3p	MSTRG.4080.8	165	-16.23	MSTRG.4080
oar-miR-376b-3p	MSTRG.4080.8	158	-18.31	MSTRG.4080
oar-miR-376d	MSTRG.4080.8	153	-17.73	MSTRG.4080
oar-miR-27a	MSTRG.4080.8	157	-22.18	MSTRG.4080
oar-miR-376e-3p	MSTRG.4080.8	173	-19.49	MSTRG.4080
oar-miR-543-5p	MSTRG.454.3	152	-27.42	MSTRG.454
oar-let-7g	MSTRG.454.3	153	-15.97	MSTRG.454
oar-miR-494-5p	MSTRG.454.3	153	-12.65	MSTRG.454
oar-miR-30a-3p	MSTRG.454.3	151	-20.9	MSTRG.454
oar-miR-1197-3p	MSTRG.454.3	152	-24.78	MSTRG.454
oar-miR-134-3p	MSTRG.454.3	150	-20.55	MSTRG.454
oar-miR-668-5p	MSTRG.454.3	150	-21.2	MSTRG.454
oar-miR-3958-5p	MSTRG.454.3	151	-24.65	MSTRG.454
oar-miR-194	MSTRG.525.1	153	-13.09	MSTRG.525
oar-miR-133	MSTRG.525.1	156	-20.5	MSTRG.525
oar-miR-154b-5p	MSTRG.525.1	156	-17.72	MSTRG.525
oar-miR-362	MSTRG.525.1	151	-19.92	MSTRG.525
oar-miR-29a	MSTRG.525.1	151	-16.86	MSTRG.525
oar-miR-541-3p	MSTRG.525.1	151	-26.9	MSTRG.525
oar-miR-29b	MSTRG.525.1	162	-23.59	MSTRG.525
oar-miR-433-3p	MSTRG.525.1	151	-27.82	MSTRG.525
oar-miR-665-3p	MSTRG.525.1	151	-18.1	MSTRG.525
oar-miR-654-5p	MSTRG.525.1	154	-21.94	MSTRG.525
oar-miR-194	MSTRG.570.4	150	-16.32	MSTRG.570
oar-miR-3955-3p	MSTRG.570.4	169	-20.48	MSTRG.570
oar-miR-493-5p	MSTRG.570.4	150	-16.87	MSTRG.570
oar-miR-380-3p	MSTRG.570.4	156	-26.42	MSTRG.570
oar-miR-493-3p	MSTRG.570.4	157	-17.71	MSTRG.570
oar-miR-411a-5p	MSTRG.570.4	150	-11.74	MSTRG.570
oar-miR-665-3p	MSTRG.570.4	162	-28.17	MSTRG.570
oar-miR-377-5p	MSTRG.570.4	153	-20.5	MSTRG.570
oar-miR-539-5p	MSTRG.570.4	156	-14.09	MSTRG.570
oar-let-7g	MSTRG.5878.20	150	-18.52	MSTRG.5878
oar-miR-379-5p	MSTRG.5878.20	152	-14.87	MSTRG.5878
oar-miR-29a	MSTRG.5878.20	154	-18.96	MSTRG.5878
oar-miR-29b	MSTRG.5878.20	162	-20.19	MSTRG.5878
oar-miR-411b-3p	MSTRG.6.1	150	-17.11	MSTRG.6
oar-miR-495-3p	MSTRG.6.1	151	-15.81	MSTRG.6
oar-miR-3956-5p	MSTRG.6.1	152	-24.79	MSTRG.6
oar-miR-27a	MSTRG.6189.45	153	-15.19	MSTRG.6189
oar-miR-154a-5p	MSTRG.6189.45	151	-13.82	MSTRG.6189
oar-miR-16b	MSTRG.6189.45	170	-18.63	MSTRG.6189
oar-let-7c	MSTRG.6642.8	167	-24.77	MSTRG.6642
oar-let-7a	MSTRG.6642.8	159	-19.21	MSTRG.6642
oar-miR-181a	MSTRG.6642.8	151	-14.42	MSTRG.6642
oar-miR-433-3p	MSTRG.6642.8	158	-17.23	MSTRG.6642
oar-let-7b	MSTRG.6642.8	162	-26.07	MSTRG.6642
oar-miR-655-5p	MSTRG.6642.8	152	-12.53	MSTRG.6642
oar-miR-543-3p	MSTRG.6642.8	160	-17	MSTRG.6642
oar-let-7d	MSTRG.6642.8	150	-19.62	MSTRG.6642
oar-miR-493-5p	MSTRG.6642.8	151	-12.42	MSTRG.6642
oar-let-7i	MSTRG.6642.8	153	-16.61	MSTRG.6642
oar-miR-3956-3p	MSTRG.6642.8	155	-17.76	MSTRG.6642
oar-miR-1193-3p	MSTRG.6925.1	154	-18.29	MSTRG.6925
oar-miR-382-5p	MSTRG.7091.1	150	-17.79	MSTRG.7091
oar-let-7i	MSTRG.7091.1	159	-30.49	MSTRG.7091
oar-miR-541-5p	MSTRG.7551.4	152	-14.93	MSTRG.7551
oar-miR-1185-3p	MSTRG.7551.4	160	-26.88	MSTRG.7551
oar-miR-299-3p	MSTRG.7551.4	162	-20.19	MSTRG.7551
oar-miR-485-5p	MSTRG.7551.4	150	-23.2	MSTRG.7551
oar-miR-654-5p	MSTRG.7551.4	163	-25.97	MSTRG.7551
oar-miR-17-5p	MSTRG.8480.1	156	-13.31	MSTRG.8480
oar-miR-106a	MSTRG.8480.1	156	-13.55	MSTRG.8480
oar-miR-21	MSTRG.9339.3	165	-16.53	MSTRG.9339
oar-miR-369-3p	MSTRG.9339.3	157	-11.09	MSTRG.9339
oar-miR-1185-3p	MSTRG.9339.3	171	-22.59	MSTRG.9339
oar-miR-376a-5p	MSTRG.9339.3	151	-11.65	MSTRG.9339
oar-miR-30a-3p	MSTRG.9339.3	151	-12.29	MSTRG.9339
oar-miR-655-3p	MSTRG.9339.3	157	-11.54	MSTRG.9339
oar-miR-329b-5p	XR_001022072.5	160	-13.02	LOC105603102
oar-miR-487a-5p	XR_001022072.5	153	-20.48	LOC105603102
oar-miR-106a	XR_001022072.5	155	-13.7	LOC105603102
oar-miR-17-5p	XR_001022072.5	155	-17.94	LOC105603102
oar-miR-26b	XR_001022072.5	150	-12.16	LOC105603102
oar-miR-106b	XR_001022072.5	151	-14.01	LOC105603102
oar-miR-148a	XR_001040276.4	150	-19.46	LOC105610487
oar-miR-323a-5p	XR_001040276.4	153	-27.83	LOC105610487
oar-miR-134-3p	XR_001040276.4	157	-25.89	LOC105610487
oar-miR-29a	XR_001040276.4	155	-18.91	LOC105610487
oar-miR-377-5p	XR_001040276.4	155	-25.01	LOC105610487
oar-miR-411b-3p	XR_001040276.4	170	-22.31	LOC105610487
oar-miR-541-3p	XR_001040276.4	154	-31.54	LOC105610487
oar-miR-181a	XR_001040276.4	151	-15.61	LOC105610487
oar-miR-432	XR_001040276.4	165	-25.2	LOC105610487
oar-miR-199a-3p	XR_001040276.4	150	-18.75	LOC105610487
oar-miR-654-5p	XR_001040276.4	154	-22.27	LOC105610487
oar-miR-1193-3p	XR_001040276.4	152	-18.09	LOC105610487
oar-miR-29b	XR_001040276.4	156	-17.68	LOC105610487
oar-miR-125b	XR_001040276.4	151	-23.95	LOC105610487
oar-miR-152	XR_001040276.4	155	-22.77	LOC105610487
oar-miR-409-3p	XR_001040276.4	150	-13.74	LOC105610487
oar-miR-27a	XR_001040276.4	152	-13.42	LOC105610487
oar-miR-665-5p	XR_001040276.4	158	-31.84	LOC105610487
oar-miR-410-3p	XR_001040276.4	154	-21.53	LOC105610487
oar-miR-3956-5p	XR_001040276.4	155	-29.45	LOC105610487
oar-miR-3956-3p	XR_001040276.4	154	-21.74	LOC105610487
oar-miR-134-5p	XR_001040276.4	151	-17.8	LOC105610487
oar-miR-376c-5p	XR_001042619.3	151	-12.19	LOC105616014
oar-miR-431	XR_001042619.3	155	-27.94	LOC105616014
oar-miR-30c	XR_001042619.3	156	-13.47	LOC105616014
oar-miR-409-3p	XR_001042619.3	156	-14.13	LOC105616014
oar-miR-30a-5p	XR_001042619.3	151	-19.44	LOC105616014
oar-miR-412-5p	XR_001042619.3	152	-18.88	LOC105616014
oar-miR-30b	XR_001042619.3	156	-13	LOC105616014
oar-miR-3958-3p	XR_001042619.3	161	-14.5	LOC105616014
oar-miR-22-3p	XR_003585811.3	151	-17.74	LOC105602783
oar-miR-432	XR_003585811.3	164	-21	LOC105602783
oar-miR-370-3p	XR_003585811.3	151	-23.23	LOC105602783
oar-miR-1197-3p	XR_003586470.2	151	-16.99	LOC114110108
oar-miR-496-3p	XR_003586470.2	162	-13.99	LOC114110108
oar-miR-125b	XR_003586470.2	154	-24.04	LOC114110108
oar-miR-329b-5p	XR_003586470.2	150	-18.32	LOC114110108
oar-miR-299-3p	XR_003586470.2	152	-22.16	LOC114110108
oar-miR-199a-3p	XR_003586470.2	150	-13.22	LOC114110108
oar-miR-539-3p	XR_003586470.2	152	-15.33	LOC114110108
oar-miR-23a	XR_003586470.2	158	-14.56	LOC114110108
oar-miR-152	XR_003586470.2	153	-16.73	LOC114110108
oar-miR-431	XR_003588009.3	150	-23.42	LOC114112790
oar-miR-544-3p	XR_003588009.3	153	-10.46	LOC114112790
oar-miR-154b-5p	XR_003588009.3	155	-21.62	LOC114112790
oar-miR-495-3p	XR_003588146.3	168	-20.5	LOC105608520
oar-miR-27a	XR_003588146.3	151	-20.87	LOC105608520
oar-miR-329b-5p	XR_003588146.3	172	-18.96	LOC105608520
oar-miR-329a-3p	XR_003588146.3	154	-18.1	LOC105608520
oar-miR-654-3p	XR_003588146.3	153	-25.88	LOC105608520
oar-miR-370-5p	XR_003588146.3	152	-19.45	LOC105608520
oar-miR-485-3p	XR_003588146.3	152	-13.33	LOC105608520
oar-miR-329b-3p	XR_003588146.3	154	-20.11	LOC105608520
oar-miR-543-5p	XR_003588146.3	150	-21.27	LOC105608520
oar-miR-127	XR_003588146.3	151	-27.15	LOC105608520
oar-miR-377-3p	XR_003588146.3	166	-17.25	LOC105608520
oar-miR-143	XR_003588146.3	154	-16.79	LOC105608520
oar-miR-370-3p	XR_003588146.3	155	-26.05	LOC105608520
oar-miR-487a-3p	XR_003588146.3	157	-17.35	LOC105608520
oar-miR-539-5p	XR_003588146.3	156	-16.91	LOC105608520
oar-miR-433-5p	XR_003588146.3	155	-21.35	LOC105608520
oar-miR-541-3p	XR_003588146.3	166	-25.8	LOC105608520
oar-miR-136	XR_003588146.3	151	-17.31	LOC105608520
oar-miR-1193-3p	XR_003588146.3	164	-20.87	LOC105608520
oar-miR-539-3p	XR_003588146.3	153	-12.46	LOC105608520
oar-miR-431	XR_003588146.3	150	-18.18	LOC105608520
oar-miR-412-5p	XR_003588146.3	150	-18.19	LOC105608520
oar-miR-654-5p	XR_003588146.3	161	-35.45	LOC105608520
oar-miR-30a-3p	XR_003588146.3	153	-12.84	LOC105608520
oar-miR-1197-5p	XR_003588146.3	162	-22.75	LOC105608520
oar-miR-154b-5p	XR_003588746.3	152	-23.07	LOC114113954
oar-miR-665-5p	XR_003588746.3	150	-26.85	LOC114113954
oar-miR-541-3p	XR_003588746.3	160	-26.15	LOC114113954
oar-miR-433-5p	XR_003589989.2	164	-26.05	LOC114115685
oar-miR-432	XR_003589989.2	150	-18.98	LOC114115685
oar-miR-376c-5p	XR_003589989.2	157	-15.97	LOC114115685
oar-miR-493-5p	XR_003589989.2	158	-15.82	LOC114115685
oar-miR-329b-5p	XR_006056413.2	150	-12.64	LOC105602783
oar-miR-3959-5p	XR_006056413.2	151	-14.89	LOC105602783
oar-miR-19b	XR_006056413.2	156	-21.4	LOC105602783
oar-miR-30a-3p	XR_006056413.2	152	-19.47	LOC105602783
oar-miR-409-3p	XR_006056413.2	150	-19.68	LOC105602783
oar-miR-150	XR_006056413.2	150	-22.86	LOC105602783
oar-let-7d	XR_006056413.2	150	-19.47	LOC105602783
oar-miR-654-5p	XR_006056413.2	150	-19.43	LOC105602783
oar-miR-493-3p	XR_006056413.2	153	-22.31	LOC105602783
oar-miR-758-3p	XR_006056413.2	150	-12.21	LOC105602783
oar-miR-495-5p	XR_006056413.2	159	-19	LOC105602783
oar-let-7c	XR_006056413.2	150	-23.85	LOC105602783
oar-miR-382-3p	XR_006056413.2	154	-15.31	LOC105602783
oar-miR-543-3p	XR_006056413.2	153	-22.75	LOC105602783
oar-miR-1197-3p	XR_006056413.2	150	-16.47	LOC105602783
oar-miR-1197-5p	XR_006056413.2	163	-17.96	LOC105602783
oar-miR-487a-5p	XR_006056413.2	155	-26.91	LOC105602783
oar-miR-370-3p	XR_006056413.2	159	-29.56	LOC105602783
oar-miR-22-3p	XR_006056413.2	151	-17.74	LOC105602783
oar-let-7a	XR_006056413.2	154	-24.96	LOC105602783
oar-miR-200a	XR_006056413.2	156	-11.84	LOC105602783
oar-let-7b	XR_006056413.2	152	-25.83	LOC105602783
oar-miR-323a-5p	XR_006056413.2	152	-18.76	LOC105602783
oar-miR-433-3p	XR_006057311.2	150	-17.68	LOC121817415
oar-miR-3955-3p	XR_006057311.2	157	-18.14	LOC121817415
oar-miR-485-5p	XR_006057311.2	153	-22.14	LOC121817415
oar-miR-654-3p	XR_006057311.2	157	-22.72	LOC121817415
oar-miR-1197-5p	XR_006057311.2	152	-20.33	LOC121817415
oar-miR-136	XR_006057311.2	157	-19.57	LOC121817415
oar-miR-134-3p	XR_006057311.2	154	-23.2	LOC121817415
oar-miR-382-5p	XR_006057452.2	160	-12.96	LOC121817504
oar-miR-665-5p	XR_006057452.2	153	-30.46	LOC121817504
oar-miR-1197-5p	XR_006057452.2	152	-14.87	LOC121817504
oar-miR-370-5p	XR_006057452.2	160	-23.45	LOC121817504
oar-miR-541-3p	XR_006057452.2	159	-24.64	LOC121817504
oar-miR-125b	XR_006057452.2	151	-19.73	LOC121817504
oar-miR-654-5p	XR_006057452.2	153	-27.67	LOC121817504
oar-miR-3956-3p	XR_006057452.2	152	-34.01	LOC121817504
oar-miR-150	XR_006057452.2	157	-33.55	LOC121817504
oar-miR-21	XR_006057452.2	162	-19.81	LOC121817504
oar-miR-376e-3p	XR_006057727.2	160	-17.66	LOC114110432
oar-miR-370-3p	XR_006057727.2	165	-26.87	LOC114110432
oar-miR-3956-3p	XR_006057727.2	152	-19.79	LOC114110432
oar-miR-329b-5p	XR_006057727.2	157	-15.06	LOC114110432
oar-miR-3957-3p	XR_006057727.2	160	-26.58	LOC114110432
oar-miR-200a	XR_006057727.2	152	-20.49	LOC114110432
oar-miR-329a-3p	XR_006057727.2	164	-23.72	LOC114110432
oar-miR-329a-5p	XR_006057727.2	161	-19.54	LOC114110432
oar-miR-329b-3p	XR_006057727.2	164	-23.52	LOC114110432
oar-miR-376c-3p	XR_006057727.2	150	-13.44	LOC114110432
oar-miR-17-5p	XR_006057736.2	153	-18.98	LOC105613831
oar-miR-539-3p	XR_006057736.2	157	-14.5	LOC105613831
oar-miR-376c-5p	XR_006057736.2	151	-12.34	LOC105613831
oar-miR-1185-3p	XR_006057736.2	158	-23.81	LOC105613831
oar-let-7g	XR_006057736.2	156	-18.74	LOC105613831
oar-miR-136	XR_006057736.2	152	-15.77	LOC105613831
oar-let-7c	XR_006057736.2	150	-14.91	LOC105613831
oar-miR-382-5p	XR_006057736.2	151	-10.25	LOC105613831
oar-miR-323b	XR_006057736.2	151	-19.98	LOC105613831
oar-let-7f	XR_006057736.2	150	-13.85	LOC105613831
oar-miR-30b	XR_006057736.2	153	-12.45	LOC105613831
oar-miR-299-5p	XR_006057736.2	151	-13.02	LOC105613831
oar-miR-30c	XR_006057736.2	153	-12.05	LOC105613831
oar-miR-654-3p	XR_006057736.2	176	-23.83	LOC105613831
oar-let-7a	XR_006057736.2	150	-14.91	LOC105613831
oar-miR-541-5p	XR_006057736.2	151	-19.93	LOC105613831
oar-miR-409-3p	XR_006057736.2	156	-12.84	LOC105613831
oar-miR-200c	XR_006057736.2	154	-17.3	LOC105613831
oar-miR-495-3p	XR_006057736.2	156	-17.26	LOC105613831
oar-miR-106a	XR_006057736.2	153	-19.33	LOC105613831
oar-miR-543-3p	XR_006057736.2	150	-13.25	LOC105613831
oar-miR-376b-3p	XR_006057736.2	151	-18.86	LOC105613831
oar-miR-655-5p	XR_006057736.2	152	-14.45	LOC105613831
oar-miR-376b-5p	XR_006057736.2	151	-22.32	LOC105613831
oar-miR-125b	XR_006057736.2	158	-19.9	LOC105613831
oar-miR-329b-5p	XR_006057736.2	167	-16.93	LOC105613831
oar-miR-30d	XR_006057736.2	161	-19.6	LOC105613831
oar-miR-154b-3p	XR_006057736.2	157	-11.76	LOC105613831
oar-miR-21	XR_006057736.2	153	-14.28	LOC105613831
oar-miR-329b-3p	XR_006057736.2	155	-16.26	LOC105613831
oar-miR-200b	XR_006057736.2	162	-18.26	LOC105613831
oar-let-7b	XR_006057736.2	150	-14.81	LOC105613831
oar-miR-148a	XR_006057736.2	152	-19.87	LOC105613831
oar-miR-376e-5p	XR_006057736.2	151	-22.32	LOC105613831
oar-miR-150	XR_006057736.2	154	-26.38	LOC105613831
oar-miR-30a-5p	XR_006057736.2	181	-25.89	LOC105613831
oar-miR-485-5p	XR_006057736.2	155	-21.94	LOC105613831
oar-let-7i	XR_006057736.2	156	-19.27	LOC105613831
oar-miR-329a-5p	XR_006057736.2	152	-10.62	LOC105613831
oar-miR-432	XR_006057736.2	155	-19.91	LOC105613831
oar-miR-329a-3p	XR_006057736.2	154	-16.33	LOC105613831
oar-miR-329b-5p	XR_006058690.2	172	-18.96	LOC105608520
oar-miR-487a-3p	XR_006058690.2	157	-17.35	LOC105608520
oar-miR-329a-3p	XR_006058690.2	154	-18.1	LOC105608520
oar-miR-329b-3p	XR_006058690.2	154	-20.11	LOC105608520
oar-miR-370-5p	XR_006058690.2	152	-19.45	LOC105608520
oar-miR-495-3p	XR_006058690.2	168	-20.5	LOC105608520
oar-miR-106a	XR_006058690.2	150	-14.25	LOC105608520
oar-miR-1197-5p	XR_006058690.2	162	-22.75	LOC105608520
oar-miR-27a	XR_006058690.2	151	-20.87	LOC105608520
oar-miR-136	XR_006058690.2	151	-17.31	LOC105608520
oar-miR-143	XR_006058690.2	154	-16.79	LOC105608520
oar-miR-654-3p	XR_006058690.2	153	-25.88	LOC105608520
oar-miR-485-3p	XR_006058690.2	152	-13.33	LOC105608520
oar-miR-370-3p	XR_006058690.2	155	-26.05	LOC105608520
oar-miR-431	XR_006058690.2	150	-18.18	LOC105608520
oar-miR-377-3p	XR_006058690.2	166	-17.25	LOC105608520
oar-miR-127	XR_006058690.2	151	-27.15	LOC105608520
oar-miR-543-5p	XR_006058690.2	150	-21.27	LOC105608520
oar-miR-541-3p	XR_006058690.2	166	-25.8	LOC105608520
oar-miR-433-5p	XR_006058690.2	155	-21.35	LOC105608520
oar-miR-1193-3p	XR_006058690.2	164	-20.87	LOC105608520
oar-miR-17-5p	XR_006058690.2	153	-18.49	LOC105608520
oar-miR-30a-3p	XR_006058690.2	153	-12.84	LOC105608520
oar-miR-654-5p	XR_006058690.2	161	-35.45	LOC105608520
oar-miR-412-5p	XR_006058690.2	150	-18.19	LOC105608520
oar-miR-539-5p	XR_006058690.2	156	-16.91	LOC105608520
oar-miR-485-5p	XR_006059048.1	181	-32.75	LOC105607217
oar-miR-323a-3p	XR_006059048.1	161	-14.42	LOC105607217
oar-miR-370-3p	XR_006059048.1	153	-21.92	LOC105607217
oar-miR-1197-3p	XR_006059048.1	154	-19.14	LOC105607217
oar-miR-154b-5p	XR_006059048.1	153	-16.74	LOC105607217
oar-miR-379-5p	XR_006059048.1	154	-16.04	LOC105607217
oar-miR-329a-5p	XR_006059048.1	150	-16.42	LOC105607217
oar-miR-410-5p	XR_006059048.1	152	-29.16	LOC105607217
oar-miR-380-3p	XR_006059048.1	151	-12.54	LOC105607217
oar-miR-134-3p	XR_006059048.1	158	-33.51	LOC105607217
oar-miR-1197-5p	XR_006059048.1	163	-26.12	LOC105607217
oar-miR-433-3p	XR_006059048.1	153	-24.18	LOC105607217
oar-miR-143	XR_006059048.1	167	-30.86	LOC105607217
oar-miR-544-3p	XR_006059048.1	164	-16.52	LOC105607217
oar-miR-654-5p	XR_006059048.1	160	-31.09	LOC105607217
oar-miR-27a	XR_006059048.1	153	-21.31	LOC105607217
oar-miR-3957-3p	XR_006059048.1	166	-31.88	LOC105607217
oar-miR-329b-5p	XR_006059048.1	152	-21.82	LOC105607217
oar-miR-412-5p	XR_006059048.1	150	-20.53	LOC105607217
oar-miR-665-5p	XR_006059048.1	160	-25.54	LOC105607217
oar-miR-134-3p	XR_006059052.1	156	-25.28	LOC101110918
oar-miR-150	XR_006059052.1	150	-22.69	LOC101110918
oar-miR-541-3p	XR_006059052.1	150	-24.97	LOC101110918
oar-miR-370-3p	XR_006059052.1	155	-25.16	LOC101110918
oar-miR-654-5p	XR_006059052.1	154	-23.21	LOC101110918
oar-miR-543-3p	XR_006059052.1	151	-13.13	LOC101110918
oar-miR-433-3p	XR_006060044.2	158	-17.23	LOC114114917
oar-miR-329b-5p	XR_006060044.2	159	-24.31	LOC114114917
oar-miR-218a	XR_006060044.2	153	-17.33	LOC114114917
oar-miR-17-5p	XR_006060044.2	162	-16	LOC114114917
oar-miR-27a	XR_006060044.2	151	-20.3	LOC114114917
oar-miR-148a	XR_006060044.2	154	-14.67	LOC114114917
oar-miR-106a	XR_006060044.2	157	-17.63	LOC114114917
oar-miR-432	XR_006060044.2	152	-20.77	LOC114114917
oar-miR-1193-5p	XR_006060044.2	158	-21.03	LOC114114917
oar-miR-485-5p	XR_006060044.2	152	-26.28	LOC114114917
oar-miR-495-3p	XR_006060044.2	155	-17.04	LOC114114917
oar-miR-494-3p	XR_006060044.2	153	-14.42	LOC114114917
oar-miR-1197-5p	XR_006060044.2	155	-22.76	LOC114114917
oar-miR-409-3p	XR_006060044.2	156	-12.84	LOC114114917
oar-miR-106b	XR_006060044.2	153	-11.79	LOC114114917
oar-miR-22-3p	XR_006060044.2	150	-18.98	LOC114114917
oar-miR-758-3p	XR_006060044.2	150	-21.45	LOC114114917
oar-miR-106b	XR_006060494.2	157	-11.89	LOC114115667
oar-miR-106a	XR_006060494.2	153	-10.23	LOC114115667
oar-miR-30a-5p	XR_006060494.2	165	-14.57	LOC114115667
oar-miR-432	XR_006060494.2	154	-24.35	LOC114115667
oar-miR-376c-5p	XR_006060494.2	150	-14.57	LOC114115667
oar-miR-668-3p	XR_006060494.2	153	-16.7	LOC114115667
oar-miR-3956-5p	XR_006060494.2	151	-28.11	LOC114115667
oar-miR-23a	XR_006060494.2	150	-12.25	LOC114115667
oar-miR-758-3p	XR_006060494.2	150	-13.42	LOC114115667
oar-miR-493-5p	XR_006060494.2	162	-15.78	LOC114115667
oar-miR-668-5p	XR_006060494.2	151	-19.61	LOC114115667
oar-miR-409-3p	XR_006060494.2	158	-20.56	LOC114115667
oar-miR-10b	XR_006060494.2	152	-18.83	LOC114115667
oar-miR-543-3p	XR_006060494.2	152	-23.45	LOC114115667
oar-miR-410-3p	XR_006060494.2	154	-16.37	LOC114115667
oar-miR-539-5p	XR_006060494.2	157	-12.27	LOC114115667
oar-miR-30d	XR_006060494.2	161	-17.5	LOC114115667
oar-miR-3958-5p	XR_006060494.2	154	-17.87	LOC114115667
oar-miR-541-5p	XR_006060494.2	155	-18.85	LOC114115667
oar-miR-376a-5p	XR_006060494.2	164	-17.7	LOC114115667
oar-miR-10a	XR_006060494.2	150	-22.66	LOC114115667
oar-miR-107	XR_006060577.2	151	-17.38	LOC121820150
oar-miR-494-5p	XR_006060577.2	156	-10.69	LOC121820150
oar-miR-543-3p	XR_006060577.2	158	-18.41	LOC121820150
oar-miR-148a	XR_006060577.2	151	-20.69	LOC121820150
oar-miR-431	XR_006060577.2	153	-19.39	LOC121820150
oar-miR-103	XR_006060577.2	151	-19.45	LOC121820150
oar-miR-323c	XR_006060577.2	152	-14.81	LOC121820150
oar-miR-199a-3p	XR_006060577.2	161	-13.84	LOC121820150
oar-miR-487b-5p	XR_006060577.2	163	-19.33	LOC121820150
oar-miR-655-5p	XR_006060577.2	156	-14.76	LOC121820150
oar-miR-136	XR_006060577.2	151	-19.81	LOC121820150
oar-miR-218a	XR_006060577.2	157	-15.82	LOC121820150
oar-miR-30a-3p	XR_006060577.2	159	-11.23	LOC121820150
oar-miR-23a	XR_006060577.2	151	-14.67	LOC121820150
oar-miR-3959-5p	XR_006060577.2	153	-12.82	LOC121820150
oar-miR-410-5p	XR_006060577.2	168	-26.98	LOC121820150
oar-miR-411a-3p	XR_006060577.2	150	-11.36	LOC121820150
oar-let-7c	XR_006060577.2	154	-25.45	LOC121820150
oar-miR-541-5p	XR_006060577.2	160	-26.76	LOC121820150
oar-miR-29b	XR_006060577.2	157	-14.79	LOC121820150
oar-miR-134-5p	XR_006060577.2	157	-19.93	LOC121820150
oar-miR-376e-3p	XR_006061067.2	159	-15.09	LOC114112495
oar-miR-134-3p	XR_006061067.2	150	-20.52	LOC114112495
oar-miR-654-5p	XR_006061067.2	174	-33.29	LOC114112495
oar-miR-493-3p	XR_006061067.2	152	-17.91	LOC114112495
oar-miR-154b-5p	XR_006061067.2	153	-20.63	LOC114112495
oar-miR-127	XR_006061067.2	157	-32.66	LOC114112495
oar-miR-1193-5p	XR_006061067.2	152	-21.49	LOC114112495
oar-miR-376c-3p	XR_006061067.2	159	-17.11	LOC114112495
oar-miR-329b-5p	XR_006061067.2	153	-20.32	LOC114112495
oar-miR-133	XR_006061275.2	152	-23.77	LOC105606267
oar-miR-134-3p	XR_006061275.2	151	-26.25	LOC105606267
oar-miR-668-3p	XR_006061275.2	152	-14.92	LOC105606267
oar-miR-22-3p	XR_006061275.2	150	-15.93	LOC105606267
oar-miR-665-5p	XR_006061275.2	159	-29.47	LOC105606267
oar-miR-758-3p	XR_009595313.1	158	-18.67	LOC132657324
oar-miR-136	XR_009595313.1	166	-21.1	LOC132657324
oar-miR-495-3p	XR_009596242.1	151	-15.81	LOC114113923
oar-miR-3956-5p	XR_009596242.1	152	-24.79	LOC114113923
oar-miR-411b-3p	XR_009596242.1	150	-17.11	LOC114113923
oar-miR-370-3p	XR_009596939.1	150	-28.21	LOC101105359
oar-miR-181a	XR_009596939.1	151	-16.09	LOC101105359
oar-miR-431	XR_009596939.1	164	-29.77	LOC101105359
oar-miR-485-5p	XR_009596939.1	155	-27.17	LOC101105359
oar-miR-377-3p	XR_009596939.1	150	-13.84	LOC101105359
oar-let-7c	XR_009596939.1	151	-18.35	LOC101105359
oar-miR-412-5p	XR_009596939.1	153	-14.13	LOC101105359
oar-miR-494-3p	XR_009596939.1	150	-14.24	LOC101105359
oar-miR-654-3p	XR_009596939.1	155	-18.61	LOC101105359
oar-miR-148a	XR_009596939.1	154	-19.63	LOC101105359
oar-miR-432	XR_009596939.1	150	-19.12	LOC101105359
oar-miR-541-3p	XR_009596939.1	158	-26.67	LOC101105359
oar-let-7b	XR_009596939.1	150	-19.41	LOC101105359
oar-miR-541-5p	XR_009596939.1	159	-18.52	LOC101105359
oar-miR-544-3p	XR_009596939.1	156	-14.48	LOC101105359
oar-miR-485-3p	XR_009596939.1	152	-23.07	LOC101105359
oar-miR-1193-5p	XR_009596939.1	157	-22.8	LOC101105359
oar-miR-1197-5p	XR_009596939.1	156	-22.57	LOC101105359
oar-miR-154b-5p	XR_009596939.1	164	-21.49	LOC101105359
oar-miR-152	XR_009596939.1	157	-18.28	LOC101105359
oar-miR-362	XR_009596939.1	152	-21.57	LOC101105359
oar-miR-10b	XR_009596939.1	150	-21.34	LOC101105359
oar-let-7a	XR_009596939.1	155	-18.91	LOC101105359
oar-miR-125b	XR_009596939.1	154	-23.8	LOC101105359
oar-miR-3957-3p	XR_009596939.1	157	-23.99	LOC101105359
oar-miR-654-5p	XR_009596939.1	156	-21.66	LOC101105359
oar-let-7i	XR_009596939.1	152	-14.79	LOC101105359
oar-let-7g	XR_009596939.1	151	-13.57	LOC101105359
oar-let-7f	XR_009596939.1	150	-15.77	LOC101105359
oar-miR-665-5p	XR_009596939.1	164	-25.42	LOC101105359
oar-miR-27a	XR_009596939.1	169	-22.9	LOC101105359
oar-miR-299-3p	XR_009596940.1	152	-14.04	LOC101105359
oar-miR-410-5p	XR_009596940.1	160	-24.82	LOC101105359
oar-miR-485-5p	XR_009596940.1	155	-27.17	LOC101105359
oar-miR-541-3p	XR_009596940.1	158	-26.67	LOC101105359
oar-let-7b	XR_009596940.1	150	-19.41	LOC101105359
oar-miR-654-5p	XR_009596940.1	156	-21.66	LOC101105359
oar-miR-323a-5p	XR_009596940.1	156	-31.36	LOC101105359
oar-miR-432	XR_009596940.1	150	-19.12	LOC101105359
oar-miR-494-3p	XR_009596940.1	150	-14.24	LOC101105359
oar-miR-107	XR_009596940.1	151	-17.66	LOC101105359
oar-miR-150	XR_009596940.1	159	-21.62	LOC101105359
oar-miR-431	XR_009596940.1	164	-29.77	LOC101105359
oar-miR-136	XR_009596940.1	160	-19.22	LOC101105359
oar-let-7a	XR_009596940.1	155	-18.91	LOC101105359
oar-miR-134-3p	XR_009596940.1	151	-33.77	LOC101105359
oar-miR-377-3p	XR_009596940.1	150	-13.84	LOC101105359
oar-miR-362	XR_009596940.1	152	-21.57	LOC101105359
oar-miR-1193-5p	XR_009596940.1	157	-22.8	LOC101105359
oar-let-7f	XR_009596940.1	150	-15.77	LOC101105359
oar-miR-409-5p	XR_009596940.1	153	-24.19	LOC101105359
oar-miR-218a	XR_009596940.1	150	-12.86	LOC101105359
oar-miR-10b	XR_009596940.1	150	-21.34	LOC101105359
oar-miR-370-3p	XR_009596940.1	150	-28.68	LOC101105359
oar-miR-154b-5p	XR_009596940.1	164	-23.78	LOC101105359
oar-miR-544-3p	XR_009596940.1	156	-14.48	LOC101105359
oar-miR-148a	XR_009596940.1	154	-19.63	LOC101105359
oar-miR-29a	XR_009596940.1	155	-16.58	LOC101105359
oar-miR-485-3p	XR_009596940.1	152	-23.07	LOC101105359
oar-let-7c	XR_009596940.1	151	-18.35	LOC101105359
oar-miR-382-3p	XR_009596940.1	152	-16.65	LOC101105359
oar-let-7g	XR_009596940.1	151	-13.57	LOC101105359
oar-miR-16b	XR_009596940.1	150	-13.28	LOC101105359
oar-miR-1197-5p	XR_009596940.1	156	-22.57	LOC101105359
oar-miR-103	XR_009596940.1	151	-17.66	LOC101105359
oar-miR-541-5p	XR_009596940.1	159	-18.52	LOC101105359
oar-miR-654-3p	XR_009596940.1	155	-18.61	LOC101105359
oar-miR-125b	XR_009596940.1	154	-23.8	LOC101105359
oar-miR-329b-5p	XR_009596940.1	157	-27.15	LOC101105359
oar-let-7i	XR_009596940.1	152	-14.79	LOC101105359
oar-miR-409-3p	XR_009596940.1	152	-18.79	LOC101105359
oar-miR-27a	XR_009596940.1	169	-22.9	LOC101105359
oar-miR-665-5p	XR_009596940.1	164	-26.91	LOC101105359
oar-miR-152	XR_009596940.1	157	-18.28	LOC101105359
oar-miR-412-5p	XR_009596940.1	153	-14.13	LOC101105359
oar-miR-1197-3p	XR_009596940.1	154	-17.3	LOC101105359
oar-miR-377-5p	XR_009596940.1	156	-24.45	LOC101105359
oar-miR-181a	XR_009596940.1	151	-18.54	LOC101105359
oar-miR-134-5p	XR_009596940.1	152	-18.36	LOC101105359
oar-miR-3957-3p	XR_009596940.1	157	-23.99	LOC101105359
oar-miR-30a-3p	XR_009597403.1	150	-16.85	LOC105603415
oar-miR-154b-5p	XR_009597403.1	150	-20.39	LOC105603415
oar-miR-380-5p	XR_009597403.1	155	-16.97	LOC105603415
oar-miR-431	XR_009597403.1	151	-24.45	LOC105603415
oar-miR-376b-5p	XR_009597403.1	156	-14.56	LOC105603415
oar-miR-17-5p	XR_009597403.1	151	-17.51	LOC105603415
oar-miR-23b	XR_009597403.1	155	-15.48	LOC105603415
oar-miR-16b	XR_009597403.1	150	-11.96	LOC105603415
oar-miR-136	XR_009597403.1	156	-21.86	LOC105603415
oar-miR-3957-5p	XR_009597403.1	167	-25.48	LOC105603415
oar-miR-29a	XR_009597403.1	153	-20.83	LOC105603415
oar-miR-376c-5p	XR_009597403.1	159	-15.26	LOC105603415
oar-miR-376c-3p	XR_009597403.1	151	-16.81	LOC105603415
oar-miR-543-5p	XR_009597403.1	156	-20.72	LOC105603415
oar-miR-382-5p	XR_009597403.1	152	-13.84	LOC105603415
oar-miR-30d	XR_009597403.1	150	-16.88	LOC105603415
oar-miR-485-3p	XR_009597403.1	159	-17.36	LOC105603415
oar-miR-487a-3p	XR_009597403.1	158	-20.98	LOC105603415
oar-miR-299-5p	XR_009597403.1	151	-19.95	LOC105603415
oar-miR-381-3p	XR_009597403.1	163	-19.77	LOC105603415
oar-miR-432	XR_009597403.1	164	-24.88	LOC105603415
oar-let-7g	XR_009597403.1	155	-20.38	LOC105603415
oar-miR-29b	XR_009597403.1	167	-25.79	LOC105603415
oar-miR-3955-5p	XR_009597403.1	158	-17.35	LOC105603415
oar-miR-655-3p	XR_009597403.1	155	-12.03	LOC105603415
oar-miR-1185-3p	XR_009597403.1	151	-22.21	LOC105603415
oar-miR-758-5p	XR_009597403.1	151	-15.88	LOC105603415
oar-miR-654-5p	XR_009597403.1	153	-32.51	LOC105603415
oar-miR-1185-5p	XR_009597403.1	151	-19.35	LOC105603415
oar-miR-376e-5p	XR_009597403.1	156	-14.56	LOC105603415
oar-miR-106a	XR_009597403.1	150	-12.95	LOC105603415
oar-miR-410-3p	XR_009597403.1	155	-16.84	LOC105603415
oar-miR-23a	XR_009597403.1	158	-15.48	LOC105603415
oar-miR-30a-5p	XR_009597403.1	150	-15.41	LOC105603415
oar-miR-3959-3p	XR_009597403.1	151	-14.73	LOC105603415
oar-miR-495-3p	XR_009597403.1	155	-11.07	LOC105603415
oar-miR-25	XR_009597403.1	150	-17.84	LOC105603415
oar-miR-362	XR_009597403.1	162	-16.41	LOC105603415
oar-let-7i	XR_009597403.1	154	-20.15	LOC105603415
oar-miR-125b	XR_009597403.1	153	-21.51	LOC105603415
oar-miR-377-5p	XR_009597403.1	158	-21.35	LOC105603415
oar-miR-541-3p	XR_009597403.1	151	-23.83	LOC105603415
oar-miR-487a-3p	XR_009597486.1	151	-15.07	LOC101105119
oar-miR-329b-5p	XR_009597486.1	155	-21.73	LOC101105119
oar-miR-3955-5p	XR_009597486.1	162	-25	LOC101105119
oar-miR-541-3p	XR_009597486.1	167	-26.51	LOC101105119
oar-miR-3957-5p	XR_009597486.1	154	-33.67	LOC101105119
oar-miR-376c-5p	XR_009597486.1	154	-15.45	LOC101105119
oar-miR-26a	XR_009597486.1	154	-20.81	LOC101105119
oar-miR-409-3p	XR_009597486.1	151	-20.64	LOC101105119
oar-miR-487b-5p	XR_009597486.1	157	-21.46	LOC101105119
oar-miR-136	XR_009597486.1	153	-15.2	LOC101105119
oar-miR-382-5p	XR_009597486.1	154	-16.85	LOC101105119
oar-miR-654-5p	XR_009597486.1	164	-29.78	LOC101105119
oar-miR-377-5p	XR_009597486.1	152	-19.87	LOC101105119
oar-miR-654-3p	XR_009597486.1	156	-23.85	LOC101105119
oar-miR-127	XR_009597486.1	153	-29.36	LOC101105119
oar-miR-154b-5p	XR_009597486.1	152	-24.61	LOC101105119
oar-miR-106b	XR_009597486.1	151	-22.78	LOC101105119
oar-miR-21	XR_009597486.1	151	-19.75	LOC101105119
oar-miR-200c	XR_009597486.1	159	-14.65	LOC101105119
oar-miR-485-5p	XR_009597486.1	155	-21.83	LOC101105119
oar-miR-1193-3p	XR_009597486.1	167	-17.85	LOC101105119
oar-miR-379-5p	XR_009597486.1	155	-16.58	LOC101105119
oar-let-7c	XR_009597486.1	150	-17.6	LOC101105119
oar-miR-22-3p	XR_009597486.1	162	-20.06	LOC101105119
oar-miR-26b	XR_009597486.1	152	-16.63	LOC101105119
oar-miR-665-5p	XR_009597486.1	167	-35.92	LOC101105119
oar-miR-200b	XR_009597486.1	160	-13.4	LOC101105119
oar-miR-1197-5p	XR_009597486.1	153	-21.03	LOC101105119
oar-miR-487a-5p	XR_009597486.1	151	-28.47	LOC101105119
oar-miR-1185-5p	XR_009597486.1	152	-18.07	LOC101105119
oar-miR-382-3p	XR_009597486.1	168	-18.31	LOC101105119
oar-miR-154a-3p	XR_009597486.1	155	-12.64	LOC101105119
oar-miR-134-3p	XR_009597486.1	162	-30.23	LOC101105119
oar-miR-150	XR_009597486.1	154	-22.63	LOC101105119
oar-miR-329b-3p	XR_009597486.1	153	-18.55	LOC101105119
oar-miR-541-5p	XR_009597486.1	161	-26.42	LOC101105119
oar-miR-665-3p	XR_009597486.1	152	-37.33	LOC101105119
oar-miR-19b	XR_009597486.1	158	-18.12	LOC101105119
oar-miR-125b	XR_009597486.1	158	-23.32	LOC101105119
oar-miR-485-3p	XR_009597486.1	153	-17.87	LOC101105119
oar-miR-329a-5p	XR_009597486.1	154	-17.27	LOC101105119
oar-miR-370-3p	XR_009597486.1	153	-33.98	LOC101105119
oar-miR-154b-3p	XR_009597486.1	162	-11.89	LOC101105119
oar-miR-432	XR_009597486.1	150	-19.7	LOC101105119
oar-miR-3957-3p	XR_009597486.1	150	-23.27	LOC101105119
oar-miR-495-3p	XR_009597486.1	158	-21.6	LOC101105119
oar-miR-1193-3p	XR_009597612.1	151	-22.84	LOC132658250
oar-miR-181a	XR_009597612.1	159	-18.69	LOC132658250
oar-miR-370-5p	XR_009597612.1	153	-23.8	LOC132658250
oar-miR-1193-5p	XR_009597612.1	153	-25.75	LOC132658250
oar-miR-3956-5p	XR_009597612.1	158	-24.35	LOC132658250
oar-miR-541-5p	XR_009597612.1	150	-21.81	LOC132658250
oar-miR-323a-5p	XR_009597612.1	159	-22.77	LOC132658250
oar-miR-3955-3p	XR_009597612.1	161	-18.61	LOC132658250
oar-miR-409-5p	XR_009597612.1	150	-24.71	LOC132658250
oar-miR-125b	XR_009597612.1	152	-16.76	LOC132658250
oar-miR-654-5p	XR_009597612.1	159	-24.34	LOC132658250
oar-miR-654-3p	XR_009597612.1	164	-19.06	LOC132658250
oar-miR-134-3p	XR_009597783.1	150	-21.96	LOC132658325
oar-miR-376c-3p	XR_009597783.1	154	-10.8	LOC132658325
oar-miR-376a-5p	XR_009597783.1	159	-19.63	LOC132658325
oar-miR-133	XR_009597783.1	162	-24.78	LOC132658325
oar-miR-200b	XR_009597841.1	155	-12.94	LOC132658352
oar-miR-496-3p	XR_009597841.1	151	-13.41	LOC132658352
oar-miR-487a-3p	XR_009597841.1	151	-23.33	LOC132658352
oar-miR-376a-3p	XR_009597841.1	155	-15.37	LOC132658352
oar-miR-299-3p	XR_009597841.1	153	-19.28	LOC132658352
oar-miR-1193-5p	XR_009597841.1	157	-20.67	LOC132658352
oar-miR-299-5p	XR_009597841.1	151	-19.09	LOC132658352
oar-miR-1197-5p	XR_009597841.1	163	-27.53	LOC132658352
oar-miR-16b	XR_009597841.1	159	-19.56	LOC132658352
oar-miR-125b	XR_009597841.1	157	-23.36	LOC132658352
oar-miR-376e-3p	XR_009597841.1	151	-20.33	LOC132658352
oar-miR-329b-3p	XR_009597841.1	158	-19.33	LOC132658352
oar-miR-370-5p	XR_009597841.1	160	-24.21	LOC132658352
oar-miR-374a	XR_009597841.1	150	-10.54	LOC132658352
oar-miR-30c	XR_009597841.1	151	-10.62	LOC132658352
oar-miR-191	XR_009597841.1	162	-18.43	LOC132658352
oar-miR-541-3p	XR_009597841.1	157	-34.24	LOC132658352
oar-miR-377-3p	XR_009597841.1	156	-14.92	LOC132658352
oar-miR-494-3p	XR_009597841.1	164	-17.24	LOC132658352
oar-miR-487b-5p	XR_009597841.1	154	-23.1	LOC132658352
oar-miR-3959-3p	XR_009597841.1	154	-14.8	LOC132658352
oar-miR-26b	XR_009597841.1	157	-15.65	LOC132658352
oar-miR-493-3p	XR_009597841.1	160	-23.82	LOC132658352
oar-miR-154a-3p	XR_009597841.1	153	-13.89	LOC132658352
oar-miR-411a-3p	XR_009597841.1	154	-17.22	LOC132658352
oar-miR-329a-3p	XR_009597841.1	158	-19.09	LOC132658352
oar-miR-431	XR_009597841.1	154	-30.48	LOC132658352
oar-miR-539-3p	XR_009597841.1	161	-12.12	LOC132658352
oar-miR-1197-3p	XR_009597841.1	163	-20.26	LOC132658352
oar-miR-655-5p	XR_009597841.1	158	-22.75	LOC132658352
oar-miR-493-5p	XR_009597841.1	152	-14.6	LOC132658352
oar-miR-26a	XR_009597841.1	153	-18.11	LOC132658352
oar-miR-323a-5p	XR_009597841.1	160	-27.24	LOC132658352
oar-miR-362	XR_009597841.1	167	-29.84	LOC132658352
oar-miR-23b	XR_009597841.1	159	-24.52	LOC132658352
oar-miR-376b-3p	XR_009597841.1	153	-15.44	LOC132658352
oar-miR-30a-3p	XR_009597841.1	158	-11.14	LOC132658352
oar-miR-22-3p	XR_009597841.1	157	-18.89	LOC132658352
oar-miR-370-3p	XR_009597841.1	165	-33.04	LOC132658352
oar-miR-136	XR_009597841.1	166	-20.41	LOC132658352
oar-miR-127	XR_009597841.1	155	-34.24	LOC132658352
oar-miR-380-5p	XR_009597841.1	150	-19.86	LOC132658352
oar-miR-665-5p	XR_009597841.1	157	-27.93	LOC132658352
oar-miR-495-5p	XR_009597841.1	150	-20.76	LOC132658352
oar-miR-3955-5p	XR_009597841.1	154	-12.03	LOC132658352
oar-miR-412-5p	XR_009597841.1	159	-23.17	LOC132658352
oar-miR-544-3p	XR_009597841.1	169	-19.02	LOC132658352
oar-miR-200a	XR_009597841.1	165	-19.59	LOC132658352
oar-miR-10b	XR_009597841.1	151	-14.5	LOC132658352
oar-miR-485-3p	XR_009597841.1	156	-27.91	LOC132658352
oar-miR-376c-5p	XR_009597841.1	154	-11.49	LOC132658352
oar-miR-654-5p	XR_009597841.1	159	-33.03	LOC132658352
oar-miR-655-3p	XR_009597841.1	154	-12.56	LOC132658352
oar-miR-495-3p	XR_009597841.1	153	-13.79	LOC132658352
oar-miR-30a-5p	XR_009597841.1	151	-12.94	LOC132658352
oar-miR-133	XR_009597841.1	156	-21.41	LOC132658352
oar-miR-30b	XR_009597841.1	151	-10.95	LOC132658352
oar-miR-23a	XR_009597841.1	161	-30.48	LOC132658352
oar-miR-376a-5p	XR_009597841.1	150	-18.66	LOC132658352
oar-miR-379-3p	XR_009597841.1	156	-16.12	LOC132658352
oar-miR-541-5p	XR_009597841.1	155	-22.45	LOC132658352
oar-miR-329b-5p	XR_009597841.1	152	-14.61	LOC132658352
oar-miR-3958-3p	XR_009597841.1	161	-15.08	LOC132658352
oar-miR-543-3p	XR_009597841.1	162	-19.09	LOC132658352
oar-miR-143	XR_009597841.1	158	-17.26	LOC132658352
oar-miR-154b-3p	XR_009597841.1	157	-14.23	LOC132658352
oar-miR-194	XR_009597841.1	156	-27.14	LOC132658352
oar-miR-3956-3p	XR_009597841.1	152	-27.38	LOC132658352
oar-miR-485-5p	XR_009597841.1	155	-26.91	LOC132658352
oar-miR-487a-5p	XR_009597841.1	150	-16.84	LOC132658352
oar-miR-218a	XR_009597841.1	162	-16.13	LOC132658352
oar-miR-134-5p	XR_009597841.1	159	-22.32	LOC132658352
oar-miR-432	XR_009597841.1	158	-24.81	LOC132658352
oar-miR-134-3p	XR_009597841.1	155	-28.25	LOC132658352
oar-miR-654-3p	XR_009597841.1	150	-24.97	LOC132658352
oar-miR-381-3p	XR_009597841.1	158	-17.79	LOC132658352
oar-miR-148a	XR_009597841.1	154	-22.36	LOC132658352
oar-miR-544-5p	XR_009597841.1	158	-11.79	LOC132658352
oar-miR-433-5p	XR_009597841.1	155	-26.83	LOC132658352
oar-miR-376d	XR_009597841.1	155	-15.58	LOC132658352
oar-miR-376c-3p	XR_009597841.1	151	-13.96	LOC132658352
oar-miR-181a	XR_009597841.1	162	-21.56	LOC132658352
oar-miR-19b	XR_009597841.1	156	-15.01	LOC132658352
oar-miR-200c	XR_009597841.1	154	-19.02	LOC132658352
oar-miR-27a	XR_009597841.1	159	-17.04	LOC132658352
oar-miR-654-5p	XR_009597889.1	163	-29.59	LOC121817485
oar-miR-1197-5p	XR_009597889.1	154	-16.71	LOC121817485
oar-miR-323a-5p	XR_009597889.1	154	-27.49	LOC121817485
oar-miR-329a-5p	XR_009597889.1	152	-14.87	LOC121817485
oar-miR-27a	XR_009597889.1	158	-21.23	LOC121817485
oar-miR-370-3p	XR_009597889.1	154	-32.86	LOC121817485
oar-miR-665-5p	XR_009597889.1	171	-37.04	LOC121817485
oar-miR-134-3p	XR_009597889.1	159	-28.22	LOC121817485
oar-miR-143	XR_009598926.1	165	-19.65	LOC114111205
oar-miR-433-5p	XR_009598926.1	150	-16.59	LOC114111205
oar-miR-431	XR_009598926.1	152	-22.97	LOC114111205
oar-miR-30a-3p	XR_009599052.1	155	-13.12	LOC121818463
oar-miR-30a-5p	XR_009599052.1	157	-17.04	LOC121818463
oar-miR-374a	XR_009599052.1	154	-15.57	LOC121818463
oar-miR-374b	XR_009599052.1	151	-18.78	LOC121818463
oar-miR-136	XR_009599052.1	155	-15.36	LOC121818463
oar-miR-412-5p	XR_009599052.1	150	-24.04	LOC121818463
oar-miR-323c	XR_009599052.1	154	-19.01	LOC121818463
oar-miR-487a-3p	XR_009599052.1	155	-16.56	LOC121818463
oar-miR-433-5p	XR_009599052.1	164	-24.46	LOC121818463
oar-miR-493-5p	XR_009599052.1	165	-21.26	LOC121818463
oar-miR-544-3p	XR_009599052.1	156	-18.44	LOC121818463
oar-miR-376c-3p	XR_009599052.1	151	-11.05	LOC121818463
oar-miR-134-3p	XR_009599052.1	157	-33.94	LOC121818463
oar-miR-543-3p	XR_009599052.1	150	-19.63	LOC121818463
oar-miR-200c	XR_009599052.1	152	-14.13	LOC121818463
oar-miR-1185-3p	XR_009599052.1	168	-18.06	LOC121818463
oar-miR-539-3p	XR_009599052.1	152	-17.19	LOC121818463
oar-miR-654-3p	XR_009599052.1	164	-23.43	LOC121818463
oar-miR-376a-5p	XR_009599052.1	151	-19.57	LOC121818463
oar-miR-221	XR_009599052.1	151	-21.46	LOC121818463
oar-miR-27a	XR_009599052.1	151	-12.77	LOC121818463
oar-miR-485-3p	XR_009599052.1	182	-27.68	LOC121818463
oar-miR-409-3p	XR_009599052.1	162	-16.51	LOC121818463
oar-miR-181a	XR_009599052.1	159	-21.06	LOC121818463
oar-miR-30c	XR_009599052.1	164	-14.75	LOC121818463
oar-miR-382-3p	XR_009599052.1	156	-16.64	LOC121818463
oar-miR-381-3p	XR_009599052.1	152	-11.17	LOC121818463
oar-miR-154b-3p	XR_009599052.1	155	-22.27	LOC121818463
oar-miR-25	XR_009599052.1	154	-12.74	LOC121818463
oar-miR-329b-5p	XR_009599052.1	152	-13.07	LOC121818463
oar-miR-125b	XR_009599052.1	152	-24.23	LOC121818463
oar-miR-30b	XR_009599052.1	164	-14.75	LOC121818463
oar-miR-410-3p	XR_009599052.1	170	-23.49	LOC121818463
oar-miR-154a-3p	XR_009599052.1	155	-20.23	LOC121818463
oar-miR-323b	XR_009599052.1	163	-14.12	LOC121818463
oar-miR-369-3p	XR_009599052.1	155	-11.98	LOC121818463
oar-miR-26b	XR_009599052.1	150	-11.5	LOC121818463
oar-miR-487a-3p	XR_009599055.1	155	-16.56	LOC121818463
oar-miR-200c	XR_009599055.1	152	-14.13	LOC121818463
oar-miR-134-3p	XR_009599055.1	157	-33.94	LOC121818463
oar-miR-136	XR_009599055.1	155	-15.36	LOC121818463
oar-miR-485-3p	XR_009599055.1	182	-27.68	LOC121818463
oar-miR-125b	XR_009599055.1	152	-24.23	LOC121818463
oar-miR-323c	XR_009599055.1	154	-19.01	LOC121818463
oar-miR-30a-3p	XR_009599055.1	155	-13.12	LOC121818463
oar-miR-374b	XR_009599055.1	151	-18.78	LOC121818463
oar-miR-374a	XR_009599055.1	154	-15.57	LOC121818463
oar-miR-27a	XR_009599055.1	151	-12.77	LOC121818463
oar-miR-26b	XR_009599055.1	150	-11.5	LOC121818463
oar-miR-181a	XR_009599055.1	159	-21.06	LOC121818463
oar-miR-544-3p	XR_009599055.1	156	-18.44	LOC121818463
oar-miR-412-5p	XR_009599055.1	150	-24.04	LOC121818463
oar-miR-382-3p	XR_009599055.1	156	-16.64	LOC121818463
oar-miR-154b-3p	XR_009599055.1	155	-22.27	LOC121818463
oar-miR-25	XR_009599055.1	154	-12.74	LOC121818463
oar-miR-433-5p	XR_009599055.1	164	-24.46	LOC121818463
oar-miR-1185-3p	XR_009599055.1	168	-18.06	LOC121818463
oar-miR-409-3p	XR_009599055.1	162	-16.51	LOC121818463
oar-miR-381-3p	XR_009599055.1	152	-11.17	LOC121818463
oar-miR-376a-5p	XR_009599055.1	151	-19.57	LOC121818463
oar-miR-493-5p	XR_009599055.1	165	-21.26	LOC121818463
oar-miR-154a-3p	XR_009599055.1	155	-20.23	LOC121818463
oar-miR-543-3p	XR_009599055.1	150	-19.63	LOC121818463
oar-miR-30c	XR_009599055.1	164	-14.75	LOC121818463
oar-miR-323b	XR_009599055.1	163	-14.12	LOC121818463
oar-miR-30a-5p	XR_009599055.1	157	-17.04	LOC121818463
oar-miR-410-3p	XR_009599055.1	170	-23.49	LOC121818463
oar-miR-369-3p	XR_009599055.1	155	-11.98	LOC121818463
oar-miR-329b-5p	XR_009599055.1	152	-13.07	LOC121818463
oar-miR-221	XR_009599055.1	151	-21.46	LOC121818463
oar-miR-30b	XR_009599055.1	164	-14.75	LOC121818463
oar-miR-125b	XR_009599078.1	157	-26.53	LOC132659109
oar-miR-374a	XR_009599078.1	154	-15.57	LOC132659109
oar-miR-200c	XR_009599078.1	152	-14.13	LOC132659109
oar-miR-487a-3p	XR_009599078.1	155	-16.56	LOC132659109
oar-miR-136	XR_009599078.1	155	-15.36	LOC132659109
oar-miR-181a	XR_009599078.1	167	-20.93	LOC132659109
oar-miR-26b	XR_009599078.1	150	-11.5	LOC132659109
oar-miR-323b	XR_009599078.1	163	-14.12	LOC132659109
oar-miR-154b-3p	XR_009599078.1	155	-22.27	LOC132659109
oar-miR-1185-3p	XR_009599078.1	168	-18.06	LOC132659109
oar-miR-30a-3p	XR_009599078.1	155	-13.12	LOC132659109
oar-miR-323c	XR_009599078.1	154	-19.01	LOC132659109
oar-miR-412-5p	XR_009599078.1	150	-24.04	LOC132659109
oar-miR-544-3p	XR_009599078.1	156	-18.44	LOC132659109
oar-miR-30c	XR_009599078.1	171	-16.93	LOC132659109
oar-miR-27a	XR_009599078.1	151	-12.77	LOC132659109
oar-miR-25	XR_009599078.1	154	-12.74	LOC132659109
oar-miR-382-3p	XR_009599078.1	156	-16.64	LOC132659109
oar-miR-30b	XR_009599078.1	169	-16.93	LOC132659109
oar-miR-485-3p	XR_009599078.1	182	-27.68	LOC132659109
oar-miR-30a-5p	XR_009599078.1	154	-14.24	LOC132659109
oar-miR-376a-5p	XR_009599078.1	151	-19.57	LOC132659109
oar-miR-221	XR_009599078.1	151	-21.46	LOC132659109
oar-miR-329a-3p	XR_009599078.1	151	-17.22	LOC132659109
oar-miR-329b-3p	XR_009599078.1	151	-17.22	LOC132659109
oar-miR-374b	XR_009599078.1	151	-18.78	LOC132659109
oar-miR-381-3p	XR_009599078.1	152	-11.17	LOC132659109
oar-miR-433-5p	XR_009599078.1	164	-24.46	LOC132659109
oar-miR-30d	XR_009599078.1	153	-13.01	LOC132659109
oar-miR-493-5p	XR_009599078.1	151	-12.86	LOC132659109
oar-miR-409-3p	XR_009599078.1	162	-16.51	LOC132659109
oar-miR-154a-3p	XR_009599078.1	155	-20.23	LOC132659109
oar-miR-410-3p	XR_009599078.1	170	-23.49	LOC132659109
oar-miR-369-3p	XR_009599078.1	155	-11.98	LOC132659109
oar-miR-323c	XR_009599079.1	154	-19.01	LOC132659109
oar-miR-374a	XR_009599079.1	154	-15.57	LOC132659109
oar-miR-544-5p	XR_009599079.1	157	-12.35	LOC132659109
oar-miR-30c	XR_009599079.1	171	-16.93	LOC132659109
oar-miR-23a	XR_009599079.1	167	-22.86	LOC132659109
oar-miR-544-3p	XR_009599079.1	156	-18.44	LOC132659109
oar-miR-494-3p	XR_009599079.1	150	-11.48	LOC132659109
oar-let-7f	XR_009599079.1	158	-21.81	LOC132659109
oar-miR-3958-5p	XR_009599079.1	150	-15.99	LOC132659109
oar-miR-329b-3p	XR_009599079.1	151	-17.22	LOC132659109
oar-miR-539-3p	XR_009599079.1	152	-17.19	LOC132659109
oar-miR-30a-3p	XR_009599079.1	155	-13.12	LOC132659109
oar-miR-329a-3p	XR_009599079.1	151	-17.22	LOC132659109
oar-miR-382-3p	XR_009599079.1	156	-16.64	LOC132659109
oar-miR-136	XR_009599079.1	155	-15.36	LOC132659109
oar-miR-493-5p	XR_009599079.1	151	-12.86	LOC132659109
oar-let-7c	XR_009599079.1	152	-20.22	LOC132659109
oar-miR-485-3p	XR_009599079.1	182	-27.68	LOC132659109
oar-miR-376e-5p	XR_009599079.1	150	-17.78	LOC132659109
oar-miR-412-5p	XR_009599079.1	150	-24.04	LOC132659109
oar-miR-26b	XR_009599079.1	150	-11.5	LOC132659109
oar-miR-30b	XR_009599079.1	169	-16.93	LOC132659109
oar-miR-1197-5p	XR_009599079.1	152	-19.55	LOC132659109
oar-miR-369-3p	XR_009599079.1	155	-11.98	LOC132659109
oar-miR-200a	XR_009599079.1	157	-15.34	LOC132659109
oar-miR-181a	XR_009599079.1	167	-20.93	LOC132659109
oar-miR-495-3p	XR_009599079.1	156	-14.99	LOC132659109
oar-miR-654-3p	XR_009599079.1	164	-23.43	LOC132659109
oar-miR-154b-3p	XR_009599079.1	155	-22.27	LOC132659109
oar-miR-541-5p	XR_009599079.1	155	-16.62	LOC132659109
oar-miR-30d	XR_009599079.1	153	-13.01	LOC132659109
oar-miR-376c-3p	XR_009599079.1	156	-15.91	LOC132659109
oar-miR-376b-5p	XR_009599079.1	150	-17.78	LOC132659109
oar-miR-154a-3p	XR_009599079.1	155	-20.23	LOC132659109
oar-miR-3955-3p	XR_009599079.1	150	-15.5	LOC132659109
oar-miR-1197-3p	XR_009599079.1	171	-25.92	LOC132659109
oar-miR-125b	XR_009599079.1	157	-26.53	LOC132659109
oar-miR-381-3p	XR_009599079.1	152	-11.17	LOC132659109
oar-let-7g	XR_009599079.1	160	-23.8	LOC132659109
oar-miR-487a-3p	XR_009599079.1	155	-16.56	LOC132659109
oar-miR-30a-5p	XR_009599079.1	154	-14.24	LOC132659109
oar-miR-374b	XR_009599079.1	151	-18.78	LOC132659109
oar-miR-323b	XR_009599079.1	163	-14.12	LOC132659109
oar-miR-27a	XR_009599079.1	151	-12.77	LOC132659109
oar-miR-23b	XR_009599079.1	163	-19.9	LOC132659109
oar-miR-221	XR_009599079.1	151	-21.46	LOC132659109
oar-miR-200c	XR_009599079.1	152	-14.13	LOC132659109
oar-let-7i	XR_009599079.1	155	-19.82	LOC132659109
oar-let-7d	XR_009599079.1	155	-21.16	LOC132659109
oar-miR-410-3p	XR_009599079.1	170	-23.49	LOC132659109
oar-miR-433-5p	XR_009599079.1	164	-24.46	LOC132659109
oar-miR-25	XR_009599079.1	154	-12.74	LOC132659109
oar-miR-376a-5p	XR_009599079.1	164	-19.57	LOC132659109
oar-miR-323a-3p	XR_009599079.1	153	-13.87	LOC132659109
oar-let-7a	XR_009599079.1	156	-22.57	LOC132659109
oar-miR-376e-3p	XR_009599079.1	156	-16.28	LOC132659109
oar-miR-1185-3p	XR_009599079.1	171	-20.59	LOC132659109
oar-miR-409-3p	XR_009599079.1	162	-16.51	LOC132659109
oar-miR-410-5p	XR_009599694.1	161	-18.62	LOC132659360
oar-miR-3956-3p	XR_009599694.1	163	-21.98	LOC132659360
oar-let-7f	XR_009599694.1	161	-19.17	LOC132659360
oar-miR-495-5p	XR_009599694.1	155	-15.9	LOC132659360
oar-miR-409-3p	XR_009599694.1	152	-14.82	LOC132659360
oar-miR-3957-5p	XR_009599694.1	160	-25.49	LOC132659360
oar-miR-1193-3p	XR_009599694.1	157	-23.59	LOC132659360
oar-miR-487a-3p	XR_009599694.1	152	-13.59	LOC132659360
oar-miR-541-3p	XR_009599694.1	156	-29.2	LOC132659360
oar-miR-665-5p	XR_009599694.1	150	-29.44	LOC132659360
oar-miR-376a-5p	XR_009599694.1	154	-19.65	LOC132659360
oar-miR-370-3p	XR_009599694.1	157	-19.9	LOC132659360
oar-miR-485-5p	XR_009599694.1	151	-30.68	LOC132659360
oar-let-7a	XR_009599694.1	157	-18.3	LOC132659360
oar-miR-30a-5p	XR_009599694.1	151	-14.87	LOC132659360
oar-miR-1197-3p	XR_009599694.1	159	-16.42	LOC132659360
oar-miR-143	XR_009599694.1	151	-13.23	LOC132659360
oar-let-7b	XR_009599694.1	162	-25.62	LOC132659360
oar-miR-329a-3p	XR_009599694.1	151	-15.46	LOC132659360
oar-miR-107	XR_009599694.1	155	-17.68	LOC132659360
oar-let-7i	XR_009599694.1	156	-17.77	LOC132659360
oar-miR-432	XR_009599694.1	150	-23.76	LOC132659360
oar-miR-485-3p	XR_009599694.1	151	-11.22	LOC132659360
oar-miR-103	XR_009599694.1	155	-18.71	LOC132659360
oar-miR-3959-3p	XR_009599694.1	152	-27.18	LOC132659360
oar-miR-329b-3p	XR_009599694.1	155	-17.57	LOC132659360
oar-miR-10a	XR_009599694.1	166	-20.88	LOC132659360
oar-let-7d	XR_009599694.1	157	-21.14	LOC132659360
oar-let-7c	XR_009599694.1	162	-21.49	LOC132659360
oar-let-7g	XR_009599694.1	153	-17.91	LOC132659360
oar-miR-329b-5p	XR_009600026.1	153	-10.74	LOC132659497
oar-miR-143	XR_009600026.1	150	-14.99	LOC132659497
oar-miR-381-5p	XR_009600026.1	150	-19.3	LOC132659497
oar-miR-376c-3p	XR_009600026.1	150	-14.75	LOC132659497
oar-miR-107	XR_009600026.1	159	-20.44	LOC132659497
oar-miR-494-3p	XR_009600026.1	168	-17.2	LOC132659497
oar-miR-541-3p	XR_009600026.1	162	-26.26	LOC132659497
oar-miR-152	XR_009600026.1	153	-21.62	LOC132659497
oar-miR-376e-3p	XR_009600026.1	150	-14.83	LOC132659497
oar-miR-1193-3p	XR_009600026.1	151	-20.3	LOC132659497
oar-miR-665-3p	XR_009600026.1	156	-25.75	LOC132659497
oar-miR-655-5p	XR_009600026.1	152	-11.9	LOC132659497
oar-miR-103	XR_009600026.1	159	-21.35	LOC132659497
oar-miR-30a-3p	XR_009600026.1	152	-11	LOC132659497
oar-miR-148a	XR_009600026.1	150	-17.82	LOC132659497
oar-miR-362	XR_009600026.1	161	-19.18	LOC132659497
oar-miR-544-3p	XR_009600026.1	153	-11.62	LOC132659497
oar-miR-218a	XR_009600026.1	153	-18.32	LOC132659497
oar-miR-493-3p	XR_009600026.1	151	-20.46	LOC132659497
oar-miR-382-5p	XR_009600026.1	153	-14.77	LOC132659497
oar-miR-136	XR_009600026.1	158	-19.37	LOC132659497
oar-miR-370-3p	XR_009600026.1	155	-29.02	LOC132659497
oar-miR-379-3p	XR_009600026.1	150	-14.47	LOC132659497
oar-miR-125b	XR_009600026.1	151	-26.4	LOC132659497
oar-miR-543-5p	XR_009600026.1	153	-24.71	LOC132659497
oar-miR-668-3p	XR_009600026.1	159	-18.27	LOC132659497
oar-miR-134-3p	XR_009600026.1	165	-32.29	LOC132659497
oar-miR-154a-5p	XR_009600026.1	151	-20.88	LOC132659497
oar-miR-377-5p	XR_009600090.1	165	-21.25	LOC132659546
oar-miR-668-3p	XR_009600090.1	153	-17.97	LOC132659546
oar-miR-485-5p	XR_009600090.1	150	-23.86	LOC132659546
oar-miR-200c	XR_009600090.1	151	-17.73	LOC132659546
oar-miR-668-5p	XR_009600090.1	150	-28.21	LOC132659546
oar-miR-432	XR_009600090.1	158	-23.73	LOC132659546
oar-miR-665-5p	XR_009600090.1	158	-24.65	LOC132659546
oar-miR-199a-3p	XR_009600090.1	153	-17.55	LOC132659546
oar-miR-329b-3p	XR_009600090.1	156	-28.06	LOC132659546
oar-miR-10b	XR_009600090.1	158	-21.03	LOC132659546
oar-miR-200b	XR_009600090.1	150	-16	LOC132659546
oar-miR-1197-5p	XR_009600090.1	152	-17.07	LOC132659546
oar-miR-494-3p	XR_009600090.1	157	-13.73	LOC132659546
oar-miR-218a	XR_009600090.1	162	-22.37	LOC132659546
oar-miR-299-5p	XR_009600090.1	150	-17.04	LOC132659546
oar-miR-22-3p	XR_009600090.1	152	-17.94	LOC132659546
oar-miR-299-3p	XR_009600090.1	156	-19.64	LOC132659546
oar-miR-493-3p	XR_009600090.1	157	-21.98	LOC132659546
oar-miR-544-3p	XR_009600090.1	151	-15.45	LOC132659546
oar-miR-134-3p	XR_009600090.1	156	-21.63	LOC132659546
oar-miR-541-3p	XR_009600090.1	150	-18.72	LOC132659546
oar-let-7g	XR_009600090.1	150	-21.9	LOC132659546
oar-miR-329a-3p	XR_009600090.1	152	-25.46	LOC132659546

## Sheet: GO
ONTOLOGY	ID	Description	GeneRatio	BgRatio	pvalue	p.adjust	geneID	Count
BP	GO:0007264	small GTPase-mediated signal transduction	110/2024	500/18888	9.90317e-14	5.8399e-10	IGF1/RALB/BRK1/STARD8/CRK/RAPGEF6/NGFR/FARP1/DHCR24/RGL1/GNA12/KANK2/ARHGAP45/MYOC/GIT2/FGD4/ARHGAP12/G3BP2/CDK2/RALGAPA1/RAP2B/PLK2/NTN1/DOCK4/ABCA1/GPR17/KRIT1/RAPGEF5/KSR2/TEK/KCTD10/RAPGEF3/HACE1/NRAS/ARHGAP42/RALBP1/RDX/MADD/CHN2/NISCH/ARHGEF7/MYO9B/DOCK8/ARHGAP32/RHOF/CBL/PLEKHG1/RAB39A/ARHGAP35/FAM13B/NGEF/GBF1/ARHGEF11/TNK2/KANK1/IQSEC1/TGM2/ARFGEF1/BCAR3/RAPGEF1/TSC2/PRAG1/ABI2/SH2D3C/CD…	110
BP	GO:0010975	regulation of neuron projection development	91/2024	460/18888	4.62495e-09	1.36367e-05	CDKL3/IGF1R/PACSIN1/ALK/CRK/CUX2/MFSD2A/PAK1/CX3CL1/MARK2/OBSL1/KIF1A/SEMA6A/PTK7/FZD4/FEZ1/ANAPC2/PARP6/LRP8/NTN1/INPP5F/PTEN/SEMA5A/PTPRF/FSTL4/NEFL/MINAR1/GSK3B/TRPC5/GAK/BRSK2/ARHGAP35/LRRC4C/MAP2/NGEF/LYN/TRAK1/SHANK3/CBFA2T2/NFE2L2/KANK1/LZTS1/ADCY6/SEMA3G/FGFR1/CHRNB2/NTRK2/RAPGEF1/PRAG1/ABI2/CUX1/TRIM67/NR2E1/RET/MDK/PTPRG/EEF2K/FBXO7/BMPR2/SYNGAP1/HECW2/HECW1/PLPPR5/GATA3/CCDC88A/TRPV2/E…	91
BP	GO:0016358	dendrite development	54/2024	235/18888	4.24486e-08	8.34399e-05	CDKL3/PACSIN1/ALK/CRK/CUX2/MFSD2A/FARP1/OBSL1/KIF1A/BBS4/FZD4/ANAPC2/PARP6/LRP8/APP/KLHL1/PTEN/KLF7/FSTL4/GSK3B/TRPC5/PICALM/MAP2/NGEF/DLG5/TRAK1/SHANK3/MAP1A/LZTS1/IQSEC1/GRIN3A/CHRNB2/ABI2/CUX1/NR2E1/EEF2K/SYNGAP1/HECW2/HECW1/EIF4G2/DGKG/ZDHHC15/ARC/CARM1/ARHGAP44/WASL/MAP1B/DTNBP1/DLG4/ANKRD27/PRKG1/DAB2IP/BTBD3/RAPGEF2	54
BP	GO:0032535	regulation of cellular component size	74/2024	370/18888	7.99488e-08	0.000100901	CDKL3/ADD1/BRK1/CAPZB/DNAJC16/CAPG/NEB/MYADM/SEMA6A/KANK4/P2RX7/SSH1/SLC12A8/KANK2/PDXP/BBS4/RAB11A/FCHSD1/PFN2/AQP4/RAB22A/HCK/ANAPC2/WNK1/NTN1/SPTBN1/PTEN/SEMA5A/WNK3/FSTL4/NEFL/RDX/GSK3B/TRPC5/BAG4/PICALM/ARHGAP35/MAP2/SHANK3/PEX11G/SLC12A9/KANK1/PLEKHH2/SEMA3G/ARFGEF1/RIN3/SSH3/CDC42EP3/RET/BMPR2/RB1CC1/RPTOR/SWAP70/HCLS1/TRPV2/EIF4G2/DIP2B/ADNP/RAC1/MAG/VEGFA/LRRC8A/FN1/MAP1B/GSN/TTL/SEMA6C/…	74
BP	GO:0051056	regulation of small GTPase mediated signal transduction	64/2024	304/18888	8.55525e-08	0.000100901	IGF1/STARD8/CRK/KANK2/ARHGAP45/MYOC/GIT2/FGD4/ARHGAP12/RALGAPA1/ABCA1/GPR17/TEK/KCTD10/ARHGAP42/RALBP1/RDX/MADD/CHN2/MYO9B/DOCK8/ARHGAP32/RHOF/CBL/PLEKHG1/ARHGAP35/FAM13B/NGEF/GBF1/ARHGEF11/KANK1/IQSEC1/TGM2/ARFGEF1/TSC2/PRAG1/FGD5/SIPA1L3/TRIM67/ARHGAP20/SIPA1L2/PSD3/CYTH4/ITPKB/SYNGAP1/DEF6/SWAP70/ARRB1/SRGAP3/KBTBD6/ITSN1/STK19/RAC1/ITGA3/ARHGEF18/RASA3/DENND4C/ARHGAP44/ARFGEF3/BCR/DAB2IP/CADM…	64
BP	GO:0010720	positive regulation of cell development	85/2024	454/18888	1.91729e-07	0.000188437	DICER1/CDKL3/WNT2/ARID1A/ADD1/TGFBR2/EEIG1/IL4R/CUX2/DAG1/CX3CL1/OBSL1/CBFB/SMARCD3/VCAN/SPEN/FZD4/ANAPC2/PARP6/LRP8/NTN1/SHB/ETV5/SEMA5A/HAPLN2/NEFL/TRPC5/SYK/ZFP36L1/DRD2/PBRM1/DUSP10/LYN/ARID1B/TRAK1/SHANK3/PRKCA/RGS14/ACAN/HAPLN1/PTPRC/TGM2/AXL/NTRK2/NKX2-2/CUX1/PIK3R6/LIG4/PRKDC/NR2E1/RET/MDK/CD80/EEF2K/ITPKB/BMPR2/ADA/RPTOR/SART1/GATA3/HCLS1/SMO/TMEM64/TRPV2/EIF4G2/PPARGC1B/CYLD/ADNP/MAG/NU…	85
BP	GO:0031346	positive regulation of cell projection organization	71/2024	360/18888	2.56152e-07	0.00021579	CDKL3/IGF1R/PACSIN1/BRK1/ALK/PALM/PLEKHM1/CUX2/CX3CL1/MARK2/OBSL1/PTK7/P2RX7/BBS4/ITGA2/FZD4/FEZ1/ANAPC2/PARP6/LRP8/NTN1/SEMA5A/NEFL/GSK3B/TRPC5/ARHGEF7/ARHGAP35/DVL2/LYN/TRAK1/CBFA2T2/NFE2L2/FGFR1/NTRK2/RAPGEF1/ABI2/CUX1/CDC42EP3/TRIM67/RET/MDK/EEF2K/CCP110/BMPR2/SEPTIN9/PLPPR5/CCDC88A/TGFB3/TRPV2/EIF4G2/ZDHHC15/ADNP/RAC1/ITGA3/HTT/VEGFA/PLXNA1/CEP120/EP300/FN1/ACTR2/WASL/MAP1B/DLG4/ANKRD27/SEMA…	71
BP	GO:0007163	establishment or maintenance of cell polarity	50/2024	226/18888	4.56272e-07	0.000336329	IGF1R/FAT1/CRK/GPSM1/MARK2/PTK7/PARD3B/DST/CLIC4/AMOTL1/CRTAM/FEZ1/DCTN1/KRIT1/NUMA1/TEK/GSK3B/SAPCD2/DOCK8/FRMD4A/BRSK2/RPGRIP1L/ARHGAP35/GBF1/DLG5/MAP7/ARHGEF11/NSFL1C/LAMA1/KANK1/ARFGEF1/CORO7/TRAF3IP2/MTCL1/SIPA1L3/FOXJ1/PDLIM1/FBXW11/PARVA/GATA3/RAC1/MYH9/HTT/FRMD4B/SNX27/ACTR2/MAP1B/GSN/DLG4/KAT5	50
BP	GO:0050767	regulation of neurogenesis	74/2024	393/18888	9.36695e-07	0.000613743	DICER1/CDKL3/WNT2/BTG2/CUX2/DAG1/CX3CL1/OBSL1/SEMA6A/SMARCD3/HOXB3/VCAN/SPEN/TRIM11/FZD4/ANAPC2/PARP6/LRP8/NTN1/HOOK3/PTEN/ETV5/SEMA5A/HAPLN2/FSTL4/NEFL/TRPC5/DRD2/DUSP10/PRUNE1/MAP2/LYN/TRAK1/SHANK3/RGS14/ACAN/HAPLN1/TGM2/SEMA3G/NTRK2/SKI/NKX2-2/CUX1/LIG4/NR2E1/MDK/SORL1/EEF2K/BMPR2/SYNGAP1/SMO/TRPV2/EIF4G2/DLL3/BRINP1/DIP2B/PER2/ADNP/MAG/NUMBL/VEGFA/ASCL1/PLXNA1/HLTF/FN1/MAP1B/ANKRD27/SEMA6C/LE…	74
BP	GO:0022604	regulation of cell morphogenesis	52/2024	246/18888	1.18963e-06	0.000616444	CDKL3/PALM/STRIP1/CRK/CAPZB/CUX2/DAG1/MFSD2A/SPAG9/MARK2/OBSL1/GNA12/FGD4/FZD4/SH3D19/HCK/ANAPC2/PARP6/LRP8/FMNL2/RDX/ARHGEF7/ARHGAP35/DVL2/ZMYM6/CD44/KANK1/PRKN/TBCCD1/PRAG1/CUX1/CDC42EP3/FGD5/PRKDC/LARP4/EEF2K/PARVA/PALM3/CACNG7/ZMYM3/RAC1/ARC/BCL9L/MYH9/ARHGEF18/VEGFA/PLXNA1/ATP10A/FN1/GAS2/DLG4/ANKRD27	52
BP	GO:0050769	positive regulation of neurogenesis	52/2024	246/18888	1.18963e-06	0.000616444	DICER1/CDKL3/WNT2/CUX2/DAG1/CX3CL1/OBSL1/SMARCD3/VCAN/SPEN/FZD4/ANAPC2/PARP6/LRP8/NTN1/ETV5/SEMA5A/HAPLN2/NEFL/TRPC5/DRD2/LYN/TRAK1/SHANK3/RGS14/ACAN/HAPLN1/TGM2/NTRK2/NKX2-2/CUX1/LIG4/NR2E1/MDK/EEF2K/BMPR2/SMO/TRPV2/EIF4G2/ADNP/MAG/NUMBL/VEGFA/ASCL1/PLXNA1/FN1/MAP1B/ANKRD27/IL6ST/SEMA7A/CXCL12/METRN	52
BP	GO:0048813	dendrite morphogenesis	35/2024	140/18888	1.25442e-06	0.000616444	CDKL3/CUX2/FARP1/OBSL1/KIF1A/FZD4/ANAPC2/PARP6/LRP8/PTEN/KLF7/GSK3B/TRPC5/PICALM/MAP2/NGEF/TRAK1/SHANK3/LZTS1/CHRNB2/ABI2/CUX1/NR2E1/EEF2K/HECW2/HECW1/ZDHHC15/ARC/ARHGAP44/WASL/DTNBP1/DLG4/ANKRD27/BTBD3/RAPGEF2	35
BP	GO:0030010	establishment of cell polarity	37/2024	154/18888	1.77623e-06	0.000805724	IGF1R/FAT1/CRK/GPSM1/MARK2/PTK7/PARD3B/AMOTL1/CRTAM/FEZ1/DCTN1/KRIT1/NUMA1/GSK3B/SAPCD2/DOCK8/FRMD4A/BRSK2/GBF1/ARHGEF11/NSFL1C/LAMA1/KANK1/ARFGEF1/CORO7/TRAF3IP2/SIPA1L3/FOXJ1/FBXW11/GATA3/MYH9/HTT/FRMD4B/SNX27/MAP1B/GSN/KAT5	37
BP	GO:0043087	regulation of GTPase activity	58/2024	298/18888	4.7882e-06	0.00190457	CRK/RAPGEF6/GPSM1/RGS8/CX3CL1/RGL1/TBC1D2/PKP4/ARHGAP45/FGD4/ARHGAP12/RALGAPA1/USP6NL/WNK1/RAPGEF5/ARHGEF26/RAPGEF3/ARHGAP42/RALBP1/SOD1/RDX/CHN2/GSK3B/RGS6/ARHGEF7/DOCK8/PICALM/SNX13/NGEF/FICD/RIC1/TGM2/ARFGEF1/BCAR3/NTRK2/TBC1D12/RAPGEF1/ADRB1/CPEB2/FGD5/FOXJ1/EPHA5/EVI5/TBC1D4/TBC1D22B/SLC27A4/RASGEF1B/SNX18/RGS9/PLXNA1/ARHGAP44/DOCK9/BCR/PRKG1/SMCR8/ARHGEF16/DAB2IP/RAPGEF2	58
BP	GO:0051960	regulation of nervous system development	82/2024	468/18888	4.84459e-06	0.00190457	DICER1/CDKL3/WNT2/BTG2/CUX2/DAG1/CX3CL1/OBSL1/SEMA6A/SMARCD3/HOXB3/VCAN/SPEN/PTPN13/TRIM11/FZD4/ANAPC2/PARP6/LRP8/NTN1/HOOK3/PTEN/ETV5/SEMA5A/TPPP/HAPLN2/FSTL4/NEFL/ZPR1/TRPC5/DRD2/DUSP10/PRUNE1/MAP2/DLG5/LYN/TRAK1/SHANK3/RGS14/ACAN/HAPLN1/TGM2/SEMA3G/SLITRK2/NTRK2/SKI/NKX2-2/CUX1/LIG4/NR2E1/MDK/SORL1/EEF2K/BMPR2/SYNGAP1/LRRTM3/SMO/TRPV2/EIF4G2/DLL3/BRINP1/DIP2B/PER2/ADNP/MAG/NUMBL/VEGFA/ASCL1/PL…	82
BP	GO:0051962	positive regulation of nervous system development	57/2024	294/18888	6.51046e-06	0.00229471	DICER1/CDKL3/WNT2/CUX2/DAG1/CX3CL1/OBSL1/SMARCD3/VCAN/SPEN/FZD4/ANAPC2/PARP6/LRP8/NTN1/ETV5/SEMA5A/HAPLN2/NEFL/TRPC5/DRD2/DLG5/LYN/TRAK1/SHANK3/RGS14/ACAN/HAPLN1/TGM2/SLITRK2/NTRK2/NKX2-2/CUX1/LIG4/NR2E1/MDK/EEF2K/BMPR2/LRRTM3/SMO/TRPV2/EIF4G2/ADNP/MAG/NUMBL/VEGFA/ASCL1/PLXNA1/LRRN3/FN1/MAP1B/ANKRD27/IL6ST/SEMA7A/CXCL12/CLSTN1/METRN	57
BP	GO:0016236	macroautophagy	64/2024	343/18888	6.78193e-06	0.00229471	MFSD8/RALB/YOD1/PLEKHM1/RNF213/PIK3C2B/CAPNS1/DNAJC16/GPSM1/VPS13D/SNX32/WDR45/IKBKG/WDR45B/MTM1/FYCO1/UVRAG/SREBF1/HUWE1/FEZ1/ATP6V1A/PIKFYVE/AUP1/PIK3R4/CLEC16A/SPTLC2/VPS37B/DCN/SIRT1/RAB43/POLDIP2/NSFL1C/RETREG2/LZTS1/PRKN/SNX4/LRSAM1/NUPR1/TBC1D12/RAB23/TSC2/WDR81/ZFYVE1/VDAC1/MTMR3/SUPT5H/ZFYVE26/FBXO7/RB1CC1/MTMR14/ATG16L2/GBA1/ATP6V0A2/SNX18/HTT/VPS37D/EXOC4/MVB12A/ATP2A2/SMCR8/ADRB2/CTSD…	64
BP	GO:0016482	cytosolic transport	33/2024	138/18888	7.01354e-06	0.00229471	ANKFY1/DOP1B/SNX32/SPAG9/KIF1A/VPS29/VPS54/DCTN1/SYBU/PIKFYVE/EPS15/GAK/STX6/CLTC/HEATR5B/TMEM87A/MAP2/GBF1/ARFRP1/PRKN/RIC1/SYS1/KIF5A/KIF1C/CORO7/MAGEL2/EHD3/EVI5/RAB6B/PHETA2/TRAPPC10/TMEM87B/ACTR2	33
BP	GO:0016311	dephosphorylation	59/2024	309/18888	7.39349e-06	0.00229471	PPP6R1/PXYLP1/HSP90AB1/MTMR1/PPP6R3/PTPRH/GNA12/SSH1/MTM1/PDXP/PTPN13/MTMR9/PPM1F/INPP5F/PTEN/ITGA1/DUSP11/PTPRF/PPP2R2A/GSK3B/PPM1K/TNS3/INPP5A/DUSP10/SMG6/YWHAE/MTMR4/THTPA/PPP1R12A/ANKLE2/PTPRC/PHLPP2/ADORA1/PPM1M/PDGFRB/SBF1/SSH3/MGAT5/ALPL/PTPRG/ACP2/LRRC59/PPP2R5E/CHP1/MTMR3/FBXW11/PTPRN2/LHPP/SWAP70/MTMR14/PLPPR5/GBA1/SMG5/HTT/DUSP4/PTP4A2/OCRL/SSH2/PPM1B	59
BP	GO:0050773	regulation of dendrite development	26/2024	99/18888	1.09486e-05	0.0032282	CDKL3/PACSIN1/ALK/CRK/CUX2/MFSD2A/OBSL1/FZD4/ANAPC2/PARP6/LRP8/GSK3B/TRPC5/LZTS1/CHRNB2/CUX1/NR2E1/EEF2K/HECW2/HECW1/DGKG/ZDHHC15/CARM1/ANKRD27/DAB2IP/RAPGEF2	26
BP	GO:0047496	vesicle transport along microtubule	16/2024	46/18888	1.2214e-05	0.00342982	TRAK2/KIF1A/FYCO1/AP3M1/SYBU/KIF3B/MAP2/TRAK1/KIF5A/KIF1C/AP3S2/DYNC1I1/FBXW11/BLOC1S5/HTT/DTNBP1	16
BP	GO:0072384	organelle transport along microtubule	24/2024	89/18888	1.45638e-05	0.00377912	SYNE2/TRAK2/KIF1A/FYCO1/LRPPRC/AP3M1/FEZ1/SYBU/NEFL/KIF3B/MAP2/TRAK1/KIF5A/KIF1C/AP3S2/DYNC1I1/FBXW11/RHOT2/BLOC1S5/HTT/BICD1/MAP1B/DTNBP1/BORCS6	24
BP	GO:0060541	respiratory system development	45/2024	220/18888	1.47396e-05	0.00377912	WNT2/TGFBR2/DISP1/LAMA5/SMAD2/DAG1/CCBE1/PDGFA/PTK7/STRA6/STK40/TNC/NKX2-8/SREBF1/ACVR2B/SOX9/PHF14/HYDIN/TULP3/AIMP2/RPGRIP1L/HIPK2/DLG5/LAMA1/CRISPLD2/TIMELESS/SLC7A11/FGFR1/PDGFRA/SKI/FOXJ1/FKRP/BMPR2/ADA/ODAD4/TGFB3/ITGA3/VEGFA/ASCL1/EP300/RBBP9/PHOX2B/LEF1/EPAS1/MSX1	45
BP	GO:0016197	endosomal transport	55/2024	289/18888	1.63918e-05	0.00379191	ANKFY1/WASHC4/SNX32/SPAG9/VPS29/RAB11A/VPS54/VPS50/UBAP1/DCTN1/ABCA1/HOOK3/INPP5F/PIKFYVE/EPS15/RDX/PIK3R4/STX6/CLTC/PICALM/CLEC16A/VPS37B/HEATR5B/RAB11FIP4/TMEM87A/GBF1/ARFRP1/DENND1C/PRKN/RIC1/SNX4/EMP2/MAGEL2/WDR81/EHD3/EVI5/SORL1/DNAJC13/GRIPAP1/RAB6B/PHETA2/LYST/ANKRD50/ITSN1/AP5M1/SNX18/VPS37D/SNX27/TRAPPC10/TMEM87B/ARHGAP44/ANKRD27/BLTP1/MVB12A/DENND1A	55
BP	GO:0001933	negative regulation of protein phosphorylation	56/2024	296/18888	1.6478e-05	0.00379191	PRKAR2B/DNAJA1/GNAQ/SPRED1/KIRREL2/CACTIN/MYADM/SOCS3/SPAG9/HIPK3/DNAJC3/PTPN13/PKIB/TERF2IP/PPM1F/INPP5F/PTEN/CAMK2N1/ANGPT1/NNT/IPO7/DRD2/CBL/SPRED2/SIRT1/DUSP10/LYN/MLXIPL/RGS14/PTPRC/PRKN/BDKRB1/TSC2/NR2F2/PRKDC/PRKAR2A/CHP1/CDKN1A/PRKRIP1/TAF7/SMO/GBA1/ZBED3/ADNP/AGT/PRKAG2/DTNBP1/STK38/SMCR8/LRP5/PRKAR1B/ARRB2/ADAR/DAB2IP/MICAL1/CADM4	56
BP	GO:0050770	regulation of axonogenesis	35/2024	156/18888	1.67365e-05	0.00379191	CDKL3/PAK1/MARK2/SEMA6A/ANAPC2/NTN1/PTEN/SEMA5A/FSTL4/NEFL/GSK3B/TRPC5/BRSK2/ARHGAP35/LRRC4C/MAP2/TRAK1/SEMA3G/NTRK2/RET/BMPR2/SYNGAP1/TRPV2/EIF4G2/DIP2B/ADNP/MAG/VEGFA/PLXNA1/FN1/MAP1B/SEMA6C/SEMA7A/CXCL12/METRN	35
BP	GO:0031668	cellular response to extracellular stimulus	52/2024	269/18888	1.76743e-05	0.00379191	FNIP1/RALB/IGF1R/PIK3C2B/MFSD2A/SLC1A2/WDR45/BHLHA15/PLEC/P2RX7/WDR45B/SUV39H1/KANK2/TNC/SREBF1/WDR59/PIK3R4/CLEC16A/GLUL/RXRA/SIRT1/ARHGAP35/SLC39A5/LYN/DEPDC5/MLXIPL/NFE2L2/PTPRC/AXL/TSC2/ZFYVE1/MYBBP1A/INHBB/FADS1/ITGA4/MTMR3/CDKN1A/PPARD/BMPR2/RPTOR/PLD1/TBL2/GBA1/ASNS/USF2/ADNP/MN1/COMT/EP300/PRKAG2/KAT5/KAT2B	52
BP	GO:0051648	vesicle localization	44/2024	215/18888	1.80046e-05	0.00379191	TRAPPC11/TRAK2/IKBKG/KIF1A/FYCO1/RAB11A/AP3M1/ACTN4/DCTN1/SYBU/PTEN/UNC13B/PICALM/TRAPPC9/KIF3B/BRSK2/EXOC5/PCLO/SEC16A/MAP2/GBF1/TRAK1/CTBP1/PRKN/TRAPPC13/KIF5A/KIF1C/SEPTIN5/SNAP23/DCTN2/TRAPPC8/AP3S2/ITGA4/CADPS/BSN/DYNC1I1/FBXW11/BLOC1S5/HTT/EXOC4/TRAPPC10/WASL/DTNBP1/TFG	44
BP	GO:0000956	nuclear-transcribed mRNA catabolic process	30/2024	126/18888	1.9684e-05	0.00400264	CNOT3/BTG2/NT5C3B/CNOT6L/PELO/UPF1/EIF3E/CNOT4/CSDE1/UPF3B/ZFP36L1/EDC4/SMG6/TOB1/AGO2/SKIC3/MTPAP/XRN2/CNOT9/SMG1/EIF4A3/NCBP2/PYM1/PATL1/XRN1/SMG5/EIF4ENIF1/EDC3/HBS1L/TNKS1BP1	30
BP	GO:1990778	protein localization to cell periphery	64/2024	356/18888	2.29624e-05	0.00451363	PACSIN1/GPR158/PALM/NETO2/LAMA5/RAPGEF6/GRIN2C/DAG1/MYADM/ASB3/RAMP1/JUP/RAB11A/PDZK1/LYPLA1/DPP6/WNK1/NUMA1/SPTBN1/FRMD8/TSPAN33/WNK3/EPB41/RDX/NHLRC1/SAPCD2/GAK/BAG4/CLTC/PICALM/AFDN/AKT2/EXOC5/SEC16A/ARFRP1/MAP7/STAC2/NECTIN3/TUB/SYS1/EMP2/BCL2L1/EHD3/FYB1/SORL1/GRIPAP1/RABEP1/KCNJ11/CACNG7/CCDC88A/NKD2/ITGA3/STX7/CSK/DENND4C/CACNB3/ARHGAP44/DLG4/ERBB4/AP2M1/MAL/ARHGEF16/CLSTN1/RAPGEF2	64
BP	GO:0071496	cellular response to external stimulus	61/2024	335/18888	2.38395e-05	0.00453489	FNIP1/RALB/IGF1R/PIEZO1/PIK3C2B/DAG1/MFSD2A/SLC1A2/WDR45/BHLHA15/PLEC/P2RX7/WDR45B/SUV39H1/KANK2/TNC/SREBF1/ITGA2/SOX9/WDR59/MAP3K2/PIK3R4/CLEC16A/GLUL/RXRA/SIRT1/ARHGAP35/TMEM87A/SLC39A5/LYN/DEPDC5/MLXIPL/NFE2L2/PTPRC/AXL/TSC2/ZFYVE1/MYBBP1A/INHBB/FADS1/ITGA4/MTMR3/CDKN1A/PPARD/BMPR2/RPTOR/PLD1/TBL2/GBA1/ASNS/USF2/TMEM150C/ADNP/MAG/MN1/COMT/EP300/PRKAG2/CASP2/KAT5/KAT2B	61
BP	GO:0007015	actin filament organization	79/2024	467/18888	2.62428e-05	0.00476368	PACSIN1/ADD1/SHROOM4/BRK1/WASHC4/GMFB/FAT1/CAPZB/CAPG/NEB/INF2/MYADM/PAK1/CX3CL1/GAS7/PLEC/KANK4/SSH1/KANK2/PDXP/BBS4/MYOC/MYO1E/ARHGAP12/FCHSD1/PFN2/HCK/MYO1G/SPTBN1/PPM1F/SEMA5A/RAPGEF3/AIF1L/RDX/CALD1/BAG4/ACTC1/RHOF/NEBL/ARHGAP35/CORO2B/SHANK3/TPM3/ENAH/KANK1/PLEKHH2/PRKN/ARFGEF1/ARPC4/CORO7/EMP2/MAGEL2/ABI2/SSH3/CDC42EP3/PDLIM1/RHOT2/SWAP70/ARRB1/PSTPIP2/HCLS1/CCDC88A/TGFB3/ZBED3/ESPN/PPARGC…	79
BP	GO:0050890	cognition	59/2024	322/18888	2.66579e-05	0.00476368	PRKAR2B/DOP1B/SHROOM4/BTG2/GPR158/PDE8B/KCNK2/CUX2/MFSD2A/EIF4EBP2/CSMD1/SHISA7/STRA6/BBS4/CRTC1/PLK2/APP/PTEN/CAMK2N1/RAPGEF3/PICALM/DRD2/MGAT3/SHANK3/RGS14/ITGA5/MAP1A/C1QL1/SLC7A11/PRKN/CALB1/ADORA1/CHRNB2/NTRK2/DDHD2/MDK/VDAC1/SLC6A1/GPI/SYNGAP1/EIF4A3/ADCY1/ATXN1/PLCB1/BRINP1/TACR1/AMFR/ADNP/ITGA3/ARC/HTT/COMT/EP300/PDE1B/PAK5/GRIN1/DLG4/PRKAR1B/KAT2B	59
BP	GO:2000479	regulation of cAMP-dependent protein kinase activity	8/2024	14/18888	2.84053e-05	0.00491455	PRKAR2B/PKIB/SIRT1/PRKAR2A/HTT/ADRB2/PRKAR1B/RAPGEF2	8
BP	GO:0060041	retina development in camera-type eye	35/2024	160/18888	2.95951e-05	0.00491455	PRDM1/MFSD2A/MEGF11/SMARCD3/BBS4/ACVR2B/FZD4/CLIC4/SOX9/HIPK1/RRM1/ATP2B2/RDH13/RPGRIP1L/ROM1/HIPK2/TTLL5/LAMA1/CALB1/NECTIN3/NTRK2/TUB/PDGFRB/PDGFRA/SKI/XRN2/PDE6A/NPHP1/NR2E1/RET/BMPR2/SDK2/DTNBP1/CASP2/LRP5	35
BP	GO:0016241	regulation of macroautophagy	37/2024	173/18888	3.00024e-05	0.00491455	RALB/CAPNS1/GPSM1/VPS13D/SNX32/WDR45/IKBKG/MTM1/FYCO1/UVRAG/SREBF1/FEZ1/ATP6V1A/PIK3R4/CLEC16A/SPTLC2/DCN/SIRT1/POLDIP2/LZTS1/PRKN/SNX4/LRSAM1/NUPR1/TSC2/VDAC1/SUPT5H/FBXO7/GBA1/ATP6V0A2/SNX18/HTT/EXOC4/SMCR8/ADRB2/NRBP2/NPC1	37
BP	GO:0018105	peptidyl-serine phosphorylation	53/2024	282/18888	3.30605e-05	0.00526913	FNIP1/MAST2/CAMK1G/STK4/PAK1/DYRK2/MARK2/HIPK3/CDK2/PFN2/HIPK1/PLK2/MAST4/WNK1/APP/PPM1F/INPP5F/PIKFYVE/PTEN/PDCD10/ANGPT1/GSK3B/BAG4/TNKS/AKT2/GRK2/HIPK2/CSNK1G1/PRKCA/MLXIPL/CD44/MARK3/BCAR3/NTRK2/HRC/PRKCQ/SH2D3C/PRKDC/CNOT9/RET/SMG1/MKNK1/RPTOR/MAST1/PRKCB/PRKACB/PKN3/VEGFA/ATR/STK38/SMYD3/TNKS1BP1/NSD1	53
BP	GO:0099518	vesicle cytoskeletal trafficking	18/2024	60/18888	3.58043e-05	0.00549897	TRAK2/KIF1A/FYCO1/AP3M1/ACTN4/SYBU/KIF3B/MAP2/TRAK1/KIF5A/KIF1C/AP3S2/DYNC1I1/FBXW11/BLOC1S5/HTT/WASL/DTNBP1	18
BP	GO:0048511	rhythmic process	55/2024	297/18888	3.63676e-05	0.00549897	IGF1R/CIPC/GNAQ/NGFR/TYRO3/SUV39H1/SREBF1/HUWE1/USP9X/SLIT3/PTPRN/FZD4/CRTC1/PLEKHA1/PTEN/ZFHX3/HOMER1/GSK3B/RBM4/DRD2/SIRT1/TEF/EGR1/TIMELESS/GRIN3A/ADORA1/AXL/CHRNB2/NTRK2/MAGEL2/PDGFRA/ADRB1/MTA1/MYBBP1A/PRKDC/MDK/GABRB1/ID1/FBXW11/ADCY1/TNFAIP6/TGFB3/NCOR2/PER2/ADNP/NCOR1/EP300/SIAH2/GAS2/CASP2/KCNA2/PRKG1/KAT5/KAT2B/LGR4	55
BP	GO:0008361	regulation of cell size	39/2024	188/18888	3.83138e-05	0.00564842	CDKL3/SEMA6A/P2RX7/SLC12A8/AQP4/ANAPC2/WNK1/NTN1/PTEN/SEMA5A/WNK3/FSTL4/RDX/GSK3B/TRPC5/ARHGAP35/MAP2/SHANK3/SLC12A9/SEMA3G/RET/BMPR2/RB1CC1/RPTOR/TRPV2/EIF4G2/DIP2B/ADNP/RAC1/MAG/VEGFA/LRRC8A/FN1/MAP1B/TTL/SEMA6C/CLCN6/SEMA7A/CXCL12	39
BP	GO:0043491	phosphatidylinositol 3-kinase/protein kinase B signal transduction	55/2024	299/18888	4.40465e-05	0.00589787	IGF1/IGF1R/PIK3R3/MTDH/DAG1/RASD2/IGF2/TYRO3/CX3CL1/PDGFA/MTM1/MYOC/PIK3IP1/PTPN13/SOX9/PLEKHA1/INPP5F/PTEN/TEK/SEMA5A/RAPGEF3/ANGPT1/ZFP36L1/PIK3R4/BAG4/ERBB3/DRD2/CBL/DCN/SIRT1/UNC5B/FGFR1/AXL/EXTL3/NTRK2/PDGFRB/TSC2/PDGFRA/CAT/FKRP/RET/PPARD/COL6A2/GATA3/LEMD2/HCLS1/CCDC88A/AGT/CASS4/FN1/SH2B3/ERBB4/ARRB2/KBTBD2/DAB2IP	55
BP	GO:0045936	negative regulation of phosphate metabolic process	66/2024	378/18888	4.41734e-05	0.00589787	PRKAR2B/DNAJA1/GNAQ/SPRED1/KIRREL2/CACTIN/MYADM/SOCS3/SPAG9/PDGFA/HIPK3/DNAJC3/PTPN13/PKIB/TERF2IP/PPM1F/INPP5F/PTEN/CAMK2N1/ANGPT1/NNT/GSK3B/IPO7/DRD2/CBL/SPRED2/SIRT1/DUSP10/YWHAE/LYN/CBFA2T3/MLXIPL/RGS14/ANKLE2/PTPRC/PRKN/BDKRB1/NUPR1/TSC2/NR2F2/MGAT5/PRKDC/PRKAR2A/CHP1/CDKN1A/PRKRIP1/TAF7/SWAP70/SMO/GBA1/ZBED3/ADNP/NCOR1/AGT/PRKAG2/DTNBP1/STK38/PRKG1/SMCR8/LRP5/PRKAR1B/ARRB2/ADAR/DAB2IP/MICAL…	66
BP	GO:0060325	face morphogenesis	12/2024	31/18888	4.44484e-05	0.00589787	ANKRD11/STRA6/CSRNP1/PLEKHA1/CRISPLD2/PDGFRA/SKI/TGFB3/CRISPLD1/EP300/LEF1/MSX1	12
BP	GO:0007611	learning or memory	52/2024	278/18888	4.45258e-05	0.00589787	PRKAR2B/BTG2/PDE8B/KCNK2/CUX2/EIF4EBP2/CSMD1/SHISA7/STRA6/CRTC1/PLK2/APP/PTEN/CAMK2N1/RAPGEF3/PICALM/DRD2/SHANK3/RGS14/ITGA5/MAP1A/C1QL1/SLC7A11/PRKN/CALB1/CHRNB2/NTRK2/DDHD2/MDK/VDAC1/SLC6A1/GPI/SYNGAP1/EIF4A3/ADCY1/ATXN1/PLCB1/BRINP1/TACR1/AMFR/ADNP/ITGA3/ARC/HTT/COMT/EP300/PDE1B/PAK5/GRIN1/DLG4/PRKAR1B/KAT2B	52
BP	GO:0008154	actin polymerization or depolymerization	40/2024	196/18888	4.52745e-05	0.00589787	ADD1/BRK1/CAPZB/CAPG/INF2/MYADM/GAS7/KANK4/SSH1/KANK2/PDXP/BBS4/FCHSD1/PFN2/HCK/SPTBN1/SEMA5A/RDX/BAG4/ARHGAP35/ENAH/KANK1/PLEKHH2/ARFGEF1/ARPC4/CORO7/ABI2/SSH3/CDC42EP3/SWAP70/PSTPIP2/HCLS1/RAC1/WASL/GSN/SSH2/SPTB/CXCL12/MICAL1/TTC17	40
BP	GO:0030900	forebrain development	70/2024	408/18888	4.69234e-05	0.00589787	IGF1R/SYNE2/BTG2/ALK/CRK/EOMES/MFSD2A/SLC1A2/TOP2B/TYRO3/SOX3/BBS4/WDR47/CDK6/SLC32A1/FEZ1/RRM1/FOXP1/LRP8/APP/HOOK3/PTEN/SEMA5A/NEFL/GSK3B/TRAPPC9/DRD2/RPGRIP1L/ARHGAP35/PGAP1/YWHAE/SHANK3/ATAT1/TTC21B/SLC7A11/PHLPP2/FGFR1/AXL/CHRNB2/NTRK2/TBX3/SKI/OTX1/XRN2/NR2F2/NR2E1/EPHA5/MDK/INHBB/KDM2B/CHD5/FAT4/PLCB1/SMO/NUMBL/ASCL1/PLXNA1/NOTCH3/CEP120/ZEB1/ERBB4/LEF1/KCNA2/PRKG1/SEMA7A/CXCL12/DAB2IP/BTB…	70
BP	GO:0010506	regulation of autophagy	63/2024	357/18888	4.71577e-05	0.00589787	MFSD8/RALB/MTDH/CCNY/CAPNS1/MTCL2/TRIM68/GPSM1/VPS13D/SNX32/WDR45/IKBKG/MTM1/ERCC4/FYCO1/UVRAG/SREBF1/MTMR9/PLK2/FEZ1/TPCN1/DRAM1/WNK1/ATP6V1A/GSK3B/PIK3R4/TAB2/CLEC16A/SPTLC2/DCN/SIRT1/POLDIP2/MTMR4/DEPDC5/LZTS1/PRKN/SNX4/LRSAM1/NUPR1/TSC2/MTCL1/GPR137/USP13/VDAC1/MTMR3/SUPT5H/FBXO7/ADRA1A/RB1CC1/RPTOR/PSAP/GBA1/EIF4G2/ATP6V0A2/SNX18/HTT/EP300/EXOC4/SMCR8/ADRB2/NRBP2/KAT5/NPC1	63
BP	GO:0010563	negative regulation of phosphorus metabolic process	66/2024	379/18888	4.80071e-05	0.00589787	PRKAR2B/DNAJA1/GNAQ/SPRED1/KIRREL2/CACTIN/MYADM/SOCS3/SPAG9/PDGFA/HIPK3/DNAJC3/PTPN13/PKIB/TERF2IP/PPM1F/INPP5F/PTEN/CAMK2N1/ANGPT1/NNT/GSK3B/IPO7/DRD2/CBL/SPRED2/SIRT1/DUSP10/YWHAE/LYN/CBFA2T3/MLXIPL/RGS14/ANKLE2/PTPRC/PRKN/BDKRB1/NUPR1/TSC2/NR2F2/MGAT5/PRKDC/PRKAR2A/CHP1/CDKN1A/PRKRIP1/TAF7/SWAP70/SMO/GBA1/ZBED3/ADNP/NCOR1/AGT/PRKAG2/DTNBP1/STK38/PRKG1/SMCR8/LRP5/PRKAR1B/ARRB2/ADAR/DAB2IP/MICAL…	66
BP	GO:0001667	ameboidal-type cell migration	82/2024	498/18888	4.96202e-05	0.00597164	PIK3R3/TGFBR2/TNFSF12/SPRED1/LAMA5/CCBE1/ANGPT4/CALR/SEMA6A/PLEC/GNA12/KANK2/HYAL1/JUP/RAB11A/PRCP/ITGA2/AMOTL1/SOX9/PFN2/PLK2/FOXP1/FAT2/KRIT1/TGFBR3/PPM1F/PTEN/TEK/PDCD10/SEMA5A/ITGB7/ANGPT1/ARHGEF7/BAG4/ADGRA2/GLUL/DCN/SIRT1/DUSP10/PRKCA/NFE2L2/AGO2/KANK1/IQSEC1/YTHDF3/SEMA3G/FGFR1/SMOC2/MAP3K3/EMP2/NR2F2/BMPER/NR2E1/PDLIM1/RET/EDNRB/PTPRG/ITGA4/ID1/PPARD/GPI/BMPR2/RFFL/GATA3/STC1/SMO/HDAC7/TA…	82
BP	GO:0008089	anterograde axonal transport	16/2024	51/18888	5.25335e-05	0.00608071	TRAK2/KIF1A/AP3M1/FEZ1/SYBU/SOD1/NEFL/KIF3B/MAP2/TRAK1/MAP1A/KIF5A/KIF1C/AP3S2/BLOC1S5/DTNBP1	16
BP	GO:0051098	regulation of binding	46/2024	238/18888	5.27438e-05	0.00608071	IGF1/RALB/DOT1L/ADD1/CRK/SMAD2/DTX3L/NES/STK4/GPSM1/MARK2/ZBTB7A/ERCC4/USP9X/RSF1/RNF220/EIF3E/APP/PARP9/PTPRF/EPB41/GSK3B/PEX19/TNKS/MAP2/HIPK2/ZFPM1/MARK3/PRKN/IFIT1/NVL/SKI/SYMPK/GNL3L/ITGA4/CDKN1A/GATA3/SMO/ATP2A3/PER2/LEF1/ATP2A2/ADRB2/ARRB2/NSD1/RAPGEF2	46
BP	GO:0018209	peptidyl-serine modification	54/2024	294/18888	5.36199e-05	0.00608071	FNIP1/MAST2/CAMK1G/STK4/PAK1/DYRK2/MARK2/HIPK3/CDK2/PFN2/HIPK1/PLK2/MAST4/WNK1/APP/PPM1F/INPP5F/PIKFYVE/PTEN/PDCD10/ANGPT1/GSK3B/BAG4/TNKS/AKT2/GRK2/GALNT4/HIPK2/CSNK1G1/PRKCA/MLXIPL/CD44/MARK3/BCAR3/NTRK2/HRC/PRKCQ/SH2D3C/PRKDC/CNOT9/RET/SMG1/MKNK1/RPTOR/MAST1/PRKCB/PRKACB/PKN3/VEGFA/ATR/STK38/SMYD3/TNKS1BP1/NSD1	54
BP	GO:0042326	negative regulation of phosphorylation	57/2024	316/18888	5.70252e-05	0.00609521	PRKAR2B/DNAJA1/GNAQ/SPRED1/KIRREL2/CACTIN/MYADM/SOCS3/SPAG9/HIPK3/DNAJC3/PTPN13/PKIB/TERF2IP/PPM1F/INPP5F/PTEN/CAMK2N1/ANGPT1/NNT/IPO7/DRD2/CBL/SPRED2/SIRT1/DUSP10/LYN/MLXIPL/RGS14/ANKLE2/PTPRC/PRKN/BDKRB1/TSC2/NR2F2/PRKDC/PRKAR2A/CHP1/CDKN1A/PRKRIP1/TAF7/SMO/GBA1/ZBED3/ADNP/AGT/PRKAG2/DTNBP1/STK38/SMCR8/LRP5/PRKAR1B/ARRB2/ADAR/DAB2IP/MICAL1/CADM4	57
BP	GO:0009743	response to carbohydrate	46/2024	239/18888	5.86564e-05	0.00609521	IGF1R/PDE8B/SMAD2/SREBF1/ACVR2B/PTPRN/SLC2A5/ITGA2/RAB11FIP5/SELENOT/ZBTB20/SYBU/SIDT2/KLF7/EIF2B1/RBM4/UNC13B/ZFP36L1/GLUL/COL4A3/BRSK2/GCLM/LYN/MLXIPL/EGR1/KHK/STXBP4/EXTL3/NDUFAF2/NKX2-2/TRPM4/CAT/EPHA5/SLC6A1/KCNJ11/COL6A2/PTPRN2/RPTOR/PLCB1/PRKCB/ZBED3/ADNP/MAP1B/ILDR2/LRP5/KAT5	46
BP	GO:0050808	synapse organization	81/2024	493/18888	5.93878e-05	0.00609521	CACNA2D2/IGF1R/GPR158/PALM/CRK/LAMA5/CUX2/DAG1/FARP1/SHISA7/CX3CL1/KIF1A/PTK7/SSH1/COL4A5/TNC/PTPN13/LGI2/PFN2/DCTN1/ANAPC2/LRP8/SYBU/APP/NTN1/CRIPT/PTEN/PTPRF/HOMER1/NEFL/UNC13B/DRD2/GABRA1/PCLO/LRRC4C/NGEF/DLG5/LRFN3/SHANK3/C1QL1/SPARCL1/LZTS1/C1QB/SLC7A11/LRFN1/SLITRK2/CHRNB2/NTRK2/PPFIA4/GLRB/ABI2/EEF2K/GRIPAP1/SLC6A1/BSN/GABRA3/SYNGAP1/SDK2/LRRTM3/DBNL/DNAJA3/PPFIBP1/APBB2/ZDHHC15/ADNP/ITGA3…	81
BP	GO:0051896	regulation of phosphatidylinositol 3-kinase/protein kinase B signal transduction	48/2024	253/18888	5.96367e-05	0.00609521	IGF1/IGF1R/MTDH/DAG1/RASD2/IGF2/CX3CL1/PDGFA/MTM1/MYOC/PIK3IP1/PTPN13/SOX9/PLEKHA1/INPP5F/PTEN/TEK/SEMA5A/RAPGEF3/ANGPT1/BAG4/ERBB3/DRD2/CBL/DCN/SIRT1/UNC5B/FGFR1/AXL/EXTL3/NTRK2/PDGFRB/TSC2/PDGFRA/CAT/RET/PPARD/GATA3/LEMD2/HCLS1/CCDC88A/AGT/CASS4/FN1/SH2B3/ERBB4/ARRB2/DAB2IP	48
BP	GO:0000209	protein polyubiquitination	50/2024	267/18888	5.99532e-05	0.00609521	AREL1/ANKIB1/RNF213/DTX3L/DCAF15/TRIM68/TNKS2/TRAF5/CBFB/HUWE1/RNF20/ANAPC2/TPP2/HACE1/HECTD1/NHLRC1/UBE2D4/ANAPC10/UBE2A/RNF217/TNKS/CBL/ARIH1/TRIP12/TRAF3/TRAF2/WWP2/RNF111/PRKN/CDC16/LRSAM1/ZNRF2/CDC23/MAGEL2/TRAF3IP2/UBE2V2/SKP1/FBXO7/FBXW11/RFFL/KLHL42/TOPORS/KBTBD6/ZFP91/AMFR/FZR1/RNF34/MKRN3/FBXO28/HERC5	50
BP	GO:0031400	negative regulation of protein modification process	72/2024	426/18888	6.04542e-05	0.00609521	PRKAR2B/USP4/DNAJA1/SENP2/GNAQ/SPRED1/KIRREL2/DTX3L/CACTIN/MYADM/SOCS3/SPAG9/HIPK3/DNAJC3/PTPN13/PKIB/WNK1/TERF2IP/PPM1F/INPP5F/PTEN/CAMK2N1/TPPP/ANGPT1/NNT/MINAR1/GSK3B/IPO7/DRD2/CBL/SPRED2/SIRT1/DUSP10/YWHAE/NCOA7/LYN/MLXIPL/RGS14/PTPRC/PRKN/PRMT3/BDKRB1/TSC2/NR2F2/MGAT5/GNL3L/PRKDC/PRKAR2A/CHP1/CDKN1A/PRKRIP1/TAF7/SWAP70/ARRB1/SMO/GBA1/ZBED3/PER2/ADNP/HHATL/AGT/PRKAG2/DTNBP1/STK38/SMCR8/LRP5/P…	72
BP	GO:0016239	positive regulation of macroautophagy	21/2024	79/18888	6.15915e-05	0.00609521	RALB/GPSM1/VPS13D/WDR45/IKBKG/FYCO1/UVRAG/SPTLC2/DCN/SIRT1/PRKN/SNX4/LRSAM1/TSC2/VDAC1/SUPT5H/FBXO7/SNX18/HTT/SMCR8/ADRB2	21
BP	GO:0061298	retina vasculature development in camera-type eye	9/2024	19/18888	6.20167e-05	0.00609521	ACVR2B/FZD4/CLIC4/ROM1/LAMA1/PDGFRB/PDGFRA/BMPR2/LRP5	9
BP	GO:0045773	positive regulation of axon extension	13/2024	37/18888	7.05969e-05	0.00682475	ANAPC2/NTN1/SEMA5A/TRPC5/BMPR2/TRPV2/EIF4G2/ADNP/VEGFA/FN1/MAP1B/SEMA7A/CXCL12	13
BP	GO:0006302	double-strand break repair	56/2024	312/18888	7.58016e-05	0.00720971	ARID1A/DTX3L/SAMHD1/TOP2B/ZBTB7A/POGZ/SMARCD3/ERCC4/SMARCAL1/UVRAG/SLX4/KMT5C/KMT5B/HELB/RAD50/FBH1/KLHL15/DCLRE1A/TERF2IP/EPC1/TOP3A/RAD51C/PARP9/BABAM2/BCL7C/TP53BP1/BRD8/MCM9/BCL7A/SIRT1/PBRM1/SETMAR/ARID1B/PALB2/ERCC5/EME1/TIMELESS/POLB/MTA1/LIG4/PRKDC/POLA1/UBE2V2/SLF1/ZFYVE26/EYA3/MEAF6/ATR/ACTR2/RECQL/SLX1A/TNKS1BP1/KAT5/RECQL5/KASH5/FAN1	56
BP	GO:0106027	neuron projection organization	23/2024	92/18888	7.95763e-05	0.00744859	IGF1R/CUX2/KIF1A/DCTN1/LRP8/APP/PTEN/ABCD1/HOMER1/GSK3B/NGEF/SHANK3/MAP1A/ATP1A3/ABI2/EEF2K/ZDHHC15/ITGA3/ARC/ARHGAP44/WASL/DTNBP1/DLG4	23
BP	GO:0042391	regulation of membrane potential	74/2024	446/18888	8.85663e-05	0.00791796	PIEZO1/GNAQ/KCNK2/CUX2/GRIN2C/P2RX7/SSH1/MYOC/MFN1/JUP/KCNH8/CACNA1G/SLC4A4/CRTC1/APP/GRM1/PTEN/SLC25A27/ABCD1/NNT/SOD1/GSK3B/INSYN1/TRPC5/UNC13B/DRD2/DCN/GABRA1/GCLM/GRIA4/YWHAE/SHANK3/WWP2/HCN4/KCNH4/CACNA1I/SCN8A/GRIN3A/PRKN/FHL1/ADORA1/ATP1A3/CHRNB2/NTRK2/GLRB/BCL2L1/ADRB1/EHD3/TRPM4/SCN1A/GRIK4/KCNK6/GABRB1/GABRA3/KCNJ11/KCNK5/ADRA1A/SLC1A7/EIF4A3/GBA1/CACNA1D/TACR1/TBX18/CACNB3/CACNB4/GRIN1…	74
BP	GO:0001885	endothelial cell development	18/2024	64/18888	9.17893e-05	0.00791796	ADD1/MYADM/CLIC4/ARHGEF26/RAPGEF3/HAPLN2/RDX/TJP3/AFDN/COL27A1/RAPGEF1/EDNRB/PLCB1/STC1/TJP2/VEGFA/COL18A1/RAPGEF2	18
BP	GO:0048814	regulation of dendrite morphogenesis	18/2024	64/18888	9.17893e-05	0.00791796	CDKL3/CUX2/OBSL1/FZD4/ANAPC2/PARP6/LRP8/GSK3B/TRPC5/LZTS1/CHRNB2/CUX1/NR2E1/EEF2K/HECW2/HECW1/ANKRD27/RAPGEF2	18
BP	GO:0010639	negative regulation of organelle organization	63/2024	365/18888	9.19594e-05	0.00791796	FNIP1/IGF1/ADCK1/ADD1/GMFB/CAPZB/CAPG/TNKS2/MYADM/KANK4/SSH1/MTM1/ERCC4/KANK2/BBS4/MYOC/SLX4/HUWE1/TCHP/WDR47/RAD50/PFN2/FEZ1/SPTBN1/TERF2IP/ACAA2/SUB1/RDX/ARHGEF7/ODF2L/TNKS/SMG6/HDGFL3/SETMAR/MAP2/CORO2B/SHANK3/KANK1/PLEKHH2/PRKN/ARFGEF1/NUPR1/TSC2/BCL2L1/SSH3/GNL3L/TMEM14A/TBC1D4/CCP110/SWAP70/MPHOSPH9/XRN1/ARHGEF18/MAP1B/GSN/ANKRD27/SLX1A/SMCR8/SSH2/WDR44/SPTB/KAT2B/TBCD	63
BP	GO:0072583	clathrin-dependent endocytosis	15/2024	48/18888	9.40741e-05	0.00791796	NEU3/STON1/GPR107/INPP5F/GAK/AAK1/CLTC/PICALM/SMAP1/TNK2/ITGA4/AP2B1/ITSN1/WASL/AP2M1	15
BP	GO:0007409	axonogenesis	75/2024	455/18888	9.87237e-05	0.00791796	CDKL3/IGF1R/PITPNA/NGFR/DAG1/PAK1/TOP2B/MARK2/SEMA6A/PTK7/NKX2-8/USP9X/SLIT3/WDR47/FEZ1/ANAPC2/APP/NTN1/CDH11/PTEN/KLF7/SEMA5A/FSTL4/NEFL/B3GNT2/GSK3B/TRPC5/PICALM/DRD2/BRSK2/ARHGAP35/LRRC4C/MAP2/TRAK1/ENAH/UNC5B/MAP1A/SEMA3G/UNC5A/SLITRK2/CHRNB2/NTRK2/KIF5A/PRKCQ/NR2E1/RET/EPHA5/ITGA4/BMPR2/SYNGAP1/ADCY1/GATA3/SMO/TRPV2/APBB2/EIF4G2/DIP2B/ADNP/RAC1/MAG/NUMBL/VEGFA/PLXNA1/NOTCH3/B4GALT5/FN1/MAP1B…	75
BP	GO:0051650	establishment of vesicle localization	39/2024	196/18888	9.94918e-05	0.00791796	TRAPPC11/TRAK2/IKBKG/KIF1A/FYCO1/RAB11A/AP3M1/ACTN4/DCTN1/SYBU/UNC13B/PICALM/TRAPPC9/KIF3B/EXOC5/SEC16A/MAP2/GBF1/TRAK1/PRKN/TRAPPC13/KIF5A/KIF1C/SEPTIN5/SNAP23/DCTN2/TRAPPC8/AP3S2/ITGA4/CADPS/DYNC1I1/FBXW11/BLOC1S5/HTT/EXOC4/TRAPPC10/WASL/DTNBP1/TFG	39
BP	GO:0043244	regulation of protein-containing complex disassembly	28/2024	124/18888	9.98653e-05	0.00791796	IGF1R/ADD1/CAPZB/NES/CAPG/FYCO1/PDXP/UVRAG/WDR47/UPF1/SCAF8/WNK1/SPTBN1/SEMA5A/RDX/CLEC16A/OGFOD1/HDGFL3/JMJD4/MAP1A/PLEKHH2/SWAP70/GBA1/MAP1B/GSN/SMCR8/ADRB2/SPTB	28
BP	GO:0050804	modulation of chemical synaptic transmission	80/2024	493/18888	0.000100609	0.00791796	CACNA2D2/APBA1/FBXL20/PRKAR2B/SLC7A10/GPR158/CUX2/NGFR/GRIN2C/DAG1/EIF4EBP2/GRID2IP/SHISA7/CX3CL1/SSH1/VGF/PFN2/PLK2/SYT12/ANAPC2/LRP8/SYBU/APP/CDH11/GRM1/PTEN/HOMER1/NEFL/GSK3B/DRD2/LRRC4C/GRIA4/SHANK3/RGS14/MAP1A/LZTS1/EIF4E/GRIN3A/SLC7A11/PRKN/CALB1/ADORA1/CHRNB2/CASK/NTRK2/USP46/SEPTIN5/NR2E1/GRIK4/SLC6A1/SHISA9/OTOF/ADRA1A/SYNGAP1/EIF4A3/ADCY1/PLCB1/CACNG7/PRKCB/DGKI/SLC1A3/TACR1/ADNP/ARC/CA…	80
BP	GO:0030813	positive regulation of nucleotide catabolic process	9/2024	20/18888	0.000102046	0.00791796	IGF1/P2RX7/GPD1/SLC4A4/ZBTB20/APP/MLXIPL/RPTOR/KAT2B	9
BP	GO:0033123	positive regulation of purine nucleotide catabolic process	9/2024	20/18888	0.000102046	0.00791796	IGF1/P2RX7/GPD1/SLC4A4/ZBTB20/APP/MLXIPL/RPTOR/KAT2B	9
BP	GO:0045821	positive regulation of glycolytic process	9/2024	20/18888	0.000102046	0.00791796	IGF1/P2RX7/GPD1/SLC4A4/ZBTB20/APP/MLXIPL/RPTOR/KAT2B	9
BP	GO:0060216	definitive hemopoiesis	9/2024	20/18888	0.000102046	0.00791796	CBFB/HOXB3/HIPK1/TGFBR3/TEK/ZFPM1/HOXB4/BCR/ADAR	9
BP	GO:0006470	protein dephosphorylation	41/2024	210/18888	0.000104011	0.00796562	PPP6R1/HSP90AB1/PPP6R3/PTPRH/GNA12/SSH1/MTM1/PDXP/PTPN13/PPM1F/PTEN/ITGA1/DUSP11/PTPRF/PPP2R2A/GSK3B/PPM1K/DUSP10/YWHAE/MTMR4/PPP1R12A/ANKLE2/PTPRC/PHLPP2/ADORA1/PPM1M/PDGFRB/SBF1/MGAT5/PTPRG/LRRC59/PPP2R5E/MTMR3/FBXW11/PTPRN2/SWAP70/GBA1/HTT/DUSP4/SSH2/PPM1B	41
BP	GO:0008088	axo-dendritic transport	20/2024	76/18888	0.000106458	0.00804181	APBA1/TRAK2/KIF1A/DST/AP3M1/FEZ1/SYBU/APP/SOD1/NEFL/KIF3B/MAP2/TRAK1/MAP1A/KIF5A/KIF1C/AP3S2/FBXW11/BLOC1S5/DTNBP1	20
BP	GO:0099177	regulation of trans-synaptic signaling	80/2024	494/18888	0.000107733	0.00804181	CACNA2D2/APBA1/FBXL20/PRKAR2B/SLC7A10/GPR158/CUX2/NGFR/GRIN2C/DAG1/EIF4EBP2/GRID2IP/SHISA7/CX3CL1/SSH1/VGF/PFN2/PLK2/SYT12/ANAPC2/LRP8/SYBU/APP/CDH11/GRM1/PTEN/HOMER1/NEFL/GSK3B/DRD2/LRRC4C/GRIA4/SHANK3/RGS14/MAP1A/LZTS1/EIF4E/GRIN3A/SLC7A11/PRKN/CALB1/ADORA1/CHRNB2/CASK/NTRK2/USP46/SEPTIN5/NR2E1/GRIK4/SLC6A1/SHISA9/OTOF/ADRA1A/SYNGAP1/EIF4A3/ADCY1/PLCB1/CACNG7/PRKCB/DGKI/SLC1A3/TACR1/ADNP/ARC/CA…	80
BP	GO:0098930	axonal transport	18/2024	65/18888	0.000114364	0.00843005	TRAK2/KIF1A/DST/AP3M1/FEZ1/SYBU/SOD1/NEFL/KIF3B/MAP2/TRAK1/MAP1A/KIF5A/KIF1C/AP3S2/FBXW11/BLOC1S5/DTNBP1	18
BP	GO:0051897	positive regulation of phosphatidylinositol 3-kinase/protein kinase B signal transduction	35/2024	171/18888	0.000123691	0.00900504	IGF1/IGF1R/MTDH/RASD2/IGF2/CX3CL1/PDGFA/MYOC/SOX9/TEK/SEMA5A/ANGPT1/BAG4/ERBB3/CBL/DCN/SIRT1/UNC5B/FGFR1/AXL/EXTL3/NTRK2/PDGFRB/PDGFRA/CAT/RET/PPARD/GATA3/HCLS1/CCDC88A/AGT/CASS4/FN1/ERBB4/ARRB2	35
BP	GO:0006865	amino acid transport	33/2024	158/18888	0.000127446	0.00916524	APBA1/SLC7A10/SLC1A2/P2RX7/VPS54/SLC6A20/LRRC8D/SLC38A7/SLC32A1/SLC43A1/GRM1/SLC36A4/SLC7A14/LRRC8C/SERINC5/SLC7A6/SLC7A11/SLC16A10/ADORA1/NTRK2/SLC6A17/SLC66A1/SLC6A1/SLC1A7/SLC1A3/PER2/SV2A/LRRC8A/CACNB4/DTNBP1/PRKG1/SFXN5/LRP5	33
BP	GO:0007613	memory	28/2024	126/18888	0.000133822	0.00950778	KCNK2/CUX2/EIF4EBP2/CSMD1/SHISA7/CRTC1/PLK2/CAMK2N1/DRD2/SHANK3/RGS14/ITGA5/MAP1A/CALB1/CHRNB2/MDK/SLC6A1/ADCY1/ATXN1/PLCB1/BRINP1/TACR1/ADNP/ITGA3/ARC/COMT/PAK5/KAT2B	28
BP	GO:0032970	regulation of actin filament-based process	65/2024	385/18888	0.000139282	0.00974395	ADD1/BRK1/WASHC4/GMFB/CRK/CAPZB/CAPG/NEB/TRPM2/MYADM/PAK1/CX3CL1/PDGFA/KANK4/SSH1/KANK2/PDXP/BBS4/MYOC/JUP/FCHSD1/PFN2/HCK/SPTBN1/PPM1F/SEMA5A/RAPGEF3/RDX/BAG4/RHOF/ARHGAP35/DVL2/CORO2B/SHANK3/HCN4/KANK1/PLEKHH2/PRKN/ARFGEF1/ADORA1/PDGFRB/MAGEL2/PDGFRA/ABI2/SSH3/TRPM4/CDC42EP3/EPHA5/SWAP70/HCLS1/STC1/CCDC88A/TGFB3/TACR1/RAC1/MYH9/ARHGEF18/ARHGAP44/GSN/FRMD6/ATP2A2/SSH2/GPM6B/SPTB/CXCL12	65
BP	GO:0009185	ribonucleoside diphosphate metabolic process	27/2024	120/18888	0.00014045	0.00974395	IGF1/ZBTB7A/P2RX7/GPD1/DHTKD1/SLC4A4/RRM1/ZBTB20/APP/ENTPD5/CBFA2T3/MLXIPL/ENTPD2/CASK/NUPR1/BPGM/FKRP/CAD/GPI/AK5/RPTOR/AK3/TJP2/NCOR1/EP300/PRKAG2/KAT2B	27
BP	GO:0009132	nucleoside diphosphate metabolic process	28/2024	127/18888	0.000154393	0.0105867	IGF1/ZBTB7A/P2RX7/GPD1/DHTKD1/SLC4A4/RRM1/ZBTB20/APP/ENTPD5/CBFA2T3/MLXIPL/ENTPD2/CASK/NUPR1/BPGM/FKRP/CAD/GPI/AK5/RPTOR/ENTPD3/AK3/TJP2/NCOR1/EP300/PRKAG2/KAT2B	28
BP	GO:0045744	negative regulation of G protein-coupled receptor signaling pathway	17/2024	61/18888	0.000161312	0.010934	ARRDC3/SLIT3/NECAB2/DRD2/INPP5A/GRK2/RPGRIP1L/RGS14/APLNR/ADA/ARRB1/PADI2/BICD1/SH2B3/ADRB2/RPH3AL/ARRB2	17
BP	GO:0034067	protein localization to Golgi apparatus	11/2024	30/18888	0.000163889	0.0109824	VPS13D/OBSL1/ARL5B/GAK/GBF1/ARFRP1/SYS1/ARL5A/SORL1/RAB6B/ZDHHC15	11
BP	GO:0034284	response to monosaccharide	41/2024	215/18888	0.000177285	0.0117466	IGF1R/PDE8B/SMAD2/SREBF1/ACVR2B/PTPRN/SLC2A5/ITGA2/RAB11FIP5/SELENOT/ZBTB20/SYBU/SIDT2/KLF7/EIF2B1/RBM4/UNC13B/GLUL/COL4A3/BRSK2/GCLM/MLXIPL/EGR1/KHK/STXBP4/EXTL3/NDUFAF2/NKX2-2/TRPM4/CAT/EPHA5/KCNJ11/COL6A2/PTPRN2/RPTOR/PLCB1/PRKCB/ZBED3/ILDR2/LRP5/KAT5	41
BP	GO:0006110	regulation of glycolytic process	15/2024	51/18888	0.00020126	0.0129003	IGF1/ZBTB7A/P2RX7/GPD1/SLC4A4/ZBTB20/APP/CBFA2T3/MLXIPL/NUPR1/RPTOR/NCOR1/EP300/PRKAG2/KAT2B	15
BP	GO:0030811	regulation of nucleotide catabolic process	15/2024	51/18888	0.00020126	0.0129003	IGF1/ZBTB7A/P2RX7/GPD1/SLC4A4/ZBTB20/APP/CBFA2T3/MLXIPL/NUPR1/RPTOR/NCOR1/EP300/PRKAG2/KAT2B	15
BP	GO:0033121	regulation of purine nucleotide catabolic process	15/2024	51/18888	0.00020126	0.0129003	IGF1/ZBTB7A/P2RX7/GPD1/SLC4A4/ZBTB20/APP/CBFA2T3/MLXIPL/NUPR1/RPTOR/NCOR1/EP300/PRKAG2/KAT2B	15
BP	GO:0043524	negative regulation of neuron apoptotic process	33/2024	162/18888	0.000208976	0.0132509	BTG2/NES/TYRO3/CX3CL1/NMNAT1/VPS54/SLC25A27/ANGPT1/SOD1/NEFL/ZPR1/ERBB3/SIRT1/GCLM/HIPK2/UNC5B/PRKN/AXL/NTRK2/BCL2L1/LIG4/MDK/KDM2B/FBXO7/GPI/CRLF1/SYNGAP1/TGFB3/GBA1/ADNP/MAG/IL6ST/NRBP2	33
BP	GO:0030516	regulation of axon extension	22/2024	92/18888	0.000225707	0.0140291	CDKL3/SEMA6A/ANAPC2/NTN1/SEMA5A/GSK3B/TRPC5/MAP2/SEMA3G/BMPR2/TRPV2/EIF4G2/DIP2B/ADNP/MAG/VEGFA/FN1/MAP1B/TTL/SEMA6C/SEMA7A/CXCL12	22
BP	GO:0032272	negative regulation of protein polymerization	20/2024	80/18888	0.000227101	0.0140291	ADD1/CAPZB/CAPG/MYADM/KANK4/SSH1/KANK2/BBS4/PFN2/SPTBN1/RDX/ARHGEF7/MAP2/KANK1/ARFGEF1/SSH3/GSN/SSH2/SPTB/TBCD	20
BP	GO:0001764	neuron migration	36/2024	183/18888	0.000228385	0.0140291	CRK/EOMES/TOP2B/TYRO3/CX3CL1/SH3RF1/MARK2/SEMA6A/BBS4/NEXMIF/USP9X/NTN1/DRD2/YWHAE/LRP12/FGFR1/AXL/NTRK2/NAV1/ABI2/NR2F2/FKRP/MDK/GATA3/APBB2/RAC1/ITGA3/VEGFA/ASCL1/PLXNA1/MAP1B/PHOX2B/PRKG1/CXCL12/DAB2IP/RAPGEF2	36
BP	GO:0014074	response to purine-containing compound	30/2024	143/18888	0.000232851	0.0140646	TMEM38A/TRPM2/TOP2B/P2RX7/SSH1/PDXP/GPD1/SREBF1/VGF/TEK/RAPGEF3/ZFP36L1/ADSS2/TRPC3/PDE3A/HCN4/ADORA1/RAPGEF1/TRPM4/INHBB/EEF2K/SLC6A1/CAD/KCNJ11/ADA/ITPR2/STC1/XRN1/CARM1/RAPGEF2	30
BP	GO:0043393	regulation of protein binding	28/2024	130/18888	0.000234059	0.0140646	RALB/ADD1/CRK/DTX3L/NES/STK4/MARK2/USP9X/APP/PTPRF/EPB41/GSK3B/MAP2/HIPK2/ZFPM1/MARK3/PRKN/IFIT1/NVL/SYMPK/GNL3L/ITGA4/CDKN1A/ATP2A3/ATP2A2/ADRB2/ARRB2/RAPGEF2	28
BP	GO:0030323	respiratory tube development	38/2024	197/18888	0.00023612	0.0140646	WNT2/TGFBR2/LAMA5/SMAD2/DAG1/CCBE1/PDGFA/PTK7/STRA6/STK40/TNC/NKX2-8/SREBF1/ACVR2B/SOX9/PHF14/TULP3/AIMP2/HIPK2/DLG5/PCSK5/LAMA1/CRISPLD2/TIMELESS/SLC7A11/FGFR1/PDGFRA/FOXJ1/BMPR2/ADA/ODAD4/TGFB3/ITGA3/VEGFA/ASCL1/EP300/RBBP9/EPAS1	38
BP	GO:0060324	face development	15/2024	52/18888	0.000255124	0.0150446	ANKRD11/STRA6/SOX3/HOXB3/BBS4/CSRNP1/PLEKHA1/CRISPLD2/PDGFRA/SKI/TGFB3/CRISPLD1/EP300/LEF1/MSX1	15
BP	GO:0045785	positive regulation of cell adhesion	77/2024	485/18888	0.00027066	0.0158028	IGF1/ARID1A/PIEZO1/TGFBR2/LAMC1/CRK/IL4R/DAG1/STK4/IGF2/MYADM/CALR/CX3CL1/CBFB/SMARCD3/HYAL1/MYOC/JUP/HAVCR2/P4HB/ITGA2/CDK6/PPM1F/SHB/TEK/ZFHX3/ANGPT1/ADAM19/GSK3B/SYK/ARHGEF7/BAG4/DOCK8/AFDN/MAGI1/PBRM1/DUSP10/POLDIP2/LYN/ARID1B/PRKCA/CD44/ITGA5/LAMA1/PTPRC/TGM2/UTRN/PRKCQ/EMP2/PIK3R6/ICOSLG/RET/MDK/CD80/PDCD1LG2/ITGA4/ITPKB/ADA/SART1/GATA3/DNAJA3/FRMD5/CYLD/RAC1/ITGA3/CSK/VEGFA/CASS4/FN1/COL8A…	77
BP	GO:0032486	Rap protein signal transduction	7/2024	14/18888	0.000278545	0.0161037	RAP2B/PLK2/RAPGEF3/RDX/CBL/RAPGEF1/RAPGEF2	7
BP	GO:0021761	limbic system development	27/2024	125/18888	0.000285677	0.0163557	IGF1R/BTG2/ALK/CRK/MFSD2A/SOX3/BBS4/CDK6/SLC32A1/FEZ1/LRP8/PTEN/NEFL/GSK3B/DRD2/YWHAE/ATAT1/PHLPP2/FGFR1/TBX3/XRN2/NR2E1/EPHA5/MDK/SMO/PLXNA1/LEF1	27
BP	GO:0046777	protein autophosphorylation	37/2024	192/18888	0.0002888	0.0163755	IGF1R/ALK/STK17B/STK4/PAK1/TYRO3/MARK2/PDGFA/PEAK1/RAD50/HCK/RAP2B/PDGFC/MAP3K9/PIKFYVE/WNK3/GSK3B/LYN/MARK3/PTPRC/FGFR1/MAP3K3/NTRK2/PDGFRB/TNK1/PDGFRA/CHP1/EEF2K/SMG1/MKNK1/CAD/AATK/VEGFA/ATR/WNK2/ERBB4/TNKS1BP1	37
BP	GO:0021766	hippocampus development	22/2024	94/18888	0.000312854	0.0174447	IGF1R/BTG2/ALK/CRK/MFSD2A/BBS4/CDK6/SLC32A1/FEZ1/LRP8/PTEN/NEFL/GSK3B/YWHAE/ATAT1/PHLPP2/XRN2/NR2E1/EPHA5/MDK/SMO/LEF1	22
BP	GO:0060323	head morphogenesis	12/2024	37/18888	0.000316531	0.0174447	ANKRD11/STRA6/CSRNP1/PLEKHA1/CRISPLD2/PDGFRA/SKI/TGFB3/CRISPLD1/EP300/LEF1/MSX1	12
BP	GO:1905508	protein localization to microtubule organizing center	12/2024	37/18888	0.000316531	0.0174447	C2CD3/BBS4/RAB11A/HOOK3/NUMA1/GSK3B/NSFL1C/DCTN2/GOLGB1/CEP350/CEP72/BICD1	12
BP	GO:0043401	steroid hormone mediated signaling pathway	29/2024	139/18888	0.00032363	0.0175571	ARID1A/DNAJA1/TRIM68/CALR/PAK1/PMEPA1/ZBTB7A/KANK2/NR3C2/FOXP1/ABHD2/RXRA/SIRT1/PDE3A/ESRRB/DAXX/NR2E1/CNOT9/RBFOX2/PPARD/TAF7/PADI2/NCOR2/PPARGC1B/NCOR1/CARM1/EP300/RWDD1/KMT2D	29
BP	GO:0099003	vesicle-mediated transport in synapse	41/2024	221/18888	0.000324525	0.0175571	FBXL20/PACSIN1/STON1/P2RX7/GIT2/SLC32A1/PFN2/SYT12/ATP6V1A/PTEN/EPS15/GAK/UNC13B/AAK1/PICALM/BRSK2/PCLO/CTBP1/PRKN/CASK/SEPTIN5/SNAP23/AP3S2/CADPS/GRIPAP1/BSN/AP2B1/OTOF/PLD2/PLD1/ITSN1/PRKCB/SV2A/ARC/CACNB4/DTNBP1/BLTP1/ATP2A2/AP2M1/PRKAR1B/CLSTN1	41
BP	GO:0007265	Ras protein signal transduction	26/2024	120/18888	0.000348691	0.0184522	IGF1/RALB/RAPGEF6/DHCR24/RGL1/G3BP2/CDK2/PLK2/NTN1/RAPGEF5/KSR2/RAPGEF3/NRAS/RAPGEF1/TRIM67/ITPKB/CDKN1A/SYNGAP1/PLD1/STK19/RASGEF1B/RASA3/G3BP1/DAB2IP/SH2B2/RAPGEF2	26
BP	GO:0007612	learning	31/2024	153/18888	0.000353192	0.0184522	PRKAR2B/BTG2/PDE8B/CSMD1/STRA6/APP/RAPGEF3/DRD2/SHANK3/RGS14/MAP1A/C1QL1/SLC7A11/PRKN/CHRNB2/NTRK2/DDHD2/VDAC1/SLC6A1/SYNGAP1/EIF4A3/ATXN1/PLCB1/TACR1/ARC/HTT/COMT/PDE1B/PAK5/GRIN1/DLG4	31
BP	GO:0034446	substrate adhesion-dependent cell spreading	23/2024	101/18888	0.000353201	0.0184522	LAMC1/CRK/LAMA5/MYADM/CALR/TYRO3/MYOC/P4HB/FZD4/PEAK1/ACTN4/TEK/ITGB7/ARHGEF7/KANK1/AXL/MDK/ITGA4/PARVA/RAC1/CASS4/FN1/UNC13D	23
BP	GO:0051054	positive regulation of DNA metabolic process	52/2024	301/18888	0.000353586	0.0184522	IGF1R/ARID1A/BAZ1A/NFRKB/HSP90AB1/TNKS2/TOP2B/SMARCD3/SLX4/USP9X/KMT5C/KMT5B/CDK2/E2F7/RAD50/PKIB/TERF2IP/EPC1/BABAM2/BCL7C/TP53BP1/BRD8/TNKS/OTUD4/BCL7A/SIRT1/PBRM1/SETMAR/ARID1B/TIMELESS/PTPRC/USP1/FGFR1/SMOC2/PDGFRB/PRKCQ/NVL/PRKDC/UBE2V2/SLF1/PARM1/CDKN1A/RFC2/EYA3/STAT6/MEAF6/ATR/CCT2/ACTR2/GFER/SLX1A/KAT5	52
BP	GO:0031345	negative regulation of cell projection organization	38/2024	201/18888	0.000358616	0.0185505	CDKL3/CAPZB/SEMA6A/TCHP/PFN2/NTN1/INPP5F/PTEN/SEMA5A/FSTL4/MINAR1/GSK3B/TRPC5/GAK/ODF2L/MAP2/NGEF/CBFA2T2/KANK1/ADCY6/SEMA3G/PRAG1/PTPRG/CCP110/SYNGAP1/GLCE/MPHOSPH9/DIP2B/MAG/ITGA3/CARM1/ARHGAP44/RTN4RL2/DTNBP1/SEMA6C/SEMA7A/WDR44/RAPGEF2	38
BP	GO:0003085	negative regulation of systemic arterial blood pressure	9/2024	23/18888	0.0003683	0.0188508	BBS4/PRCP/ARHGAP42/ADORA1/ADRB1/KCNK6/BMPR2/ADRA1A/ADRB2	9
BP	GO:0051258	protein polymerization	50/2024	287/18888	0.000371664	0.0188508	TUBGCP3/ADD1/CAPZB/CAPG/INF2/MYADM/PAK1/GAS7/TUBGCP6/KANK4/SSH1/KANK2/BBS4/TPPP2/FCHSD1/PFN2/HCK/DCTN1/NUMA1/SPTBN1/TPPP/NEFL/RDX/HAUS6/ARHGEF7/BAG4/PRUNE1/HDGFL3/MAP2/TUBGCP4/KANK1/PRKN/RANBP9/ARFGEF1/ARPC4/CORO7/SSH3/CDC42EP3/GPX4/PSTPIP2/HCLS1/RAC1/TOGARAM1/WASL/MAP1B/GSN/SSH2/SPTB/TBCD/TTC17	50
BP	GO:0043010	camera-type eye development	58/2024	346/18888	0.000374011	0.0188508	WNT2/PRDM1/TGFBR2/FAT1/SPRED1/NES/MFSD2A/MEGF11/SMARCD3/STRA6/BBS4/ACVR2B/FZD4/CLIC4/SOX9/HIPK1/RRM1/ATP2B2/RDH13/TULP3/MAB21L1/DRD2/SPRED2/RPGRIP1L/ARHGAP35/ROM1/HIPK2/TTLL5/LAMA1/SLC7A11/CALB1/BCAR3/NECTIN3/NTRK2/TUB/PDGFRB/PDGFRA/SKI/ABI2/XRN2/PDE6A/NPHP1/FKRP/NR2E1/RET/KDM2B/BMPR2/SDK2/GATA3/TDRD7/PKNOX1/FZR1/VEGFA/COL8A1/ZEB1/DTNBP1/CASP2/LRP5	58
BP	GO:0002064	epithelial cell development	40/2024	216/18888	0.00039594	0.0197869	PRDM1/ADD1/FAT1/MYADM/BHLHA15/PLEC/MYO1E/CDK6/CLIC4/SOX9/FNDC3A/SIDT2/ARHGEF26/RAPGEF3/HAPLN2/HYDIN/RDX/GSK3B/TJP3/AFDN/COL27A1/KLF5/RAPGEF1/ABI2/NKX2-2/SIPA1L3/FOXJ1/EDNRB/CDKN1A/PLCB1/STC1/SMO/TJP2/DACT2/VEGFA/FRMD6/IL6ST/EPAS1/COL18A1/RAPGEF2	40
BP	GO:0015931	nucleobase-containing compound transport	42/2024	231/18888	0.000428942	0.0212561	SENP2/TGFBR2/SLC25A51/RBFOX1/IWS1/AKAP8L/P2RX7/NUP85/G3BP2/SLBP/SLC35D1/LRPPRC/UPF1/SLC35A2/WNK1/SIDT2/ABCD1/ZC3H11A/UPF3B/LRRC8C/ZFP36L1/NUTF2/TNKS/SLC35D2/NUP93/SMG6/SLC25A19/SLC29A2/THOC7/NOL6/NUP214/EIF4E/XPO1/ADORA1/SMG1/EIF4A3/NCBP2/SLC25A24/SMG5/ARC/LRRC8A/ABCC5	42
BP	GO:0060078	regulation of postsynaptic membrane potential	30/2024	148/18888	0.000432667	0.021262	CUX2/GRIN2C/P2RX7/SSH1/APP/GRM1/PTEN/GSK3B/INSYN1/UNC13B/DRD2/GABRA1/GRIA4/SHANK3/GRIN3A/ADORA1/CHRNB2/GLRB/ADRB1/GRIK4/GABRB1/GABRA3/SLC1A7/EIF4A3/GRIN1/DLG4/KCNA2/ADRB2/PRKAR1B/ARRB2	30
BP	GO:0030837	negative regulation of actin filament polymerization	17/2024	66/18888	0.000449907	0.0219264	ADD1/CAPZB/CAPG/MYADM/KANK4/SSH1/KANK2/BBS4/PFN2/SPTBN1/RDX/KANK1/ARFGEF1/SSH3/GSN/SSH2/SPTB	17
BP	GO:0042698	ovulation cycle	18/2024	72/18888	0.000458906	0.0221817	IGF1R/TYRO3/SLIT3/PTPRN/FZD4/PLEKHA1/SIRT1/EGR1/AXL/PDGFRA/MDK/GABRB1/TNFAIP6/TGFB3/NCOR2/ADNP/GAS2/CASP2	18
BP	GO:0031669	cellular response to nutrient levels	43/2024	239/18888	0.000464427	0.0222661	FNIP1/RALB/IGF1R/PIK3C2B/MFSD2A/WDR45/BHLHA15/WDR45B/SUV39H1/KANK2/TNC/SREBF1/WDR59/PIK3R4/CLEC16A/GLUL/RXRA/SIRT1/SLC39A5/DEPDC5/MLXIPL/NFE2L2/TSC2/ZFYVE1/MYBBP1A/INHBB/FADS1/MTMR3/CDKN1A/PPARD/BMPR2/RPTOR/PLD1/TBL2/GBA1/ASNS/USF2/MN1/COMT/EP300/PRKAG2/KAT5/KAT2B	43
BP	GO:0009135	purine nucleoside diphosphate metabolic process	24/2024	110/18888	0.000519511	0.0244034	IGF1/ZBTB7A/P2RX7/GPD1/DHTKD1/SLC4A4/ZBTB20/APP/CBFA2T3/MLXIPL/ENTPD2/CASK/NUPR1/BPGM/FKRP/GPI/AK5/RPTOR/AK3/TJP2/NCOR1/EP300/PRKAG2/KAT2B	24
BP	GO:0009179	purine ribonucleoside diphosphate metabolic process	24/2024	110/18888	0.000519511	0.0244034	IGF1/ZBTB7A/P2RX7/GPD1/DHTKD1/SLC4A4/ZBTB20/APP/CBFA2T3/MLXIPL/ENTPD2/CASK/NUPR1/BPGM/FKRP/GPI/AK5/RPTOR/AK3/TJP2/NCOR1/EP300/PRKAG2/KAT2B	24
BP	GO:0045446	endothelial cell differentiation	26/2024	123/18888	0.000521423	0.0244034	ADD1/MYADM/ACVR2B/FZD4/CLIC4/ARHGEF26/RAPGEF3/HAPLN2/RDX/TJP3/AFDN/COL27A1/RAPGEF1/NR2F2/FOXJ2/EDNRB/BMPR2/PLCB1/STC1/TJP2/GDF2/VEGFA/ZEB1/FZD2/COL18A1/RAPGEF2	26
BP	GO:0003158	endothelium development	29/2024	143/18888	0.000530191	0.0244456	ADD1/MYADM/ACVR2B/FZD4/CLIC4/FOXP1/KRIT1/PDCD10/ARHGEF26/RAPGEF3/HAPLN2/RDX/TJP3/AFDN/COL27A1/RAPGEF1/NR2F2/FOXJ2/EDNRB/BMPR2/PLCB1/STC1/TJP2/GDF2/VEGFA/ZEB1/FZD2/COL18A1/RAPGEF2	29
BP	GO:0023058	adaptation of signaling pathway	9/2024	24/18888	0.000533581	0.0244456	NECAB2/RDH11/DRD2/GRK2/APLNR/ENTREP1/ARRB1/ADRB2/ARRB2	9
BP	GO:2000781	positive regulation of double-strand break repair	20/2024	85/18888	0.000534761	0.0244456	ARID1A/TOP2B/SMARCD3/KMT5C/KMT5B/EPC1/BCL7C/BRD8/BCL7A/SIRT1/PBRM1/SETMAR/ARID1B/TIMELESS/PRKDC/UBE2V2/SLF1/MEAF6/ACTR2/KAT5	20
BP	GO:0032956	regulation of actin cytoskeleton organization	57/2024	344/18888	0.000561485	0.0254698	ADD1/BRK1/WASHC4/GMFB/CRK/CAPZB/CAPG/NEB/TRPM2/MYADM/PAK1/CX3CL1/PDGFA/KANK4/SSH1/KANK2/PDXP/BBS4/MYOC/FCHSD1/PFN2/HCK/SPTBN1/PPM1F/SEMA5A/RAPGEF3/RDX/BAG4/RHOF/ARHGAP35/DVL2/CORO2B/SHANK3/KANK1/PLEKHH2/PRKN/ARFGEF1/PDGFRB/MAGEL2/PDGFRA/ABI2/SSH3/CDC42EP3/EPHA5/SWAP70/HCLS1/CCDC88A/TGFB3/TACR1/RAC1/ARHGEF18/ARHGAP44/GSN/SSH2/GPM6B/SPTB/CXCL12	57
BP	GO:0042147	retrograde transport, endosome to Golgi	22/2024	98/18888	0.000579008	0.026003	ANKFY1/SNX32/SPAG9/VPS29/VPS54/DCTN1/PIKFYVE/STX6/CLTC/HEATR5B/TMEM87A/GBF1/ARFRP1/PRKN/RIC1/MAGEL2/EHD3/EVI5/RAB6B/PHETA2/TRAPPC10/TMEM87B	22
BP	GO:0006469	negative regulation of protein kinase activity	33/2024	171/18888	0.000582058	0.026003	PRKAR2B/DNAJA1/GNAQ/SPRED1/HIPK3/PKIB/PPM1F/PTEN/CAMK2N1/IPO7/CBL/SIRT1/DUSP10/LYN/RGS14/PTPRC/TSC2/NR2F2/PRKAR2A/CHP1/CDKN1A/PRKRIP1/TAF7/GBA1/AGT/PRKAG2/DTNBP1/STK38/SMCR8/LRP5/PRKAR1B/ADAR/DAB2IP	33
BP	GO:0099504	synaptic vesicle cycle	37/2024	199/18888	0.000592008	0.0261275	FBXL20/PACSIN1/STON1/P2RX7/GIT2/SLC32A1/PFN2/SYT12/ATP6V1A/PTEN/GAK/UNC13B/PICALM/BRSK2/PCLO/CTBP1/PRKN/CASK/SEPTIN5/SNAP23/AP3S2/CADPS/GRIPAP1/BSN/AP2B1/OTOF/PLD2/PLD1/ITSN1/PRKCB/SV2A/CACNB4/DTNBP1/BLTP1/ATP2A2/AP2M1/PRKAR1B	37
BP	GO:0010811	positive regulation of cell-substrate adhesion	26/2024	124/18888	0.000593707	0.0261275	CRK/DAG1/STK4/MYADM/CALR/CX3CL1/MYOC/JUP/P4HB/CDK6/PPM1F/TEK/GSK3B/ARHGEF7/POLDIP2/ITGA5/UTRN/EMP2/MDK/RAC1/ITGA3/VEGFA/CASS4/FN1/COL8A1/UNC13D	26
BP	GO:0072659	protein localization to plasma membrane	50/2024	293/18888	0.000606074	0.0264742	PACSIN1/GPR158/PALM/LAMA5/RAPGEF6/ASB3/RAMP1/JUP/RAB11A/PDZK1/LYPLA1/DPP6/WNK1/SPTBN1/FRMD8/TSPAN33/WNK3/RDX/NHLRC1/GAK/BAG4/CLTC/PICALM/AFDN/AKT2/EXOC5/SEC16A/ARFRP1/MAP7/STAC2/NECTIN3/SYS1/EMP2/BCL2L1/EHD3/FYB1/SORL1/GRIPAP1/KCNJ11/CCDC88A/NKD2/ITGA3/STX7/CSK/DENND4C/CACNB3/ARHGAP44/AP2M1/ARHGEF16/RAPGEF2	50
BP	GO:0098876	vesicle-mediated transport to the plasma membrane	30/2024	151/18888	0.00061485	0.0266601	VPS29/RAB11A/LYPLA1/VPS50/SPTBN1/INPP5F/EPS15/STX6/RAB11FIP4/EXOC5/SEC16A/ARFRP1/OSBPL5/DENND1C/SNX4/SYS1/EHD3/SORL1/GRIPAP1/RABEP1/DEF6/ANKRD50/CSK/EXOC4/SNX27/ARHGAP44/ANKRD27/BLTP1/CLSTN1/DENND1A	30
BP	GO:0051494	negative regulation of cytoskeleton organization	32/2024	165/18888	0.00063984	0.0275412	ADD1/GMFB/CAPZB/CAPG/MYADM/KANK4/SSH1/KANK2/BBS4/MYOC/WDR47/PFN2/SPTBN1/RDX/ARHGEF7/HDGFL3/MAP2/CORO2B/SHANK3/KANK1/PLEKHH2/PRKN/ARFGEF1/SSH3/SWAP70/ARHGEF18/MAP1B/GSN/SSH2/SPTB/KAT2B/TBCD	32
BP	GO:0010970	transport along microtubule	33/2024	172/18888	0.000647626	0.02759	APBA1/SYNE2/IFT52/TRAK2/KIF1A/FYCO1/DST/LRPPRC/AP3M1/FEZ1/SYBU/APP/SOD1/NEFL/CILK1/KIF3B/MAP2/TRAK1/MAP1A/TTC21B/TUB/KIF5A/KIF1C/AP3S2/DYNC1I1/FBXW11/RHOT2/BLOC1S5/HTT/BICD1/MAP1B/DTNBP1/BORCS6	33
BP	GO:0030705	cytoskeleton-dependent intracellular transport	37/2024	200/18888	0.000652935	0.02759	APBA1/SYNE2/IFT52/TRAK2/KIF1A/FYCO1/DST/LRPPRC/AP3M1/FEZ1/ACTN4/SYBU/APP/HOOK3/SOD1/NEFL/CILK1/KIF3B/MAP2/TRAK1/MAP1A/TTC21B/TUB/KIF5A/KIF1C/AP3S2/DYNC1I1/FBXW11/RHOT2/CCDC88A/BLOC1S5/HTT/BICD1/WASL/MAP1B/DTNBP1/BORCS6	37
BP	GO:0030324	lung development	36/2024	193/18888	0.000655012	0.02759	WNT2/TGFBR2/LAMA5/SMAD2/DAG1/CCBE1/PDGFA/PTK7/STRA6/STK40/TNC/NKX2-8/SREBF1/ACVR2B/SOX9/PHF14/AIMP2/HIPK2/DLG5/LAMA1/CRISPLD2/TIMELESS/SLC7A11/FGFR1/PDGFRA/FOXJ1/BMPR2/ADA/ODAD4/TGFB3/ITGA3/VEGFA/ASCL1/EP300/RBBP9/EPAS1	36
BP	GO:0010508	positive regulation of autophagy	30/2024	152/18888	0.000689028	0.028817	RALB/MTDH/CCNY/TRIM68/GPSM1/VPS13D/WDR45/IKBKG/FYCO1/UVRAG/PLK2/TPCN1/GSK3B/SPTLC2/DCN/SIRT1/DEPDC5/PRKN/SNX4/LRSAM1/TSC2/VDAC1/SUPT5H/FBXO7/RB1CC1/SNX18/HTT/SMCR8/ADRB2/KAT5	30
BP	GO:0045787	positive regulation of cell cycle	55/2024	332/18888	0.000698221	0.0289959	IGF1/IGF1R/NCAPG2/CCNY/ANKRD17/IGF2/KLHL18/CALR/SMARCD3/PKP4/HYAL1/RAB11A/E2F7/RRM1/CDC25B/SPHK1/WNK1/APP/NUMA1/SHB/RAD51C/LSM11/RDX/ZPR1/DRD2/KIF3B/POLDIP2/NSFL1C/PRKCA/EIF4E/CDC16/STXBP4/FGFR1/SMOC2/NUPR1/PDGFRB/CDC23/TBX3/SH2B1/NR2E1/SLF1/RPTOR/NCAPD2/PLCB1/ASNS/PAF1/ASCL1/CEP120/TTL/PHOX2B/LRP5/KAT5/KAT2B/MSX1/NCAPD3	55
BP	GO:2000779	regulation of double-strand break repair	27/2024	132/18888	0.000705895	0.0291095	ARID1A/TOP2B/SMARCD3/KMT5C/KMT5B/HELB/FBH1/KLHL15/TERF2IP/EPC1/BCL7C/TP53BP1/BRD8/BCL7A/SIRT1/PBRM1/SETMAR/ARID1B/TIMELESS/PRKDC/UBE2V2/SLF1/MEAF6/ATR/ACTR2/KAT5/RECQL5	27
BP	GO:0009746	response to hexose	38/2024	208/18888	0.000713691	0.0292266	IGF1R/PDE8B/SMAD2/SREBF1/ACVR2B/PTPRN/SLC2A5/RAB11FIP5/SELENOT/ZBTB20/SYBU/SIDT2/KLF7/EIF2B1/RBM4/UNC13B/GLUL/COL4A3/BRSK2/GCLM/MLXIPL/EGR1/KHK/STXBP4/EXTL3/NDUFAF2/NKX2-2/TRPM4/EPHA5/KCNJ11/COL6A2/PTPRN2/RPTOR/PRKCB/ZBED3/ILDR2/LRP5/KAT5	38
BP	GO:0001654	eye development	63/2024	393/18888	0.000725188	0.0292507	WNT2/PRDM1/TGFBR2/FAT1/SPRED1/NES/MFSD2A/MEGF11/SMARCD3/STRA6/BBS4/ACVR2B/FZD4/CLIC4/SOX9/PBX2/HIPK1/RRM1/ATP2B2/RDH13/TULP3/MAB21L1/DRD2/SPRED2/COL5A2/RPGRIP1L/ARHGAP35/ROM1/HIPK2/SLC39A5/TTLL5/LAMA1/NKD1/SLC7A11/CALB1/BCAR3/NECTIN3/NTRK2/TUB/PDGFRB/PDGFRA/SKI/ABI2/XRN2/SIPA1L3/PDE6A/NPHP1/FKRP/NR2E1/RET/KDM2B/BMPR2/SDK2/GATA3/TDRD7/PKNOX1/FZR1/VEGFA/COL8A1/ZEB1/DTNBP1/CASP2/LRP5	63
BP	GO:0018210	peptidyl-threonine modification	23/2024	106/18888	0.00072916	0.0292507	SPRED1/DYRK2/MARK2/HIPK3/HIPK1/SPHK1/WNK1/APP/WNK3/EOGT/GSK3B/TRPC5/TNKS/SPRED2/GALNT4/HIPK2/PRKCA/PRKDC/CAD/RPTOR/PRKAG2/TNKS1BP1/CADM4	23
BP	GO:0035303	regulation of dephosphorylation	23/2024	106/18888	0.00072916	0.0292507	PPP6R1/HSP90AB1/MTMR1/PPP6R3/GNA12/MTMR9/ITGA1/GSK3B/SMG6/YWHAE/MTMR4/PPP1R12A/ANKLE2/PTPRC/ADORA1/PDGFRB/MGAT5/CHP1/MTMR3/SWAP70/GBA1/SMG5/HTT	23
BP	GO:0031124	mRNA 3'-end processing	15/2024	57/18888	0.000750455	0.0298295	POLR2D/SLBP/SCAF8/APP/LSM11/ZFP36L1/LEO1/PAPOLB/MTPAP/SYMPK/RPRD1B/NUDT21/NCBP2/PAF1/AHCYL1	15
BP	GO:0099171	presynaptic modulation of chemical synaptic transmission	11/2024	35/18888	0.000755509	0.0298295	APBA1/FBXL20/NGFR/PFN2/SYT12/GSK3B/DRD2/GRIN3A/ADCY1/PRKCB/ADORA3	11
BP	GO:1902115	regulation of organelle assembly	40/2024	223/18888	0.000763712	0.0298295	RALB/SYNE2/WDR45/CNOT6L/MTM1/BBS4/RAB11A/TCHP/G3BP2/HCK/PLK2/FEZ1/CRIPT/NUMA1/PIKFYVE/RDX/GSK3B/CEP76/KIF9/ODF2L/ARHGAP35/SNX4/LRFN1/LRSAM1/NUPR1/TBC1D12/MTMR3/CCP110/SEPTIN9/CCDC88A/MPHOSPH9/CYLD/SNX18/HTT/CEP120/GSN/G3BP1/SMCR8/WDR44/KAT2B	40
BP	GO:1903909	regulation of receptor clustering	7/2024	16/18888	0.000765011	0.0298295	CRK/FARP1/SSH1/SLC7A11/GRIPAP1/TNFAIP6/GSN	7
BP	GO:0019935	cyclic-nucleotide-mediated signaling	22/2024	100/18888	0.000773998	0.0298295	PDE8B/IRAG1/RASD2/PDE1A/SOX9/PDE10A/RAPGEF3/GPR3/PDE3A/APLNR/PDE6A/EPHA5/EDNRB/RUNDC3A/ADCY1/ADNP/NPR1/PDE1B/PEX5L/GUCY1B1/PRKG1/RAPGEF2	22
BP	GO:1903828	negative regulation of protein localization	39/2024	216/18888	0.000774674	0.0298295	YOD1/DNAJA1/PDE8B/SUFU/SREBF1/OTUD7B/RAB11FIP5/LYPLA1/WNK1/PPM1F/KLF7/WNK3/ANGPT1/GSK3B/SAPCD2/BAG4/CLTC/PICALM/POLR1A/DRD2/FRMD4A/CORO2B/NSFL1C/WWP2/MAP1A/MARK3/PRKN/NDUFAF2/RAB23/BCL2L1/INHBB/CHP1/GRIPAP1/KCNJ11/HADH/CSK/ANKRD13A/AP2M1/GPM6B	39
BP	GO:0007588	excretion	10/2024	30/18888	0.000778997	0.0298295	ABCG2/DRD2/CHRNB2/EDNRB/MDK/STC1/TACR1/NPR1/COMT/AGT	10
BP	GO:0010001	glial cell differentiation	45/2024	260/18888	0.00081763	0.0311069	DICER1/EOMES/DAG1/MMP24/PLEC/MYOC/VCAN/VPS54/CDK6/SOX9/APP/GPR17/PTEN/TPPP/HAPLN2/SOD1/EIF2B1/ERBB3/AKT2/DUSP10/LYN/ACAN/HAPLN1/TTC21B/SOX6/NTRK2/SKI/NKX2-2/FKRP/NR2E1/MDK/MED12/SMO/GBA1/MAG/CSK/ASCL1/B4GALT5/PHOX2B/LEF1/NAB1/IL6ST/MAL/GPM6B/METRN	45
BP	GO:0048880	sensory system development	64/2024	403/18888	0.000846968	0.0320165	WNT2/PRDM1/TGFBR2/FAT1/SPRED1/NES/MFSD2A/MEGF11/SMARCD3/STRA6/BBS4/ACVR2B/FZD4/CLIC4/SOX9/PBX2/HIPK1/RRM1/ATP2B2/RDH13/TULP3/MAB21L1/DRD2/SPRED2/COL5A2/RPGRIP1L/ARHGAP35/ROM1/HIPK2/SLC39A5/TTLL5/LAMA1/NKD1/SLC7A11/CALB1/BCAR3/NECTIN3/NTRK2/TUB/PDGFRB/PDGFRA/SKI/ABI2/XRN2/SIPA1L3/PDE6A/NPHP1/FKRP/NR2E1/RET/KDM2B/BMPR2/SDK2/GATA3/TDRD7/PKNOX1/FZR1/VEGFA/COL8A1/ZEB1/DTNBP1/CASP2/PHOX2B/LRP5	64
BP	GO:0009749	response to glucose	37/2024	203/18888	0.000870234	0.0326864	IGF1R/PDE8B/SMAD2/SREBF1/ACVR2B/PTPRN/RAB11FIP5/SELENOT/ZBTB20/SYBU/SIDT2/KLF7/EIF2B1/RBM4/UNC13B/GLUL/COL4A3/BRSK2/GCLM/MLXIPL/EGR1/KHK/STXBP4/EXTL3/NDUFAF2/NKX2-2/TRPM4/EPHA5/KCNJ11/COL6A2/PTPRN2/RPTOR/PRKCB/ZBED3/ILDR2/LRP5/KAT5	37
BP	GO:0033673	negative regulation of kinase activity	34/2024	182/18888	0.000885554	0.0329464	PRKAR2B/DNAJA1/GNAQ/SPRED1/HIPK3/PKIB/PPM1F/PTEN/CAMK2N1/IPO7/CBL/SIRT1/DUSP10/LYN/RGS14/PTPRC/PRKN/TSC2/NR2F2/PRKAR2A/CHP1/CDKN1A/PRKRIP1/TAF7/GBA1/AGT/PRKAG2/DTNBP1/STK38/SMCR8/LRP5/PRKAR1B/ADAR/DAB2IP	34
BP	GO:0120162	positive regulation of cold-induced thermogenesis	22/2024	101/18888	0.000891182	0.0329464	IGF1R/CNOT3/IL4R/GNAS/PDGFC/KSR2/SYK/GPR3/ADRB1/ALPL/HADH/TRPV2/LETMD1/PPARGC1B/PER2/STAT6/VEGFA/PHOX2B/ACSL1/SFXN5/EPAS1/ADRB2	22
BP	GO:0010632	regulation of epithelial cell migration	50/2024	298/18888	0.000893916	0.0329464	TGFBR2/SPRED1/CCBE1/ANGPT4/CALR/HYAL1/JUP/RAB11A/PRCP/ITGA2/SOX9/PFN2/PLK2/FOXP1/KRIT1/TGFBR3/PPM1F/PTEN/TEK/PDCD10/SEMA5A/ANGPT1/ADGRA2/GLUL/DCN/SIRT1/DUSP10/PRKCA/NFE2L2/IQSEC1/FGFR1/SMOC2/MAP3K3/EMP2/NR2F2/BMPER/NR2E1/PTPRG/GPI/BMPR2/GATA3/STC1/HDAC7/TACR1/RAC1/ITGA3/GDF2/VEGFA/AGT/DAB2IP	50
BP	GO:0150063	visual system development	63/2024	397/18888	0.000943462	0.0345565	WNT2/PRDM1/TGFBR2/FAT1/SPRED1/NES/MFSD2A/MEGF11/SMARCD3/STRA6/BBS4/ACVR2B/FZD4/CLIC4/SOX9/PBX2/HIPK1/RRM1/ATP2B2/RDH13/TULP3/MAB21L1/DRD2/SPRED2/COL5A2/RPGRIP1L/ARHGAP35/ROM1/HIPK2/SLC39A5/TTLL5/LAMA1/NKD1/SLC7A11/CALB1/BCAR3/NECTIN3/NTRK2/TUB/PDGFRB/PDGFRA/SKI/ABI2/XRN2/SIPA1L3/PDE6A/NPHP1/FKRP/NR2E1/RET/KDM2B/BMPR2/SDK2/GATA3/TDRD7/PKNOX1/FZR1/VEGFA/COL8A1/ZEB1/DTNBP1/CASP2/LRP5	63
BP	GO:0022401	negative adaptation of signaling pathway	8/2024	21/18888	0.000966302	0.0351588	NECAB2/DRD2/GRK2/APLNR/ENTREP1/ARRB1/ADRB2/ARRB2	8
BP	GO:0001659	temperature homeostasis	34/2024	183/18888	0.000977981	0.0351588	ARRDC3/IGF1R/CNOT3/IL4R/TRPM2/GNAS/ACVR2B/PDGFC/KSR2/LAMA4/NAPEPLD/SYK/DRD2/GPR3/EGR1/ADORA1/ADRB1/ZNF423/ALPL/EDNRB/ID1/HADH/TRPV2/LETMD1/PPARGC1B/PER2/STAT6/VEGFA/PHOX2B/ACSL1/SFXN5/EPAS1/ADRB2/LGR4	34
BP	GO:0010770	positive regulation of cell morphogenesis	11/2024	36/18888	0.000983755	0.0351588	CDKL3/CUX2/OBSL1/FZD4/ANAPC2/PARP6/LRP8/CUX1/PRKDC/EEF2K/ANKRD27	11
BP	GO:0071539	protein localization to centrosome	11/2024	36/18888	0.000983755	0.0351588	C2CD3/BBS4/RAB11A/HOOK3/GSK3B/NSFL1C/DCTN2/GOLGB1/CEP350/CEP72/BICD1	11
BP	GO:0009134	nucleoside diphosphate catabolic process	22/2024	102/18888	0.00102336	0.036354	IGF1/ZBTB7A/P2RX7/GPD1/DHTKD1/SLC4A4/ZBTB20/APP/ENTPD5/CBFA2T3/MLXIPL/ENTPD2/NUPR1/BPGM/FKRP/GPI/RPTOR/ENTPD3/NCOR1/EP300/PRKAG2/KAT2B	22
BP	GO:0070536	protein K63-linked deubiquitination	10/2024	31/18888	0.00104062	0.0367459	YOD1/OTUD5/USP9X/OTUD7B/BABAM2/OTUD4/USP13/CYLD/SPATA2/OTUD7A	10
BP	GO:0003073	regulation of systemic arterial blood pressure	21/2024	96/18888	0.00108929	0.0376596	RASL10B/BBS4/PRCP/SLC2A5/WNK1/ARHGAP42/DRD2/CORO2B/PCSK5/ADORA1/EMP2/ADRB1/NR2F2/KCNK6/EDNRB/BMPR2/ADRA1A/TACR1/COMT/AGT/ADRB2	21
BP	GO:0007044	cell-substrate junction assembly	21/2024	96/18888	0.00108929	0.0376596	LAMC1/STON1/TLN1/PLEC/MYOC/DST/ITGA2/PEAK1/CDH11/PPM1F/PTEN/TEK/ARHGEF7/CORO2B/POLDIP2/ITGA5/RAC1/VEGFA/FN1/BCR/GPM6B	21
BP	GO:0018107	peptidyl-threonine phosphorylation	21/2024	96/18888	0.00108929	0.0376596	SPRED1/DYRK2/MARK2/HIPK3/HIPK1/SPHK1/WNK1/APP/WNK3/GSK3B/TRPC5/TNKS/SPRED2/HIPK2/PRKCA/PRKDC/CAD/RPTOR/PRKAG2/TNKS1BP1/CADM4	21
BP	GO:0061387	regulation of extent of cell growth	23/2024	109/18888	0.00109204	0.0376596	CDKL3/SEMA6A/ANAPC2/NTN1/SEMA5A/FSTL4/GSK3B/TRPC5/MAP2/SEMA3G/BMPR2/TRPV2/EIF4G2/DIP2B/ADNP/MAG/VEGFA/FN1/MAP1B/TTL/SEMA6C/SEMA7A/CXCL12	23
BP	GO:0099111	microtubule-based transport	38/2024	213/18888	0.00113043	0.0387567	APBA1/SYNE2/IFT52/TRAK2/KIF1A/FYCO1/DST/LRPPRC/AP3M1/AQP4/FEZ1/SYBU/APP/CABYR/SOD1/NEFL/CILK1/KIF3B/MAP2/TRAK1/MAP1A/TTC21B/TUB/KIF5A/KIF1C/DNAI1/AP3S2/DYNC1I1/RSPH4A/FBXW11/RHOT2/ODAD4/BLOC1S5/HTT/BICD1/MAP1B/DTNBP1/BORCS6	38
BP	GO:0150115	cell-substrate junction organization	22/2024	103/18888	0.00117207	0.0399285	LAMC1/STON1/TLN1/PLEC/MYOC/DST/ITGA2/PEAK1/CDH11/PPM1F/PTEN/TEK/ARHGEF7/CORO2B/POLDIP2/ITGA5/IQSEC1/RAC1/VEGFA/FN1/BCR/GPM6B	22
BP	GO:0071897	DNA biosynthetic process	35/2024	192/18888	0.00117815	0.0399285	KCNK2/HSP90AB1/TNKS2/RAD50/PKIB/RRM1/SPHK1/TERF2IP/TNKS/POLD1/SIRT1/SMG6/JADE3/POLDIP2/LIG1/USP1/POLB/SMOC2/PDGFRB/SH2B1/PRKCQ/NVL/GNL3L/LIG4/POLA1/PARM1/CDKN1A/RFC2/XRN1/SMG5/MEAF6/ATR/CCT2/GFER/TNKS1BP1	35
BP	GO:0030832	regulation of actin filament length	30/2024	157/18888	0.00118991	0.0400904	ADD1/BRK1/CAPZB/CAPG/NEB/MYADM/KANK4/SSH1/KANK2/PDXP/BBS4/FCHSD1/PFN2/HCK/SPTBN1/SEMA5A/RDX/BAG4/ARHGAP35/KANK1/PLEKHH2/ARFGEF1/SSH3/CDC42EP3/SWAP70/HCLS1/GSN/SSH2/SPTB/CXCL12	30
BP	GO:0046488	phosphatidylinositol metabolic process	31/2024	164/18888	0.00119652	0.0400904	DDHD1/PIK3R3/PIK3C2B/PITPNM3/MTMR1/CDIPT/SOCS3/PDGFA/MTM1/UVRAG/SLC30A5/PGAP4/MTMR9/INPP5F/PIKFYVE/PTEN/PIK3R4/INPP5A/PGAP1/MTMR4/PDGFRB/PLCD1/MTMR3/ITPKB/SMG1/MTMR14/PLCB4/PLCB1/OCRL/LCLAT1/PGAP2	31
BP	GO:0016601	Rac protein signal transduction	13/2024	48/18888	0.00124275	0.0414038	BRK1/CRK/FARP1/TEK/HACE1/NISCH/ABI2/DBNL/KBTBD6/RAC1/ARHGAP44/CADM4/GARRE1	13
BP	GO:0050772	positive regulation of axonogenesis	18/2024	78/18888	0.00126324	0.0417086	ANAPC2/NTN1/SEMA5A/NEFL/TRPC5/TRAK1/NTRK2/BMPR2/TRPV2/EIF4G2/ADNP/VEGFA/PLXNA1/FN1/MAP1B/SEMA7A/CXCL12/METRN	18
BP	GO:0043243	positive regulation of protein-containing complex disassembly	11/2024	37/18888	0.00126604	0.0417086	IGF1R/NES/FYCO1/PDXP/UVRAG/WNK1/SEMA5A/JMJD4/GBA1/SMCR8/ADRB2	11
BP	GO:0110053	regulation of actin filament organization	46/2024	273/18888	0.00128206	0.0419418	ADD1/BRK1/WASHC4/GMFB/CAPZB/CAPG/MYADM/PAK1/CX3CL1/KANK4/SSH1/KANK2/PDXP/BBS4/MYOC/FCHSD1/PFN2/HCK/SPTBN1/PPM1F/SEMA5A/RAPGEF3/RDX/BAG4/ARHGAP35/CORO2B/SHANK3/KANK1/PLEKHH2/PRKN/ARFGEF1/MAGEL2/ABI2/SSH3/CDC42EP3/SWAP70/HCLS1/CCDC88A/TGFB3/TACR1/RAC1/ARHGEF18/GSN/SSH2/SPTB/CXCL12	46
BP	GO:0051656	establishment of organelle localization	72/2024	472/18888	0.00130012	0.0419418	SYNE2/TRAPPC11/IL4R/GPSM1/TRAK2/IKBKG/KIF1A/FYCO1/RAB11A/PARD3B/LRPPRC/AP3M1/FEZ1/ACTN4/DCTN1/SYBU/NTN1/HOOK3/NUMA1/PDCD10/NEFL/SAPCD2/SYK/UNC13B/PICALM/TRAPPC9/CBL/KIF3B/EXOC5/SEC16A/MAP2/GBF1/LYN/TRAK1/NSFL1C/PRKN/TRAPPC13/XPO1/SNX4/CDC23/KIF5A/KIF1C/SEPTIN5/SNAP23/DCTN2/TRAPPC8/AP3S2/ITGA4/CADPS/DYNC1I1/FBXW11/RHOT2/ZBED3/BLOC1S5/MYH9/HTT/NOP9/CEP120/EXOC4/BICD1/TRAPPC10/WASL/MAP1B/UNC13D/DTNB…	72
BP	GO:0098727	maintenance of cell number	34/2024	186/18888	0.0013078	0.0419418	IGF1/ARID1A/CNOT3/EOMES/SUDS3/PELO/MMP24/WDR47/SOX9/HOOK3/MED14/BCL7C/BICRA/BCL7A/LEO1/MED15/EIF4E/ESRRB/TBX3/SAP30L/SKI/LIG4/NR2E1/KDM2B/TET1/TAF6L/MED12/SMO/PAF1/BICRAL/BCL9L/EIF4ENIF1/LRP5/ZNF358	34
BP	GO:0009266	response to temperature stimulus	32/2024	172/18888	0.00132397	0.0419418	IGF1/DNAJA1/HSP90AB1/NGFR/TRPM2/MMP24/DNAJB6/DNAJC3/WDR47/VGF/ST8SIA1/SLC25A27/SOD1/EIF2B1/GSK3B/SIRT1/YWHAE/LYN/ADORA1/DAXX/ADRB1/ALDH18A1/CDKN1A/DNAJA3/TRPV2/COMT/EP300/ATR/RNF34/PLIN1/ADRB2/CXCL12	32
BP	GO:0009267	cellular response to starvation	32/2024	172/18888	0.00132397	0.0419418	FNIP1/RALB/IGF1R/PIK3C2B/MFSD2A/WDR45/BHLHA15/WDR45B/SUV39H1/SREBF1/WDR59/PIK3R4/CLEC16A/GLUL/SIRT1/SLC39A5/DEPDC5/NFE2L2/TSC2/ZFYVE1/MYBBP1A/INHBB/FADS1/MTMR3/CDKN1A/BMPR2/RPTOR/TBL2/GBA1/ASNS/COMT/KAT5	32
BP	GO:0031929	TOR signaling	31/2024	165/18888	0.00132531	0.0419418	MFSD8/FNIP1/OTUD5/USP4/RPS6/UBR2/EIF4EBP2/GNA12/MTM1/USP9X/USP32/WDR59/MINAR1/GSK3B/SYK/CLEC16A/SIRT1/DEPDC5/TSC2/ARMH4/GPR137/RPTOR/RFFL/GATA3/CCDC88A/GBA1/PRKACB/TNFAIP8L1/EP300/SMCR8/NPC1	31
BP	GO:0015800	acidic amino acid transport	16/2024	66/18888	0.00132749	0.0419418	APBA1/SLC1A2/P2RX7/VPS54/SLC32A1/GRM1/SLC7A14/SLC7A11/ADORA1/NTRK2/SLC6A1/SLC1A7/SLC1A3/PER2/DTNBP1/PRKG1	16
BP	GO:0043113	receptor clustering	15/2024	60/18888	0.00133002	0.0419418	CRK/FARP1/SHISA7/SSH1/ITGB7/SHANK3/SLC7A11/GLRB/ITGA4/GRIPAP1/SYNGAP1/DNAJA3/TNFAIP6/GSN/DLG4	15
BP	GO:0034504	protein localization to nucleus	51/2024	311/18888	0.00134305	0.0421276	SUFU/IPO13/NGFR/DTX3L/STK4/CALR/ZBTB7A/DNAJB6/NUP85/IPO4/BBS4/JUP/LARP7/OTUD7B/SOX9/PIKFYVE/PARP9/ANGPT1/ZPR1/KPNA6/GSK3B/SYK/NUTF2/IPO7/POLR1A/GLUL/NUP93/KPNA1/YWHAE/NUP214/MARK3/XPO1/XPA/RAB23/TSC2/TRAF3IP2/NVL/CHP1/SKP1/CDKN1A/HCLS1/TOPORS/SMO/ARL2BP/PAF1/INTS13/EIF4ENIF1/EP300/CCT2/CACNB4/MSX1	51
BP	GO:0008090	retrograde axonal transport	8/2024	22/18888	0.00137698	0.0429632	KIF1A/DST/SOD1/NEFL/MAP1A/KIF5A/KIF1C/FBXW11	8
BP	GO:0043547	positive regulation of GTPase activity	40/2024	230/18888	0.00140572	0.043629	RAPGEF6/RGS8/CX3CL1/RGL1/TBC1D2/PKP4/ARHGAP45/RALGAPA1/USP6NL/RAPGEF5/ARHGEF26/RAPGEF3/ARHGAP42/RALBP1/GSK3B/RGS6/ARHGEF7/DOCK8/PICALM/SNX13/NGEF/RIC1/TGM2/BCAR3/TBC1D12/RAPGEF1/ADRB1/FOXJ1/EVI5/TBC1D4/TBC1D22B/SLC27A4/RASGEF1B/SNX18/RGS9/DOCK9/BCR/SMCR8/ARHGEF16/RAPGEF2	40
BP	GO:0061001	regulation of dendritic spine morphogenesis	12/2024	43/18888	0.00142661	0.0438814	CUX2/KIF1A/LRP8/PTEN/NGEF/SHANK3/ABI2/EEF2K/ZDHHC15/ARC/ARHGAP44/DTNBP1	12
BP	GO:0009191	ribonucleoside diphosphate catabolic process	21/2024	98/18888	0.00143617	0.0438814	IGF1/ZBTB7A/P2RX7/GPD1/DHTKD1/SLC4A4/ZBTB20/APP/ENTPD5/CBFA2T3/MLXIPL/ENTPD2/NUPR1/BPGM/FKRP/GPI/RPTOR/NCOR1/EP300/PRKAG2/KAT2B	21
BP	GO:0046031	ADP metabolic process	21/2024	98/18888	0.00143617	0.0438814	IGF1/ZBTB7A/P2RX7/GPD1/DHTKD1/SLC4A4/ZBTB20/APP/CBFA2T3/MLXIPL/NUPR1/BPGM/FKRP/GPI/AK5/RPTOR/AK3/NCOR1/EP300/PRKAG2/KAT2B	21
BP	GO:1905475	regulation of protein localization to membrane	33/2024	180/18888	0.00145142	0.0441188	NETO2/CRK/DAG1/FARP1/SSH1/PDZK1/LYPLA1/WNK1/CRIPT/NECAB2/SPTBN1/WNK3/NHLRC1/CLTC/PICALM/AKT2/SLC7A11/PRKN/STAC2/BCL2L1/MTCL1/CHP1/GRIPAP1/KCNJ11/TNFAIP6/NKD2/ITGA3/STX7/CSK/ARHGAP44/GSN/AP2M1/ARHGEF16	33
BP	GO:0021537	telencephalon development	46/2024	275/18888	0.00149379	0.0451739	IGF1R/SYNE2/BTG2/ALK/CRK/EOMES/MFSD2A/SLC1A2/BBS4/WDR47/CDK6/SLC32A1/FEZ1/FOXP1/LRP8/PTEN/NEFL/GSK3B/TRAPPC9/DRD2/RPGRIP1L/YWHAE/SHANK3/ATAT1/SLC7A11/PHLPP2/NTRK2/SKI/XRN2/NR2E1/EPHA5/MDK/KDM2B/FAT4/PLCB1/SMO/NUMBL/ASCL1/CEP120/ERBB4/LEF1/KCNA2/SEMA7A/CXCL12/DAB2IP/BTBD3	46
BP	GO:0010171	body morphogenesis	13/2024	49/18888	0.00152804	0.0459739	ANKRD11/DAG1/STRA6/CSRNP1/PLEKHA1/CRISPLD2/PDGFRA/SKI/TGFB3/CRISPLD1/EP300/LEF1/MSX1	13
BP	GO:0031589	cell-substrate adhesion	57/2024	359/18888	0.00158447	0.0474104	LAMC1/CRK/LAMA5/DAG1/STK4/STON1/MYADM/CALR/TYRO3/CX3CL1/TLN1/MYOC/NEXMIF/AJAP1/JUP/P4HB/ITGA2/FZD4/PEAK1/CDK6/MYO1G/ACTN4/FAT2/CDH11/PPM1F/PTEN/ITGA1/TEK/ITGB7/ANGPT1/GSK3B/ARHGEF7/CORO2B/POLDIP2/CD44/ITGA5/KANK1/SMAD6/UTRN/AXL/CASK/EMP2/HOXD3/MDK/ITGA4/PPARD/PARVA/RAC1/ITGA3/VEGFA/CASS4/FN1/COL8A1/UNC13D/BCR/GPM6B/TBCD	57
BP	GO:0043470	regulation of carbohydrate catabolic process	15/2024	61/18888	0.00159187	0.0474104	IGF1/ZBTB7A/P2RX7/GPD1/SLC4A4/ZBTB20/APP/CBFA2T3/MLXIPL/NUPR1/RPTOR/NCOR1/EP300/PRKAG2/KAT2B	15
BP	GO:0010631	epithelial cell migration	59/2024	375/18888	0.0016511	0.0489273	PIK3R3/TGFBR2/TNFSF12/SPRED1/CCBE1/ANGPT4/CALR/KANK2/HYAL1/JUP/RAB11A/PRCP/ITGA2/SOX9/PFN2/PLK2/FOXP1/FAT2/KRIT1/TGFBR3/PPM1F/PTEN/TEK/PDCD10/SEMA5A/ANGPT1/ADGRA2/GLUL/DCN/SIRT1/DUSP10/PRKCA/NFE2L2/KANK1/IQSEC1/FGFR1/SMOC2/MAP3K3/EMP2/NR2F2/BMPER/NR2E1/PTPRG/ID1/PPARD/GPI/BMPR2/GATA3/STC1/HDAC7/TACR1/RAC1/PKN3/ITGA3/GDF2/MYH9/VEGFA/AGT/DAB2IP	59
BP	GO:0048675	axon extension	24/2024	119/18888	0.00166197	0.0490032	CDKL3/SEMA6A/USP9X/SLIT3/ANAPC2/NTN1/SEMA5A/GSK3B/TRPC5/MAP2/SEMA3G/BMPR2/TRPV2/EIF4G2/DIP2B/ADNP/MAG/VEGFA/FN1/MAP1B/TTL/SEMA6C/SEMA7A/CXCL12	24
BP	GO:0090130	tissue migration	60/2024	383/18888	0.00168183	0.0491157	PIK3R3/TGFBR2/TNFSF12/SPRED1/CCBE1/ANGPT4/CALR/KANK2/HYAL1/JUP/RAB11A/PRCP/ITGA2/SOX9/PFN2/PLK2/FOXP1/FAT2/KRIT1/TGFBR3/PPM1F/PTEN/TEK/PDCD10/SEMA5A/ANGPT1/ADGRA2/ACTC1/GLUL/DCN/SIRT1/DUSP10/PRKCA/NFE2L2/KANK1/IQSEC1/FGFR1/SMOC2/MAP3K3/EMP2/NR2F2/BMPER/NR2E1/PTPRG/ID1/PPARD/GPI/BMPR2/GATA3/STC1/HDAC7/TACR1/RAC1/PKN3/ITGA3/GDF2/MYH9/VEGFA/AGT/DAB2IP	60
BP	GO:0034329	cell junction assembly	69/2024	453/18888	0.00168244	0.0491157	LAMC1/CRK/CUX2/FARP1/STON1/TLN1/PLEC/PKP4/MYOC/JUP/PTPN13/LGI2/DST/ITGA2/PEAK1/HIPK1/APP/NTN1/CRIPT/CDH11/PPM1F/PTEN/TEK/ARHGEF7/DRD2/AFDN/GABRA1/PCLO/CORO2B/POLDIP2/DLG5/LRFN3/SHANK3/PRKCA/ITGA5/LZTS1/LRFN1/SLITRK2/CHRNB2/NTRK2/RAPGEF1/APLNR/CDH24/NPHP1/FKRP/EEF2K/BSN/GABRA3/SDK2/LRRTM3/DBNL/MPDZ/GPBAR1/HDAC7/ADNP/RAC1/GDF2/VEGFA/AGT/LRRN3/FN1/CDH9/MAP1B/ERBB4/BCR/GPM6B/CLSTN1/TBCD/RAPGEF2	69
BP	GO:0045664	regulation of neuron differentiation	35/2024	196/18888	0.00170334	0.0494807	VWC2L/ALK/TCF4/BRINP2/CALR/SPAG9/SOX3/NREP/SOX9/APP/ETV5/ZFHX3/GSK3B/UPF3B/TRPC5/BRINP3/EIF4E/ZFHX2/FGFR1/KCTD11/HOXD3/NKX2-2/NR2E1/RET/EDNRB/NAP1L2/BRINP1/MAG/EIF4ENIF1/ASCL1/NOTCH3/MAP1B/ZEB1/PHOX2B/CXCL12	35
CC	GO:0043025	neuronal cell body	97/2111	488/19894	6.7484e-10	4.67664e-07	NMNAT3/IGF1R/PRKAR2B/KCNK2/CADM2/BRINP2/HSP90AB1/NGFR/RGS8/TRPM2/CX3CL1/PTK7/P2RX7/GNA12/PTPRN/WDR47/VGF/KCNN3/SLC38A7/FCHSD1/PDE1A/FEZ1/RRM1/KCNJ14/DCTN1/LRP8/ATP2B2/APP/CRIPT/NUMA1/KLHL1/INPP5F/ITGA1/SRR/SLC25A27/PTPRF/HOMER1/SOD1/ZPR1/UPF3B/TRPC5/ARHGEF7/PICALM/NRSN1/DRD2/BRINP3/MAP2/GRIA4/MAP1A/GRIN3A/CALB1/UNC5A/ADORA1/SLC2A3/ATP1A3/KIF5A/RIN3/TRPM4/SCN1A/RET/EPHA5/SORL1/ITGA4/GFRA1/GRIPAP1/…	97
CC	GO:0098978	glutamatergic synapse	82/2111	409/19894	9.39698e-09	3.25605e-06	APBA1/FBXL20/PRKAR2B/NETO2/LAMA5/GRIN2C/DAG1/FARP1/SLC1A2/GRID2IP/RAB11A/FZD4/VGF/PFN2/ATP2B2/CRIPT/CDH11/SPTBN1/GRM1/HOMER1/PLEKHA5/EPS15/PPP2R2A/GSK3B/PRR7/DRD2/ACTC1/PCLO/KPNA1/LRRC4C/DLG5/LYN/LRFN3/RGS14/ITGA5/C1QL1/SPARCL1/LZTS1/CTBP1/SCN8A/EIF4E/GRIN3A/CALB1/SLITRK2/SLC6A17/CADPS/EEF2K/GRIPAP1/BSN/NPTXR/SHISA9/AP2B1/KCNJ11/SYNGAP1/EIF4A3/ADCY1/LRRTM3/DBNL/PLCB1/CACNG7/SV2A/RAC1/ITGA3/ARC/RG…	82
CC	GO:0014069	postsynaptic density	64/2111	313/19894	1.85725e-07	3.48107e-05	ADD1/PALM/NETO2/CAPZB/NGFR/GRIN2C/GRID2IP/SHISA7/PKP4/EIF3E/ATP2B2/CRIPT/SPTBN1/GRM1/PTEN/CAMK2N1/RTN3/HOMER1/PLEKHA5/INSYN1/PRR7/ARHGAP32/PCLO/KPNA1/LRRC4C/GRIA4/DLG5/LRFN3/SHANK3/RGS14/LZTS1/IQSEC1/SCN8A/GRIN3A/PRKN/LRFN1/NECTIN3/NTRK2/TSC2/GRIK4/PSD3/EEF2K/BSN/SHISA9/BMPR2/SYNGAP1/ADCY1/LRRTM3/DBNL/MPDZ/CACNG7/DGKI/ZDHHC15/ARC/RGS9/ARHGAP44/GRIN1/MAP1B/DTNBP1/DLG4/ERBB4/BCR/RPL6/CLSTN1	64
CC	GO:0099572	postsynaptic specialization	68/2111	341/19894	2.09938e-07	3.48107e-05	ADD1/PALM/NETO2/CAPZB/NGFR/GRIN2C/GRID2IP/SHISA7/PKP4/EIF3E/ATP2B2/CRIPT/SPTBN1/GRM1/PTEN/CAMK2N1/RTN3/HOMER1/PLEKHA5/INSYN1/PRR7/ARHGAP32/PCLO/KPNA1/LRRC4C/GRIA4/DLG5/LYN/LRFN3/SHANK3/RGS14/LZTS1/IQSEC1/SCN8A/GRIN3A/PRKN/LRFN1/NECTIN3/CHRNB2/NTRK2/GLRB/TSC2/GRIK4/GABRB1/PSD3/EEF2K/BSN/SHISA9/BMPR2/SYNGAP1/ADCY1/LRRTM3/DBNL/MPDZ/CACNG7/DGKI/ZDHHC15/ARC/RGS9/ARHGAP44/GRIN1/MAP1B/DTNBP1/DLG4/ERBB4/…	68
CC	GO:0032279	asymmetric synapse	66/2111	329/19894	2.51159e-07	3.48107e-05	ADD1/PALM/NETO2/CAPZB/NGFR/GRIN2C/GRID2IP/SHISA7/PKP4/EIF3E/ATP2B2/CRIPT/SPTBN1/GRM1/PTEN/CAMK2N1/RTN3/HOMER1/PLEKHA5/INSYN1/PRR7/ARHGAP32/PCLO/KPNA1/LRRC4C/GRIA4/DLG5/LRFN3/SHANK3/RGS14/C1QL1/LZTS1/IQSEC1/SCN8A/GRIN3A/PRKN/LRFN1/ADORA1/NECTIN3/NTRK2/TSC2/GRIK4/PSD3/EEF2K/BSN/SHISA9/BMPR2/SYNGAP1/ADCY1/LRRTM3/DBNL/MPDZ/CACNG7/DGKI/ZDHHC15/ARC/RGS9/ARHGAP44/GRIN1/MAP1B/DTNBP1/DLG4/ERBB4/BCR/RPL6/C…	66
CC	GO:0098984	neuron to neuron synapse	70/2111	360/19894	3.80326e-07	4.39277e-05	ADD1/PALM/NETO2/CAPZB/NGFR/GRIN2C/GRID2IP/SHISA7/PKP4/EIF3E/SYT12/ATP2B2/CRIPT/SPTBN1/GRM1/PTEN/CAMK2N1/RTN3/HOMER1/PLEKHA5/INSYN1/PRR7/ARHGAP32/PCLO/KPNA1/LRRC4C/GRIA4/DLG5/LRFN3/SHANK3/RGS14/C1QL1/LZTS1/IQSEC1/SCN8A/GRIN3A/PRKN/LRFN1/CALB1/ADORA1/ATP1A3/NECTIN3/NTRK2/TSC2/GRIK4/PSD3/EEF2K/BSN/SHISA9/BMPR2/SYNGAP1/ADCY1/LRRTM3/DBNL/MPDZ/CACNG7/DGKI/ZDHHC15/ARC/RGS9/ARHGAP44/GRIN1/MAP1B/DTNBP1/DL…	70
CC	GO:0005912	adherens junction	43/2111	188/19894	8.65927e-07	8.57268e-05	PLEKHA7/ADD1/SHROOM4/DAG1/TLN1/PKP4/AJAP1/JUP/PARD3B/MYO1E/FAT2/CDH11/TSPAN33/WNK3/RDX/AFDN/FRMD4A/MAGI1/DLG5/LYN/TNK2/CDCA3/NECTIN3/PRICKLE4/ABI2/CDH24/SNAP23/NPHP1/PDLIM1/AJM1/ARVCF/BMPR2/EIF4G2/FRMD5/TJP2/MYH9/CD99L2/VEGFA/FRMD4B/CDH9/DLG4/TNKS1BP1/TBCD	43
CC	GO:0031252	cell leading edge	78/2111	426/19894	1.0393e-06	9.00292e-05	SYNE2/PACSIN1/PIEZO1/BRK1/FAT1/CAPZB/DAG1/CAPG/SLC1A2/STON1/MYADM/PAK1/SHISA7/SH3RF1/TLN1/SSH1/CSPG4/MTM1/ARAP3/PDXP/ARHGAP45/FGD4/PTPN13/P4HB/DST/CDK6/MTMR9/RAB22A/KLHL2/MYO1G/DCTN1/PLEKHA1/ATP2B2/SPTBN1/ARHGEF26/RAPGEF3/AIF1L/RDX/ARHGEF7/MYO9B/AAK1/DOCK8/ACTC1/AKT2/GABRA1/TMEM87A/GBF1/CD44/ENAH/ITGA5/KANK1/PLEKHH2/SNTG1/UNC5A/ADORA1/ABI2/SH2D3C/FGD5/PSD3/GABRA3/SHISA9/KCNJ11/PARVA/SWAP70/MTMR14…	78
CC	GO:0005925	focal adhesion	76/2111	421/19894	2.47039e-06	0.00019022	SYNE2/ADD1/SHROOM4/STARD8/FAT1/DAG1/LPP/CALR/PAK1/PTK7/TLN1/PLEC/GNA12/CSPG4/RPS16/TNC/GIT2/JUP/CSRP1/P4HB/DST/ITGA2/PEAK1/HCK/ACTN4/ITGA1/TEK/HSPG2/ITGB7/AIF1L/RDX/GAK/ARHGEF7/CLTC/ACTC1/TNS3/CBL/PRUNE1/CORO2B/YWHAE/PPP1R12A/CD44/ENAH/ITGA5/ATAT1/PTPRC/TGM2/FHL1/BCAR3/CASK/PDGFRB/PRAG1/EHD3/CAT/SNAP23/PDLIM1/PRKAR2A/ITGA4/CHP1/PARVA/IL16/PPFIBP1/ATP6V0A2/RAC1/ITGA3/MYH9/CD99L2/CASS4/ACTR2/GSN/FZ…	76
CC	GO:0005769	early endosome	76/2111	428/19894	4.62871e-06	0.00032077	ARRDC3/CLCN5/ATP11C/ANKFY1/DOP1B/WASHC4/NEU3/DTX3L/TRAK2/PMEPA1/GPR107/VPS29/UVRAG/CLVS2/HAVCR2/RAB11FIP5/CLCN4/AP3M1/RAB22A/TPCN1/SPHK1/WDFY4/APP/WDFY1/INPP5F/PIKFYVE/EPS15/NISCH/NAPEPLD/STX6/PICALM/SNX13/AKT2/MTMR4/TRAK1/SNX4/AP1S2/NTRK2/RAPGEF1/MAGEL2/ADRB1/TM9SF4/RIN3/WDR81/EHD3/FGD5/RET/SORL1/AP3S2/DNAJC13/ENTREP1/ACKR2/GRIPAP1/RABEP1/PARM1/PHETA2/ZFYVE26/AP1B1/DBNL/CACNG7/APBB2/NIPA2/RASGEF…	76
CC	GO:0030055	cell-substrate junction	76/2111	431/19894	6.01239e-06	0.000378781	SYNE2/ADD1/SHROOM4/STARD8/FAT1/DAG1/LPP/CALR/PAK1/PTK7/TLN1/PLEC/GNA12/CSPG4/RPS16/TNC/GIT2/JUP/CSRP1/P4HB/DST/ITGA2/PEAK1/HCK/ACTN4/ITGA1/TEK/HSPG2/ITGB7/AIF1L/RDX/GAK/ARHGEF7/CLTC/ACTC1/TNS3/CBL/PRUNE1/CORO2B/YWHAE/PPP1R12A/CD44/ENAH/ITGA5/ATAT1/PTPRC/TGM2/FHL1/BCAR3/CASK/PDGFRB/PRAG1/EHD3/CAT/SNAP23/PDLIM1/PRKAR2A/ITGA4/CHP1/PARVA/IL16/PPFIBP1/ATP6V0A2/RAC1/ITGA3/MYH9/CD99L2/CASS4/ACTR2/GSN/FZ…	76
CC	GO:0016234	inclusion body	19/2111	71/19894	0.000108358	0.00625767	EDEM1/PSMC6/EPS15/PICALM/POLD1/ARIH1/DVL2/PRKN/SLC2A3/PRKCQ/HOXD3/XRN2/SLF1/FBXO7/ATXN1/STRADB/CABIN1/HTT/ZBTB14	19
CC	GO:0009898	cytoplasmic side of plasma membrane	33/2111	161/19894	0.000154559	0.00788317	SHROOM4/PALM/GNAQ/RGS8/FARP1/TRAF5/SOCS3/GNA12/PKP4/GNAS/AJAP1/JUP/HCK/PTEN/DTNA/EPB41/LYN/TRAF3/TRAF2/PTPRC/STAC2/TRAF3IP2/AP2B1/DNAJA3/CYLD/SNX18/MYH9/RASA3/CACNB4/DLG4/FRMD6/AP2M1/SPTB	33
CC	GO:0016235	aggresome	12/2111	35/19894	0.000159256	0.00788317	EDEM1/EPS15/POLD1/DVL2/PRKN/SLC2A3/PRKCQ/HOXD3/XRN2/STRADB/CABIN1/ZBTB14	12
CC	GO:0030027	lamellipodium	39/2111	203/19894	0.000176111	0.00813634	SYNE2/PIEZO1/BRK1/FAT1/CAPZB/DAG1/CAPG/PAK1/SH3RF1/SSH1/CSPG4/ARAP3/PDXP/FGD4/PTPN13/P4HB/KLHL2/MYO1G/RAPGEF3/RDX/ARHGEF7/MYO9B/DOCK8/ACTC1/CD44/ENAH/PLEKHH2/ABI2/FGD5/PARVA/SWAP70/DBNL/CCDC88A/ITSN1/APBB2/RAC1/WASL/GSN/KCNA2	39
CC	GO:0001650	fibrillar center	31/2111	150/19894	0.000206484	0.00894332	UTP4/RNMT/DEAF1/MTDH/POLR1B/NFIC/STAG2/PTPN13/DCLRE1A/DUSP11/DDX46/ARHGAP32/CILK1/SIRT1/LEO1/RGS22/ZNRF2/EEF1D/CD2BP2/URB1/SAP30L/FOXJ2/JAZF1/UBTF/IMP4/PAF1/MRPL23/BCL9L/SPATA2/KLF6/MBD6	31
CC	GO:0035770	ribonucleoprotein granule	48/2111	272/19894	0.000286631	0.0116844	FASTKD1/CNOT3/RBFOX1/RPS6/EIF4EBP2/ZAR1L/EIF4E2/G3BP2/UPF1/ZNFX1/ANKRD34C/SHB/CSDE1/RBM4/ZFP36L1/EDC4/OGFOD1/FAM184A/HELZ/HIPK2/PRRC2C/MCRIP2/AGO2/EIF4E/YTHDF3/TBRG4/SYMPK/CNOT9/LARP4/SMG1/DYNC1I1/EIF3B/RPTOR/ZC3H12C/TDRD7/PATL1/XRN1/RAC1/ARC/CELF1/EIF4ENIF1/EDC3/LARP4B/APOBEC3F/G3BP1/RPL6/FASTK/GARRE1	48
CC	GO:0005905	clathrin-coated pit	19/2111	77/19894	0.000341324	0.013141	STON1/SPHK1/APP/INPP5F/EPS15/AAK1/CLTC/PICALM/LRP12/TNK2/ATAT1/AP1S2/AP2B1/BMPR2/ARRB1/ITSN1/OCRL/AP2M1/ARRB2	19
CC	GO:0030863	cortical cytoskeleton	23/2111	104/19894	0.000479874	0.0162128	SHROOM4/CAPZB/MYADM/MYO1E/FCHSD1/ACTN4/NUMA1/SPTBN1/RAPGEF3/EPB41/RDX/CALD1/PCLO/PLEKHH2/CALB1/BSN/PRKCB/MYH9/ACTR2/WASL/GSN/DLG4/SPTB	23
CC	GO:0043197	dendritic spine	33/2111	171/19894	0.000490998	0.0162128	APBA1/PRKAR2B/PALM/NGFR/FARP1/SHISA7/ATP2B2/APP/CRIPT/PTEN/HOMER1/ARHGAP32/DRD2/KIF3B/GRIA4/SHANK3/RGS14/LZTS1/CALB1/ADORA1/NTRK2/ABI2/EEF2K/SHISA9/DGKI/RAC1/ARC/ARHGAP44/GRIN1/MAP1B/DTNBP1/DLG4/BCR	33
CC	GO:0098562	cytoplasmic side of membrane	37/2111	199/19894	0.00049343	0.0162128	DNAJA1/SHROOM4/PALM/GNAQ/RGS8/FARP1/TRAF5/SOCS3/GNA12/PKP4/GNAS/AJAP1/JUP/HCK/PTEN/DTNA/EPB41/LYN/TRAF3/TRAF2/PTPRC/STAC2/THADA/TRAF3IP2/AP2B1/DNAJA3/CYLD/SNX18/MYH9/RASA3/CACNB4/DLG4/FRMD6/CFP/AP2M1/BORCS6/SPTB	37
CC	GO:0031253	cell projection membrane	58/2111	354/19894	0.000530846	0.0162128	SYNE2/PACSIN1/PIEZO1/PALM/CDHR1/SLC1A2/PAK1/SHISA7/TLN1/PTPRH/GNA12/CSPG4/PDXP/ARHGAP45/BBS4/PDZK1/MTMR9/PLEKHA1/ATP2B2/SPTBN1/ABCG2/AIF1L/NAPEPLD/PEX19/DOCK8/DRD2/AKT2/TSPEAR/GABRA1/ROM1/SHANK3/CD44/MFSD10/ITGA5/KANK1/SLC7A11/SNTG1/PHLPP2/UNC5A/ADORA1/UTRN/CASK/SH2D3C/EHD3/FGD5/PDE6A/PSD3/GABRA3/SHISA9/GPI/KCNJ11/SMO/PRKCB/SLC27A4/RAC1/ITGA3/SLC20A2/KCNA2	58
CC	GO:0031256	leading edge membrane	34/2111	179/19894	0.000549401	0.0162128	SYNE2/PACSIN1/PIEZO1/SLC1A2/PAK1/SHISA7/TLN1/CSPG4/PDXP/ARHGAP45/MTMR9/MYO1G/PLEKHA1/ATP2B2/SPTBN1/AIF1L/DOCK8/AKT2/GABRA1/CD44/ITGA5/KANK1/SNTG1/UNC5A/ADORA1/SH2D3C/FGD5/PSD3/GABRA3/SHISA9/KCNJ11/RAC1/ARHGAP44/KCNA2	34
CC	GO:0044304	main axon	17/2111	68/19894	0.000584532	0.0162128	DAG1/SLC1A2/MYOC/SPTBN1/HAPLN2/MAP2/MAP1A/SCN8A/ADORA1/NAV1/SCN1A/KCNJ11/MAG/MAP1B/DLG4/NFASC/KCNA2	17
CC	GO:0098839	postsynaptic density membrane	22/2111	99/19894	0.000587888	0.0162128	NETO2/GRIN2C/SHISA7/ATP2B2/GRM1/PRR7/LRRC4C/GRIA4/LRFN3/SCN8A/GRIN3A/LRFN1/NECTIN3/GRIK4/SHISA9/ADCY1/LRRTM3/CACNG7/ARC/RGS9/DLG4/ERBB4	22
CC	GO:0044309	neuron spine	33/2111	173/19894	0.000608274	0.0162128	APBA1/PRKAR2B/PALM/NGFR/FARP1/SHISA7/ATP2B2/APP/CRIPT/PTEN/HOMER1/ARHGAP32/DRD2/KIF3B/GRIA4/SHANK3/RGS14/LZTS1/CALB1/ADORA1/NTRK2/ABI2/EEF2K/SHISA9/DGKI/RAC1/ARC/ARHGAP44/GRIN1/MAP1B/DTNBP1/DLG4/BCR	33
CC	GO:0030014	CCR4-NOT complex	7/2111	16/19894	0.000720853	0.0172745	CNOT3/CNOT6L/CNOT4/TOB1/CNOT9/PATL1/TNKS1BP1	7
CC	GO:0000109	nucleotide-excision repair complex	6/2111	12/19894	0.000743092	0.0172745	ERCC4/SLX4/RAD23B/POLD1/ERCC5/XPA	6
CC	GO:0099535	synapse-associated extracellular matrix	6/2111	12/19894	0.000743092	0.0172745	LAMA5/TNC/VCAN/HAPLN2/ACAN/HAPLN1	6
CC	GO:0001726	ruffle	34/2111	182/19894	0.000747814	0.0172745	PACSIN1/CAPG/MYADM/PAK1/TLN1/CSPG4/MTM1/ARAP3/PDXP/ARHGAP45/FGD4/CDK6/MTMR9/RAB22A/KLHL2/PLEKHA1/ARHGEF26/AIF1L/ARHGEF7/MYO9B/AKT2/TMEM87A/ITGA5/KANK1/SNTG1/SH2D3C/FGD5/PSD3/MTMR14/DBNL/RAC1/MYH9/FRMD4B/SH2B2	34
CC	GO:0036464	cytoplasmic ribonucleoprotein granule	44/2111	255/19894	0.000813501	0.0181605	CNOT3/RBFOX1/RPS6/EIF4EBP2/ZAR1L/EIF4E2/G3BP2/UPF1/ZNFX1/ANKRD34C/SHB/CSDE1/RBM4/ZFP36L1/EDC4/OGFOD1/FAM184A/HELZ/HIPK2/PRRC2C/MCRIP2/AGO2/EIF4E/YTHDF3/CNOT9/LARP4/SMG1/DYNC1I1/EIF3B/RPTOR/ZC3H12C/TDRD7/PATL1/XRN1/RAC1/ARC/CELF1/EIF4ENIF1/EDC3/LARP4B/APOBEC3F/G3BP1/RPL6/GARRE1	44
CC	GO:1904115	axon cytoplasm	16/2111	64/19894	0.000838578	0.0181605	TRAK2/KIF1A/DST/AP3M1/SYBU/SOD1/NEFL/KIF3B/TRAK1/MAP1A/KIF5A/KIF1C/AP3S2/FBXW11/BLOC1S5/DTNBP1	16
CC	GO:0120111	neuron projection cytoplasm	20/2111	89/19894	0.000881748	0.0185167	EIF4EBP2/TRAK2/KIF1A/DST/AP3M1/SYBU/SOD1/NEFL/KIF3B/MAP2/TRAK1/MAP1A/KIF5A/KIF1C/AP3S2/FBXW11/BLOC1S5/ARC/DTNBP1/DLG4	20
CC	GO:0048786	presynaptic active zone	18/2111	77/19894	0.000963045	0.0196291	APBA1/SLC32A1/ATP2B2/APP/UNC13B/PCLO/LRFN3/CTBP1/SCN8A/ADORA1/PPFIA4/GABRB1/BSN/PPFIBP1/SV2A/ITGA3/ARHGAP44/GUCY1B1	18
CC	GO:0000151	ubiquitin ligase complex	52/2111	318/19894	0.00104577	0.0207063	FBXL20/ANKIB1/KLHDC3/PCGF5/DCAF15/UBR2/KLHDC1/PCMTD1/DYRK2/IKBKG/KLHL7/RNF20/KLHL2/FBH1/ANAPC2/KLHL15/KCTD10/OTULIN/BABAM2/FBXO15/UBE2D4/CUL9/ANAPC10/UBE2A/RNF217/CBLL1/ARIH1/FAM8A1/KLHL9/FBXL12/TRAF3/TRAF2/DEPDC5/WWP2/PRKN/DCAF17/RANBP9/PHC3/CDC16/CDC23/TMEM183A/SKP1/ZSWIM4/FBXO25/FBXO7/FBXW11/MED12/KLHL42/TOPORS/KBTBD6/AMFR/FZR1	52
CC	GO:0030864	cortical actin cytoskeleton	17/2111	72/19894	0.00117065	0.022535	SHROOM4/MYADM/MYO1E/FCHSD1/ACTN4/SPTBN1/RAPGEF3/RDX/CALD1/PLEKHH2/CALB1/PRKCB/MYH9/ACTR2/WASL/GSN/SPTB	17
CC	GO:0045211	postsynaptic membrane	46/2111	276/19894	0.00132597	0.0248351	GPR158/NETO2/GRIN2C/DAG1/FARP1/GRID2IP/SHISA7/ATP2B2/GRM1/PRR7/PICALM/DRD2/GABRA1/LRRC4C/GRIA4/GABBR2/LRFN3/SHANK3/ITGA5/SCN8A/GRIN3A/LRFN1/ADORA1/NECTIN3/UTRN/CHRNB2/GLRB/GRIK4/GABRB1/SLC6A1/GABRA3/SHISA9/ADCY1/LRRTM3/CACNG7/DNAJA3/ITGA3/ARC/RGS9/CDH9/GRIN1/DTNBP1/DLG4/ERBB4/KCNA2/CLSTN1	46
CC	GO:0005938	cell cortex	50/2111	309/19894	0.00162333	0.0291761	SHROOM4/CAPZB/GPSM1/FRYL/MYADM/TRIP10/TCHP/PARD3B/MYO1E/DST/FCHSD1/ACTN4/DCTN1/SEPTIN3/NUMA1/SPTBN1/RAPGEF3/EPB41/RDX/CALD1/SAPCD2/UNC13B/ARHGEF7/MYO9B/ARHGAP32/AKT2/EXOC5/PCLO/TRAK1/TRAF2/PLEKHH2/CTBP1/CALB1/SEPTIN5/BSN/ITPR2/SEPTIN9/TBCB/DBNL/PRKCB/RAC1/ARC/MYH9/EXOC4/ACTR2/WASL/GSN/DLG4/GUCY1B1/SPTB	50
CC	GO:0099634	postsynaptic specialization membrane	24/2111	120/19894	0.00164195	0.0291761	NETO2/GRIN2C/SHISA7/ATP2B2/GRM1/PRR7/LRRC4C/GRIA4/LRFN3/SCN8A/GRIN3A/LRFN1/NECTIN3/CHRNB2/GRIK4/GABRB1/SHISA9/ADCY1/LRRTM3/CACNG7/ARC/RGS9/DLG4/ERBB4	24
CC	GO:0045121	membrane raft	46/2111	286/19894	0.00274051	0.0474794	IGF1R/TGFBR2/NEU3/EEIG1/SPRED1/DAG1/SLC1A2/MYADM/CD8A/HCK/RAP2B/LRP8/APP/ABCA1/PIKFYVE/TEK/ABCG2/ANGPT1/CBL/PAG1/LCP2/LYN/TRAF2/PTGIS/UNC5B/PTPRC/UNC5A/CHRNB2/STOML2/EMP2/PRKAR2A/VDAC1/CHP1/BMPR2/ADRA1A/ADCY1/SMO/MAG/ARC/RGMB/RTN4RL2/IL6ST/MAL/GPM6B/CTSD/NPC1	46
CC	GO:0098858	actin-based cell projection	38/2111	226/19894	0.00283136	0.0478569	SYNE2/PALM/FAT1/DAG1/FARP1/PDGFA/PTPRH/MTM1/FGD4/PDZK1/MYO1E/CLIC4/MYO1G/DOCK4/ATP6V1A/TEK/RAPGEF3/ANGPT1/RDX/ADGRA2/ACTC1/TSPEAR/MAP2/CD44/ENAH/ADCY6/SLC7A11/CALB1/UTRN/PDZD7/PDGFRA/ABI2/ANKRD24/DEF6/ESPN/DCXR/ITGA3/EXOC4	38
CC	GO:0098857	membrane microdomain	46/2111	287/19894	0.00293613	0.0484461	IGF1R/TGFBR2/NEU3/EEIG1/SPRED1/DAG1/SLC1A2/MYADM/CD8A/HCK/RAP2B/LRP8/APP/ABCA1/PIKFYVE/TEK/ABCG2/ANGPT1/CBL/PAG1/LCP2/LYN/TRAF2/PTGIS/UNC5B/PTPRC/UNC5A/CHRNB2/STOML2/EMP2/PRKAR2A/VDAC1/CHP1/BMPR2/ADRA1A/ADCY1/SMO/MAG/ARC/RGMB/RTN4RL2/IL6ST/MAL/GPM6B/CTSD/NPC1	46
MF	GO:0030695	GTPase regulator activity	105/2076	488/18522	2.41554e-11	1.35874e-08	STARD8/HERC2/GNAQ/RAPGEF6/GPSM1/RGS8/FARP1/RGL1/TBC1D2/ARHGAP45/AGFG2/GIT2/FGD4/ARHGAP12/RALGAPA1/RGS3/USP6NL/DOCK4/KRIT1/RAPGEF5/ARHGEF26/RAPGEF3/ARHGAP42/RALBP1/EIF2B1/MADD/CHN2/RGS6/ARHGEF7/MYO9B/DOCK8/ARHGAP32/IPO7/RHOF/PLEKHG1/ARHGAP35/SMAP1/FAM13B/NGEF/GBF1/ARHGEF11/DEPDC5/DENND1C/RGS14/ACAP1/TNK2/IQSEC1/RIC1/ARFGEF1/BCAR3/TBC1D12/EEF1D/RAPGEF1/ARAP2/GAPVD1/SBF1/TSC2/RIN3/SH2D3C/CPEB2/FGD5/…	105
MF	GO:0060589	nucleoside-triphosphatase regulator activity	105/2076	488/18522	2.41554e-11	1.35874e-08	STARD8/HERC2/GNAQ/RAPGEF6/GPSM1/RGS8/FARP1/RGL1/TBC1D2/ARHGAP45/AGFG2/GIT2/FGD4/ARHGAP12/RALGAPA1/RGS3/USP6NL/DOCK4/KRIT1/RAPGEF5/ARHGEF26/RAPGEF3/ARHGAP42/RALBP1/EIF2B1/MADD/CHN2/RGS6/ARHGEF7/MYO9B/DOCK8/ARHGAP32/IPO7/RHOF/PLEKHG1/ARHGAP35/SMAP1/FAM13B/NGEF/GBF1/ARHGEF11/DEPDC5/DENND1C/RGS14/ACAP1/TNK2/IQSEC1/RIC1/ARFGEF1/BCAR3/TBC1D12/EEF1D/RAPGEF1/ARAP2/GAPVD1/SBF1/TSC2/RIN3/SH2D3C/CPEB2/FGD5/…	105
MF	GO:0031267	small GTPase binding	62/2076	281/18522	1.1454e-07	4.29525e-05	PPP6R1/ANKFY1/BRK1/STRIP1/IPO13/RAPGEF6/NGFR/FARP1/INF2/PAK1/IPO4/GIT2/FGD4/RAB11FIP5/AP3M1/USP6NL/DOCK4/ABCA1/FMNL2/HACE1/RALBP1/SOD1/UNC13B/NUTF2/MYO9B/PICALM/IPO7/AFDN/KIF3B/PLEKHG1/RAB11FIP4/EXOC5/DVL2/RABGGTA/DEPDC5/RIC1/RANBP9/XPO1/GAPVD1/TSC2/RIN3/ABI2/CDC42EP3/FGD5/EVI5/RUSC2/SORL1/SYTL2/RPTOR/PKN3/BICD1/ARHGAP44/UNC13D/ANKRD27/PEX5L/OCRL/WDR44/ARHGEF16/RPH3AL/MICAL1/GARRE1/SPHK2	62
MF	GO:0051020	GTPase binding	65/2076	313/18522	5.8687e-07	0.000163392	PPP6R1/ANKFY1/BRK1/STRIP1/IPO13/RAPGEF6/NGFR/FARP1/INF2/PAK1/IPO4/GIT2/FGD4/RAB11FIP5/AP3M1/USP6NL/DOCK4/ABCA1/IARS1/SPTBN1/FMNL2/HACE1/RALBP1/SOD1/UNC13B/NUTF2/MYO9B/PICALM/IPO7/AFDN/KIF3B/PLEKHG1/RAB11FIP4/EXOC5/DVL2/RABGGTA/DEPDC5/RIC1/RANBP9/XPO1/STOML2/GAPVD1/TSC2/RIN3/ABI2/CDC42EP3/FGD5/EVI5/RUSC2/SORL1/SYTL2/RPTOR/PKN3/BICD1/ARHGAP44/UNC13D/ANKRD27/PEX5L/OCRL/WDR44/ARHGEF16/RPH3AL/MICAL1/G…	65
MF	GO:0005085	guanyl-nucleotide exchange factor activity	51/2076	226/18522	7.26186e-07	0.000163392	HERC2/RAPGEF6/FARP1/RGL1/FGD4/DOCK4/RAPGEF5/ARHGEF26/RAPGEF3/EIF2B1/MADD/ARHGEF7/DOCK8/RHOF/PLEKHG1/NGEF/GBF1/ARHGEF11/DENND1C/IQSEC1/RIC1/ARFGEF1/BCAR3/EEF1D/RAPGEF1/GAPVD1/SBF1/RIN3/SH2D3C/FGD5/MON1A/PSD3/CYTH4/GRIPAP1/DEF6/NUCB1/SWAP70/CCDC88A/ITSN1/RASGEF1B/ARHGEF18/DENND4C/ARFGEF3/DOCK9/ANKRD27/BCR/SMCR8/ARHGEF16/DENND11/DENND1A/RAPGEF2	51
MF	GO:0140993	histone modifying activity	47/2076	207/18522	1.62381e-06	0.000304464	DOT1L/PCGF5/VCPKMT/DTX3L/SUDS3/UBR2/MIER1/KDM1B/SUV39H1/HUWE1/KMT5C/KMT5B/CDK2/RNF20/METTL21A/SETBP1/UBE2A/SIRT1/KDM3B/TADA2A/SETMAR/SETDB1/PRKCA/EEF2KMT/TGM2/EEF1AKMT1/HR/SRCAP/PRKDC/KDM2B/KAT6B/PADI2/PRKCB/EYA3/HDAC7/CARM1/EP300/MEAF6/ATR/KMT2B/SMYD3/SETD1B/KAT5/KAT2B/NSD1/KMT2D/RIOX1	47
MF	GO:0035091	phosphatidylinositol binding	57/2076	276/18522	3.40026e-06	0.000546471	ANKFY1/TTPAL/PIK3C2B/PITPNA/CAPG/SNX32/WDR45/TLN1/WDR45B/MTM1/ARAP3/CLVS2/PARD3B/PLEKHA8/MYO1E/PFN2/MYO1G/TPCN1/ZCCHC14/KRIT1/WDFY1/NUMA1/PHF12/PLEKHA5/EPB41/NISCH/TULP3/PICALM/ARHGAP32/SESTD1/SNX13/GBF1/OSBPL5/DENND1C/SNX4/RLBP1/ARAP2/SAP30L/ZFYVE1/PLCD1/ZFYVE26/SNX11/BLTP2/ITPR2/PLD2/SYTL2/PLD1/PLCB1/CCDC88A/SNX18/VEPH1/RNF34/SNX27/GSN/SNX19/DAB2IP/DENND1A	57
MF	GO:0042578	phosphoric ester hydrolase activity	69/2076	363/18522	7.24671e-06	0.00101907	PFKFB4/NT5C1A/PDE8B/GPCPD1/PXYLP1/NT5C3B/LPIN2/MTMR1/LPIN3/SAMHD1/PTPRH/SSH1/MTM1/PDXP/CPPED1/PTPN13/NOTUM/PDE1A/PDE10A/CDC25B/PPM1F/INPP5F/PIKFYVE/PTEN/DUSP11/PTPRF/NAPEPLD/PPM1K/TNS3/INPP5A/DUSP10/PRUNE1/PPP1R3E/PHOSPHO2/PDE3A/MTMR4/FICD/PTPRC/PHLPP2/PPM1M/SBF1/SSH3/ALPL/PDE6A/PFKFB3/PTPRG/ACP2/LRRC59/PLCD1/MTMR3/PALD1/PTPRN2/LHPP/PLD2/PLD1/MTMR14/PLPPR5/PLCB4/PLCB1/EYA3/DUSP4/PDE1B/PTP4A2/OCRL…	69
MF	GO:0005096	GTPase activator activity	53/2076	271/18522	3.62429e-05	0.00444948	STARD8/GNAQ/RGS8/TBC1D2/ARHGAP45/AGFG2/GIT2/ARHGAP12/RALGAPA1/RGS3/USP6NL/DOCK4/ARHGAP42/RALBP1/CHN2/RGS6/MYO9B/ARHGAP32/ARHGAP35/SMAP1/FAM13B/ARHGEF11/DEPDC5/RGS14/ACAP1/TBC1D12/ARAP2/GAPVD1/TSC2/RIN3/SIPA1L3/ARHGAP20/SIPA1L2/EVI5/TBC1D4/RABEP1/TBC1D22B/ELMOD2/SYNGAP1/ARRB1/SRGAP3/PLCB1/RGS9/RASA3/ARHGAP44/SRGAP1/ANKRD27/OCRL/BCR/SMCR8/DAB2IP/TBCD/RAPGEF2	53
MF	GO:0005161	platelet-derived growth factor receptor binding	8/2076	14/18522	3.95509e-05	0.00444948	PDGFA/PDGFC/LYN/ITGA5/PDGFRB/PDGFRA/IL1R1/VEGFA	8
MF	GO:1901981	phosphatidylinositol phosphate binding	38/2076	178/18522	6.56267e-05	0.00671183	ANKFY1/TTPAL/CAPG/WDR45/WDR45B/ARAP3/CLVS2/PLEKHA8/PFN2/MYO1G/TPCN1/KRIT1/PLEKHA5/TULP3/PICALM/ARHGAP32/SESTD1/SNX13/GBF1/OSBPL5/DENND1C/SNX4/RLBP1/ARAP2/SAP30L/ZFYVE1/PLCD1/ZFYVE26/SNX11/SYTL2/PLCB1/SNX18/VEPH1/RNF34/SNX27/GSN/DAB2IP/DENND1A	38
MF	GO:0004860	protein kinase inhibitor activity	20/2076	73/18522	0.000107932	0.0101186	PRKAR2B/GMFB/SPRED1/SOCS3/DNAJC3/PKIB/CAMK2N1/SPRED2/PRKAR2A/CHP1/CDKN1A/PRKRIP1/PARVA/RPTOR/SMO/PRKAG2/SMCR8/PRKAR1B/ITPRIP/KAT2B	20
MF	GO:0016791	phosphatase activity	51/2076	275/18522	0.000202786	0.0166417	PFKFB4/NT5C1A/PXYLP1/NT5C3B/LPIN2/MTMR1/LPIN3/PTPRH/SSH1/MTM1/PDXP/CPPED1/PTPN13/CDC25B/PPM1F/INPP5F/PIKFYVE/PTEN/DUSP11/PTPRF/PPM1K/TNS3/INPP5A/DUSP10/PRUNE1/PPP1R3E/PHOSPHO2/MTMR4/PTPRC/PHLPP2/PPM1M/SBF1/SSH3/ALPL/PFKFB3/PTPRG/ACP2/LRRC59/MTMR3/PALD1/PTPRN2/LHPP/MTMR14/PLPPR5/EYA3/DUSP4/PTP4A2/OCRL/NT5DC3/SSH2/PPM1B	51
MF	GO:0044389	ubiquitin-like protein ligase binding	58/2076	324/18522	0.000207097	0.0166417	RALB/WBP1L/YOD1/PRKAR2B/DNAJA1/HERC2/CRK/SMAD2/HSP90AB1/NGFR/DTX3L/TRAF5/CALR/IKBKG/EIF4E2/PTPRN/FZD4/RNF20/LRPPRC/ANAPC2/AUP1/UBXN7/PARP9/GSK3B/UBE2D4/PRR7/BAG4/CUL9/UBE2A/ERBB3/ARIH1/NAE1/YWHAE/LYN/TRAF3/TRAF2/TNK2/NFE2L2/SMAD6/PRKN/DAXX/SKI/ABI2/USP13/SLF1/PRKAR2A/CDKN1A/FBXO7/GPI/RFFL/ARRB1/NKD2/PRKACB/SMG5/HLTF/CCT2/RNF34/ARRB2	58
MF	GO:0004862	cAMP-dependent protein kinase inhibitor activity	6/2076	10/18522	0.000276874	0.0201895	PRKAR2B/PKIB/PRKAR2A/SMO/PRKAG2/PRKAR1B	6
MF	GO:0019210	kinase inhibitor activity	20/2076	78/18522	0.000287139	0.0201895	PRKAR2B/GMFB/SPRED1/SOCS3/DNAJC3/PKIB/CAMK2N1/SPRED2/PRKAR2A/CHP1/CDKN1A/PRKRIP1/PARVA/RPTOR/SMO/PRKAG2/SMCR8/PRKAR1B/ITPRIP/KAT2B	20
MF	GO:0034236	protein kinase A catalytic subunit binding	7/2076	14/18522	0.000369246	0.0230779	PRKAR2B/SOX9/GSK3B/PRKAR2A/SMO/CSK/PRKAR1B	7
MF	GO:0052744	phosphatidylinositol monophosphate phosphatase activity	7/2076	14/18522	0.000369246	0.0230779	MTMR1/MTM1/INPP5F/PTEN/MTMR4/MTMR3/MTMR14	7
MF	GO:0004674	protein serine/threonine kinase activity	71/2076	427/18522	0.00042797	0.0249632	CDKL3/TSSK3/ADCK1/TGFBR2/STK17B/MAST2/CAMK1G/NEK4/PSKH1/STK4/PAK1/MAPK11/CDKL2/DYRK2/MARK2/STK40/HIPK3/ACVR2B/CDK2/CDK6/HIPK1/PLK2/CDK17/TP53RK/MAST4/WNK1/MAP3K2/MAP3K9/TGFBR3/PIKFYVE/KSR2/WNK3/GSK3B/SYK/GAK/PIK3R4/AAK1/CILK1/BRSK2/AKT2/GRK2/HIPK2/CSNK1G1/PRKCA/TNK2/MARK3/MAP3K3/CASK/PRKCQ/CIITA/PRKDC/EEF2K/SMG1/MKNK1/MAP3K15/AATK/BMPR2/MAST1/PRKCB/PRKACB/PKN3/ATR/PAK5/WNK2/PRKAG2/STK38/BCR/PRKG1…	71
MF	GO:0031625	ubiquitin protein ligase binding	54/2076	305/18522	0.000443791	0.0249632	RALB/WBP1L/YOD1/PRKAR2B/DNAJA1/HERC2/CRK/SMAD2/HSP90AB1/NGFR/TRAF5/CALR/IKBKG/EIF4E2/FZD4/RNF20/LRPPRC/ANAPC2/AUP1/UBXN7/GSK3B/UBE2D4/BAG4/CUL9/UBE2A/ERBB3/ARIH1/NAE1/YWHAE/LYN/TRAF3/TRAF2/TNK2/NFE2L2/SMAD6/PRKN/DAXX/SKI/ABI2/USP13/SLF1/PRKAR2A/CDKN1A/FBXO7/GPI/RFFL/ARRB1/NKD2/PRKACB/SMG5/HLTF/CCT2/RNF34/ARRB2	54
MF	GO:0016279	protein-lysine N-methyltransferase activity	17/2076	64/18522	0.000514616	0.0275687	DOT1L/VCPKMT/SUV39H1/ETFBKMT/KMT5C/KMT5B/METTL21A/SETBP1/SETMAR/SETDB1/EEF2KMT/EEF1AKMT1/KMT2B/SMYD3/SETD1B/NSD1/KMT2D	17
MF	GO:0140852	histone ubiquitin ligase activity	6/2076	11/18522	0.000551275	0.0281466	PCGF5/DTX3L/UBR2/HUWE1/RNF20/UBE2A	6
MF	GO:0030506	ankyrin binding	8/2076	19/18522	0.000593838	0.0281466	PLEC/SPTBN1/KCTD6/PTPRC/KCNJ11/CACNA1D/SPTB/FLNC	8
MF	GO:0016278	lysine N-methyltransferase activity	17/2076	65/18522	0.000625131	0.0281466	DOT1L/VCPKMT/SUV39H1/ETFBKMT/KMT5C/KMT5B/METTL21A/SETBP1/SETMAR/SETDB1/EEF2KMT/EEF1AKMT1/KMT2B/SMYD3/SETD1B/NSD1/KMT2D	17
MF	GO:0106018	phosphatidylinositol-3,5-bisphosphate phosphatase activity	7/2076	15/18522	0.00062548	0.0281466	MTMR1/MTM1/PIKFYVE/MTMR4/MTMR3/MTMR14/OCRL	7
MF	GO:0140297	DNA-binding transcription factor binding	77/2076	478/18522	0.000661541	0.0286244	ARID1A/NCAPG2/DNAJA1/ADD1/MTDH/SMAD2/DTX3L/EOMES/TRIM68/STK4/CALR/FIZ1/ZBTB7A/SMARCD3/BBS4/JUP/SPEN/RAD23B/SOX9/CRTC1/PBX2/ACTN4/FOXP1/MED14/UBXN7/PARP9/GSK3B/TP53BP1/BRD8/RXRA/TRIP12/SIRT1/TDG/TP53BP2/HIPK2/NCOA6/NCOA7/ZFPM1/ANKRD42/MLXIPL/WWP2/NFE2L2/KLF5/CTBP1/EIF4E/LMO1/ESRRB/DAXX/GTF2A1/TBX3/MTA1/SKI/CIITA/PRKDC/RBFOX2/PPARD/COMMD7/MED12/TAF7/PADI2/GATA3/HCLS1/NCOR2/PRKCB/USF2/HDAC7/PPARGC1B…	77
MF	GO:0015631	tubulin binding	64/2076	383/18522	0.000701458	0.0292245	TUBGCP3/MAST2/CEP70/DAG1/PAK1/KIF1A/TUBGCP6/BBS4/CCDC187/RAB11A/DST/TPPP2/RAB11FIP5/LRPPRC/FEZ1/DCTN1/CRIPT/KRIT1/HOOK3/NUMA1/TPPP/EML6/HAUS6/NISCH/ARHGEF7/KIF9/LRRC61/KIF3B/PRUNE1/HDGFL3/TRIM36/MAP2/STRBP/TTLL5/LYN/RGS14/TUBGCP4/MAP1A/PRKN/POLB/CGN/KIF5A/KIF1C/MTCL1/CEP44/CHP1/DYNC1I1/TTLL4/FBXW11/CEP350/TBCB/CCDC88A/MAST1/DIP2B/ADNP/HTT/TOGARAM1/CCDC66/EML5/GAS2/WASL/MAP1B/B9D2/TBCD	64
MF	GO:0005543	phospholipid binding	78/2076	487/18522	0.000727365	0.0292245	ANKFY1/PACSIN1/SYT16/TTPAL/PIK3C2B/RAPGEF6/PITPNA/CAPG/SNX32/WDR45/TLN1/WDR45B/MTM1/ARAP3/CLVS2/PARD3B/PLEKHA8/MYO1E/PFN2/MYO1G/TPCN1/SYT12/ZCCHC14/ABCA1/KRIT1/WDFY1/NUMA1/SPTBN1/GLTP/PHF12/PLEKHA5/EPB41/NISCH/UNC13B/TULP3/PICALM/ARHGAP32/SESTD1/SNX13/OSBPL10/PCLO/ARHGAP35/ANXA7/GBF1/OSBPL5/DENND1C/SNX4/RLBP1/AXL/STOML2/ARAP2/PACSIN3/SAP30L/ZFYVE1/GRAMD1B/VDAC1/PLCD1/ZFYVE26/SNX11/BLTP2/ITPR2/PLD…	78
MF	GO:0042054	histone methyltransferase activity	17/2076	66/18522	0.000755378	0.0293034	DOT1L/VCPKMT/SUV39H1/KMT5C/KMT5B/METTL21A/SETBP1/SETMAR/SETDB1/EEF2KMT/EEF1AKMT1/CARM1/KMT2B/SMYD3/SETD1B/NSD1/KMT2D	17
MF	GO:0106310	protein serine kinase activity	61/2076	363/18522	0.000799465	0.0295875	CDKL3/TSSK3/STK17B/MAST2/CAMK1G/NEK4/PSKH1/STK4/PAK1/MAPK11/CDKL2/DYRK2/MARK2/STK40/HIPK3/CDK2/CDK6/HIPK1/PLK2/CDK17/TP53RK/MAST4/WNK1/MAP3K2/MAP3K9/PIKFYVE/KSR2/WNK3/GSK3B/GAK/PIK3R4/AAK1/CILK1/BRSK2/AKT2/HIPK2/CSNK1G1/PRKCA/TNK2/MARK3/MAP3K3/CASK/PRKCQ/CIITA/PRKDC/SMG1/MKNK1/MAP3K15/AATK/MAST1/PRKCB/PRKACB/PKN3/ATR/PAK5/WNK2/STK38/BCR/PRKG1/FASTK/ALPK3	61
MF	GO:0019207	kinase regulator activity	48/2076	270/18522	0.0008153	0.0295875	PRKAR2B/PIK3R3/TGFBR2/ALK/GMFB/SPRED1/HSP90AB1/CCNY/STK4/CNPPD1/IGF2/ANGPT4/SOCS3/MARK2/DNAJC3/PIK3IP1/ACVR2B/PKIB/PARP6/WNK1/CAMK2N1/MADD/ERBB3/SPRED2/LYN/DAXX/WDR81/PIK3R6/PRKAR2A/CHP1/CDKN1A/PRKRIP1/PARVA/RPTOR/STRADB/SMO/CCDC88A/CCNT2/GDF2/VEGFA/PRKAG2/ACSL1/IL6ST/SMCR8/PRKAR1B/ITPRIP/DAB2IP/KAT2B	48
MF	GO:0061629	RNA polymerase II-specific DNA-binding transcription factor binding	58/2076	343/18522	0.000908747	0.0312185	ARID1A/DNAJA1/ADD1/MTDH/SMAD2/DTX3L/EOMES/TRIM68/STK4/CALR/FIZ1/ZBTB7A/SMARCD3/BBS4/SPEN/RAD23B/ACTN4/FOXP1/MED14/UBXN7/PARP9/GSK3B/TP53BP1/BRD8/RXRA/TRIP12/SIRT1/TP53BP2/HIPK2/NCOA6/NCOA7/ZFPM1/ANKRD42/MLXIPL/WWP2/NFE2L2/CTBP1/ESRRB/DAXX/GTF2A1/TBX3/MTA1/PRKDC/COMMD7/MED12/TAF7/PADI2/GATA3/HCLS1/NCOR2/PRKCB/PPARGC1B/NCOR1/EP300/LCOR/LEF1/EPAS1/NSD1	58
MF	GO:0008276	protein methyltransferase activity	22/2076	97/18522	0.000915743	0.0312185	DOT1L/VCPKMT/PCMTD1/SUV39H1/ETFBKMT/KMT5C/KMT5B/METTL21A/SETBP1/PCMTD2/SETMAR/SETDB1/EEF2KMT/PRMT3/EEF1AKMT1/CARM1/PCMT1/KMT2B/SMYD3/SETD1B/NSD1/KMT2D	22
MF	GO:0008603	cAMP-dependent protein kinase regulator activity	6/2076	12/18522	0.000998086	0.0330249	PRKAR2B/PKIB/PRKAR2A/SMO/PRKAG2/PRKAR1B	6
MF	GO:0003779	actin binding	70/2076	434/18522	0.00109591	0.0352257	SYNE2/ADD1/SHROOM4/GMFB/CAPZB/DAG1/CAPG/NEB/INF2/GAS7/TLN1/PLEC/SSH1/FGD4/MYO1E/P4HB/DST/PFN2/KLHL2/MYO1G/ACTN4/KLHL1/SPTBN1/FMNL2/EPB41L1/AIF1L/EPB41/RDX/CALD1/TRPC5/MYO9B/AFDN/NEBL/CORO2B/SHANK3/TPM3/ENAH/MAP1A/MYO16/PLEKHH2/PRKN/SNTG1/DNASE1/IPP/ARPC4/UTRN/CGN/PRICKLE4/CORO7/SSH3/ITPRID2/PDLIM1/FBXO25/PARVA/MYO18B/PSTPIP2/DBNL/HCLS1/CCDC88A/ESPN/MYH9/GAS2/ACTR2/WASL/MAP1B/GSN/SSH2/SPTB/MICAL1/…	70
MF	GO:0000993	RNA polymerase II complex binding	11/2076	36/18522	0.00142817	0.0446304	PCIF1/SCAF1/SCAF8/LEO1/ERCC5/AGO2/ESRRB/RPRD1B/PAF1/SMYD3/RECQL5	11
MF	GO:0004438	phosphatidylinositol-3-phosphate phosphatase activity	6/2076	13/18522	0.00167839	0.049883	MTMR1/MTM1/PTEN/MTMR4/MTMR3/MTMR14	6
MF	GO:0043175	RNA polymerase core enzyme binding	12/2076	42/18522	0.00168494	0.049883	PCIF1/SCAF1/SCAF8/LEO1/ERCC5/AGO2/ESRRB/RPRD1B/SPTY2D1/PAF1/SMYD3/RECQL5	12

## Sheet: KEGG
category	subcategory	ID	Description	GeneRatio	BgRatio	pvalue	p.adjust	geneID	Count
Environmental Information Processing	Signal transduction	oas04015	Rap1 signaling pathway	48/1055	218/9670	1.27e-06	0.000420657	IGF1/RALB/IGF1R/GNAQ/CRK/RAPGEF6/NGFR/ANGPT4/MAPK11/PDGFA/TLN1/ARAP3/PFN2/PDGFC/DOCK4/KRIT1/RAPGEF5/TEK/RAPGEF3/NRAS/ANGPT1/DRD2/AFDN/MAGI1/AKT2/ADCY7/LCP2/PRKCA/RGS14/ENAH/ADCY6/FGFR1/PDGFRB/RAPGEF1/PDGFRA/FYB1/SIPA1L3/SIPA1L2/ID1/ADCY9/ADCY1/PLCB4/PLCB1/PRKCB/RAC1/VEGFA/GRIN1/RAPGEF2	48
Human Diseases	Cardiovascular disease	oas05414	Dilated cardiomyopathy	28/1055	106/9670	5.95e-06	0.000984571	CACNA2D2/IGF1/DAG1/ITGA2/ITGA1/DTNA/ITGB7/ACTC1/ADCY7/TPM3/LOC101118433/ITGA5/LAMA1/ADCY6/ADRB1/ITGA4/ADCY9/ADCY1/CACNG7/TGFB3/ATP2A3/PRKACB/CACNA1D/ITGA3/AGT/CACNB3/CACNB4/ATP2A2	28
Organismal Systems	Nervous system	oas04724	Glutamatergic synapse	29/1055	114/9670	9.1e-06	0.0010038	GLS/GNAQ/GRIN2C/SLC1A2/GRM1/HOMER1/GLUL/GRK2/ADCY7/GRIA4/SHANK3/PRKCA/ADCY6/GRIN3A/GRIK4/ADCY9/ITPR2/PLD2/SLC1A7/ADCY1/PLD1/PLCB4/PLCB1/PRKCB/PRKACB/CACNA1D/SLC1A3/GRIN1/DLG4	29
Environmental Information Processing	Signal transduction	oas04020	Calcium signaling pathway	51/1055	257/9670	1.42e-05	0.00117687	CAMK1G/GNAQ/GRIN2C/PDGFA/P2RX7/CACNA1G/PDE1A/TPCN1/SPHK1/PDGFC/ATP2B2/MRLN/GRM1/ERBB3/LOC105614340/ADCY7/LOC114115250/PRKCA/CACNA1I/GRIN3A/BDKRB1/FGFR1/NTRK2/HRC/PDGFRB/PDGFRA/ADRB1/RET/EDNRB/VDAC1/PLCD1/ITPKB/ADRA1A/ADCY9/ITPR2/ADCY1/PLCB4/PLCB1/ATP2A3/PRKCB/PRKACB/CACNA1D/TACR1/VEGFA/PDE1B/GRIN1/ERBB4/ATP2A2/ADRB2/CACNA1B/SPHK2	51
Organismal Systems	Endocrine system	oas04928	Parathyroid hormone synthesis, secretion and action	29/1055	119/9670	2.21e-05	0.00146053	GNAQ/MMP24/GNA12/WNK1/WNK3/CREB3L2/RXRA/ADCY7/ARHGEF11/PRKCA/EGR1/ADCY6/FGFR1/CDKN1A/ADCY9/ITPR2/PLD2/ADCY1/PLD1/ARRB1/PLCB4/GATA3/PLCB1/PRKCB/PRKACB/LOC101117505/WNK2/LRP5/ARRB2	29
Human Diseases	Substance dependence	oas05032	Morphine addiction	24/1055	93/9670	4.11e-05	0.00221533	PDE8B/PDE1A/SLC32A1/PDE10A/KCNJ6/GRK2/ADCY7/GABRA1/GABBR2/PDE3A/PRKCA/ADCY6/ADORA1/GABRB1/GABRA3/ADCY9/ADCY1/ARRB1/PRKCB/PRKACB/LOC101117505/PDE1B/ARRB2/CACNA1B	24
Cellular Processes	Cellular community - eukaryotes	oas04510	Focal adhesion	42/1055	207/9670	4.68e-05	0.00221533	IGF1/IGF1R/LAMC1/CRK/LAMA5/BIRC3/PAK1/PDGFA/TLN1/COL4A5/TNC/EMP1/ITGA2/ACTN4/PDGFC/PTEN/LAMA4/ITGA1/ITGB7/GSK3B/COL4A3/AKT2/ARHGAP35/PPP1R12A/PRKCA/ITGA5/LAMA1/PDGFRB/RAPGEF1/EMP2/PDGFRA/ITGA4/COL6A2/PARVA/PRKCB/RAC1/ITGA3/VEGFA/COL1A2/FN1/PAK5/CHAD	42
Cellular Processes	Cellular community - eukaryotes	oas04540	Gap junction	23/1055	90/9670	6.96e-05	0.00288055	GNAQ/PDGFA/PDGFC/MAP3K2/GRM1/NRAS/DRD2/ADCY7/PRKCA/ADCY6/PDGFRB/PDGFRA/ADRB1/ADCY9/ITPR2/ADCY1/PLCB4/PLCB1/PRKCB/PRKACB/LOC101116286/GUCY1B1/PRKG1	23
Environmental Information Processing	Signaling molecules and interaction	oas04512	ECM-receptor interaction	23/1055	92/9670	0.000100334	0.00356882	LAMC1/LAMA5/DAG1/COL4A5/TNC/ITGA2/LOC101115115/LAMA4/ITGA1/HSPG2/ITGB7/COL4A3/CD44/ITGA5/LAMA1/FRAS1/ITGA4/COL6A2/SV2A/ITGA3/COL1A2/FN1/CHAD	23
Organismal Systems	Endocrine system	oas04929	GnRH secretion	18/1055	64/9670	0.000112307	0.00356882	GNAQ/CACNA1G/KCNN3/KCNJ6/NRAS/TRPC5/AKT2/GABBR2/PRKCA/CACNA1I/KCNJ11/ITPR2/ARRB1/PLCB4/PLCB1/PRKCB/CACNA1D/ARRB2	18
Environmental Information Processing	Signal transduction	oas04010	MAPK signaling pathway	55/1055	306/9670	0.000118601	0.00356882	CACNA2D2/IGF1/IGF1R/TGFBR2/CRK/NGFR/STK4/IGF2/ANGPT4/PAK1/MAPK11/PDGFA/IKBKG/GNA12/ELK4/CACNA1G/CDC25B/PDGFC/MAP3K2/MAP3K9/TEK/NRAS/ANGPT1/TAB2/ERBB3/AKT2/DUSP10/TRAF2/PRKCA/CACNA1I/FGFR1/MAP3K3/NTRK2/PDGFRB/DAXX/PDGFRA/RET/MKNK1/IL1R1/ARRB1/CACNG7/TGFB3/PRKCB/PRKACB/CACNA1D/RAC1/VEGFA/DUSP4/CACNB3/CACNB4/ERBB4/ARRB2/CACNA1B/PPM1B/RAPGEF2	55
Environmental Information Processing	Signal transduction	oas04151	PI3K-Akt signaling pathway	67/1055	396/9670	0.000149687	0.00412887	IGF1/IGF1R/LAMC1/LAMA5/IL4R/HSP90AB1/NGFR/RPS6/IL3RA/IGF2/ANGPT4/PDGFA/IKBKG/COL4A5/TNC/IFNAR1/EIF4E2/CDK2/ITGA2/CDK6/OSMR/PDGFC/PTEN/LAMA4/ITGA1/TEK/NRAS/ITGB7/ANGPT1/PPP2R2A/GSK3B/SYK/ERBB3/CREB3L2/RXRA/MAGI1/LOC114116599/COL4A3/AKT2/YWHAE/PRKCA/ITGA5/LAMA1/EIF4E/PHLPP2/FGFR1/NTRK2/PDGFRB/TSC2/PDGFRA/BCL2L1/IL2RB/PIK3R6/RET/ITGA4/PPP2R5E/CDKN1A/COL6A2/RPTOR/RAC1/PKN3/ITGA3/VEGFA/COL1A2/FN1/ERBB…	67
Organismal Systems	Circulatory system	oas04261	Adrenergic signaling in cardiomyocytes	33/1055	161/9670	0.000242479	0.0061739	CACNA2D2/GNAQ/KCNK2/MAPK11/ATP2B2/RAPGEF3/PPP2R2A/ACTC1/CREB3L2/AKT2/ADCY7/TPM3/PRKCA/LOC101118433/ADCY6/ATP1A3/ADRB1/PIK3R6/PPP2R5E/ADRA1A/ADCY9/ADCY1/PLCB4/PLCB1/CACNG7/ATP2A3/PRKACB/CACNA1D/AGT/CACNB3/CACNB4/ATP2A2/ADRB2	33
Metabolism	Amino acid metabolism	oas00310	Lysine degradation	18/1055	69/9670	0.000316853	0.0074913	DOT1L/SUV39H1/KMT5C/DHTKD1/KMT5B/PHYKPL/ALDH7A1/PLOD1/SETMAR/SETDB1/DLST/COLGALT2/HADH/KMT2B/SMYD3/SETD1B/NSD1/KMT2D	18
Human Diseases	Cardiovascular disease	oas05410	Hypertrophic cardiomyopathy	23/1055	101/9670	0.000440163	0.00971293	CACNA2D2/IGF1/DAG1/ITGA2/ITGA1/DTNA/ITGB7/ACTC1/TPM3/LOC101118433/ITGA5/LAMA1/ITGA4/CACNG7/TGFB3/ATP2A3/CACNA1D/ITGA3/AGT/CACNB3/CACNB4/PRKAG2/ATP2A2	23
Metabolism	Nucleotide metabolism	oas00230	Purine metabolism	28/1055	136/9670	0.000647277	0.0133905	NT5C1A/PDE8B/AMPD2/PDE1A/PDE10A/RRM1/PRPS1/PAICS/LOC101115345/ENTPD5/ADSS2/ADCY7/PRUNE1/IMPDH1/PDE3A/ADCY6/ENTPD2/PDE6A/ADCY9/ADA/AK5/ADCY1/ENTPD3/LOC101117505/AK3/NPR1/PDE1B/GUCY1B1	28
Organismal Systems	Excretory system	oas04961	Endocrine and other factor-regulated calcium reabsorption	15/1055	57/9670	0.000887976	0.0172894	GNAQ/RAB11A/ATP2B2/CLTC/PRKCA/ADCY6/CALB1/ATP1A3/AP2B1/ADCY9/PLCB4/PLCB1/PRKCB/PRKACB/AP2M1	15
Cellular Processes	Transport and catabolism	oas04144	Endocytosis	45/1055	261/9670	0.00118866	0.0210756	IGF1R/TGFBR2/WASHC4/CAPZB/SMAD2/SNX32/ARAP3/VPS29/GIT2/RAB11A/RAB11FIP5/RAB22A/EPS15/CLTC/VPS37B/CBL/GRK2/RAB11FIP4/SMAP1/GBF1/ACAP1/IQSEC1/SNX4/ARFGEF1/ARPC4/ARAP2/KIF5A/PDGFRA/IL2RB/EHD3/PSD3/CYTH4/RABEP1/AP2B1/PLD2/PLD1/ARRB1/LOC101120590/VPS37D/ACTR2/WASL/LOC101107908/MVB12A/AP2M1/ARRB2	45
Human Diseases	Drug resistance: antineoplastic	oas01521	EGFR tyrosine kinase inhibitor resistance	20/1055	89/9670	0.00120978	0.0210756	IGF1/IGF1R/RPS6/PDGFA/EIF4E2/PDGFC/PTEN/NRAS/GSK3B/ERBB3/LOC114116599/AKT2/PRKCA/EIF4E/AXL/PDGFRB/PDGFRA/BCL2L1/PRKCB/VEGFA	20
Organismal Systems	Endocrine system	oas04921	Oxytocin signaling pathway	30/1055	157/9670	0.00151073	0.0250026	CACNA2D2/CAMK1G/GNAQ/TRPM2/KCNJ14/KCNJ6/NRAS/LOC105614340/ADCY7/LOC114115250/PPP1R12A/PRKCA/ADCY6/PIK3R6/EEF2K/CDKN1A/ADCY9/ITPR2/ADCY1/PLCB4/PLCB1/CACNG7/PRKCB/PRKACB/CACNA1D/NPR1/CACNB3/CACNB4/PRKAG2/GUCY1B1	30
Environmental Information Processing	Signal transduction	oas04024	cAMP signaling pathway	41/1055	237/9670	0.00180376	0.027009	KCNK2/GRIN2C/PAK1/CRHR1/ARAP3/SOX9/PDE10A/ATP2B2/RAPGEF3/DRD2/CREB3L2/AFDN/AKT2/ADCY7/GRIA4/GABBR2/PDE3A/PPP1R12A/HCN4/ADCY6/GRIN3A/ADORA1/ATP1A3/ADRB1/HCAR2/ADCY9/PLD2/ADCY1/PLD1/ATP2A3/PRKACB/LOC101117505/CACNA1D/LOC105614203/LOC105605916/RAC1/NPR1/EP300/GRIN1/ATP2A2/ADRB2	41
Organismal Systems	Endocrine system	oas04927	Cortisol synthesis and secretion	16/1055	67/9670	0.00186253	0.027009	PDE8B/GNAQ/KCNK2/CACNA1G/CREB3L2/ADCY7/CACNA1I/ADCY6/ADCY9/ITPR2/ADCY1/PLCB4/PLCB1/PRKACB/CACNA1D/AGT	16
Environmental Information Processing	Signal transduction	oas04070	Phosphatidylinositol signaling system	21/1055	99/9670	0.00199705	0.027009	PIK3C2B/MTMR1/CDIPT/MTM1/INPP5F/PIKFYVE/PTEN/INPP5A/MTMR4/PRKCA/PLCD1/MTMR3/ITPKB/ITPR2/MTMR14/PLCB4/PLCB1/PRKCB/DGKI/DGKG/OCRL	21
Human Diseases	Cancer: specific types	oas05215	Prostate cancer	21/1055	99/9670	0.00199705	0.027009	IGF1/IGF1R/HSP90AB1/PDGFA/IKBKG/CDK2/PDGFC/PTEN/ETV5/NRAS/GSK3B/CREB3L2/AKT2/E2F2/FGFR1/PDGFRB/PDGFRA/CDKN1A/EP300/ZEB1/LEF1	21
Environmental Information Processing	Signal transduction	oas04072	Phospholipase D signaling pathway	29/1055	153/9670	0.00203995	0.027009	RALB/PDGFA/GNA12/SPHK1/PDGFC/GRM1/RAPGEF3/NRAS/SYK/AKT2/ADCY7/PRKCA/ADCY6/PDGFRB/TSC2/PDGFRA/PIK3R6/CYTH4/ADCY9/PLD2/ADCY1/PLD1/PLCB4/PLCB1/DGKI/DGKG/LOC101120590/AGT/SPHK2	29
Metabolism	Carbohydrate metabolism	oas00562	Inositol phosphate metabolism	17/1055	74/9670	0.00213401	0.0271675	PIK3C2B/MTMR1/CDIPT/MTM1/ALDH6A1/INPP5F/PIKFYVE/PTEN/INPP5A/MTMR4/PLCD1/MTMR3/ITPKB/MTMR14/PLCB4/PLCB1/OCRL	17
Organismal Systems	Environmental adaptation	oas04713	Circadian entrainment	21/1055	101/9670	0.00258405	0.0316785	GNAQ/GRIN2C/CACNA1G/KCNJ6/ADCY7/GRIA4/PRKCA/CACNA1I/ADCY6/C1H1orf226/ADCY9/ADCY1/PLCB4/PLCB1/PRKCB/PRKACB/CACNA1D/PER2/GRIN1/GUCY1B1/PRKG1	21
Organismal Systems	Aging	oas04213	Longevity regulating pathway - multiple species	15/1055	64/9670	0.00310153	0.0347985	IGF1/IGF1R/EIF4EBP2/NRAS/SOD1/AKT2/SIRT1/ADCY7/ADCY6/CAT/ADCY9/RPTOR/ADCY1/PRKACB/PRKAG2	15
Organismal Systems	Nervous system	oas04730	Long-term depression	15/1055	64/9670	0.00310153	0.0347985	IGF1/IGF1R/GNAQ/CRHR1/GNA12/GRM1/NRAS/LYN/PRKCA/ITPR2/PLCB4/PLCB1/PRKCB/GUCY1B1/PRKG1	15
Organismal Systems	Digestive system	oas04970	Salivary secretion	20/1055	96/9670	0.00315394	0.0347985	GNAQ/ATP2B2/LOC105614340/ADCY7/LOC114115250/PRKCA/ADCY6/ATP1A3/ADRB1/ADRA1A/ADCY9/ITPR2/ADCY1/PLCB4/PLCB1/PRKCB/PRKACB/GUCY1B1/PRKG1/ADRB2	20
Organismal Systems	Endocrine system	oas04935	Growth hormone synthesis, secretion and action	21/1055	122/9670	0.00310153	0.0352985	IGF1/GNAQ/CRK/MAPK11/SOCS3/NRAS/GSK3B/CREB3L2/AKT2/ADCY7/PRKCA/ADCY6/ADCY9/ITPR2/ADCY1/PLCB4/PLCB1/PRKCB/PRKACB/CACNA1D/EP300	21
Organismal Systems	Nervous system	oas04727	GABAergic synapse	19/1055	90/9670	0.00338444	0.0361371	GLS/TRAK2/SLC32A1/KCNJ6/GLUL/ADCY7/GABRA1/GABBR2/PRKCA/ADCY6/GABRB1/SLC6A1/GABRA3/ADCY9/ADCY1/PRKCB/PRKACB/CACNA1D/CACNA1B	19
Genetic Information Processing	Replication and repair	oas03460	Fanconi anemia pathway	13/1055	53/9670	0.00376799	0.0389752	CENPX/ERCC4/SLX4/TOP3A/RAD51C/PALB2/EME1/USP1/FANCI/ATR/FANCG/SLX1A/FAN1	13
Human Diseases	Cancer: specific types	oas05222	Small cell lung cancer	22/1055	113/9670	0.00482502	0.0483964	LAMC1/LAMA5/BIRC3/TRAF5/IKBKG/COL4A5/CDK2/ITGA2/CDK6/PTEN/LAMA4/RXRA/COL4A3/AKT2/TRAF3/TRAF2/E2F2/LAMA1/BCL2L1/CDKN1A/ITGA3/FN1	22
NA	NA	oas04820	Cytoskeleton in muscle cells	39/1055	236/9670	0.00520698	0.0494767	SYNE2/CAPZB/DAG1/NEB/INF2/TLN1/PLEC/COL4A5/JUP/VCAN/CSRP1/AMPD2/ITGA2/SPTBN1/ITGA1/FMNL2/HSPG2/DTNA/ITGB7/ACTC1/DCN/COL5A2/COL27A1/COL4A3/NEBL/TPM3/LOC101118433/ITGA5/LAMA1/FHL1/ATP1A3/PDLIM1/ITGA4/COL6A2/ITGA3/MYH9/COL1A2/FN1/FLNC	39
Human Diseases	Cardiovascular disease	oas05412	Arrhythmogenic right ventricular cardiomyopathy	18/1055	87/9670	0.00534544	0.0494767	CACNA2D2/DAG1/JUP/ITGA2/ITGA1/DTNA/ITGB7/ITGA5/LAMA1/ITGA4/CACNG7/ATP2A3/CACNA1D/ITGA3/CACNB3/CACNB4/LEF1/ATP2A2	18
Organismal Systems	Endocrine system	oas04924	Renin secretion	16/1055	74/9670	0.00538115	0.0494767	GNAQ/PDE1A/PDE3A/ADCY6/ADORA1/ADRB1/ITPR2/PLCB4/PLCB1/PRKACB/CACNA1D/NPR1/AGT/PDE1B/GUCY1B1/ADRB2	16
Organismal Systems	Endocrine system	oas04912	GnRH signaling pathway	19/1055	94/9670	0.00558351	0.0499498	GNAQ/MAPK11/MAP3K2/NRAS/ADCY7/PRKCA/EGR1/ADCY6/MAP3K3/ADCY9/ITPR2/PLD2/ADCY1/PLD1/PLCB4/PLCB1/PRKCB/PRKACB/CACNA1D	19
Organismal Systems	Endocrine system	oas04925	Aldosterone synthesis and secretion	20/1055	101/9670	0.00576596	0.0502246	CAMK1G/GNAQ/CACNA1G/ATP2B2/CREB3L2/ADCY7/PRKCA/CACNA1I/ADCY6/ATP1A3/ADCY9/ITPR2/ADCY1/PLCB4/PLCB1/PRKCB/PRKACB/CACNA1D/NPR1/AGT	20
Human Diseases	Endocrine and metabolic disease	oas04934	Cushing syndrome	28/1055	158/9670	0.00642327	0.0534083	WNT2/PDE8B/GNAQ/KCNK2/CRHR1/CACNA1G/CDK2/FZD4/CDK6/GSK3B/CREB3L2/ADCY7/DVL2/E2F2/CACNA1I/ADCY6/CDKN1A/ADCY9/ITPR2/ADCY1/PLCB4/PLCB1/PRKACB/CACNA1D/AGT/FZD2/LEF1/KMT2D	28
Cellular Processes	Cell motility	oas04810	Regulation of actin cytoskeleton	39/1055	239/9670	0.00645417	0.0534083	BRK1/CRK/PAK1/PDGFA/GNA12/SSH1/ITGA2/PFN2/ACTN4/PDGFC/PIKFYVE/ITGA1/NRAS/ITGB7/RDX/ARHGEF7/AKT2/ARHGAP35/PPP1R12A/ENAH/ITGA5/ARPC4/BDKRB1/FGFR1/PDGFRB/PDGFRA/ABI2/SSH3/ITGA4/RAC1/ITGA3/MYH9/FN1/PAK5/ACTR2/WASL/GSN/SSH2/CXCL12	39
Environmental Information Processing	Signal transduction	oas04022	cGMP-PKG signaling pathway	30/1055	173/9670	0.00673289	0.0543557	IRAG1/GNAQ/GNA12/ATP2B2/CREB3L2/AKT2/ADCY7/PDE3A/PPP1R12A/ADCY6/ADORA1/ATP1A3/ADRB1/PIK3R6/EDNRB/VDAC1/ADRA1A/ADCY9/ITPR2/ADCY1/PLCB4/PLCB1/ATP2A3/CACNA1D/NPR1/ADORA3/GUCY1B1/ATP2A2/PRKG1/ADRB2	30
Organismal Systems	Aging	oas04211	Longevity regulating pathway	18/1055	90/9670	0.00769988	0.0592782	IGF1/IGF1R/EIF4E2/NRAS/CREB3L2/AKT2/SIRT1/ADCY7/ADCY6/EIF4E/TSC2/CAT/ADCY9/RB1CC1/RPTOR/ADCY1/PRKACB/PRKAG2	18
Human Diseases	Cancer: overview	oas05205	Proteoglycans in cancer	36/1055	219/9670	0.00770079	0.0592782	WNT2/IGF1/IGF1R/SMAD2/RPS6/IGF2/PAK1/MAPK11/ITGA2/FZD4/HSPG2/NRAS/RDX/ERBB3/CBL/DCN/LOC114116599/AKT2/PPP1R12A/PRKCA/CD44/ITGA5/FGFR1/CDKN1A/LUM/ITPR2/HCLS1/SMO/PRKCB/PRKACB/RAC1/VEGFA/COL1A2/FN1/FZD2/ERBB4	36
Organismal Systems	Endocrine system	oas04916	Melanogenesis	20/1055	104/9670	0.00804619	0.0599074	WNT2/GNAQ/FZD4/NRAS/GSK3B/CREB3L2/ADCY7/DVL2/PRKCA/ADCY6/EDNRB/ADCY9/ADCY1/PLCB4/PLCB1/PRKCB/PRKACB/EP300/FZD2/LEF1	20
Organismal Systems	Endocrine system	oas04919	Thyroid hormone signaling pathway	23/1055	125/9670	0.00814451	0.0599074	MED14/NRAS/GSK3B/RXRA/MED13L/AKT2/PRKCA/SLC16A10/ATP1A3/TSC2/TBC1D4/PLCD1/MED12/PLCB4/PLCB1/ATP2A3/PRKCB/PRKACB/NCOR1/NOTCH3/EP300/ATP2A2/KAT2B	23
Organismal Systems	Endocrine system	oas04923	Regulation of lipolysis in adipocytes	13/1055	58/9670	0.00846719	0.0609269	AKT2/ADCY7/ADCY6/ADORA1/MGLL/ADRB1/ADCY9/ADCY1/PRKACB/NPR1/PLIN1/PRKG1/ADRB2	13
Organismal Systems	Endocrine system	oas04918	Thyroid hormone synthesis	16/1055	78/9670	0.00909089	0.063033	GPX7/GNAQ/CREB3L2/ADCY7/PRKCA/ADCY6/ATP1A3/ADCY9/ITPR2/ADCY1/PLCB4/PLCB1/PRKCB/PRKACB/GSR/LOC101117153	16
Human Diseases	Substance dependence	oas05033	Nicotine addiction	10/1055	40/9670	0.00914074	0.063033	GRIN2C/SLC32A1/GABRA1/GRIA4/GRIN3A/CHRNB2/GABRB1/GABRA3/GRIN1/CACNA1B	10
Environmental Information Processing	Signal transduction	oas04071	Sphingolipid signaling pathway	23/1055	127/9670	0.00985548	0.0665747	GNAQ/MAPK11/GNA12/SPHK1/PTEN/NRAS/PPP2R2A/SPTLC2/AKT2/TRAF2/PRKCA/ADORA1/PPP2R5E/PLD2/PLD1/PLCB4/PLCB1/SPTLC3/PRKCB/RAC1/ADORA3/CTSD/SPHK2	23
Human Diseases	Cancer: specific types	oas05212	Pancreatic cancer	16/1055	79/9670	0.0102797	0.0680486	RALB/TGFBR2/SMAD2/IKBKG/CDK6/RALBP1/LOC114112048/AKT2/E2F2/BCL2L1/CDKN1A/PLD2/PLD1/TGFB3/RAC1/VEGFA	16
Organismal Systems	Circulatory system	oas04270	Vascular smooth muscle contraction	25/1055	142/9670	0.0104848	0.0680486	IRAG1/GNAQ/RAMP1/GNA12/CALD1/ADCY7/ARHGEF11/PPP1R12A/PRKCA/ADCY6/PRKCQ/ADRA1A/ADCY9/ITPR2/ADCY1/PLCB4/PLCB1/PRKCB/PRKACB/CACNA1D/NPR1/MYH9/AGT/GUCY1B1/PRKG1	25
Organismal Systems	Immune system	oas04611	Platelet activation	23/1055	128/9670	0.010814	0.0688354	GNAQ/MAPK11/TLN1/ITGA2/SYK/AKT2/ADCY7/ARHGAP35/LCP2/LYN/PPP1R12A/ADCY6/PIK3R6/SNAP23/ADCY9/ITPR2/ADCY1/PLCB4/PLCB1/PRKACB/COL1A2/GUCY1B1/PRKG1	23
Organismal Systems	Endocrine system	oas04911	Insulin secretion	17/1055	88/9670	0.0132816	0.0822696	GNAQ/KCNN3/CREB3L2/ADCY7/PCLO/PRKCA/ADCY6/ATP1A3/TRPM4/KCNJ11/ADCY9/ADCY1/PLCB4/PLCB1/PRKCB/PRKACB/CACNA1D	17
Organismal Systems	Endocrine system	oas04914	Progesterone-mediated oocyte maturation	18/1055	95/9670	0.0134216	0.0822696	IGF1/IGF1R/HSP90AB1/MAPK11/CDK2/CDC25B/ANAPC2/ANAPC10/AKT2/ADCY7/ADCY6/CDC16/CDC23/CPEB2/ADCY9/ADCY1/PRKACB/FZR1	18
Human Diseases	Infectious disease: viral	oas05166	Human T-cell leukemia virus 1 infection	38/1055	243/9670	0.0139515	0.0839629	TGFBR2/SMAD2/CALR/IKBKG/TLN1/ELK4/CDK2/CRTC1/ANAPC2/PTEN/NRAS/ANAPC10/CREB3L2/AKT2/ADCY7/E2F2/EGR1/ADCY6/POLB/XPO1/CDC16/MAP3K3/CDC23/BCL2L1/IL2RB/VDAC1/CDKN1A/IL1R1/ADCY9/ADCY1/TGFB3/PRKACB/EP300/ATR/LOC101107908/KAT5/KAT2B/MSX1	38
Human Diseases	Endocrine and metabolic disease	oas04933	AGE-RAGE signaling pathway in diabetic complications	19/1055	103/9670	0.0148769	0.0879332	TGFBR2/SMAD2/MAPK11/COL4A5/NRAS/COL4A3/AKT2/PRKCA/EGR1/PLCD1/PLCB4/PLCB1/TGFB3/PRKCB/RAC1/VEGFA/AGT/COL1A2/FN1	19
Organismal Systems	Nervous system	oas04720	Long-term potentiation	14/1055	69/9670	0.01553	0.0894255	GNAQ/GRIN2C/GRM1/RAPGEF3/NRAS/PRKCA/ITPR2/ADCY1/PLCB4/PLCB1/PRKCB/PRKACB/EP300/GRIN1	14
Environmental Information Processing	Signal transduction	oas04014	Ras signaling pathway	38/1055	245/9670	0.0157922	0.0894255	IGF1/RALB/IGF1R/NGFR/STK4/IGF2/ANGPT4/PAK1/RGL1/PDGFA/IKBKG/RALGAPA1/PDGFC/RAPGEF5/KSR2/TEK/NRAS/ANGPT1/RALBP1/LOC114112048/AFDN/AKT2/PRKCA/FGFR1/NTRK2/PDGFRB/PDGFRA/BCL2L1/SYNGAP1/PLD2/PLD1/PRKCB/PRKACB/RAC1/VEGFA/RASA3/PAK5/GRIN1	38
Organismal Systems	Endocrine system	oas04910	Insulin signaling pathway	25/1055	147/9670	0.0159399	0.0894255	PRKAR2B/CRK/RPS6/SOCS3/TRIP10/SREBF1/EIF4E2/NRAS/PTPRF/GSK3B/CBL/INPP5A/LOC114116599/AKT2/PPP1R3E/EIF4E/RAPGEF1/TSC2/PRKAR2A/MKNK1/RPTOR/PRKACB/PRKAG2/PRKAR1B/SH2B2	25
Environmental Information Processing	Signal transduction	oas04310	Wnt signaling pathway	30/1055	186/9670	0.0181146	0.098294	WNT2/SENP2/FZD4/NOTUM/GSK3B/SIRT1/INVS/DVL2/PRKCA/CTBP1/NKD1/PRICKLE4/SKP1/LOC100240716/LOC114112940/PPARD/FBXW11/LOC114115342/APCDD1/PLCB4/PLCB1/NKD2/PRKCB/PRKACB/RAC1/EP300/FZD2/LEF1/LRP5/LGR4	30
Organismal Systems	Development and regeneration	oas04360	Axon guidance	30/1055	186/9670	0.0181146	0.098294	PAK1/SEMA6A/SSH1/SLIT3/NTN1/SEMA5A/NRAS/GSK3B/TRPC5/TRPC3/LRRC4C/NGEF/PRKCA/ENAH/UNC5B/SEMA3G/UNC5A/SSH3/EPHA5/BMPR2/SRGAP3/SMO/RAC1/PLXNA1/PAK5/SRGAP1/SEMA6C/SEMA7A/SSH2/CXCL12	30
Organismal Systems	Nervous system	oas04723	Retrograde endocannabinoid signaling	26/1055	157/9670	0.0195038	0.102498	GNAQ/MAPK11/SLC32A1/GRM1/KCNJ6/NAPEPLD/ADCY7/GABRA1/NDUFV1/GRIA4/PRKCA/ADCY6/NDUFA12/MGLL/GABRB1/GABRA3/ADCY9/ITPR2/ADCY1/PLCB4/PLCB1/PRKCB/PRKACB/CACNA1D/CACNA1B/NDUFA5	26
Organismal Systems	Nervous system	oas04725	Cholinergic synapse	20/1055	113/9670	0.0195086	0.102498	GNAQ/KCNJ14/KCNJ6/NRAS/CREB3L2/AKT2/ADCY7/PRKCA/ADCY6/CHRNB2/PIK3R6/ADCY9/ITPR2/ADCY1/PLCB4/PLCB1/PRKCB/PRKACB/CACNA1D/CACNA1B	20
Organismal Systems	Digestive system	oas04972	Pancreatic secretion	19/1055	106/9670	0.0198222	0.102518	GNAQ/RAB11A/SLC4A4/ATP2B2/LOC105614340/ADCY7/LOC114115250/PRKCA/ADCY6/ATP1A3/ADCY9/ITPR2/ADCY1/PLCB4/PLCB1/ATP2A3/PRKCB/RAC1/ATP2A2	19
Cellular Processes	Transport and catabolism	oas04148	Efferocytosis	27/1055	165/9670	0.0202714	0.103228	ATP11C/CRK/MEGF11/XKR6/CALR/MAPK11/TYRO3/CX3CL1/HAVCR2/LOC101115115/SPHK1/ABCA1/GPR132/RXRA/SIRT1/C1QB/AXL/LOC101115632/SLC66A1/PPARD/ATP2A3/ATP11B/RAC1/DUSP4/ARG2/ATP2A2/SPHK2	27
Organismal Systems	Nervous system	oas04728	Dopaminergic synapse	23/1055	136/9670	0.02147	0.107675	GNAQ/MAPK11/KCNJ6/PPP2R2A/GSK3B/DRD2/CREB3L2/AKT2/GRIA4/PRKCA/KIF5A/SCN1A/PPP2R5E/ITPR2/ARRB1/PLCB4/PLCB1/PRKCB/PRKACB/CACNA1D/COMT/ARRB2/CACNA1B	23
Environmental Information Processing	Signal transduction	oas04340	Hedgehog signaling pathway	12/1055	59/9670	0.0236103	0.114926	DISP1/SUFU/GSK3B/GRK2/CSNK1G1/FBXW11/LOC114115342/ARRB1/SMO/PRKACB/HHATL/ARRB2	12
Human Diseases	Cancer: specific types	oas05225	Hepatocellular carcinoma	29/1055	183/9670	0.0247352	0.118657	WNT2/IGF1R/ARID1A/TGFBR2/SMAD2/IGF2/SMARCD3/FZD4/CDK6/PTEN/NRAS/GSK3B/AKT2/PBRM1/DVL2/ARID1B/E2F2/PRKCA/NFE2L2/GSTA1/BCL2L1/CDKN1A/LOC101118990/TGFB3/PRKCB/MGST3/FZD2/LEF1/LRP5	29
Organismal Systems	Excretory system	oas04962	Vasopressin-regulated water reabsorption	10/1055	47/9670	0.0278031	0.131253	RAB11A/AQP4/DCTN1/CREB3L2/ADCY6/DCTN2/DYNC1I1/ADCY9/PRKACB/DYNLL2	10
Environmental Information Processing	Signal transduction	oas04371	Apelin signaling pathway	24/1055	147/9670	0.0281539	0.131253	GNAQ/SMAD2/RPS6/TFAM/SPHK1/NRAS/LOC114116599/AKT2/ADCY7/EGR1/ADCY6/NRF1/APLNR/PIK3R6/ADCY9/ITPR2/ADCY1/PLCB4/PLCB1/PRKACB/NOTCH3/PRKAG2/PLIN1/SPHK2	24
Organismal Systems	Immune system	oas04666	Fc gamma R-mediated phagocytosis	17/1055	96/9670	0.0295652	0.135918	CRK/PAK1/HCK/SPHK1/SYK/AKT2/LYN/PRKCA/PTPRC/ARPC4/PLD2/PLD1/PRKCB/RAC1/ACTR2/GSN/SPHK2	17
Human Diseases	Infectious disease: parasitic	oas05146	Amoebiasis	19/1055	113/9670	0.0362202	0.164232	LAMC1/GNAQ/LAMA5/COL4A5/ACTN4/LAMA4/COL4A3/PRKCA/LAMA1/IL1R1/ADCY1/PLCB4/PLCB1/TGFB3/PRKCB/PRKACB/COL1A2/FN1/ARG2	19
Environmental Information Processing	Signal transduction	oas04330	Notch signaling pathway	12/1055	63/9670	0.0376561	0.164818	DTX3L/SPEN/DVL2/MAML1/CTBP1/ATXN1/NCOR2/DLL3/NUMBL/NOTCH3/EP300/KAT2B	12
Cellular Processes	Cell growth and death	oas04114	Oocyte meiosis	22/1055	136/9670	0.037769	0.164818	IGF1/IGF1R/MAPK11/CDK2/ANAPC2/ANAPC10/ADCY7/YWHAE/ADCY6/CDC16/CDC23/CPEB2/PPP2R5E/SKP1/LOC100240716/LOC114112940/FBXW11/LOC114115342/ADCY9/ITPR2/ADCY1/PRKACB	22
Genetic Information Processing	Chromosome	oas03082	ATP-dependent chromatin remodeling	20/1055	121/9670	0.0378434	0.164818	ARID1A/BAZ1A/NFRKB/SMARCD3/BPTF/RSF1/EPC1/BCL7C/BRD8/BICRA/BCL7A/PBRM1/ARID1B/MTA1/SRCAP/LOC101117325/BICRAL/GATAD2B/MEAF6/KAT5	20
Human Diseases	Cancer: specific types	oas05214	Glioma	14/1055	78/9670	0.0411672	0.176966	IGF1/IGF1R/CAMK1G/PDGFA/CDK6/PTEN/NRAS/AKT2/E2F2/PRKCA/PDGFRB/PDGFRA/CDKN1A/PRKCB	14
Metabolism	Lipid metabolism	oas00600	Sphingolipid metabolism	11/1055	57/9670	0.0417502	0.177171	ARSA/NEU3/SPHK1/SPTLC2/GALC/CERK/SPTLC3/PSAP/GBA1/B4GALT5/SPHK2	11
Cellular Processes	Cell growth and death	oas04218	Cellular senescence	26/1055	169/9670	0.044218	0.184379	TGFBR2/SMAD2/MAPK11/HIPK3/CDK2/CDK6/RAD50/HIPK1/PTEN/NRAS/ZFP36L1/AKT2/SIRT1/HIPK2/E2F2/TSC2/TRAF3IP2/VDAC1/CDKN1A/FBXW11/LOC114115342/ITPR2/TGFB3/CACNA1D/ATR/LOC101107908	26
Cellular Processes	Cellular community - eukaryotes	oas04550	Signaling pathways regulating pluripotency of stem cells	23/1055	146/9670	0.0445629	0.184379	WNT2/IGF1/IGF1R/PCGF5/SMAD2/MAPK11/ACVR2B/FZD4/ZFHX3/NRAS/GSK3B/AKT2/DVL2/SETDB1/FGFR1/ESRRB/TBX3/OTX1/INHBB/ID1/BMPR2/FZD2/IL6ST	23
Environmental Information Processing	Signal transduction	oas04150	mTOR signaling pathway	26/1055	170/9670	0.0470127	0.192114	FNIP1/WNT2/IGF1/IGF1R/LPIN2/RPS6/LPIN3/EIF4E2/FZD4/WDR59/ATP6V1A/PTEN/NRAS/GSK3B/LOC114116599/AKT2/DVL2/DEPDC5/PRKCA/EIF4E/TSC2/RPTOR/STRADB/PRKCB/FZD2/LRP5	26
Organismal Systems	Endocrine system	oas04926	Relaxin signaling pathway	21/1055	132/9670	0.0486157	0.196162	TGFBR2/SMAD2/MAPK11/COL4A5/NRAS/CREB3L2/COL4A3/AKT2/ADCY7/PRKCA/ADCY6/EDNRB/ADCY9/ADCY1/ARRB1/PLCB4/PLCB1/PRKACB/VEGFA/COL1A2/ARRB2	21
Metabolism	Global and overview maps	oas01250	Biosynthesis of nucleotide sugars	8/1055	38/9670	0.0491886	0.196162	UAP1/GPI/MPI/GMDS/UGDH/GALE/PMM1/NAGK	8
Genetic Information Processing	Information processing in viruses	oas03250	Viral life cycle - HIV-1	13/1055	73/9670	0.0506381	0.197191	SAMHD1/FEZ1/SERINC5/NELFA/MAP1A/XPO1/SUPT5H/CCNT2/EP300/BICD1/MAP1B/APOBEC3F/KAT2B	13
Human Diseases	Cancer: specific types	oas05218	Melanoma	13/1055	73/9670	0.0506381	0.197191	IGF1/IGF1R/PDGFA/CDK6/PDGFC/PTEN/NRAS/AKT2/E2F2/FGFR1/PDGFRB/PDGFRA/CDKN1A	13
Human Diseases	Endocrine and metabolic disease	oas04931	Insulin resistance	18/1055	111/9670	0.055147	0.212252	SOCS3/SREBF1/LOC101115115/PTEN/PTPRF/GSK3B/CREB3L2/AKT2/PPP1R3E/MLXIPL/PRKCQ/TBC1D4/PRKCB/PPARGC1B/SLC27A4/AGT/SLC27A3/PRKAG2	18
Metabolism	Glycan biosynthesis and metabolism	oas00533	Glycosaminoglycan biosynthesis - keratan sulfate	4/1055	14/9670	0.0578017	0.219912	B4GALT3/B3GNT7/ST3GAL2/ST3GAL3	4
Human Diseases	Drug resistance: antineoplastic	oas01522	Endocrine resistance	16/1055	97/9670	0.0596971	0.224542	IGF1/IGF1R/MAPK11/NRAS/AKT2/ADCY7/E2F2/ADCY6/CDKN1A/ADCY9/ADCY1/PRKACB/DLL3/NCOR1/CARM1/NOTCH3	16
Metabolism	Amino acid metabolism	oas00250	Alanine, aspartate and glutamate metabolism	8/1055	40/9670	0.0638453	0.237447	GLS/ADSS2/GLUL/DDO/CAD/ALDH4A1/ASNS/ALDH5A1	8
Genetic Information Processing	Folding, sorting and degradation	oas03018	RNA degradation	14/1055	84/9670	0.0696926	0.253497	CNOT3/BTG2/CNOT6L/CNOT4/EDC4/TOB1/SKIC3/XRN2/LOC114110582/CNOT9/PATL1/XRN1/EDC3/DIS3L	14
Cellular Processes	Transport and catabolism	oas04146	Peroxisome	14/1055	84/9670	0.0696926	0.253497	PRDX5/ABCD4/CRAT/ABCD1/SOD1/PEX19/AGPS/DDO/PEX11G/CAT/PXMP4/LOC101117285/PEX5L/ACSL1	14
Human Diseases	Cancer: overview	oas05231	Choline metabolism in cancer	16/1055	100/9670	0.0747236	0.268843	GPCPD1/PDGFA/LYPLA1/PDGFC/NRAS/AKT2/PRKCA/PDGFRB/TSC2/PDGFRA/PLD2/PLD1/PRKCB/DGKI/DGKG/RAC1	16
Organismal Systems	Sensory system	oas04750	Inflammatory mediator regulation of TRP channels	17/1055	108/9670	0.0765936	0.272607	IGF1/GNAQ/MAPK11/ADCY7/PRKCA/ADCY6/BDKRB1/PRKCQ/IL1R1/ADCY9/ITPR2/ADCY1/PLCB4/PLCB1/TRPV2/PRKCB/PRKACB	17
Human Diseases	Infectious disease: viral	oas05165	Human papillomavirus infection	48/1055	359/9670	0.0780757	0.274926	WNT2/LAMC1/LAMA5/IKBKG/COL4A5/TNC/IFNAR1/CDK2/ITGA2/FZD4/CDK6/ATP6V1A/PTEN/LAMA4/ITGA1/NRAS/ITGB7/PPP2R2A/GSK3B/CREB3L2/MAGI1/COL4A3/AKT2/DVL2/TRAF3/MAML1/ITGA5/LAMA1/PDGFRB/TSC2/UBR4/ITGA4/PPP2R5E/CDKN1A/COL6A2/PRKACB/ATP6V0A2/ITGA3/VEGFA/NOTCH3/EP300/COL1A2/ATR/FN1/LOC101107908/BCAP31/FZD2/CHAD	48
Human Diseases	Substance dependence	oas05030	Cocaine addiction	9/1055	49/9670	0.0803577	0.279111	GRIN2C/GPSM1/DRD2/CREB3L2/GRIN3A/PRKACB/RGS9/GRIN1/DLG4	9
Human Diseases	Cancer: specific types	oas05216	Thyroid cancer	8/1055	42/9670	0.0809506	0.279111	NRAS/RXRA/TPM3/LOC101118433/RET/CDKN1A/LEF1/TFG	8
Organismal Systems	Digestive system	oas04971	Gastric acid secretion	13/1055	79/9670	0.085034	0.290168	GNAQ/KCNK2/ADCY7/PRKCA/ADCY6/ATP1A3/ADCY9/ITPR2/ADCY1/PLCB4/PLCB1/PRKCB/PRKACB	13
Genetic Information Processing	Translation	oas03015	mRNA surveillance pathway	17/1055	110/9670	0.0876076	0.295415	RNMT/PELO/UPF1/PPP2R2A/UPF3B/SMG6/PAPOLB/SYMPK/PPP2R5E/SMG1/NUDT21/EIF4A3/NCBP2/PYM1/SMG5/HBS1L/ACIN1	17
Metabolism	Glycan biosynthesis and metabolism	oas00604	Glycosphingolipid biosynthesis - ganglio series	4/1055	16/9670	0.0883569	0.295415	ST8SIA1/ST8SIA5/ST3GAL2/B3GALT4	4
Metabolism	Global and overview maps	oas01240	Biosynthesis of cofactors	23/1055	158/9670	0.0914467	0.302689	NMNAT3/PANK1/NMNAT1/PDXP/TPK1/RDH11/RDH13/BCAT1/PTS/BCAT2/ADSS2/MTHFD1L/GCLM/GGCX/PHOSPHO2/UROS/ALPL/CAD/AK5/MPI/AK3/UGDH/PMM1	23
Human Diseases	Cancer: specific types	oas05223	Non-small cell lung cancer	12/1055	73/9670	0.0959833	0.314559	ALK/STK4/CDK6/NRAS/RXRA/AKT2/E2F2/PRKCA/KIF5A/RET/CDKN1A/PRKCB	12
Metabolism	Glycan biosynthesis and metabolism	oas00515	Mannose type O-glycan biosynthesis	5/1055	23/9670	0.0979246	0.317775	B4GALT3/B3GALNT2/FKRP/RXYLT1/ST3GAL3	5
Human Diseases	Infectious disease: bacterial	oas05100	Bacterial invasion of epithelial cells	13/1055	81/9670	0.0991403	0.318596	CRK/SEPTIN3/ARHGEF26/CLTC/CBL/ITGA5/ARPC4/SEPTIN9/HCLS1/RAC1/FN1/ACTR2/WASL	13
Organismal Systems	Sensory system	oas04742	Taste transduction	13/1055	82/9670	0.106696	0.336345	PDE1A/GRM1/GABRA1/GABBR2/HCN4/ADCY6/ENTPD2/GABRA3/KCNK5/PLCB4/PLCB1/PRKACB/PDE1B	13
Human Diseases	Cancer: specific types	oas05220	Chronic myeloid leukemia	13/1055	82/9670	0.106696	0.336345	TGFBR2/CRK/IKBKG/CDK6/NRAS/CBL/AKT2/E2F2/CTBP1/BCL2L1/CDKN1A/TGFB3/BCR	13
Human Diseases	Neurodegenerative disease	oas05017	Spinocerebellar ataxia	23/1055	162/9670	0.112424	0.35106	GNAQ/PSMC6/GRIN2C/GRM1/TRPC3/AKT2/TRAF2/PRKCA/GRIN3A/VDAC1/RB1CC1/ITPR2/ATXN1/PLCB4/PLCB1/ATP2A3/PRKCB/PSMD11/PSMB1/PSMB4/GRIN1/ATP2A2/KAT5	23
Human Diseases	Infectious disease: bacterial	oas05132	Salmonella infection	37/1055	278/9670	0.115951	0.358691	BRK1/PLEKHM1/PIK3C2B/HSP90AB1/BIRC3/PAK1/MAPK11/IKBKG/FYCO1/PFN2/DCTN1/ARHGEF26/TAB2/AKT2/EXOC5/KPNA1/TRAF2/PTPRC/ARPC4/KIF5A/DYNLRB1/DCTN2/SKP1/LOC100240716/CYTH4/LOC114112940/DYNC1I1/AHNAK2/LOC101120590/SNX18/RAC1/LOC101116286/EXOC4/ACTR2/WASL/LEF1/DYNLL2	37
Metabolism	Carbohydrate metabolism	oas00520	Amino sugar and nucleotide sugar metabolism	9/1055	53/9670	0.118054	0.361814	UAP1/GNPDA1/GPI/MPI/GMDS/UGDH/GALE/PMM1/NAGK	9
Metabolism	Metabolism of cofactors and vitamins	oas00730	Thiamine metabolism	4/1055	18/9670	0.125125	0.379966	TPK1/THTPA/ALPL/AK5	4
Organismal Systems	Environmental adaptation	oas04710	Circadian rhythm	7/1055	39/9670	0.126345	0.380185	SKP1/LOC100240716/LOC114112940/FBXW11/LOC114115342/PER2/PRKAG2	7
Human Diseases	Cancer: specific types	oas05211	Renal cell carcinoma	12/1055	77/9670	0.129464	0.386061	CRK/PAK1/NRAS/AKT2/RAPGEF1/CDKN1A/TGFB3/RAC1/VEGFA/EP300/PAK5/EPAS1	12
Environmental Information Processing	Signal transduction	oas04068	FoxO signaling pathway	19/1055	133/9670	0.133187	0.39355	IGF1/IGF1R/TGFBR2/STK4/MAPK11/CDK2/PLK2/GRM1/PTEN/NRAS/HOMER1/AKT2/SIRT1/CAT/CDKN1A/FBXO25/TGFB3/EP300/PRKAG2	19
Organismal Systems	Digestive system	oas04973	Carbohydrate digestion and absorption	8/1055	47/9670	0.134354	0.39355	LOC114108606/SLC2A5/AKT2/ATP1A3/PLCB4/PLCB1/PRKCB/CACNA1D	8
Human Diseases	Substance dependence	oas05031	Amphetamine addiction	11/1055	70/9670	0.136495	0.396315	GRIN2C/CREB3L2/SIRT1/GRIA4/PRKCA/GRIN3A/PRKCB/PRKACB/CACNA1D/ARC/GRIN1	11
Metabolism	Global and overview maps	oas01232	Nucleotide metabolism	13/1055	86/9670	0.140221	0.400476	NT5C1A/NT5C3B/UCK2/AMPD2/RRM1/ENTPD5/ADSS2/IMPDH1/ENTPD2/ADA/AK5/ENTPD3/AK3	13
Cellular Processes	Cell growth and death	oas04110	Cell cycle	24/1055	175/9670	0.141103	0.400476	SMAD2/STAG2/CDK2/CDK6/CDC25B/ANAPC2/GSK3B/ANAPC10/YWHAE/E2F2/CDC16/CDC23/PRKDC/PPP2R5E/SKP1/LOC100240716/LOC114112940/CDKN1A/TGFB3/MAU2/FZR1/EP300/ATR/STAG1	24
Metabolism	Lipid metabolism	oas00564	Glycerophospholipid metabolism	15/1055	102/9670	0.141558	0.400476	GPCPD1/LPIN2/LPIN3/CDIPT/LYPLA1/SELENOI/MBOAT2/PCYT2/PLD2/PLD1/PTDSS1/DGKI/DGKG/PLD4/LCLAT1	15
Metabolism	Metabolism of other amino acids	oas00480	Glutathione metabolism	11/1055	71/9670	0.146588	0.411192	GPX7/RRM1/GCLM/GSTA1/GPX4/OPLAH/LOC101118990/GSR/LOC101117153/MGST3/GGT5	11
Organismal Systems	Circulatory system	oas04260	Cardiac muscle contraction	16/1055	111/9670	0.149732	0.416482	CACNA2D2/LOC101115694/ACTC1/TPM3/LOC101118433/LOC114110252/ATP1A3/LOC101110664/HRC/CACNG7/ATP2A3/CACNA1D/CACNB3/CACNB4/ATP2A2/LOC101102327	16
Metabolism	Metabolism of cofactors and vitamins	oas00760	Nicotinate and nicotinamide metabolism	7/1055	41/9670	0.153503	0.423412	NMNAT3/NT5C1A/NMNAT1/NNT/LOC105614340/SIRT1/LOC114115250	7
Human Diseases	Infectious disease: bacterial	oas05135	Yersinia infection	21/1055	153/9670	0.159343	0.430025	GNAQ/CRK/MAPK11/IKBKG/CD8A/GIT2/SKAP2/GSK3B/ARHGEF7/TAB2/AKT2/LCP2/TRAF2/ITGA5/ARPC4/FYB1/ITGA4/RAC1/FN1/ACTR2/WASL	21
Metabolism	Carbohydrate metabolism	oas00051	Fructose and mannose metabolism	6/1055	34/9670	0.159798	0.430025	PFKFB4/KHK/PFKFB3/MPI/GMDS/PMM1	6
Genetic Information Processing	Transcription	oas03020	RNA polymerase	6/1055	34/9670	0.159798	0.430025	POLR1B/POLR2D/POLR3E/POLR1A/POLR3D/POLR3A	6
Environmental Information Processing	Signal transduction	oas04066	HIF-1 signaling pathway	17/1055	121/9670	0.165497	0.441769	IGF1/IGF1R/RPS6/ANGPT4/EIF4E2/TEK/ANGPT1/LOC114116599/AKT2/PRKCA/EIF4E/PFKFB3/CDKN1A/MKNK1/PRKCB/VEGFA/EP300	17
Genetic Information Processing	Replication and repair	oas03440	Homologous recombination	7/1055	42/9670	0.168013	0.444899	RAD50/TOP3A/RAD51C/BABAM2/POLD1/PALB2/EME1	7
Human Diseases	Cardiovascular disease	oas05415	Diabetic cardiomyopathy	32/1055	248/9670	0.178393	0.456758	TGFBR2/SMAD2/MAPK11/LOC101115694/ATP5F1C/LOC101115115/PTEN/GSK3B/ATP5MC1/AKT2/NDUFV1/PRKCA/LOC114110252/LOC101110664/NDUFA12/VDAC1/TBC1D4/PLCB4/PLCB1/TGFB3/ATP2A3/PRKCB/GSR/LOC101117153/RAC1/AGT/COL1A2/ATP5PF/ATP2A2/CTSD/LOC101102327/NDUFA5	32
Organismal Systems	Development and regeneration	oas04380	Osteoclast differentiation	19/1055	139/9670	0.178575	0.456758	TGFBR2/MAPK11/SOCS3/IKBKG/IFNAR1/SYK/TAB2/AKT2/LCP2/TRAF2/IL1R1/ITPR2/TMEM64/ATP2A3/TNFRSF11B/CYLD/RAC1/ATP2A2/LOC114118069	19
Genetic Information Processing	Chromosome	oas03083	Polycomb repressive complex	13/1055	90/9670	0.178809	0.456758	PCGF5/UBE2D4/ASXL2/PHC3/KDM2B/SKP1/LOC100240716/LOC114112940/EP300/LCOR/L3MBTL1/MBD6/SCMH1	13
Organismal Systems	Nervous system	oas04721	Synaptic vesicle cycle	12/1055	82/9670	0.179213	0.456758	SLC1A2/SLC32A1/ATP6V1A/UNC13B/CLTC/SLC6A1/AP2B1/SLC1A7/SLC1A3/ATP6V0A2/AP2M1/CACNA1B	12
Genetic Information Processing	Folding, sorting and degradation	oas04120	Ubiquitin mediated proteolysis	22/1055	164/9670	0.179392	0.456758	HERC2/BIRC3/SOCS3/HUWE1/UBE2Z/ANAPC2/NHLRC1/UBE2D4/ANAPC10/UBE2A/CBL/TRIP12/WWP2/PRKN/CDC16/CDC23/SKP1/LOC100240716/LOC114112940/FBXW11/LOC114115342/FZR1	22
Environmental Information Processing	Signal transduction	oas04370	VEGF signaling pathway	9/1055	59/9670	0.189433	0.474333	MAPK11/SPHK1/NRAS/AKT2/PRKCA/PRKCB/RAC1/VEGFA/SPHK2	9
Genetic Information Processing	Replication and repair	oas03450	Non-homologous end-joining	3/1055	14/9670	0.190472	0.474333	RAD50/LIG4/PRKDC	3
Human Diseases	Cancer: overview	oas05206	MicroRNAs in cancer	28/1055	216/9670	0.190593	0.474333	DICER1/GLS/CRK/PDGFA/TNC/CDK6/CDC25B/FOXP1/RECK/PTEN/NRAS/RDX/ERBB3/SIRT1/E2F2/PRKCA/CD44/ITGA5/PDGFRB/PDGFRA/CDKN1A/BMPR2/RPTOR/PRKCB/VEGFA/NOTCH3/EP300/ZEB1	28
Genetic Information Processing	Folding, sorting and degradation	oas04141	Protein processing in endoplasmic reticulum	24/1055	183/9670	0.19621	0.484669	YOD1/EDEM1/DNAJA1/HSP90AB1/CALR/DNAJC3/LOC105603981/P4HB/RAD23B/SSR1/UBE2D4/MAN1A1/DNAJB12/NSFL1C/TRAF2/NFE2L2/PRKN/SKP1/LOC100240716/LOC114112940/GANAB/SEC31A/AMFR/BCAP31	24
Human Diseases	Infectious disease: viral	oas05168	Herpes simplex virus 1 infection	53/1055	433/9670	0.201708	0.489109	ZNF689/LOC101104336/BIRC3/ZNF23/ZNF768/TRAF5/CALR/ZNF250/SOCS3/ZNF783/ZNF74/IKBKG/IFNAR1/LOC105603981/ZNF132/LOC105610484/LOC100527962/ZNF557/ZNF570/LOC101117613/LOC101112122/LOC101109384/EIF2B1/SYK/ZNF793/TAB2/ZNF7/ZFP57/LOC105601916/AKT2/ZNF3/ZNF79/LOC101103089/TRAF3/TRAF2/ITGA5/LOC105602036/ZNF205/ZNF25/ZNF34/DAXX/LOC105605861/TSC2/BCL2L1/LOC101110171/LOC101110168/LOC101108416/POU2F1/LOC101121…	53
Environmental Information Processing	Signal transduction	oas04390	Hippo signaling pathway	22/1055	167/9670	0.20268	0.489109	WNT2/TGFBR2/SMAD2/BIRC3/FZD4/PPP2R2A/GSK3B/DVL2/TP53BP2/YWHAE/DLG5/NKD1/ID1/FBXW11/LOC114115342/BMPR2/TGFB3/NKD2/DLG4/FRMD6/FZD2/LEF1	22
Human Diseases	Infectious disease: viral	oas05163	Human cytomegalovirus infection	34/1055	269/9670	0.20279	0.489109	GNAQ/CRK/TRAF5/CALR/MAPK11/CX3CL1/IKBKG/GNA12/CDK6/NRAS/GSK3B/CREB3L2/AKT2/ADCY7/ARHGEF11/TRAF2/E2F2/PRKCA/ADCY6/TSC2/PDGFRA/CDKN1A/IL1R1/ADCY9/ITPR2/ADCY1/PLCB4/PLCB1/PRKCB/PRKACB/RAC1/VEGFA/LOC101107908/CXCL12	34
Cellular Processes	Transport and catabolism	oas04142	Lysosome	19/1055	142/9670	0.203919	0.489109	MFSD8/ARSA/AP4S1/HYAL1/AP3M1/GNS/CLTC/NCOA7/AP1S2/GALC/ACP2/AP1B1/PSAP/GBA1/ATP6V0A2/MANBA/CTSD/NPC1/LOC114110441	19
Cellular Processes	Transport and catabolism	oas04140	Autophagy - animal	24/1055	185/9670	0.211485	0.497462	IGF1R/PLEKHM1/WDR45/WDR45B/UVRAG/LOC105603981/PTEN/NRAS/AKT2/MTMR4/PRKCQ/TSC2/BCL2L1/ZFYVE1/MTMR3/RB1CC1/RPTOR/MTMR14/ATG16L2/PRKACB/STX7/LOC114116170/SMCR8/CTSD	24
Environmental Information Processing	Signal transduction	oas04012	ErbB signaling pathway	12/1055	85/9670	0.212867	0.497462	CRK/PAK1/NRAS/GSK3B/ERBB3/CBL/AKT2/PRKCA/CDKN1A/PRKCB/PAK5/ERBB4	12
Metabolism	Amino acid metabolism	oas00220	Arginine biosynthesis	4/1055	22/9670	0.213413	0.497462	GLS/GLUL/CAD/ARG2	4
Metabolism	Glycan biosynthesis and metabolism	oas00511	Other glycan degradation	4/1055	22/9670	0.213413	0.497462	NEU3/MAN2C1/GBA1/MANBA	4
Cellular Processes	Cellular community - eukaryotes	oas04530	Tight junction	24/1055	186/9670	0.219331	0.502268	RAPGEF6/AMOTL1/ACTN4/PPP2R2A/RDX/TJP3/AFDN/MAGI1/ARPC4/CGN/SYMPK/LOC101104530/MPDZ/HCLS1/PRKACB/CACNA1D/RAC1/TJP2/MYH9/ARHGEF18/LOC101116286/ACTR2/PRKAG2/RAPGEF2	24
Environmental Information Processing	Signal transduction	oas04152	AMPK signaling pathway	17/1055	127/9670	0.219607	0.502268	PFKFB4/IGF1/IGF1R/SREBF1/LOC101115115/PPP2R2A/CREB3L2/AKT2/SIRT1/TSC2/PFKFB3/PPP2R5E/EEF2K/ADRA1A/RPTOR/STRADB/PRKAG2	17
Genetic Information Processing	Information processing in viruses	oas03265	Virion - Ebolavirus, Lyssavirus and Morbillivirus	3/1055	15/9670	0.220027	0.502268	NGFR/NPC1/LOC114110441	3
Environmental Information Processing	Signal transduction	oas04350	TGF-beta signaling pathway	16/1055	119/9670	0.223074	0.505735	TGFBR2/SMAD2/ACVR2B/DCN/SMAD6/SKI/INHBB/SKP1/LOC100240716/ID1/LOC114112940/BMPR2/TGFB3/NCOR1/EP300/RGMB	16
Organismal Systems	Immune system	oas04640	Hematopoietic cell lineage	14/1055	104/9670	0.241075	0.542828	IL4R/IL3RA/CD8A/ITGA2/LOC101115115/ITGA1/LOC105614340/LOC114115250/CD44/ITGA5/ITGA4/CD37/IL1R1/ITGA3	14
Metabolism	Lipid metabolism	oas00561	Glycerolipid metabolism	10/1055	71/9670	0.242758	0.542925	LPIN2/LPIN3/MBOAT2/ALDH7A1/MGLL/DGAT2/DGKI/DGKG/AGK/LCLAT1	10
Metabolism	Carbohydrate metabolism	oas00030	Pentose phosphate pathway	5/1055	31/9670	0.245234	0.543772	PRPS1/RPE/GPI/DERA/LOC101105149	5
Environmental Information Processing	Membrane transport	oas02010	ABC transporters	8/1055	55/9670	0.247304	0.543772	ABCD4/ABCA1/ABCG2/ABCD1/ABCG4/LOC105614203/LOC105605916/ABCC5	8
Human Diseases	Infectious disease: parasitic	oas05143	African trypanosomiasis	6/1055	39/9670	0.248065	0.543772	GNAQ/LAMA4/PRKCA/PLCB4/PLCB1/PRKCB	6
Organismal Systems	Environmental adaptation	oas04714	Thermogenesis	35/1055	285/9670	0.251302	0.547243	ARID1A/RPS6/MAPK11/SMARCD3/LOC101115694/ATP5F1C/NRAS/ATP5MC1/CREB3L2/LOC114116599/ADCY7/KDM3B/NDUFV1/ARID1B/LOC101118606/ADCY6/LOC114110252/LOC101110664/FGFR1/NDUFAF2/NDUFA12/MGLL/TSC2/ADCY9/RPTOR/ADCY1/PRKACB/NPR1/ATP5PF/PRKAG2/PLIN1/ACSL1/PRKG1/LOC101102327/NDUFA5	35
Human Diseases	Cancer: specific types	oas05217	Basal cell carcinoma	9/1055	64/9670	0.260101	0.562702	WNT2/SUFU/FZD4/GSK3B/DVL2/CDKN1A/SMO/FZD2/LEF1	9
Metabolism	Glycan biosynthesis and metabolism	oas00534	Glycosaminoglycan biosynthesis - heparan sulfate / heparin	4/1055	24/9670	0.26264	0.564506	HS6ST3/XYLT1/EXTL3/GLCE	4
Human Diseases	Cancer: overview	oas05207	Chemical carcinogenesis - receptor activation	27/1055	219/9670	0.277652	0.592921	HSP90AB1/NRAS/KPNA6/CREB3L2/RXRA/AKT2/ADCY7/KPNA1/PRKCA/KLF5/ADCY6/GSTA1/CHRNB2/ADRB1/ADCY9/LOC101118990/ADCY1/ARRB1/PRKCB/PRKACB/CACNA1D/DLL3/MGST3/VEGFA/ADRB2/ARRB2/CACNA1B	27
Organismal Systems	Digestive system	oas04976	Bile secretion	13/1055	99/9670	0.281216	0.596683	SLCO1A2/SLC4A4/AQP4/ABCG2/RXRA/ADCY7/ADCY6/ATP1A3/ADCY9/ADCY1/PRKACB/LOC105614203/LOC105605916	13
Environmental Information Processing	Signal transduction	oas04064	NF-kappa B signaling pathway	14/1055	108/9670	0.287359	0.605833	BIRC3/TRAF5/IKBKG/SYK/TAB2/LYN/TRAF3/TRAF2/PRKCQ/BCL2L1/IL1R1/PRKCB/CYLD/CXCL12	14
Genetic Information Processing	Translation	oas03013	Nucleocytoplasmic transport	17/1055	134/9670	0.2911	0.609836	SENP2/IPO13/NUP85/IPO4/UPF1/KPNA6/UPF3B/IPO7/NUP93/KPNA1/THOC7/NUP214/XPO1/EIF4A3/NCBP2/PYM1/ACIN1	17
Cellular Processes	Cellular community - eukaryotes	oas04520	Adherens junction	13/1055	100/9670	0.293641	0.611291	IGF1R/TGFBR2/ACTN4/KRIT1/PDCD10/PTPRF/AFDN/FGFR1/NECTIN3/RAC1/EP300/WASL/LEF1	13
Human Diseases	Neurodegenerative disease	oas05016	Huntington disease	43/1055	363/9670	0.304142	0.625888	GPX7/GNAQ/PSMC6/SLC1A2/POLR2D/LOC101115694/TFAM/ATP5F1C/DCTN1/SOD1/CLTC/ATP5MC1/CREB3L2/NDUFV1/GRIA4/TRAF2/TGM2/NRF1/LOC114110252/LOC101110664/NDUFA12/KIF5A/DNAI1/DCTN2/VDAC1/AP2B1/RB1CC1/PLCB4/PLCB1/SLC1A3/HTT/PSMD11/EP300/LOC101116286/PSMB1/ATP5PF/PSMB4/GRIN1/DLG4/AP2M1/LOC101102327/CACNA1B/NDUFA5	43
Organismal Systems	Immune system	oas04062	Chemokine signaling pathway	24/1055	196/9670	0.304435	0.625888	GNAQ/CRK/PAK1/CX3CL1/IKBKG/HCK/NRAS/GSK3B/AKT2/GRK2/ADCY7/LYN/ADCY6/PIK3R6/ADCY9/ADCY1/ARRB1/PLCB4/PLCB1/PRKCB/PRKACB/RAC1/ARRB2/CXCL12	24
Human Diseases	Drug resistance: antineoplastic	oas01523	Antifolate resistance	5/1055	34/9670	0.310883	0.6352	IKBKG/ABCG2/LOC105614203/LOC105605916/ABCC5	5
Metabolism	Global and overview maps	oas01210	2-Oxocarboxylic acid metabolism	5/1055	35/9670	0.33332	0.676865	DHTKD1/IDH3A/BCAT1/BCAT2/DLST	5
Organismal Systems	Immune system	oas04621	NOD-like receptor signaling pathway	23/1055	193/9670	0.358531	0.72362	HSP90AB1/BIRC3/LOC101119517/TRAF5/TRPM2/MAPK11/IKBKG/P2RX7/IFNAR1/MFN1/ANTXR2/LOC101112122/TP53BP1/TAB2/YWHAE/TRAF3/TRAF2/BCL2L1/VDAC1/ITPR2/PLCB4/PLCB1/TRPV2	23
Genetic Information Processing	Replication and repair	oas03420	Nucleotide excision repair	8/1055	62/9670	0.363775	0.728822	POLR2D/ERCC4/RAD23B/POLD1/LIG1/ERCC5/XPA/RFC2	8
Metabolism	Glycan biosynthesis and metabolism	oas00601	Glycosphingolipid biosynthesis - lacto and neolacto series	4/1055	28/9670	0.365512	0.728822	B4GALT3/ST8SIA1/LOC101106554/ST3GAL3	4
Genetic Information Processing	Translation	oas03008	Ribosome biogenesis in eukaryotes	13/1055	106/9670	0.370947	0.73523	UTP4/IMP3/NOL6/RPP25/XPO1/NVL/XRN2/GNL3L/LOC114110582/RBM28/EFL1/IMP4/XRN1	13
Genetic Information Processing	Folding, sorting and degradation	oas04130	SNARE interactions in vesicular transport	5/1055	37/9670	0.378517	0.741356	VAMP1/STX6/SNAP23/STX7/LOC114116170	5
Human Diseases	Immune disease	oas05340	Primary immunodeficiency	5/1055	37/9670	0.378517	0.741356	IKBKG/CD8A/PTPRC/CIITA/ADA	5
Human Diseases	Cancer: overview	oas05202	Transcriptional misregulation in cancer	23/1055	196/9670	0.387714	0.752984	IGF1/IGF1R/DOT1L/TGFBR2/NGFR/BIRC3/PDGFA/ELK4/JUP/ETV5/ITGB7/RXRA/EWSR1/NUPR1/BCL2L1/IL2RB/CDKN1A/MYCN/CCNT2/PER2/NCOR1/ZEB1/TAF15	23
Organismal Systems	Endocrine system	oas04915	Estrogen signaling pathway	17/1055	143/9670	0.3917	0.752984	GNAQ/HSP90AB1/GRM1/KCNJ6/NRAS/CREB3L2/AKT2/ADCY7/GABBR2/ADCY6/ADCY9/ITPR2/ADCY1/PLCB4/PLCB1/PRKACB/CTSD	17
Human Diseases	Cancer: specific types	oas05224	Breast cancer	18/1055	152/9670	0.393011	0.752984	WNT2/IGF1/IGF1R/FZD4/CDK6/PTEN/NRAS/GSK3B/AKT2/DVL2/E2F2/FGFR1/CDKN1A/DLL3/NOTCH3/FZD2/LEF1/LRP5	18
Metabolism	Amino acid metabolism	oas00280	Valine, leucine and isoleucine degradation	7/1055	55/9670	0.393553	0.752984	ALDH6A1/BCAT1/ACAA2/ALDH7A1/BCAT2/IVD/HADH	7
Cellular Processes	Cell motility	oas04814	Motor proteins	23/1055	197/9670	0.397523	0.756208	CAPZB/KIF1A/MYO1E/MYO1G/DCTN1/HOOK3/KIF9/MYO9B/ACTC1/KIF3B/TPM3/LOC101118433/MYO16/KIF5A/KIF1C/DYNLRB1/DNAI1/DCTN2/DYNC1I1/MYO18B/MYH9/LOC101116286/DYNLL2	23
Metabolism	Glycan biosynthesis and metabolism	oas00532	Glycosaminoglycan biosynthesis - chondroitin sulfate / dermatan sulfate	3/1055	21/9670	0.405986	0.766539	CSGALNACT2/XYLT1/DSEL	3
Metabolism	Glycan biosynthesis and metabolism	oas00513	Various types of N-glycan biosynthesis	6/1055	47/9670	0.407585	0.766539	B4GALT3/MAN1A1/CHST8/ALG13/ST3GAL3/B4GALNT4	6
Environmental Information Processing	Signal transduction	oas04392	Hippo signaling pathway - multiple species	4/1055	30/9670	0.417117	0.774468	PAK1/DCHS2/FAT4/FRMD6	4
Organismal Systems	Endocrine system	oas04920	Adipocytokine signaling pathway	9/1055	74/9670	0.418135	0.774468	SOCS3/IKBKG/LOC101115115/RXRA/AKT2/TRAF2/PRKCQ/PRKAG2/ACSL1	9
Organismal Systems	Excretory system	oas04960	Aldosterone-regulated sodium reabsorption	5/1055	39/9670	0.423628	0.774468	IGF1/NR3C2/PRKCA/ATP1A3/PRKCB	5
Organismal Systems	Immune system	oas04659	Th17 cell differentiation	13/1055	110/9670	0.423957	0.774468	TGFBR2/IL4R/SMAD2/HSP90AB1/MAPK11/IKBKG/RXRA/PRKCQ/IL2RB/IL1R1/GATA3/STAT6/IL6ST	13
Metabolism	Glycan biosynthesis and metabolism	oas00514	Other types of O-glycan biosynthesis	6/1055	48/9670	0.427846	0.774468	B4GALT3/EOGT/GALNT4/GALNT10/COLGALT2/ST3GAL3	6
Metabolism	Nucleotide metabolism	oas00240	Pyrimidine metabolism	7/1055	57/9670	0.430746	0.774468	NT5C1A/NT5C3B/UCK2/RRM1/ENTPD5/CAD/ENTPD3	7
Metabolism	Glycan biosynthesis and metabolism	oas00510	N-Glycan biosynthesis	7/1055	57/9670	0.430746	0.774468	B4GALT3/MAN1A1/MGAT3/MGAT5/GANAB/ALG13/SRD5A3	7
Metabolism	Global and overview maps	oas01230	Biosynthesis of amino acids	9/1055	75/9670	0.434315	0.774468	IDH3A/PRPS1/BCAT1/BCAT2/GLUL/RPE/ALDH18A1/ASNS/ARG2	9
Organismal Systems	Immune system	oas04658	Th1 and Th2 cell differentiation	11/1055	93/9670	0.436234	0.774468	IL4R/MAPK11/IKBKG/MAML1/PRKCQ/IL2RB/GATA3/DLL3/STAT6/NOTCH3/RUNX3	11
Metabolism	Metabolism of cofactors and vitamins	oas00770	Pantothenate and CoA biosynthesis	3/1055	22/9670	0.436393	0.774468	PANK1/BCAT1/BCAT2	3
Organismal Systems	Nervous system	oas04726	Serotonergic synapse	14/1055	120/9670	0.437539	0.774468	GNAQ/APP/KCNJ6/RAPGEF3/NRAS/PRKCA/GABRB1/ITPR2/PLCB4/PLCB1/PRKCB/PRKACB/CACNA1D/CACNA1B	14
Genetic Information Processing	Folding, sorting and degradation	oas03050	Proteasome	6/1055	49/9670	0.447997	0.784588	PSMC6/PSME3/PSMD11/PSMB1/PSMB4/PSMF1	6
Genetic Information Processing	Replication and repair	oas03410	Base excision repair	6/1055	49/9670	0.447997	0.784588	POLD1/TDG/LIG1/POLB/RFC2/MBD4	6
Environmental Information Processing	Signal transduction	oas04668	TNF signaling pathway	15/1055	131/9670	0.462355	0.805292	BIRC3/TRAF5/MAPK11/CX3CL1/SOCS3/IKBKG/FRMD8/BAG4/TAB2/CREB3L2/AKT2/TRAF3/TRAF2/CYLD/DAB2IP	15
Metabolism	Lipid metabolism	oas00100	Steroid biosynthesis	3/1055	23/9670	0.466193	0.805292	DHCR24/LSS/FDFT1	3
Organismal Systems	Immune system	oas04664	Fc epsilon RI signaling pathway	8/1055	68/9670	0.467118	0.805292	MAPK11/NRAS/SYK/AKT2/LCP2/LYN/PRKCA/RAC1	8
Cellular Processes	Cell growth and death	oas04115	p53 signaling pathway	11/1055	97/9670	0.493908	0.845025	IGF1/STEAP3/CDK2/CDK6/PTEN/AIFM2/TSC2/BCL2L1/CDKN1A/GORAB/ATR	11
Genetic Information Processing	Replication and repair	oas03430	Mismatch repair	3/1055	24/9670	0.495272	0.845025	POLD1/LIG1/RFC2	3
Organismal Systems	Immune system	oas04662	B cell receptor signaling pathway	9/1055	79/9670	0.498361	0.845935	IKBKG/NRAS/GSK3B/SYK/AKT2/LYN/PRKCB/RAC1/LOC114118069	9
Organismal Systems	Endocrine system	oas04913	Ovarian steroidogenesis	7/1055	61/9670	0.503911	0.850992	IGF1/IGF1R/ADCY7/ADCY6/ADCY9/ADCY1/PRKACB	7
Organismal Systems	Digestive system	oas04979	Cholesterol metabolism	6/1055	52/9670	0.507336	0.852428	LOC101115115/ABCA1/OSBPL5/VDAC1/NPC1/LOC114110441	6
Environmental Information Processing	Signaling molecules and interaction	oas04514	Cell adhesion molecules	18/1055	163/9670	0.515836	0.862332	CD8A/VCAN/GLG1/ITGB7/PTPRF/LRRC4C/PTPRC/SLITRK2/NECTIN3/ICOSLG/CD80/PDCD1LG2/ITGA4/CD58/MAG/CD99L2/LOC101107908/NFASC	18
Organismal Systems	Excretory system	oas04964	Proximal tubule bicarbonate reclamation	3/1055	25/9670	0.523535	0.870645	GLS/SLC4A4/ATP1A3	3
Organismal Systems	Nervous system	oas04722	Neurotrophin signaling pathway	14/1055	127/9670	0.526069	0.870645	CRK/NGFR/MAPK11/NRAS/GSK3B/AKT2/YWHAE/MAP3K3/NTRK2/RAPGEF1/SH2B1/RAC1/SH2B3/SH2B2	14
Metabolism	Amino acid metabolism	oas00330	Arginine and proline metabolism	6/1055	54/9670	0.545567	0.898421	P4HA1/ALDH7A1/CARNS1/ALDH18A1/ALDH4A1/ARG2	6
Human Diseases	Cancer: overview	oas05230	Central carbon metabolism in cancer	8/1055	73/9670	0.550395	0.899649	GLS/PTEN/NRAS/AKT2/FGFR1/PDGFRB/PDGFRA/RET	8
Human Diseases	Cancer: specific types	oas05226	Gastric cancer	17/1055	157/9670	0.551749	0.899649	WNT2/TGFBR2/SMAD2/JUP/CDK2/FZD4/NRAS/GSK3B/RXRA/AKT2/DVL2/E2F2/CDKN1A/TGFB3/FZD2/LEF1/LRP5	17
Human Diseases	Infectious disease: viral	oas05169	Epstein-Barr virus infection	26/1055	241/9670	0.555855	0.901903	PSMC6/TRAF5/CALR/MAPK11/IKBKG/IFNAR1/CDK2/CDK6/LOC101112122/SYK/TAB2/AKT2/LYN/TRAF3/TRAF2/E2F2/CD44/SAP30L/CDKN1A/CD58/ENTPD3/NCOR2/RAC1/PSMD11/LOC101107908/RUNX3	26
Metabolism	Glycan biosynthesis and metabolism	oas00512	Mucin type O-glycan biosynthesis	4/1055	36/9670	0.563287	0.908781	GALNT4/GALNT10/B4GALT5/ST3GAL2	4
Human Diseases	Cancer: overview	oas05203	Viral carcinogenesis	25/1055	233/9670	0.567518	0.908781	TRAF5/IKBKG/CDK2/CDK6/ACTN4/NRAS/SYK/CREB3L2/YWHAE/LYN/TRAF3/TRAF2/POLB/GTF2A1/UBR4/CDKN1A/DNAJA3/PRKACB/HDAC7/RAC1/EP300/LOC101107908/GSN/IL6ST/KAT2B	25
Human Diseases	Infectious disease: viral	oas05170	Human immunodeficiency virus 1 infection	28/1055	261/9670	0.568331	0.908781	GNAQ/CRK/TRAF5/SAMHD1/CALR/PAK1/MAPK11/IKBKG/NRAS/TAB2/AKT2/TRAF2/PRKCA/AP1S2/BCL2L1/SKP1/LOC100240716/LOC114112940/FBXW11/AP1B1/LOC114115342/ITPR2/PRKCB/RAC1/ATR/PAK5/LOC101107908/APOBEC3F	28
Human Diseases	Infectious disease: parasitic	oas05142	Chagas disease	13/1055	123/9670	0.591884	0.939583	TGFBR2/GNAQ/SMAD2/CALR/MAPK11/IKBKG/PPP2R2A/AKT2/C1QB/ADCY1/PLCB4/PLCB1/TGFB3	13
Human Diseases	Endocrine and metabolic disease	oas04930	Type II diabetes mellitus	5/1055	47/9670	0.593271	0.939583	SOCS3/CACNA1G/KCNJ11/CACNA1D/CACNA1B	5
Metabolism	Glycan biosynthesis and metabolism	oas00603	Glycosphingolipid biosynthesis - globo and isoglobo series	2/1055	18/9670	0.599688	0.945222	ST8SIA1/ST3GAL2	2
Genetic Information Processing	Replication and repair	oas03030	DNA replication	4/1055	38/9670	0.607397	0.952452	POLD1/LIG1/POLA1/RFC2	4
Cellular Processes	Transport and catabolism	oas04137	Mitophagy - animal	12/1055	115/9670	0.61003	0.952452	MTX3/HUWE1/MFN1/LOC105603981/NRAS/ARIH1/TRAF2/PRKN/BCL2L1/MON1A/RHOT2/AMFR	12
Metabolism	Amino acid metabolism	oas00380	Tryptophan metabolism	5/1055	49/9670	0.631201	0.976297	DHTKD1/ALDH7A1/DLST/CAT/HADH	5
Organismal Systems	Immune system	oas04672	Intestinal immune network for IgA production	5/1055	49/9670	0.631201	0.976297	ITGB7/ICOSLG/CD80/ITGA4/CXCL12	5
Metabolism	Amino acid metabolism	oas00260	Glycine, serine and threonine metabolism	5/1055	50/9670	0.649335	0.985281	SRR/ALDH7A1/CHDH/BPGM/SARDH	5
Genetic Information Processing	Transcription	oas03022	Basal transcription factors	5/1055	50/9670	0.649335	0.985281	TAF2/GTF2A1/TAF6L/TAF7/TAF15	5
Metabolism	Global and overview maps	oas01212	Fatty acid metabolism	6/1055	60/9670	0.651216	0.985281	ACAA2/HACD1/FADS1/HADH/LOC101117285/ACSL1	6
Human Diseases	Cancer: specific types	oas05213	Endometrial cancer	6/1055	60/9670	0.651216	0.985281	PTEN/NRAS/GSK3B/AKT2/CDKN1A/LEF1	6
Human Diseases	Cancer: specific types	oas05221	Acute myeloid leukemia	7/1055	70/9670	0.653753	0.985281	IKBKG/JUP/NRAS/AKT2/PPARD/PER2/LEF1	7
Metabolism	Metabolism of cofactors and vitamins	oas00670	One carbon pool by folate	2/1055	20/9670	0.658075	0.985281	MTHFD1L/MTHFS	2
Organismal Systems	Immune system	oas04660	T cell receptor signaling pathway	13/1055	129/9670	0.661919	0.985281	PAK1/MAPK11/IKBKG/CD8A/NRAS/PPP2R2A/GSK3B/AKT2/LCP2/PTPRC/PRKCQ/PPP2R5E/PAK5	13
Metabolism	Lipid metabolism	oas00565	Ether lipid metabolism	5/1055	51/9670	0.666895	0.985281	SELENOI/AGPS/PLD2/PLD1/PLD4	5
Human Diseases	Cancer: specific types	oas05219	Bladder cancer	4/1055	41/9670	0.66819	0.985281	NRAS/E2F2/CDKN1A/VEGFA	4
Metabolism	Lipid metabolism	oas00062	Fatty acid elongation	3/1055	31/9670	0.672729	0.985281	ACAA2/HACD1/HADH	3
Metabolism	Lipid metabolism	oas01040	Biosynthesis of unsaturated fatty acids	3/1055	31/9670	0.672729	0.985281	HACD1/FADS1/LOC101117285	3
Genetic Information Processing	Folding, sorting and degradation	oas03060	Protein export	3/1055	31/9670	0.672729	0.985281	SPCS2/OXA1L/TMEM208	3
Human Diseases	Drug resistance: antineoplastic	oas01524	Platinum drug resistance	10/1055	102/9670	0.687557	0.999999	BIRC3/TOP2B/AKT2/GSTA1/XPA/ATP7B/BCL2L1/CDKN1A/LOC101118990/MGST3	10
Organismal Systems	Digestive system	oas04974	Protein digestion and absorption	13/1055	133/9670	0.704705	0.999999	COL4A5/PRCP/SLC36A4/COL5A2/COL27A1/COL4A3/SLC16A10/ATP1A3/KCNK5/COL6A2/COL1A2/COL8A1/COL18A1	13
Human Diseases	Infectious disease: parasitic	oas05145	Toxoplasmosis	13/1055	134/9670	0.714868	0.999999	LAMC1/LAMA5/BIRC3/MAPK11/IKBKG/LAMA4/TAB2/AKT2/LAMA1/BCL2L1/CIITA/PIK3R6/TGFB3	13
Metabolism	Metabolism of cofactors and vitamins	oas00130	Ubiquinone and other terpenoid-quinone biosynthesis	1/1055	11/9670	0.719577	0.999999	GGCX	1
Organismal Systems	Immune system	oas04657	IL-17 signaling pathway	9/1055	95/9670	0.722191	0.999999	HSP90AB1/TRAF5/MAPK11/IKBKG/GSK3B/TAB2/TRAF3/TRAF2/TRAF3IP2	9
Human Diseases	Neurodegenerative disease	oas05020	Prion disease	33/1055	329/9670	0.724659	0.999999	LAMC1/PSMC6/GRIN2C/MAPK11/LOC101115694/LOC105603981/ATP5F1C/SOD1/GSK3B/ATP5MC1/CREB3L2/NDUFV1/EGR1/C1QB/GRIN3A/LOC114110252/LOC101110664/NDUFA12/KIF5A/VDAC1/ITPR2/PRKACB/CACNA1D/RAC1/PSMD11/LOC101116286/PSMB1/ATP5PF/PSMB4/GRIN1/LOC101102327/CACNA1B/NDUFA5	33
Metabolism	Amino acid metabolism	oas00340	Histidine metabolism	2/1055	23/9670	0.732598	0.999999	ALDH7A1/CARNS1	2
Metabolism	Glycan biosynthesis and metabolism	oas00531	Glycosaminoglycan degradation	2/1055	23/9670	0.732598	0.999999	HYAL1/GNS	2
Human Diseases	Infectious disease: viral	oas05160	Hepatitis C	19/1055	196/9670	0.742514	0.999999	PSME3/SOCS3/IKBKG/IFNAR1/LOC105603981/CDK2/CDK6/EIF3E/NRAS/LOC101112122/PPP2R2A/GSK3B/RXRA/AKT2/YWHAE/TRAF3/TRAF2/E2F2/CDKN1A	19
Human Diseases	Cancer: specific types	oas05210	Colorectal cancer	10/1055	107/9670	0.743972	0.999999	RALB/TGFBR2/SMAD2/NRAS/GSK3B/AKT2/CDKN1A/TGFB3/RAC1/LEF1	10
Human Diseases	Endocrine and metabolic disease	oas04936	Alcoholic liver disease	15/1055	157/9670	0.745537	0.999999	LPIN2/LPIN3/MAPK11/IKBKG/SREBF1/LOC101123672/GSK3B/ALDH7A1/TAB2/AKT2/SIRT1/TRAF3/C1QB/PRKAG2/LEF1	15
Human Diseases	Infectious disease: viral	oas05167	Kaposi sarcoma-associated herpesvirus infection	23/1055	237/9670	0.75645	0.999999	LOC101105860/MAPK11/IKBKG/IFNAR1/CDK6/HCK/NRAS/GSK3B/SYK/AKT2/LYN/TRAF3/TRAF2/E2F2/PIK3R6/CDKN1A/ITPR2/RAC1/VEGFA/EP300/LOC101107908/LEF1/IL6ST	23
Organismal Systems	Endocrine system	oas04922	Glucagon signaling pathway	10/1055	109/9670	0.764495	0.999999	GNAQ/CREB3L2/AKT2/SIRT1/ITPR2/PLCB4/PLCB1/PRKACB/EP300/PRKAG2	10
Metabolism	Metabolism of other amino acids	oas00410	beta-Alanine metabolism	3/1055	36/9670	0.768389	0.999999	ALDH6A1/ALDH7A1/CARNS1	3
Metabolism	Lipid metabolism	oas00071	Fatty acid degradation	4/1055	47/9670	0.769392	0.999999	ACAA2/ALDH7A1/HADH/ACSL1	4
Metabolism	Metabolism of cofactors and vitamins	oas00785	Lipoic acid metabolism	2/1055	25/9670	0.774228	0.999999	DHTKD1/DLST	2
Cellular Processes	Cell growth and death	oas04210	Apoptosis	15/1055	161/9670	0.779016	0.999999	BIRC3/IL3RA/IKBKG/LOC105603981/PTPN13/NRAS/AKT2/TRAF2/DAXX/BCL2L1/ITPR2/LOC101116286/CASP2/CTSD/DAB2IP	15
Human Diseases	Cancer: overview	oas05235	PD-L1 expression and PD-1 checkpoint pathway in cancer	8/1055	90/9670	0.779694	0.999999	ALK/MAPK11/IKBKG/PTEN/NRAS/AKT2/MAP3K3/PRKCQ	8
Metabolism	Carbohydrate metabolism	oas00040	Pentose and glucuronate interconversions	3/1055	37/9670	0.78451	0.999999	RPE/DCXR/UGDH	3
Organismal Systems	Immune system	oas04670	Leukocyte transendothelial migration	11/1055	122/9670	0.790866	0.999999	MAPK11/ACTN4/RAPGEF3/AFDN/ARHGAP35/PRKCA/ITGA4/PRKCB/RAC1/CD99L2/CXCL12	11
Human Diseases	Endocrine and metabolic disease	oas04950	Maturity onset diabetes of the young	2/1055	26/9670	0.792839	0.999999	BHLHA15/NKX2-2	2
Cellular Processes	Cell growth and death	oas04216	Ferroptosis	5/1055	60/9670	0.798293	0.999999	STEAP3/GCLM/SLC7A11/GPX4/ACSL1	5
Human Diseases	Cardiovascular disease	oas05416	Viral myocarditis	8/1055	92/9670	0.799924	0.999999	DAG1/EIF4G3/DTNA/LAMA1/CD80/EIF4G2/RAC1/LOC101107908	8
Organismal Systems	Endocrine system	oas03320	PPAR signaling pathway	7/1055	82/9670	0.805081	0.999999	LOC101115115/RXRA/PPARD/SLC27A4/LOC101117285/PLIN1/ACSL1	7
Human Diseases	Neurodegenerative disease	oas05014	Amyotrophic lateral sclerosis	43/1055	441/9670	0.80882	0.999999	GPX7/PSMC6/GRIN2C/SLC1A2/MAPK11/NUP85/LOC101115694/LOC105603981/ATP5F1C/PFN2/DCTN1/SOD1/NEFL/ATP5MC1/NUP93/NDUFV1/ANXA7/TRAF2/NUP214/PRKN/LOC114110252/LOC114114907/LOC101110664/DAXX/NDUFA12/KIF5A/BCL2L1/CAT/DNAI1/DCTN2/VDAC1/RB1CC1/RAC1/PSMD11/LOC101116286/PSMB1/ATP5PF/PSMB4/GRIN1/ERBB4/SMCR8/LOC101102327/NDUFA5	43
Metabolism	Carbohydrate metabolism	oas00650	Butanoate metabolism	2/1055	27/9670	0.81008	0.999999	HADH/ALDH5A1	2
Organismal Systems	Endocrine system	oas04614	Renin-angiotensin system	2/1055	27/9670	0.81008	0.999999	PRCP/AGT	2
Human Diseases	Cardiovascular disease	oas05418	Fluid shear stress and atherosclerosis	14/1055	155/9670	0.8104	0.999999	HSP90AB1/MAPK11/PDGFA/IKBKG/ACVR2B/AKT2/NFE2L2/GSTA1/IL1R1/BMPR2/LOC101118990/MGST3/RAC1/VEGFA	14
Organismal Systems	Excretory system	oas04966	Collecting duct acid secretion	2/1055	28/9670	0.82603	0.999999	ATP6V1A/ATP6V0A2	2
Human Diseases	Cancer: overview	oas05208	Chemical carcinogenesis - reactive oxygen species	26/1055	278/9670	0.826575	0.999999	MAPK11/IKBKG/LOC101115694/ATP5F1C/PTEN/NRAS/SOD1/ATP5MC1/AKT2/NDUFV1/NFE2L2/LOC114110252/LOC101110664/GSTA1/NDUFA12/CAT/VDAC1/LOC101118990/PLD2/PLD1/MGST3/RAC1/VEGFA/ATP5PF/LOC101102327/NDUFA5	26
Human Diseases	Infectious disease: viral	oas05161	Hepatitis B	18/1055	198/9670	0.827027	0.999999	TGFBR2/MAPK11/IKBKG/IFNAR1/CDK2/HSPG2/NRAS/TAB2/CREB3L2/AKT2/TRAF3/E2F2/PRKCA/CDKN1A/TGFB3/PRKCB/STAT6/EP300	18
Human Diseases	Infectious disease: viral	oas05164	Influenza A	18/1055	199/9670	0.833133	0.999999	SOCS3/IKBKG/DNAJC3/IFNAR1/RAB11A/LOC105603981/CDK6/LOC101112122/KPNA6/AKT2/KPNA1/TRAF3/PRKCA/XPO1/CIITA/VDAC1/PRKCB/EP300	18
Metabolism	Metabolism of cofactors and vitamins	oas00790	Folate biosynthesis	3/1055	41/9670	0.839935	0.999999	PTS/ALPL/MOCOS	3
Organismal Systems	Sensory system	oas04744	Phototransduction	2/1055	29/9670	0.840763	0.999999	PDE6A/RGS9	2
Organismal Systems	Digestive system	oas04975	Fat digestion and absorption	4/1055	53/9670	0.844681	0.999999	LOC101115115/ABCA1/DGAT2/SLC27A4	4
Human Diseases	Neurodegenerative disease	oas05010	Alzheimer disease	43/1055	450/9670	0.846753	0.999999	WNT2/GNAQ/PSMC6/GRIN2C/IKBKG/LOC101115694/LOC105603981/ATP5F1C/FZD4/APP/NRAS/RTN3/GSK3B/ATP5MC1/AKT2/NAE1/LOC114117249/DVL2/NDUFV1/SLC39A5/TRAF2/LOC114110252/LOC101110664/NDUFA12/KIF5A/VDAC1/RB1CC1/ITPR2/PLCB4/PLCB1/ATP2A3/CACNA1D/PSMD11/LOC101116286/PSMB1/ATP5PF/PSMB4/GRIN1/FZD2/ATP2A2/LRP5/LOC101102327/NDUFA5	43
Human Diseases	Immune disease	oas05323	Rheumatoid arthritis	8/1055	98/9670	0.852206	0.999999	ATP6V1A/TEK/ANGPT1/CD80/TGFB3/ATP6V0A2/VEGFA/CXCL12	8
Metabolism	Lipid metabolism	oas00120	Primary bile acid biosynthesis	1/1055	17/9670	0.859931	0.999999	LOC101117285	1
Human Diseases	Immune disease	oas05321	Inflammatory bowel disease	5/1055	66/9670	0.860551	0.999999	IL4R/SMAD2/GATA3/TGFB3/STAT6	5
Metabolism	Amino acid metabolism	oas00270	Cysteine and methionine metabolism	4/1055	55/9670	0.864678	0.999999	BCAT1/BCAT2/GCLM/AHCYL1	4
Human Diseases	Endocrine and metabolic disease	oas04932	Non-alcoholic fatty liver disease	18/1055	206/9670	0.871467	0.999999	MAPK11/SOCS3/LOC101115694/SREBF1/LOC105603981/GSK3B/RXRA/AKT2/NDUFV1/TRAF2/MLXIPL/LOC114110252/LOC101110664/NDUFA12/RAC1/PRKAG2/LOC101102327/NDUFA5	18
Human Diseases	Endocrine and metabolic disease	oas04940	Type I diabetes mellitus	4/1055	56/9670	0.873822	0.999999	PTPRN/CD80/PTPRN2/LOC101107908	4
Metabolism	Metabolism of other amino acids	oas00450	Selenocompound metabolism	1/1055	18/9670	0.87524	0.999999	SEPHS1	1
Metabolism	Energy metabolism	oas00910	Nitrogen metabolism	1/1055	18/9670	0.87524	0.999999	GLUL	1
NA	NA	oas04980	Cobalamin transport and metabolism	1/1055	18/9670	0.87524	0.999999	ABCD4	1
Metabolism	Carbohydrate metabolism	oas00053	Ascorbate and aldarate metabolism	2/1055	32/9670	0.878412	0.999999	ALDH7A1/UGDH	2
Organismal Systems	Immune system	oas04612	Antigen processing and presentation	7/1055	91/9670	0.88079	0.999999	HSP90AB1/CALR/PSME3/NFYC/CD8A/CIITA/LOC101107908	7
Metabolism	Lipid metabolism	oas00061	Fatty acid biosynthesis	1/1055	19/9670	0.888877	0.999999	ACSL1	1
Metabolism	Metabolism of other amino acids	oas00430	Taurine and hypotaurine metabolism	1/1055	19/9670	0.888877	0.999999	GGT5	1
Organismal Systems	Immune system	oas04623	Cytosolic DNA-sensing pathway	7/1055	93/9670	0.893794	0.999999	SAMHD1/IKBKG/POLR3E/POLR3D/POLR3A/LOC105611500/G3BP1	7
Metabolism	Carbohydrate metabolism	oas00020	Citrate cycle (TCA cycle)	2/1055	34/9670	0.898751	0.999999	IDH3A/DLST	2
Metabolism	Carbohydrate metabolism	oas00630	Glyoxylate and dicarboxylate metabolism	2/1055	34/9670	0.898751	0.999999	GLUL/CAT	2
Metabolism	Metabolism of terpenoids and polyketides	oas00900	Terpenoid backbone biosynthesis	1/1055	21/9670	0.911845	0.999999	PDSS2	1
Metabolism	Xenobiotics biodegradation and metabolism	oas00983	Drug metabolism - other enzymes	6/1055	86/9670	0.919007	0.999999	UCK2/RRM1/IMPDH1/GSTA1/LOC101118990/MGST3	6
Human Diseases	Neurodegenerative disease	oas05012	Parkinson disease	29/1055	332/9670	0.920166	0.999999	PSMC6/LOC101115694/MFN1/LOC105603981/ATP5F1C/SOD1/ATP5MC1/DRD2/NDUFV1/SLC39A5/NFE2L2/PRKN/LOC114110252/LOC101110664/DAXX/NDUFA12/KIF5A/BCL2L1/SEPTIN5/VDAC1/ITPR2/PRKACB/PSMD11/LOC101116286/PSMB1/ATP5PF/PSMB4/LOC101102327/NDUFA5	29
Organismal Systems	Immune system	oas04650	Natural killer cell mediated cytotoxicity	12/1055	154/9670	0.921996	0.999999	LOC101105860/PAK1/IFNAR1/LOC114108725/NRAS/SYK/LCP2/SH3BP2/PRKCA/PRKCB/RAC1/LOC114116078	12
Organismal Systems	Immune system	oas04622	RIG-I-like receptor signaling pathway	8/1055	110/9670	0.923837	0.999999	OTUD5/MAPK11/IKBKG/ZNFX1/TRAF3/TRAF2/TBKBP1/CYLD	8
Organismal Systems	Immune system	oas04625	C-type lectin receptor signaling pathway	8/1055	110/9670	0.923837	0.999999	PAK1/MAPK11/IKBKG/NRAS/SYK/AKT2/ITPR2/CYLD	8
Organismal Systems	Digestive system	oas04978	Mineral absorption	5/1055	76/9670	0.928378	0.999999	ATP2B2/LOC101106919/ATP1A3/ATP7B/HEPH	5
Cellular Processes	Cell growth and death	oas04215	Apoptosis - multiple species	3/1055	52/9670	0.933437	0.999999	NGFR/BIRC3/BCL2L1	3
Cellular Processes	Transport and catabolism	oas04145	Phagosome	13/1055	169/9670	0.936243	0.999999	CALR/ITGA2/LOC101115115/ATP6V1A/PIKFYVE/ITGA5/DYNC1I1/ATP6V0A2/RAC1/STX7/LOC114116170/LOC101116286/LOC101107908	13
Organismal Systems	Immune system	oas04610	Complement and coagulation cascades	6/1055	91/9670	0.941602	0.999999	F13A1/LOC101123672/C1QB/BDKRB1/CFI/SERPING1	6
Human Diseases	Infectious disease: bacterial	oas05133	Pertussis	5/1055	80/9670	0.945978	0.999999	MAPK11/LOC101123672/ITGA5/C1QB/SERPING1	5
Human Diseases	Cardiovascular disease	oas05417	Lipid and atherosclerosis	21/1055	259/9670	0.946325	0.999999	HSP90AB1/MAPK11/IKBKG/LOC105603981/LOC101115115/ABCA1/NRAS/GSK3B/TAB2/RXRA/AKT2/LYN/TRAF3/TRAF2/PRKCA/NFE2L2/BCL2L1/PLCB4/PLCB1/POU2F1/RAC1	21
Metabolism	Glycan biosynthesis and metabolism	oas00563	Glycosylphosphatidylinositol (GPI)-anchor biosynthesis	1/1055	27/9670	0.956001	0.999999	PGAP1	1
Organismal Systems	Immune system	oas04620	Toll-like receptor signaling pathway	8/1055	120/9670	0.958356	0.999999	MAPK11/IKBKG/IFNAR1/TAB2/AKT2/TRAF3/CD80/RAC1	8
Organismal Systems	Digestive system	oas04977	Vitamin digestion and absorption	1/1055	28/9670	0.960815	0.999999	ABCD4	1
Organismal Systems	Endocrine system	oas04917	Prolactin signaling pathway	5/1055	85/9670	0.962441	0.999999	MAPK11/SOCS3/NRAS/GSK3B/AKT2	5
Human Diseases	Infectious disease: parasitic	oas05140	Leishmaniasis	5/1055	87/9670	0.967626	0.999999	MAPK11/TAB2/ITGA4/TGFB3/PRKCB	5
Environmental Information Processing	Signal transduction	oas04630	JAK-STAT signaling pathway	16/1055	217/9670	0.969652	0.999999	IL4R/IL3RA/SOCS3/PDGFA/IFNAR1/OSMR/AKT2/FHL1/PDGFRB/PDGFRA/BCL2L1/IL2RB/CDKN1A/STAT6/EP300/IL6ST	16
Human Diseases	Infectious disease: viral	oas05162	Measles	12/1055	174/9670	0.973129	0.999999	IKBKG/IFNAR1/LOC105603981/CDK2/CDK6/LOC101112122/GSK3B/TAB2/AKT2/TRAF3/BCL2L1/IL2RB	12
Genetic Information Processing	Translation	oas00970	Aminoacyl-tRNA biosynthesis	2/1055	48/9670	0.973389	0.999999	IARS1/PARS2	2
Metabolism	Carbohydrate metabolism	oas00052	Galactose metabolism	1/1055	32/9670	0.975352	0.999999	GALE	1
Metabolism	Carbohydrate metabolism	oas00500	Starch and sucrose metabolism	1/1055	32/9670	0.975352	0.999999	GPI	1
Metabolism	Carbohydrate metabolism	oas00620	Pyruvate metabolism	2/1055	49/9670	0.975882	0.999999	ALDH7A1/LDHD	2
Human Diseases	Immune disease	oas05330	Allograft rejection	2/1055	49/9670	0.975882	0.999999	CD80/LOC101107908	2
Metabolism	Carbohydrate metabolism	oas00640	Propanoate metabolism	1/1055	34/9670	0.980453	0.999999	ALDH6A1	1
Cellular Processes	Transport and catabolism	oas04136	Autophagy - other	1/1055	34/9670	0.980453	0.999999	RPTOR	1
Human Diseases	Infectious disease: parasitic	oas05144	Malaria	2/1055	53/9670	0.983778	0.999999	LOC101115115/TGFB3	2
Metabolism	Energy metabolism	oas00190	Oxidative phosphorylation	13/1055	196/9670	0.985197	0.999999	LOC101115694/ATP5F1C/ATP6V1A/ATP5MC1/NDUFV1/LOC114110252/LOC101110664/NDUFA12/LHPP/ATP6V0A2/ATP5PF/LOC101102327/NDUFA5	13
Metabolism	Global and overview maps	oas01200	Carbon metabolism	7/1055	124/9670	0.985993	0.999999	IDH3A/ALDH6A1/PRPS1/RPE/DLST/CAT/GPI	7
Metabolism	Xenobiotics biodegradation and metabolism	oas00982	Drug metabolism - cytochrome P450	3/1055	70/9670	0.986157	0.999999	GSTA1/LOC101118990/MGST3	3
Metabolism	Carbohydrate metabolism	oas00010	Glycolysis / Gluconeogenesis	3/1055	71/9670	0.98736	0.999999	ALDH7A1/BPGM/GPI	3
Human Diseases	Cancer: overview	oas05204	Chemical carcinogenesis - DNA adducts	3/1055	73/9670	0.989471	0.999999	GSTA1/LOC101118990/MGST3	3
Metabolism	Metabolism of cofactors and vitamins	oas00860	Porphyrin metabolism	2/1055	60/9670	0.991981	0.999999	UROS/HEPH	2
Metabolism	Metabolism of cofactors and vitamins	oas00830	Retinol metabolism	3/1055	76/9670	0.992014	0.999999	RETSAT/RDH11/RDH13	3
Metabolism	Amino acid metabolism	oas00350	Tyrosine metabolism	1/1055	42/9670	0.992272	0.999999	COMT	1
Metabolism	Xenobiotics biodegradation and metabolism	oas00980	Metabolism of xenobiotics by cytochrome P450	3/1055	77/9670	0.992722	0.999999	GSTA1/LOC101118990/MGST3	3
Human Diseases	Immune disease	oas05332	Graft-versus-host disease	2/1055	62/9670	0.993457	0.999999	CD80/LOC101107908	2
Environmental Information Processing	Signaling molecules and interaction	oas04061	Viral protein interaction with cytokine and cytokine receptor	4/1055	94/9670	0.993943	0.999999	CX3CL1/IL2RB/IL6ST/CXCL12	4
Human Diseases	Immune disease	oas05320	Autoimmune thyroid disease	2/1055	63/9670	0.994092	0.999999	CD80/LOC101107908	2
Cellular Processes	Cell growth and death	oas04217	Necroptosis	11/1055	190/9670	0.995224	0.999999	HSP90AB1/BIRC3/TRAF5/IFNAR1/SPATA2L/GLUL/TRAF2/VDAC1/CYLD/STAT6/SPATA2	11
Metabolism	Lipid metabolism	oas00590	Arachidonic acid metabolism	3/1055	82/9670	0.995441	0.999999	PTGIS/GPX4/GGT5	3
Environmental Information Processing	Signaling molecules and interaction	oas04080	Neuroactive ligand-receptor interaction	27/1055	383/9670	0.996449	0.999999	GRIN2C/CRHR1/P2RX7/VGF/GRM1/PAQR9/DRD2/GABRA1/GRIA4/GABBR2/GRIN3A/ADORA1/BDKRB1/CHRNB2/GLRB/ADRB1/APLNR/GRIK4/EDNRB/GABRB1/GABRA3/ADRA1A/TACR1/AGT/GRIN1/ADORA3/ADRB2	27
Organismal Systems	Immune system	oas04613	Neutrophil extracellular trap formation	12/1055	208/9670	0.996692	0.999999	CLCN5/MAPK11/CLCN4/SYK/AKT2/PRKCA/VDAC1/PLCB4/PLCB1/PRKCB/HDAC7/RAC1	12
Human Diseases	Infectious disease: bacterial	oas05150	Staphylococcus aureus infection	3/1055	92/9670	0.998244	0.999999	LOC101123672/C1QB/CFI	3
Environmental Information Processing	Signaling molecules and interaction	oas04060	Cytokine-cytokine receptor interaction	21/1055	338/9670	0.999077	0.999999	TGFBR2/IL4R/NGFR/IL3RA/CX3CL1/IFNAR1/ACVR2B/OSMR/IL1RN/IL2RB/INHBB/IL1R1/BMPR2/IL16/TGFB3/RELL1/TNFRSF11B/TNFSF8/GDF2/IL6ST/CXCL12	21
Metabolism	Lipid metabolism	oas00140	Steroid hormone biosynthesis	2/1055	82/9670	0.999179	0.999999	COMT/SRD5A3	2
Human Diseases	Infectious disease: bacterial	oas05152	Tuberculosis	11/1055	216/9670	0.999218	0.999999	MAPK11/NFYC/SPHK1/SYK/AKT2/CIITA/TGFB3/ATP6V0A2/EP300/CTSD/SPHK2	11
Human Diseases	Substance dependence	oas05034	Alcoholism	10/1055	207/9670	0.999431	0.999999	GRIN2C/NRAS/DRD2/CREB3L2/SLC29A2/GRIN3A/NTRK2/PRKACB/HDAC7/GRIN1	10
Human Diseases	Immune disease	oas05322	Systemic lupus erythematosus	6/1055	151/9670	0.999438	0.999999	ACTN4/LOC101123672/RO60/C1QB/CD80/LOC121817857	6
Human Diseases	Infectious disease: bacterial	oas05134	Legionellosis	2/1055	90/9670	0.999648	0.999999	LOC101120590/HBS1L	2
Genetic Information Processing	Transcription	oas03040	Spliceosome	14/1055	272/9670	0.999764	0.999999	DHX15/DDX46/TXNL4A/PRPF38A/SF3A1/LOC114114907/EIF4A3/SART1/NCBP2/LOC121817857/RBM17/DHX38/HNRNPM/ACIN1	14
Genetic Information Processing	Translation	oas03010	Ribosome	19/1055	373/9670	0.999981	0.999999	RPS6/RPS16/LOC101107495/MRPL27/MRPL21/MRPS11/LOC114109112/RPS24/LOC114116599/MRPS21/MRPS18A/LOC101102122/LOC101121718/MRPL23/MRPS10/MRPL2/RPL37/RPL6/LOC114115299	19
Human Diseases	Infectious disease: viral	oas05171	Coronavirus disease - COVID-19	23/1055	472/9670	0.999999	0.999999	RPS6/F13A1/MAPK11/IKBKG/RPS16/IFNAR1/LOC114109112/LOC101123672/RPS24/LOC101112122/SYK/TAB2/LOC114116599/TRAF3/PRKCA/LOC101102122/C1QB/LOC101121718/PRKCB/RPL37/RPL6/LOC114115299/IL6ST	23
