# Supplementary material for: Transcriptome sequencing of sheep hypothalamic tissue reveals the regulatory role of lncRNA in the mechanism of pubertal estrus initiation
Source: Front Vet Sci. 2025 Sep 2;12:1594040. doi: 10.3389/fvets.2025.1594040 (PMC12439674; doi:10.3389/fvets.2025.1594040)
Supplement: Supplementary file 1 [file Data_Sheet_1.zip › supplementary materials/Table S9. Clustering results of lncRNA expression patterns..xlsx]

## Sheet: Sheet1
lncRNA	Cluster
MSTRG.25425.6	3
MSTRG.7551.4	3
MSTRG.525.1	3
MSTRG.6.1	3
MSTRG.8480.1	3
MSTRG.1264.1	3
MSTRG.6642.8	3
MSTRG.26132.70	3
MSTRG.13211.4	3
MSTRG.16014.4	3
MSTRG.6925.1	3
MSTRG.18112.3	3
MSTRG.2663.10	3
MSTRG.26132.59	1
MSTRG.16014.3	3
MSTRG.570.4	2
MSTRG.26132.47	3
MSTRG.7091.1	2
MSTRG.2028.2	1
MSTRG.19362.4	3
MSTRG.26132.58	2
MSTRG.6189.45	3
MSTRG.10773.1	3
MSTRG.18452.1	3
MSTRG.26115.5	2
MSTRG.13453.3	3
MSTRG.24580.3	3
MSTRG.11256.29	3
MSTRG.17831.2	3
MSTRG.22033.1	3
MSTRG.23653.3	3
MSTRG.4080.8	3
MSTRG.15859.4	3
MSTRG.10191.4	3
MSTRG.19018.5	3
MSTRG.23088.2	3
MSTRG.14490.6	3
MSTRG.26132.30	3
MSTRG.15767.17	3
MSTRG.454.3	3
MSTRG.3854.1	1
MSTRG.21350.4	3
MSTRG.5878.20	3
MSTRG.2112.3	3
MSTRG.24482.4	3
MSTRG.12891.5	3
MSTRG.3448.2	3
MSTRG.22869.1	3
MSTRG.25641.6	3
MSTRG.19537.45	1
MSTRG.18414.2	3
MSTRG.1381.2	3
MSTRG.12891.1	3
MSTRG.26001.52	3
MSTRG.13211.1	3
MSTRG.19444.2	3
MSTRG.25885.5	3
MSTRG.12891.4	3
MSTRG.12870.2	3
MSTRG.18328.4	3
MSTRG.23887.4	3
MSTRG.12891.2	3
MSTRG.9339.3	3
MSTRG.2252.1	3
MSTRG.15435.3	1
MSTRG.13453.1	1
MSTRG.12406.1	1
MSTRG.17412.8	2
MSTRG.18212.2	2
MSTRG.19537.4	2
MSTRG.19537.44	2
MSTRG.16991.3	1
MSTRG.19537.14	2
MSTRG.10021.2	1
MSTRG.21500.42	1
MSTRG.16990.12	1
MSTRG.13211.2	1
MSTRG.19537.13	2
MSTRG.26132.21	2
MSTRG.19537.30	2
MSTRG.15435.4	2
MSTRG.2028.1	2
MSTRG.2041.17	1
MSTRG.2455.3	1
MSTRG.26132.46	1
MSTRG.2663.11	1
XR_001022072.5	3
XR_001040276.4	3
XR_001042619.3	3
XR_001043913.5	3
XR_003585811.3	3
XR_003586470.2	3
XR_003588009.3	3
XR_003588146.3	1
XR_003588746.3	3
XR_003588767.2	3
XR_003589989.2	3
XR_006055655.1	3
XR_006056413.2	1
XR_006057311.2	1
XR_006057452.2	3
XR_006057727.2	2
XR_006057736.2	3
XR_006058690.2	2
XR_006059048.1	1
XR_006059052.1	2
XR_006060044.2	3
XR_006060494.2	1
XR_006060577.2	1
XR_006061067.2	2
XR_006061275.2	3
XR_009595313.1	3
XR_009596242.1	3
XR_009596939.1	3
XR_009596940.1	2
XR_009597403.1	1
XR_009597486.1	2
XR_009597612.1	1
XR_009597783.1	3
XR_009597841.1	2
XR_009597889.1	1
XR_009598926.1	3
XR_009599052.1	3
XR_009599055.1	2
XR_009599078.1	1
XR_009599079.1	2
XR_009599694.1	3
XR_009600026.1	3
XR_009600090.1	1
